# Supplementary material for: LocusPackRat: an R package to support prioritizing candidate genes from large GWAS intervals with standardized evidence aggregation
Source: G3 (Bethesda). 2026 Mar 28;16(6):jkag081. doi: 10.1093/g3journal/jkag081 (PMC13232493; doi:10.1093/g3journal/jkag081)
Supplement: jkag081_Supplementary_Data [file jkag081_supplementary_data.zip]

Archive with 18 entries (18 files):
- cc_variants.csv
- cis_eqtl.csv
- deseq2_iso.csv
- EF21_chr3_gene_sheet.xlsx
- EF21_chr3_locus_zoom.pdf
- founder_effects.csv
- mouse_phenotypes.csv
- nrvm_expression.csv
- ot_constraints.csv
- ot_diseases.csv
- ot_mouse_phenotypes.csv
- ot_tractability.csv
- qtl_scan.csv
- README.md
- Supplementary_File_1_G3-2026-406637.html
- Supplementary_File_2_G3-2026-406637.html
- Supplementary_File_3_G3-2026-406637.html
- Supplementary_File_4_G3-2026-406637.html
