# Supplementary material for: LocusPackRat: an R package to support prioritizing candidate genes from large GWAS intervals with standardized evidence aggregation
Source: G3 (Bethesda). 2026 Mar 28;16(6):jkag081. doi: 10.1093/g3journal/jkag081 (PMC13232493; doi:10.1093/g3journal/jkag081)
Supplement: jkag081_Supplementary_Data [file jkag081_supplementary_data.zip › cc_variants.csv]

gene_symbol	mutations
Adh4	missense_variant###WSBEi|missense_variant###CASTEi|missense_variant###PWKPh
Adh5	missense_variant###CASTEi|missense_variant###NODShiLt|missense_variant###PWKPh
Adh6a	missense_variant###A;X129S1SvIm;NZOHlLt|missense_variant###CASTEi
Adh7	missense_variant###A;X129S1SvIm;NODShiLt;NZOHlLt
Arhgef38	missense_variant###PWKPh
Bank1	missense_variant###A;NODShiLt;PWKPh
Bdh2	start_lost###PWKPh
Bmpr1b	missense_variant&NMD_transcript_variant###PWKPh
Cenpe	missense_variant;cds_start_NF&cds_end_NF###CASTEi|missense_variant;cds_start_NF&cds_end_NF###PWKPh|missense_variant;cds_start_NF&cds_end_NF###X129S1SvIm|missense_variant###X129S1SvIm;WSBEi
Clca1	missense_variant###CASTEi
Clca2	missense_variant###CASTEi|missense_variant###PWKPh
Clca3a1	missense_variant###WSBEi|stop_gained&NMD_transcript_variant###PWKPh|missense_variant&NMD_transcript_variant;missense_variant###PWKPh
Clca3a2	missense_variant;cds_start_NF&cds_end_NF;cds_start_NF###PWKPh|missense_variant###PWKPh
Clca3b	missense_variant###CASTEi
Clca4a	missense_variant###CASTEi|missense_variant###WSBEi|missense_variant###CASTEi;WSBEi
Clca4b	missense_variant###WSBEi|missense_variant###PWKPh|missense_variant###CASTEi;PWKPh
Col24a1	missense_variant###PWKPh|missense_variant###CASTEi;PWKPh|missense_variant###CASTEi
Ctbs	missense_variant;cds_start_NF###PWKPh
Cyp2u1	missense_variant###CASTEi;PWKPh|missense_variant###CASTEi
Dnai3	missense_variant###PWKPh
Dnase2b	missense_variant&splice_region_variant###PWKPh
Eif4e	stop_retained_variant###PWKPh
Emcn	missense_variant###PWKPh
Gbp2b	missense_variant###NODShiLt;NZOHlLt;CASTEi;PWKPh;WSBEi|missense_variant###CASTEi|missense_variant###NODShiLt;NZOHlLt;PWKPh;WSBEi|missense_variant###NODShiLt;NZOHlLt;WSBEi
Gbp3	missense_variant###PWKPh|missense_variant###CASTEi|missense_variant###WSBEi|missense_variant###NODShiLt;NZOHlLt;CASTEi;PWKPh;WSBEi
Gbp5	missense_variant&splice_region_variant;missense_variant&splice_region_variant&NMD_transcript_variant###CASTEi|missense_variant;missense_variant&NMD_transcript_variant###PWKPh|missense_variant;missense_variant&NMD_transcript_variant###CASTEi|missense_variant;missense_variant&NMD_transcript_variant###NODShiLt;NZOHlLt|missense_variant&NMD_transcript_variant###PWKPh|missense_variant&NMD_transcript_va…
Gbp7	start_lost###PWKPh|stop_retained_variant###CASTEi
Gstcd	missense_variant###PWKPh
Hs2st1	stop_retained_variant###PWKPh|missense_variant&NMD_transcript_variant###CASTEi;PWKPh|missense_variant&NMD_transcript_variant###PWKPh;WSBEi
Manba	missense_variant;missense_variant&NMD_transcript_variant###CASTEi;PWKPh|missense_variant###CASTEi|missense_variant###PWKPh
Mcoln2	missense_variant###CASTEi|missense_variant;cds_start_NF###PWKPh
Metap1	missense_variant###CASTEi;PWKPh
Npnt	missense_variant###PWKPh
Odf2l	missense_variant;cds_start_NF&cds_end_NF###CASTEi|missense_variant;cds_start_NF&cds_end_NF;cds_start_NF###PWKPh
Papss1	stop_gained&NMD_transcript_variant###CASTEi
Pdlim5	missense_variant;cds_start_NF&cds_end_NF###NODShiLt;NZOHlLt;PWKPh;WSBEi
Prkacb	start_lost###CASTEi
Rpf1	missense_variant;cds_start_NF###PWKPh
Sgms2	missense_variant###PWKPh
Slc9b1	missense_variant###PWKPh;WSBEi|missense_variant###PWKPh
Slc9b2	missense_variant&NMD_transcript_variant###X129S1SvIm;CASTEi;PWKPh|missense_variant&NMD_transcript_variant###NZOHlLt|missense_variant&NMD_transcript_variant###CASTEi|missense_variant###WSBEi
Ssx2ip	missense_variant###CASTEi;PWKPh
Stpg2	missense_variant###CASTEi
Syde2	missense_variant###CASTEi;PWKPh|missense_variant###PWKPh|missense_variant###CASTEi
Tacr3	missense_variant###CASTEi
Tet2	missense_variant;cds_start_NF&cds_end_NF###PWKPh|missense_variant;cds_start_NF&cds_end_NF###X129S1SvIm|missense_variant###NZOHlLt|missense_variant###CASTEi;PWKPh|missense_variant###PWKPh|missense_variant###CASTEi
Trmt10a	missense_variant###CASTEi;PWKPh
Uox	missense_variant###CASTEi;PWKPh
