# Supplementary material for: LocusPackRat: an R package to support prioritizing candidate genes from large GWAS intervals with standardized evidence aggregation
Source: G3 (Bethesda). 2026 Mar 28;16(6):jkag081. doi: 10.1093/g3journal/jkag081 (PMC13232493; doi:10.1093/g3journal/jkag081)
Supplement: jkag081_Supplementary_Data [file jkag081_supplementary_data.zip › cis_eqtl.csv]

gene_symbol	V3	V4
Adgrl2	no	no
Adh5	no	no
Aimp1	no	no
Bcl10	no	no
Bdh2	no	no
Ccn1	no	no
Cisd2	no	eQTL_here
Ctbs	no	no
Cxxc4	no	eQTL_here
Ddah1	no	no
Eif4e	no	eQTL_here
Gbp2	no	eQTL_here
Gbp5	no	no
Gbp7	no	no
Gstcd	no	no
Gtf2b	no	no
H2az1	eQTL_here	no
Hs2st1	no	no
Ints12	eQTL_here	no
Kyat3	no	no
Lamtor3	no	no
Lmo4	no	no
Lpar3	eQTL_here	no
Manba	eQTL_here	no
Metap1	no	no
Nfkb1	no	no
Npnt	no	no
Papss1	no	no
Pdlim5	no	no
Pkn2	no	no
Ppa2	no	no
Ppp3ca	eQTL_here	no
Prkacb	no	no
Rap1gds1	eQTL_here	no
Rpf1	no	no
Selenof	no	no
Sh3glb1	no	no
Ssx2ip	no	no
Syde2	no	no
Tbck	eQTL_here	no
Tet2	no	no
Trmt10a	no	no
Tspan5	no	no
Ttll7	no	no
Znhit6	no	no
