# Supplementary material for: LocusPackRat: an R package to support prioritizing candidate genes from large GWAS intervals with standardized evidence aggregation
Source: G3 (Bethesda). 2026 Mar 28;16(6):jkag081. doi: 10.1093/g3journal/jkag081 (PMC13232493; doi:10.1093/g3journal/jkag081)
Supplement: jkag081_Supplementary_Data [file jkag081_supplementary_data.zip › deseq2_iso.csv]

gene_symbol	log2Fold	p_val
Adgrl2	0.0608783358677829	0.369980047085436
Adh1	-0.195717736813298	0.59964983718101
Adh5	-0.0360609623734139	0.649852567976866
Aimp1	0.0360873750270562	0.694284904016675
Bcl10	-0.0631686224888761	0.438159234947296
Bdh2	1.0250886069332	3.02310022304626e-05
Ccn1	0.123404124686975	0.0710765748910059
Cisd2	0.0985267982869841	0.0451804717436777
Ctbs	0.285374653526761	0.15330469788839
Cxxc4	-0.205892071674084	0.461410856175765
Cyp2u1	0.111126934817653	0.258599602792629
Dapp1	-0.411196176257942	0.218224415668889
Ddah1	-0.033533303025826	0.851254432927014
Ddit4l	-0.634619933829467	0.0486199003137573
Dnajb14	-0.00914062422273136	0.942691188594691
Eif4e	0.11860862712666	0.327674475661626
Emcn	0.0182200788901732	0.920181088189092
Gbp2	-0.0657067798586087	0.755496117300781
Gbp3	-0.0440376580263408	0.891952590121881
Gbp5	0.482036791719774	0.0819286508213651
Gbp7	-0.104416439842499	0.526230728851135
Gng5	-0.00872565365546888	0.855949213676066
Gstcd	-0.0530637696455228	0.867632121942448
Gtf2b	-0.0828099639017342	0.741964178157317
H2az1	-0.0919935330796208	0.488893686929496
Hadh	0.141767523808687	0.0568510309810868
Hs2st1	0.165181285111191	0.250150826782299
Ints12	0.196549511369167	0.495656404206499
Kyat3	0.153472760999668	0.431320010819161
Lamtor3	0.11436433507713	0.3416681152446
Lmo4	-0.0195876686047225	0.79304601874664
Lpar3	-0.538673047677208	0.0768734409362563
Manba	0.0197723833767975	0.916763391607498
Metap1	0.107396302921621	0.157235914724216
Mttp	0.801798211131638	0.019600808746888
Nfkb1	0.0118932935479948	0.81036854839844
Npnt	0.0354525175759215	0.862946221850521
Odf2l	0.476101424613548	0.0989715887384135
Papss1	-0.0881912386454737	0.582401420586448
Pdlim5	0.0911818627104095	0.0240380883488733
Pkn2	0.088187880838101	0.477434363857731
Ppa2	0.0185245673698158	0.757348579085755
Ppp3ca	-0.00550818950207426	0.905691488170979
Prkacb	0.0425184086383414	0.392597779019173
Rap1gds1	0.04193638208451	0.722808519335167
Rpf1	0.059429802752598	0.718773557205688
Selenof	0.0348273016908225	0.571670583783591
Sgms2	-0.603172357258102	0.0937686721637915
Sh3glb1	0.047690403886978	0.333115138048451
Ssx2ip	0.0215357304313815	0.870625054714579
Syde2	-0.126239787208001	0.312797454022222
Tbck	0.348980994876198	0.0729774993709969
Tet2	0.0558275105882364	0.782873167078669
Trmt10a	0.637068341758548	0.0230918448119868
Tspan5	-0.415631605709293	0.191612111731718
Ttll7	-0.0901340377607807	0.719321804849603
Ube2d3	0.131575194316863	0.0139425739898018
Znhit6	0.0388712477226258	0.823379513356099
