# Supplementary material for: LocusPackRat: an R package to support prioritizing candidate genes from large GWAS intervals with standardized evidence aggregation
Source: G3 (Bethesda). 2026 Mar 28;16(6):jkag081. doi: 10.1093/g3journal/jkag081 (PMC13232493; doi:10.1093/g3journal/jkag081)
Supplement: jkag081_Supplementary_Data [file jkag081_supplementary_data.zip › founder_effects.csv]

chr	pos	marker	A	B	C	D	E	F	G	H	start	end
3	3228945	backupUNC030729939	-2.49688676093809	7.81955038465267	0.100436056484361	-11.3591923115473	10.048461776667	-4.07944277812065	-7.47084149348288	7.43791512628496	3228945	3228945
3	3264399	JAX00103749	-2.49501783106668	7.82161740686995	0.097650210245166	-11.3600866131881	10.0478023357329	-4.07931830805285	-7.47065777808659	7.43801057754617	3264399	3264399
3	3578826	JAX00103773	-2.48068213021813	7.83763512812662	0.0764111037379092	-11.3678411782861	10.0426221303109	-4.078043410394	-7.46932941737411	7.43922777409687	3578826	3578826
3	3850479	backupUNC030360530	-2.46905042239745	7.85061335859207	0.0593865758836447	-11.3744509607376	10.038218652637	-4.07685790485212	-7.46823468407514	7.44037538494956	3850479	3850479
3	3894623	JAX00513835	-2.46715709048498	7.85271672842714	0.0566291374711234	-11.3755065518107	10.0374774827463	-4.07665867508636	-7.46806629355936	7.44056526229689	3894623	3894623
3	4015651	JAX00103806	-2.46193719022191	7.85853963571745	0.0490125114784901	-11.3784721498405	10.0354794156765	-4.07614912934654	-7.4675478341318	7.44107474066831	4015651	4015651
3	4296593	UNC030360580	-2.44977551783119	7.87212578282279	0.03126467372054	-11.3854550508202	10.0308414455822	-4.07495097304419	-7.4663319854793	7.44228162504932	4296593	4296593
3	4336022	JAX00103827	-2.44806439606057	7.87402700021913	0.0287810750243755	-11.3864179414346	10.0301592086459	-4.07478198769557	-7.46615542765764	7.44245246895894	4336022	4336022
3	4430675	B6_rs30702264	-2.44358395740548	7.87943805858147	0.0225217579222541	-11.3892177528462	10.0279990741184	-4.07433327729851	-7.46571872096503	7.44289481789304	4430675	4430675
3	4713930	JAX00513945	-2.43531887312337	7.87009018307547	0.0143480554659181	-11.3869569205453	10.03027203713	-4.07275871140378	-7.46414692771677	7.44447115711775	4713930	4713930
3	4728507	backupJAX00513949	-2.43341058917581	7.86027792321301	0.0158550716251717	-11.3856654901359	10.0314657044095	-4.07145467479151	-7.46284322165434	7.44577527650991	4728507	4728507
3	4739278	JAX00513954	-2.43148300279947	7.84939576918467	0.0178003645900544	-11.384173325588	10.0328171305564	-4.07006746182582	-7.46145346718987	7.44716399307206	4739278	4739278
3	4971739	backupUNC030360676	-2.42375406379932	7.83760863698844	0.0120023635712787	-11.3818603125976	10.0348998373215	-4.0682537123702	-7.45963129552899	7.4489885464149	4971739	4971739
3	5291920	JAX00103899	-2.41355620563278	7.82458648747096	0.00332943509015138	-11.3790473363215	10.037411576893	-4.06619398011475	-7.45757504654252	7.4510450691575	5291920	5291920
3	5532898	UNC4634172	-2.4051830414147	7.80980332695258	-0.00212934746000393	-11.376057131662	10.0401054270143	-4.06413670744452	-7.45550542495976	7.45310289897412	5532898	5532898
3	5579756	backupJAX00103920	-2.40304442221616	7.79829998723898	-0.000760657495820993	-11.3737682926409	10.0419491193058	-4.0628481789316	-7.45422051362143	7.45439295836107	5579756	5579756
3	5659199	UNC4635980	-2.40069177862103	7.78577735447633	0.000746086040519955	-11.3713167107985	10.0440434633837	-4.06147477066832	-7.45285310770912	7.45576946389644	5659199	5659199
3	5695564	JAX00103931	-2.39893936630989	7.77212585296043	0.00216997718976053	-11.3678115567035	10.0467914884484	-4.06006883216942	-7.45144424289529	7.45717667947954	5695564	5695564
3	5879274	UNC4638369	-2.39708564881278	7.75732552172701	0.00371883267013029	-11.3639130548885	10.0498598695796	-4.05858951658585	-7.44996780494825	7.45865180125872	5879274	5879274
3	5986931	JAX00103952	-2.39512770530943	7.74122418415309	0.00529897259876311	-11.3594657825012	10.0533316513824	-4.05704245418407	-7.44841552857873	7.46019666243924	5986931	5986931
3	6134874	UNC4641187	-2.39303490309306	7.72353643904752	0.00697872007640044	-11.3543994368461	10.0572598159365	-4.05540322204137	-7.44677800886292	7.461840595783	6134874	6134874
3	6339485	UNC4642719	-2.39292493132027	7.72287664213196	0.00709105638658159	-11.3542886970816	10.0573593633863	-4.05533074278622	-7.44670263596527	7.46191994524853	6339485	6339485
3	6350328	JAX00103978	-2.39293421562989	7.72284907270003	0.00708335365140567	-11.3542989194401	10.0574454840895	-4.05534058179222	-7.44671330088795	7.46190910730924	6350328	6350328
3	6355456	JAX00514198	-2.39294392527673	7.72282116739499	0.00707437420218327	-11.3543092783387	10.0575336192934	-4.05535089535726	-7.4467236463454	7.46189858442759	6355456	6355456
3	6495602	backupUNC030749226	-2.39294740885776	7.72279745534401	0.0071007739633755	-11.3543192496342	10.0575778125254	-4.05535971169231	-7.44673352980938	7.46188385816079	6495602	6495602
3	6507512	UNC4644108	-2.39295684955942	7.72276979428353	0.00709356249370163	-11.3543296215302	10.0576638694795	-4.05536998622405	-7.4467438635926	7.46187309464953	6507512	6507512
3	6758584	UNC4645929	-2.39294106167648	7.72276636768381	0.00714480992357203	-11.3543358930793	10.0576643591422	-4.0554321278434	-7.44671215435833	7.46184570020796	6758584	6758584
3	6786610	backupUNC030749504	-2.39294697711156	7.72274256874836	0.00713849257266652	-11.3543466176919	10.0577431680474	-4.05545436508047	-7.44670798584989	7.46183171636535	6786610	6786610
3	6821934	UNC4646360	-2.39295453218993	7.72271844210117	0.00713251437623974	-11.3543588399183	10.0578187821642	-4.05547957854914	-7.44669545573817	7.46181866775395	6821934	6821934
3	6986720	JAX00514285	-2.39364311260668	7.72201239649701	0.00641585373290443	-11.3551181441139	10.057127167575	-4.06605900401354	-7.43209026441647	7.46135510734566	6986720	6986720
3	7091084	UNC4648546	-2.39408237846723	7.72155556447032	0.00595889983199083	-11.3556021778075	10.056722864273	-4.0727007226776	-7.42290870757719	7.46105665795425	7091084	7091084
3	7234124	UNC4650209	-2.39291057791281	7.7227221635028	0.00713506902837224	-11.354416270808	10.0579162095111	-4.05559170451133	-7.44663507488645	7.46178018607627	7234124	7234124
3	7249510	UNC030749946	-2.39291551444975	7.72269974274635	0.0071268472277124	-11.3544253274906	10.0580010336816	-4.05557929281643	-7.44667795801645	7.46177046911756	7249510	7249510
3	7448726	UNC4652791	-2.39286996485366	7.72273553179302	0.00712334140088355	-11.3544323750308	10.0580052785403	-4.05547568554126	-7.44684635170682	7.46176022539836	7448726	7448726
3	7549833	backupUNC030364690	-2.39285378264703	7.72274169202272	0.00710910122223307	-11.354444449559	10.0580454889755	-4.05548822332356	-7.44686246361875	7.46175263692785	7549833	7549833
3	7589586	UNC4655184	-2.39285357307583	7.72272719555377	0.00709716319890674	-11.3544555904565	10.0581162810959	-4.05549954872129	-7.4468751889159	7.461743261321	7589586	7589586
3	7682020	UNC4656683	-2.39283736187081	7.72273192021811	0.00707964171484399	-11.3544684510062	10.0581602561635	-4.05551261045189	-7.44688749038395	7.46173409561635	7682020	7682020
3	7852252	UNC030365730	-2.39279004319356	7.7227769392756	0.00704744886718878	-11.3544832436826	10.0581572771783	-4.05552786202912	-7.44689952075364	7.46171900433778	7852252	7852252
3	7929764	UNC4660281	-2.3927636420305	7.72281036131908	0.00703742947100583	-11.3544851670111	10.0581143788356	-4.05552985853813	-7.44690034659305	7.46171684454704	7929764	7929764
3	8087579	UNC4663401	-2.39275424456089	7.72282613399563	0.00700813945711953	-11.3544833071446	10.0581157417784	-4.05552769190548	-7.44689612715126	7.46171135553109	8087579	8087579
3	8306181	UNC4666739	-2.39273938262084	7.72284906819709	0.00696292592370895	-11.3544798754823	10.0581188115736	-4.05552568908812	-7.44690344842577	7.46171758992265	8306181	8306181
3	8333699	JAX00514502	-2.39273793785875	7.72285163121347	0.00695391551352032	-11.3544808705411	10.0581174377288	-4.05552058506287	-7.44689990077356	7.46171630978054	8333699	8333699
3	8421993	UNC4668704	-2.39273048784214	7.72286455504313	0.00693110871378799	-11.3544823447739	10.0581168245201	-4.0555271237692	-7.44688875164941	7.46171621975766	8421993	8421993
3	8574020	JAX00219199	-2.3927148733582	7.72289223673494	0.00688083030338493	-11.3544796614393	10.0581190225217	-4.05552350156361	-7.44688845557096	7.46171440237203	8574020	8574020
3	8661800	UNC4671430	-2.39270459644117	7.72290955943231	0.00685209970241552	-11.3544785032282	10.0581205100662	-4.05552171881379	-7.44689187356854	7.46171452285082	8661800	8661800
3	8819934	UNC4673471	-2.39268159719551	7.7229447576247	0.0067950419371261	-11.3545290957683	10.0580859775642	-4.05552238366246	-7.44676610220371	7.46167340170391	8819934	8819934
3	8850563	UNC4673987	-2.39453073583198	7.72109005663129	0.00492043998873726	-11.3563836204027	10.0562343145299	-4.08439212319461	-7.40753698746405	7.46059865574344	8850563	8850563
3	9039044	UNC4676818	-2.40646632163541	7.709126599709	-0.00717032758166969	-11.3686109006825	10.0442735380247	-4.25463205044916	-7.16970772518024	7.45318718779521	9039044	9039044
3	9046600	backupUNC030367437	-2.40696037349188	7.70863177164766	-0.00767053163314202	-11.3691436326946	10.0437775345744	-4.26115463699947	-7.16034423949387	7.4528641080909	9046600	9046600
3	9056026	UNC4677137	-2.4075780582746	7.70801315499029	-0.00829587411836386	-11.3698093957187	10.0431574270271	-4.26926545058052	-7.14868073738771	7.45245893406253	9056026	9056026
3	9062925	UNC4677261	-2.40800256672226	7.7075607212912	-0.00892603161835481	-11.3702509088209	10.0427023657579	-4.27513828056537	-7.14010131993686	7.45215602061463	9062925	9062925
3	9066739	UNC4677318	-2.40822952595911	7.70731829465385	-0.00934063693688358	-11.3704781890029	10.0424585613116	-4.27837034800243	-7.13535433293434	7.45199617687025	9066739	9066739
3	9069398	UNC4677341	-2.40314242528515	7.71243127163589	-0.00439952456382553	-11.365357818371	10.0475639386636	-4.20989842236929	-7.2324762521962	7.45527923248605	9069398	9069398
3	9075049	UNC4677458	-2.38513184913666	7.73056087421698	-0.0610621337169803	-11.334491608391	10.0656565655344	-4.04990219201486	-7.43492870867172	7.46929905217977	9075049	9075049
3	9080297	UNC4677511	-2.43597031696033	7.6796031786454	-0.192973182871172	-11.3642420886935	10.0147434773508	-4.74475425816851	-6.39330126080705	7.43689445150431	9080297	9080297
3	9084432	UNC4677590	-2.48744583523121	7.62807243519324	-0.331582703389365	-11.386017123427	9.96324438254263	-5.25337653448985	-5.53143415794267	7.39853953674423	9084432	9084432
3	9087923	UNC4677651	-2.5367130716872	7.57874957595548	-0.474021637483801	-11.3970702685841	9.91394289682579	-5.65811763442956	-4.78622267525035	7.3594528146537	9087923	9087923
3	9092225	UNC4677705	-2.65570408238982	7.45950243084723	-0.692275668637345	-11.4692606835578	9.79475964660962	-6.40170058628489	-3.29352504201015	7.25820398542319	9092225	9092225
3	9097431	UNC4677842	-2.82602627786802	7.28856209431975	-0.967983319541535	-11.585955219775	9.6241236907973	-7.17466456359572	-1.4630508255268	7.10499442119004	9097431	9097431
3	9101228	UNC4677914	-2.8204248503057	7.29423062905739	-1.07245664521684	-11.5153907377899	9.62977353518279	-7.16903792466738	-1.45735033492641	7.110656328666	9101228	9101228
3	9105581	UNC4677998	-2.81526908191086	7.29945583877757	-1.18255161110425	-11.4364337708303	9.63497987758643	-7.16384336728822	-1.45219526605601	7.11585738082562	9105581	9105581
3	9112420	UNC4678032	-2.81059482453309	7.3042048018807	-1.29798203245298	-11.3492403640136	9.63971029863501	-7.15915260272137	-1.44752122800565	7.12057595121094	9112420	9112420
3	9116548	UNC4678067	-2.80642055367223	7.30844411002981	-1.41842374397767	-11.2540314218676	9.64393196952632	-7.15494430006801	-1.44334852543318	7.12479246546256	9116548	9116548
3	9121090	UNC4678139	-2.8027677682977	7.31216124090927	-1.54348866877569	-11.1510635765859	9.6476328114315	-7.15126364340313	-1.43969683015649	7.12848643487814	9121090	9121090
3	9125400	UNC4678208	-2.79965009577452	7.31533968059358	-1.67276798397189	-11.0406559677455	9.65079458699482	-7.14811910766339	-1.43658388559362	7.13164277316054	9125400	9125400
3	9129615	UNC4678247	-2.79708100700459	7.31796711171095	-1.80581760697204	-10.9231822178811	9.65340696460343	-7.14552897824362	-1.43401325503052	7.13424898881753	9129615	9129615
3	9134382	UNC4678300	-2.79506756761264	7.32003838494384	-1.94216402031855	-10.7990643791956	9.65546280561214	-7.14350143302924	-1.43200132811933	7.13629753771936	9134382	9134382
3	9138898	UNC4678367	-2.79361345469168	7.32154572408331	-2.08132009270834	-10.668769325295	9.656957213623	-7.14203568040795	-1.43054884541248	7.13778446080912	9138898	9138898
3	9142096	JAX00104186	-2.79271838721297	7.32248804847053	-2.22278160373734	-10.5328075260534	9.65788714208537	-7.14112254211833	-1.42965525403501	7.13871012260114	9142096	9142096
3	9143377	UNC4678381	-2.79237802425354	7.32286710115476	-2.36603597683867	-10.3917170012064	9.65825506498098	-7.14075367383009	-1.42931596009433	7.13907847008729	9143377	9143377
3	9147462	UNC4678429	-2.79258811164008	7.32270088432395	-2.51055691331842	-10.2460405774303	9.6580787525434	-7.14096146972995	-1.42952722815109	7.13889466340254	9147462	9147462
3	9152177	UNC4678516	-2.7933338625934	7.32199744042418	-2.65583184631471	-10.0963680340231	9.65735150300865	-7.14171232743629	-1.43027461179582	7.1381717387305	9152177	9152177
3	9155524	UNC4678558	-2.79460259185804	7.32076372698921	-2.80136440504532	-9.94329469893237	9.65609945915548	-7.14298014416314	-1.43154474072841	7.13692339458259	9155524	9155524
3	9234042	UNC4679567	-2.79640111537658	7.31921433339017	-2.94648235744768	-9.78710226397465	9.65430878577572	-7.14533701275192	-1.43335433065063	7.13515396103557	9234042	9234042
3	9323929	JAX00514662	-2.79640150611928	7.3192238699316	-2.94654002381564	-9.78669445962237	9.65430590525931	-7.14568203703165	-1.43336326988089	7.13515152127892	9323929	9323929
3	9338917	UNC4680711	-2.79640658983358	7.31921916439819	-2.94655189642165	-9.78660458986679	9.65430283209079	-7.14574206404844	-1.43336672520756	7.13514986888904	9338917	9338917
3	9356066	UNC030368092	-2.79641292358292	7.31921364023748	-2.94656546231889	-9.78650090422407	9.65429925345303	-7.14581079737657	-1.43337067636751	7.13514787017945	9356066	9356066
3	9365596	UNC030764068	-2.79641647919544	7.31921091855063	-2.94657325531433	-9.78644331950805	9.65429725882438	-7.14584902966153	-1.4333730212135	7.13514692751784	9365596	9365596
3	9368410	JAX00514673	-2.79641734245279	7.31921069377509	-2.94657593494273	-9.78642603356393	9.65429668200227	-7.14586007090398	-1.43337311628307	7.13514512236915	9368410	9368410
3	9368448	JAX00514674	-2.79641743010675	7.3192114292265	-2.94657657086845	-9.78642586855561	9.65429661537534	-7.14586026932573	-1.43337267679141	7.1351447710461	9368448	9368448
3	9556705	JAX00514706	-2.79650814486382	7.31910729269623	-2.94662926834345	-9.78530372818402	9.65425275766376	-7.14661717165052	-1.43341765568762	7.13511591836945	9556705	9556705
3	9590038	JAX00104218	-2.79652556138065	7.31909067657939	-2.94663522777953	-9.78510734866749	9.6542448501584	-7.14675118821369	-1.43342636540584	7.1351101647094	9590038	9590038
3	9592624	UNC4683846	-2.79652667015495	7.31909196437425	-2.94663657510298	-9.78510445577147	9.65424425192083	-7.1467514559305	-1.43342680267206	7.13510974333688	9592624	9592624
3	9630147	JAX00514719	-2.7965409526254	7.31907943526282	-2.9466400711698	-9.78505553926371	9.65423825318584	-7.14675602886029	-1.43343105333208	7.13510595680261	9630147	9630147
3	9681849	backupUNC030001590	-2.79656083590682	7.3190611304611	-2.94664486815135	-9.78498794573856	9.65422978969095	-7.14676171612581	-1.4334366546735	7.13510110044401	9681849	9681849
3	9684385	UNC4685330	-2.79656223522068	7.31906132192997	-2.94664546356146	-9.78498567567063	9.65422898354849	-7.14676125481935	-1.4334369159391	7.13510123973278	9684385	9684385
3	9792800	JAX00514759	-2.79660648481795	7.31901731956154	-2.9466579709926	-9.78484499969407	9.65420856423841	-7.14676228812132	-1.43345175848226	7.13509761830825	9792800	9792800
3	9894363	UNC4688515	-2.8450738984932	7.27098602148654	-2.99454461362494	-9.83272358246375	9.60605073946732	-6.86801603702189	-1.48190810895068	7.14522947960059	9894363	9894363
3	9981205	UNC4690058	-2.84510605682089	7.27095400206627	-2.99456886103207	-9.83261735287134	9.60603765373343	-6.86798803547696	-1.48192499637556	7.14521364677711	9981205	9981205
3	10048842	JAX00514816	-2.84513024395172	7.27093190608793	-2.99459246982263	-9.83253628592471	9.60602612010175	-6.8679605666325	-1.4819387817291	7.14520032187098	10048842	10048842
3	10090583	UNC4691611	-2.85347989566918	7.26258698577782	-3.09673006028351	-9.84081902644952	9.59768743639563	-6.71220940867628	-1.49027889602378	7.13324286492882	10090583	10090583
3	10123271	JAX00514826	-2.85994876167799	7.25612195258643	-3.21979787960515	-9.84723703107376	9.59122871100569	-6.5466168310726	-1.49673845446096	7.12298829429834	10123271	10123271
3	10193333	JAX00104265	-2.86464140528577	7.25143111264235	-3.35667615340763	-9.85182531988326	9.58655050078768	-6.3779114881404	-1.50141260097765	7.11448535426469	10193333	10193333
3	10261683	UNC4694096	-2.86537936917507	7.25069448914107	-3.38444293997852	-9.85246205046747	9.58582654140208	-6.34512536974331	-1.50213351012052	7.11302220894173	10261683	10261683
3	10262441	JAX00514851	-2.86612328570466	7.24995136473625	-3.41633679254802	-9.85320672147475	9.58508268654868	-6.30793150076751	-1.50287753929317	7.11144178850319	10262441	10262441
3	10377321	JAX00104278	-2.86616370844892	7.24991139040453	-3.41633038207648	-9.8530816761212	9.58506884336886	-6.3079406556999	-1.50289424757128	7.11143043614438	10377321	10377321
3	10383024	UNC4696231	-2.86616587343878	7.24991079399316	-3.41632989123132	-9.85307627623897	9.58506806515816	-6.30794094521222	-1.50289569640637	7.11142982337635	10383024	10383024
3	10485484	UNC4698087	-2.86619839372825	7.24987861221671	-3.41632669744692	-9.85296501974404	9.58505823467222	-6.30795664843606	-1.50290909658038	7.11141900904672	10485484	10485484
3	10609826	UNC4699967	-2.86626519148414	7.24981178858809	-3.41634292648428	-9.85294722964283	9.58505713373658	-6.30798407775918	-1.50293545549205	7.11160595853782	10609826	10609826
3	10705852	UNC4701326	-2.86631682066951	7.24976090203538	-3.41636197771023	-9.85296396417476	9.58504927876045	-6.30801103721572	-1.50294718774623	7.11179080672061	10705852	10705852
3	10725215	JAX00514933	-2.95153627449501	7.16451032463148	-3.50101860955401	-10.2101133017492	9.49981371275451	-6.41255994598164	-1.58816310373223	7.99906719812615	10725215	10725215
3	10753081	JAX00104305	-3.05852702134824	7.05750869755303	-3.60770519330364	-9.96014304425464	9.39282810908457	-6.52965122693452	-1.6951424043623	8.40083208356575	10753081	10753081
3	10813105	UNC4702917	-3.16786497693063	6.9481806531857	-3.71703810951603	-9.15891113945549	9.28352712829485	-6.63822997990709	-1.80445390806801	8.25479033239669	10813105	10813105
3	10820817	UNC030330798	-3.16788664728307	6.94816023441639	-3.71705817901145	-9.15871784404711	9.28350826926312	-6.63824891917606	-1.80447401825588	8.25471710409405	10820817	10820817
3	10953391	JAX00514966	-3.16792374272598	6.94812318630111	-3.71707112365093	-9.15860414909992	9.28351642583772	-6.63825630817412	-1.80448964148548	8.25470535299759	10953391	10953391
3	11054988	UNC4705912	-3.16794782982986	6.94809976693644	-3.71708980024104	-9.15852298732831	9.28351765652724	-6.63826221630429	-1.80449611557909	8.25470152581891	11054988	11054988
3	11184374	backupUNC030002827	-3.16797840753422	6.94806968772358	-3.71711352300908	-9.15841985247321	9.28351928499254	-6.63826966862555	-1.80450428993774	8.25469676886369	11184374	11184374
3	11246017	UNC4707997	-3.16799144312401	6.94805762906485	-3.71713770138407	-9.1583708811735	9.28351978706961	-6.63826298630622	-1.80450825567072	8.25469385152405	11246017	11246017
3	11375732	UNC4709474	-3.16800743940363	6.94803722532263	-3.71720741564434	-9.15827239125562	9.28352228601001	-6.63817251935639	-1.80450154456657	8.25460179889391	11375732	11375732
3	11505923	UNC4710901	-3.16804783548684	6.94800892149237	-3.7171702855556	-9.15819048096389	9.28350876975038	-6.63823147642566	-1.80451189253433	8.25463427972357	11505923	11505923
3	11601910	UNC4711715	-3.16807238766737	6.94799367348919	-3.71714565928193	-9.15812944980795	9.28349823785252	-6.63827803218617	-1.80452188329818	8.2546555008999	11601910	11601910
3	11751467	UNC4713468	-3.16810265795555	6.94797310378829	-3.71714474037782	-9.1580401926625	9.28348106545963	-6.63829522251774	-1.80452269603271	8.25465134029841	11751467	11751467
3	11878876	UNC4714786	-3.16811797582552	6.94795967168881	-3.71714395156878	-9.15796751030974	9.28346327998733	-6.63829714086242	-1.80454620369084	8.25464983058116	11878876	11878876
3	12018701	UNC4716813	-3.16812779926293	6.94795346817152	-3.71715149908988	-9.15789469462076	9.28343937048977	-6.63830021314616	-1.80455872499309	8.25464009245153	12018701	12018701
3	12142920	UNC4718302	-3.1681319656933	6.94795049669606	-3.71715970643577	-9.15783347302118	9.28341458369699	-6.63830338186946	-1.80456751219648	8.25463095882315	12142920	12142920
3	12213760	UNC4719590	-3.16813332335307	6.94794927946176	-3.71716436383668	-9.15780108244347	9.28339866770684	-6.63830623985859	-1.80456924274007	8.2546263050633	12213760	12213760
3	12279539	JAX00515135	-3.16813786657981	6.9479449813635	-3.71716856843572	-9.15777287729903	9.2833907668484	-6.63830892985799	-1.80456860606536	8.254621100026	12279539	12279539
3	12294231	backupJAX00515140	-3.16813966595375	6.94794421709173	-3.71716979293631	-9.15776638530334	9.28338998084495	-6.6383096347055	-1.8045685075572	8.25461978851941	12294231	12294231
3	12370227	UNC4721785	-3.16814756069142	6.94793625769673	-3.71717522995808	-9.15773576847258	9.28338698884711	-6.63831252775432	-1.80456612958575	8.25461396991831	12370227	12370227
3	12555394	UNC4723817	-3.16816134929237	6.9479095385628	-3.71719293614183	-9.15767280285106	9.28338127602862	-6.63832481829144	-1.80453834548803	8.25459943747332	12555394	12555394
3	12564940	backuprs51224163	-3.16816153227639	6.94790959895078	-3.71719388561805	-9.15766914565191	9.28338050793401	-6.63832543540434	-1.80453883833878	8.25459873040469	12564940	12564940
3	12665030	UNC4725879	-3.1681604097734	6.94790335643286	-3.71720341847513	-9.15763693734977	9.2833742086504	-6.63832806501079	-1.80454249059904	8.25459375612486	12665030	12665030
3	12703945	UNC030008092	-3.16816652451605	6.9478983713341	-3.71720093116452	-9.15762613990761	9.283375246722	-6.63832868912654	-1.80454799313721	8.25459665979584	12703945	12703945
3	12706057	UNC4726666	-3.16816710990665	6.9478989601542	-3.71720103353508	-9.15762497754715	9.28337506601834	-6.63832895626576	-1.80454852783427	8.25459657891636	12706057	12706057
3	12894908	UNC4729633	-3.16819241882704	6.94787431442395	-3.71719099947158	-9.15757646326312	9.28337831587536	-6.63833097286518	-1.80457019314728	8.2546084172749	12894908	12894908
3	13040390	UNC4732781	-3.16819746777506	6.94787091811219	-3.71719864849459	-9.15755046764426	9.28337069118307	-6.63833389187052	-1.80456512206332	8.25460398855249	13040390	13040390
3	13294382	UNC4736200	-3.16820492857889	6.94786502260635	-3.71720934308867	-9.15750549391417	9.28335903416884	-6.63834187299079	-1.80456093937401	8.25459852117134	13294382	13294382
3	13466928	UNC4738562	-3.16821453545836	6.94785571731397	-3.71719387000991	-9.15749262827288	9.28335872518748	-6.6383454311958	-1.80457812440716	8.25461014684266	13466928	13466928
3	13522728	UNC4739367	-3.16821619429843	6.94785528310972	-3.71719132162942	-9.15748963338962	9.28335795274995	-6.6383458393521	-1.80458224386552	8.25461199667542	13522728	13522728
3	13641840	backupJAX00515325	-3.16821927086898	6.94785358053979	-3.71719021634712	-9.15748532105968	9.28336117585106	-6.63834753908338	-1.80458507996584	8.25461267093413	13641840	13641840
3	13789619	UNC4743317	-3.16821982602574	6.9478556846717	-3.71719813186342	-9.15748626103117	9.28336582962739	-6.63834761181504	-1.80458251922322	8.25461283565952	13789619	13789619
3	13904231	backupJAX00104542	-3.1682210401929	6.94785627606454	-3.71720042929356	-9.15749200717324	9.28336501463451	-6.63834591585813	-1.80457448342282	8.25461258524161	13904231	13904231
3	13904525	UNC4745184	-3.16822132544088	6.94785716912324	-3.71720066911948	-9.15749142235724	9.28336476344152	-6.63834615154895	-1.80457470351292	8.25461233941472	13904525	13904525
3	14005176	UNC4746232	-3.16821828753457	6.94786154550494	-3.71720329099512	-9.1574984463869	9.28336222200171	-6.6383484067228	-1.80456884663355	8.25461351076627	14005176	14005176
3	14134976	UNC4747642	-3.16821566138036	6.94786549286633	-3.7171893112471	-9.15751355414112	9.28335710706576	-6.63834438543821	-1.80457946845018	8.25461978072488	14134976	14134976
3	14289537	UNC4750221	-3.16821099665897	6.9478718435412	-3.71718293976262	-9.15753557729598	9.28336404737598	-6.63834394815444	-1.80458496346503	8.25462253441987	14289537	14289537
3	14430230	UNC4752283	-3.16820149746078	6.94788349153056	-3.71718448164561	-9.15756312555455	9.2833650329111	-6.6383441505461	-1.80457250500032	8.25461723576571	14430230	14430230
3	14443180	JAX00104582	-3.16820025129667	6.94788615959483	-3.71718529807179	-9.1575647132366	9.28336422988041	-6.63834416432476	-1.80457303399444	8.25461707144903	14443180	14443180
3	14589053	JAX00515453	-3.16818243374278	6.94790602234216	-3.71719502108676	-9.1575956385017	9.28336297446002	-6.63834065915079	-1.80457416423924	8.25461891991909	14589053	14589053
3	14592086	UNC4753984	-3.16818232539212	6.94790716955951	-3.71719529061796	-9.15759608993005	9.28336283177113	-6.63834083443389	-1.80457409579637	8.25461863483976	14592086	14592086
3	14634203	UNC030371176	-3.16818027216305	6.94791141372463	-3.71719323672938	-9.15760696017225	9.28336368027004	-6.63834043737855	-1.80457316044444	8.254618972893	14634203	14634203
3	14635865	UNC4754520	-3.17208876116392	6.99184174982999	-3.72002328308909	-9.18347639807692	9.28053308421804	-6.64117080054506	-1.80740408734587	8.25178849617282	14635865	14635865
3	14667183	JAX00104601	-3.17607552974178	7.03488301868407	-3.72293655718346	-9.20791761937013	9.27760767625849	-6.64409634472669	-1.81032978291726	8.24886513899676	14667183	14667183
3	14690502	JAX00515471	-3.1801376703044	7.07700785543118	-3.72594842553094	-9.230889036068	9.27458760666822	-6.6471164537993	-1.81335020628728	8.24584632989052	14690502	14690502
3	14794450	UNC4756630	-3.18427567371028	7.11817592808365	-3.72902461962742	-9.25239665220498	9.27147534179206	-6.65022982974934	-1.81646020624715	8.24273571166346	14794450	14794450
3	14906489	JAX00104617	-3.18848185130417	7.15837067443705	-3.7321948945918	-9.27238871583523	9.26826861525027	-6.65343585453403	-1.81966982354467	8.23953185012259	14906489	14906489
3	14934562	UNC4758873	-3.19276075614725	7.19755390247708	-3.73548578485059	-9.29080223588992	9.26496875891209	-6.65673561960554	-1.82297064802451	8.23623238312865	14934562	14934562
3	14984411	JAX00104623	-3.1971054823586	7.23570903309524	-3.73886125852054	-9.30765288539322	9.26157894926901	-6.66012556633966	-1.82638369498154	8.23284090522931	14984411	14984411
3	15036958	JAX00515534	-3.20151799073565	7.27279154736138	-3.74232645594108	-9.32291325637531	9.25809861968837	-6.66360608558593	-1.82988519273537	8.22935881432358	15036958	15036958
3	15054693	UNC4760807	-3.2060025566543	7.30876463548192	-3.74589507057491	-9.3365600290361	9.25452487117207	-6.66717975852837	-1.83343666960579	8.22578457774548	15054693	15054693
3	15076933	JAX00104630	-3.21055241561625	7.34360948220771	-3.74955265206144	-9.34857694253121	9.25086402372468	-6.6708412621178	-1.83707682012062	8.22212658651493	15076933	15076933
3	15085123	UNC030810390	-3.21516207190413	7.37729718654443	-3.75329685656817	-9.35893023809591	9.24711927176945	-6.67458678412828	-1.84082256445785	8.21838205684047	15085123	15085123
3	15087000	JAX00104631	-3.21983128117603	7.40980695346708	-3.75712746033326	-9.36761658568447	9.24328846459235	-6.67841762613417	-1.84465377983207	8.21455131510057	15087000	15087000
3	15168304	JAX00104637	-3.22456313328731	7.44110704020248	-3.76102555530831	-9.37466223775143	9.23938663677045	-6.68232943153654	-1.84856387885821	8.21065055976886	15168304	15168304
3	15182765	UNC4762747	-3.22934616907558	7.47118654750009	-3.76501821211198	-9.37998422537046	9.23539241021495	-6.68632543212222	-1.85256019297118	8.20665527393639	15182765	15182765
3	15237602	JAX00104643	-3.23418279026278	7.50001868086943	-3.76908343828415	-9.38362505096498	9.23132279967566	-6.6903991933488	-1.85663817288632	8.20258716520193	15237602	15237602
3	15273082	UNC4764228	-3.2390687176739	7.52758313127294	-3.7732328245814	-9.3855486226778	9.2271713849488	-6.69455247380111	-1.86078710497608	8.19843522748856	15273082	15273082
3	15381132	UNC4766449	-3.24400225040656	7.55385356058797	-3.77744793171159	-9.38579311448678	9.22295588205045	-6.6987795060936	-1.86500010151484	8.19421346157497	15381132	15381132
3	15526647	UNC4767242	-3.24897978560359	7.5788197602179	-3.78173228935891	-9.38433475380499	9.21866893668787	-6.70308019086458	-1.86928195433754	8.18992027706384	15526647	15526647
3	15606077	UNC4767416	-3.25399518851169	7.60247151618084	-3.78610035031275	-9.38111651567626	9.21430327312267	-6.70745840717793	-1.87365108562641	8.18554675800154	15606077	15606077
3	15632939	backupUNC030373723	-3.259062923038	7.6247984855606	-3.79053441111555	-9.37613193675174	9.20987534977133	-6.71188072565413	-1.87816566216281	8.1811018233903	15632939	15632939
3	15674659	UNC4768031	-3.26411351850699	7.64595900056076	-3.79495555701941	-9.36936732491286	9.20544604907475	-6.71676007047058	-1.8827253607807	8.17651678205503	15674659	15674659
3	15827328	UNC4768063	-3.26923296289069	7.66581945812225	-3.79940559697915	-9.36091492721481	9.20098957258725	-6.72147940956674	-1.88767395421516	8.17189782015705	15827328	15827328
3	15892935	UNC4768160	-3.27427415975775	7.68421614490687	-3.80398433183702	-9.35075476694793	9.19639825435008	-6.72671703935263	-1.89203718911252	8.1671530877509	15892935	15892935
3	15921818	backupUNC030374091	-3.27938087467791	7.70122778531543	-3.8086126330712	-9.33884397861811	9.19175938498881	-6.73193020346589	-1.89657921057603	8.1623597301049	15921818	15921818
3	15996836	UNC4769155	-3.28466904980097	7.52242999819076	-3.8179330915904	-9.32333453399778	9.39812418592301	-6.74190148400017	-1.90561366870585	8.1528976439814	15996836	15996836
3	16059484	UNC4770292	-2.79261901307922	7.17454067246457	-3.73104286361847	-9.56156523727546	9.7018126281003	-7.03022864139207	-1.82894170520905	8.0680441600094	16059484	16059484
3	16123422	UNC4770791	-2.24510643295323	6.50931338999911	-3.67755866945314	-9.81527849733375	9.99292046679094	-6.95997742864317	-1.77393768767379	7.96962485926703	16123422	16123422
3	16178395	UNC4771696	-1.75998124310828	6.13624054197034	-3.68714885840623	-10.112421049447	10.1990747235614	-6.94660138040952	-1.78248887095459	7.95332613679386	16178395	16178395
3	16184773	JAX00515676	-1.77553172649969	6.03759573019987	-3.7047865256111	-10.0977748090302	10.3671088004384	-6.96424191761315	-1.80010801123974	7.93773845935569	16184773	16184773
3	16229471	UNC4772859	-1.7916749505105	5.96709833816674	-3.72231799945374	-10.08346765566	10.5081973595165	-6.98177210128898	-1.81761782630319	7.92155483553325	16229471	16229471
3	16276385	UNC4773366	-1.79626567061594	5.96909624854184	-3.72677048129055	-10.0584902156441	10.5037575382507	-6.98621651939404	-1.82205934494366	7.91694844509573	16276385	16276385
3	16321351	backupUNC030376140	-1.80088242985291	5.96990621477911	-3.73127545972812	-10.0320665886259	10.499264098222	-6.99071041148675	-1.82655297636297	7.9123175530555	16321351	16321351
3	16358653	UNC4774172	-1.80552950127461	5.96953613316275	-3.73582984563869	-10.004207579044	10.4947193493125	-6.99525532807679	-1.83109765670238	7.90766442826123	16358653	16358653
3	16413016	UNC4774617	-1.81018899972907	5.9679998995686	-3.74043511746426	-9.97495887951607	10.4901274951563	-6.99985064963635	-1.83568548563381	7.90299173725469	16413016	16413016
3	16466249	UNC4775324	-1.81486483541194	5.96529825995972	-3.7450851891765	-9.9443309529402	10.4854905091275	-7.00449188362028	-1.84031802812123	7.89830212018292	16466249	16466249
3	16544343	JAX00515723	-1.81954750656209	5.96144960757718	-3.7497819872685	-9.91236701100461	10.4808122179677	-7.00917501134283	-1.84498912515696	7.89359881579015	16544343	16544343
3	16593461	UNC4777102	-1.82424645553947	5.95644631020785	-3.7545178061065	-9.87905830133122	10.4760916660807	-7.01389633406827	-1.84970383074027	7.8888847514972	16593461	16593461
3	16650524	UNC4777529	-1.82895171226473	5.95031207275484	-3.75929278691097	-9.84445563239574	10.4713346077106	-7.01865420739562	-1.85445410861216	7.88416176711383	16650524	16650524
3	16714402	UNC4778131	-1.83366112701083	5.94305922534923	-3.76410376195657	-9.80858638111835	10.4665435925641	-7.02344626626064	-1.85923749501141	7.87943221344447	16714402	16714402
3	16756239	JAX00515740	-1.83838321831379	5.9346913208795	-3.76894015108874	-9.77145800411168	10.4617200558812	-7.02827073234796	-1.86405651763624	7.8746972467377	16756239	16756239
3	16789152	JAX00515755	-1.84310867651881	5.92523005567485	-3.77380313149288	-9.73311011943471	10.4568675401914	-7.03312404326878	-1.8689106478843	7.86995902273328	16789152	16789152
3	16794292	UNC4779110	-1.84784463347373	5.91468001116318	-3.77868444729711	-9.69356102521761	10.4519863651068	-7.03800482530376	-1.87379211529373	7.86522067031598	16794292	16794292
3	16806969	backupUNC030014678	-1.85257437814189	5.90307245490088	-3.78359148164517	-9.6528683176034	10.4470820033356	-7.04290864490275	-1.8786969187995	7.8604852828562	16806969	16806969
3	16825348	UNC4779632	-1.8572972223866	5.89042551893129	-3.78852274575445	-9.61106231544337	10.4421569331673	-7.04783288505625	-1.88362243001655	7.85575514655866	16825348	16825348
3	16841198	JAX00104749	-1.86201449673116	5.87675345467132	-3.79347094659671	-9.56816963394114	10.4372136192865	-7.0527745388817	-1.88856477495449	7.85102731714736	16841198	16841198
3	16857097	UNC4779892	-1.83736809295048	5.94702501187445	-3.76769108577554	-9.44123665771206	10.4629920444644	-7.02698942006348	-1.86278945665825	7.52605765682091	16857097	16857097
3	16946422	UNC4780744	-1.81322114088137	6.04254266047732	-3.74178411242243	-9.27800534492392	10.4889231690086	-7.00107083039839	-1.83688852747172	7.13950412661187	16946422	16946422
3	16947450	JAX00515772	-1.79039756851896	6.16055752157017	-3.71658603611251	-9.08175966244065	10.5141134257956	-6.97587497956775	-1.81170251984651	6.70164981912066	16947450	16947450
3	16995026	UNC4781143	-1.76959012592494	6.29713418160124	-3.69290388042217	-8.85772157290429	10.5377997148266	-6.95218940524226	-1.78803681108288	6.22550789914874	16995026	16995026
3	17059439	UNC4781796	-1.75138495659117	6.4474457840207	-3.67142429915726	-8.61217922332371	10.5592878739398	-6.93070754025121	-1.76657475115908	5.72553711252196	17059439	17059439
3	17060816	UNC030015269	-1.7362070296673	6.60626331034367	-3.65267711929278	-8.3519556081614	10.5780330271998	-6.91195925763694	-1.74783318263112	5.21633585984607	17060816	17060816
3	17118561	UNC4782434	-1.72026411671846	6.62776087730955	-3.63659126392913	-8.13690291603293	10.5941226763697	-6.8958712501516	-1.73176962303951	4.89951561619237	17118561	17118561
3	17207153	UNC4783404	-1.72024303436215	6.62778050699425	-3.63658323670953	-8.13697686024428	10.5941413553513	-6.89586309159825	-1.73177415633377	4.89951851690239	17207153	17207153
3	17264765	UNC4784019	-1.72022790292204	6.62779443694859	-3.63657997045518	-8.13702655034637	10.594153132195	-6.89585773354056	-1.73177617171014	4.89952075983069	17264765	17264765
3	17284469	UNC4784255	-1.72022245323295	6.62779918801235	-3.63657863819894	-8.13704328257228	10.5941563566287	-6.89585605216853	-1.73177700703801	4.89952188856965	17284469	17284469
3	17345249	UNC4785153	-1.7202063220759	6.62781426877173	-3.63657321431957	-8.13709821369851	10.5941664029956	-6.89585109583895	-1.73177771866	4.8995258928256	17345249	17345249
3	17410110	UNC4785767	-1.7201888764477	6.62783078973807	-3.63656618499852	-8.13715855203474	10.5941761260292	-6.89584601478471	-1.73177738167496	4.89953009417341	17410110	17410110
3	17448366	UNC4786302	-1.72017869904644	6.62784062078137	-3.6365616083533	-8.13719429998822	10.5941817182524	-6.89584306938103	-1.73177720476753	4.89953254250275	17448366	17448366
3	17518259	UNC4787052	-1.72015921181382	6.62785893654905	-3.63655757144267	-8.13726057993897	10.5941903095672	-6.89583809343857	-1.73177496599528	4.89954117651309	17518259	17518259
3	17544707	JAX00104803	-1.72015180752947	6.62786585702787	-3.63655556145845	-8.13728639954831	10.5941942085516	-6.89583626360487	-1.73177405964234	4.89954402620401	17544707	17544707
3	17594398	JAX00104806	-1.72013634326756	6.62788071597614	-3.63655387297342	-8.13733385800736	10.5941990223453	-6.89583306683404	-1.73177143712708	4.89954883988804	17594398	17594398
3	17617236	UNC4788455	-1.72012932468592	6.62788744816756	-3.63655307507759	-8.13735520094344	10.5942012654068	-6.89583152866484	-1.73177070896173	4.89955112475916	17617236	17617236
3	17622807	JAX00104809	-1.72012769255462	6.62788840649009	-3.6365528259699	-8.13736039696421	10.5942023235721	-6.8958312767469	-1.73177046903757	4.899551931211	17622807	17622807
3	17647685	UNC4788780	-1.72011945787484	6.62789604736873	-3.63655158537083	-8.13738462838725	10.5942042427947	-6.89582993506055	-1.73176812269995	4.89955343923004	17647685	17647685
3	17711642	UNC4789261	-1.72009855922664	6.62791362705337	-3.63655029783827	-8.13745212216986	10.5942058675458	-6.89582696076269	-1.73176343381849	4.89957187921676	17711642	17711642
3	17745663	UNC4789712	-1.80781095231814	6.53507190823472	-3.73702146857292	-8.22527415279959	10.5063999824627	-6.5747528744568	-1.81960769424697	5.12299525169701	17745663	17745663
3	17791165	JAX00515880	-1.84313679211466	6.50230470791458	-3.78594535113855	-8.26051872899817	10.4711797284264	-6.16723348494513	-1.85487908027605	4.93822900113157	17791165	17791165
3	17829341	UNC4790705	-1.84312149676606	6.50231784562154	-3.7859456635339	-8.26055789087787	10.4711803921459	-6.16722249573514	-1.85487643569869	4.93822574484418	17829341	17829341
3	17885206	UNC4791105	-1.84310064126129	6.50233805446939	-3.78594045565811	-8.26061741799703	10.4711813465959	-6.16721877031817	-1.85486823470149	4.93822611887078	17885206	17885206
3	17940888	UNC4791745	-1.84307983378633	6.50235833809018	-3.78593569029988	-8.26067668455632	10.4711824940097	-6.16721516291061	-1.85486000971676	4.93822654917005	17940888	17940888
3	17950289	JAX00515898	-1.84307539818942	6.50236186636845	-3.78593606094607	-8.26068635569565	10.4711826811063	-6.16721410857342	-1.85485993482264	4.9382273107525	17950289	17950289
3	17996074	UNC4792617	-1.84305584792433	6.50237877966716	-3.78593445216972	-8.26073709667108	10.4711825028442	-6.16721268143928	-1.85485134578245	4.93823014147548	17996074	17996074
3	18065787	UNC4793161	-1.84302625548304	6.50240449983386	-3.78593160351671	-8.26081474979183	10.4711821223933	-6.16721046283131	-1.85483803372933	4.93823448312505	18065787	18065787
3	18097101	backupUNC030831745	-1.84302430054061	6.50240616751233	-3.78593429549612	-8.26081435111578	10.4711781723332	-6.16721229140978	-1.85483215738541	4.93823305610217	18097101	18097101
3	18112322	UNC4793677	-1.84302292269106	6.50240720787784	-3.78594102270369	-8.26081351327285	10.471176573242	-6.16721405045421	-1.85482855077255	4.93823627877455	18112322	18112322
3	18161754	UNC4794268	-1.81355723752183	6.5272125660891	-4.13496717078374	-8.23154225469468	10.5004654968777	-6.26562344571612	-1.82547485391323	5.24348689966284	18161754	18161754
3	18281589	UNC4795850	-1.77916374575797	6.55973535241716	-4.34480754073837	-8.19725689464485	10.5347533997613	-6.36926455398252	-1.79111534694432	5.38711932988959	18281589	18281589
3	18355932	UNC4796342	-1.77915557622164	6.55973998503288	-4.34480785301282	-8.19726082659988	10.5347410105105	-6.369253258135	-1.79112199689352	5.38711851531949	18355932	18355932
3	18394298	UNC4796625	-1.77915186290952	6.5597017950863	-4.34480126656709	-8.19725717649279	10.534739135034	-6.36922974406039	-1.79112421625714	5.3871233361666	18394298	18394298
3	18433541	JAX00104869	-1.70326427806918	2.89590052282024	-4.36033089598761	-8.21314397906969	10.5185296718065	-2.55745013113724	-1.80793989547616	5.22769898511309	18433541	18433541
3	18530540	UNC4798248	-1.69130906008341	2.907873292563	-4.34838489666973	-8.2012102399537	10.5304497934717	-2.6291324521771	-1.79599270458719	5.2277062674364	18530540	18530540
3	18583773	UNC4799475	-1.67911684356845	2.92044234320248	-4.33618940926602	-8.18902453340355	10.5426303589329	-2.68077133530668	-1.78379012867868	5.205819548088	18583773	18583773
3	18654335	UNC4800655	-1.66687851949709	2.9335259814002	-4.32392372749524	-8.17676881601306	10.5548883118044	-2.71228190176531	-1.77152793998087	5.16296661154692	18654335	18654335
3	18693377	UNC4801130	-1.65477716834487	2.94677282482907	-4.31178589480891	-8.16463844972044	10.5670188150898	-2.72384000938557	-1.7593957305354	5.10064561287633	18693377	18693377
3	18704013	backupUNC030572221	-1.6429827797751	2.9599785143494	-4.2999484966664	-8.15280722585499	10.5788495866745	-2.71637128794771	-1.74756624986663	5.02084793908696	18704013	18704013
3	18751791	UNC4802022	-1.64298590984164	2.9599895002353	-4.29994143556515	-8.15280973882577	10.5788481733303	-2.7163727557582	-1.74756890540928	5.02084107183448	18751791	18751791
3	18762366	JAX00516025	-1.64298879585345	2.96000041675686	-4.29993839295888	-8.15281208456983	10.5788460218314	-2.71637488931356	-1.74757134599229	5.02083907009973	18762366	18762366
3	18801005	UNC4802786	-1.64299212966369	2.96001071623565	-4.29993248431011	-8.15281282924039	10.578843994038	-2.71637794903682	-1.74757652892568	5.02083721090307	18801005	18801005
3	18851433	JAX00516041	-1.64299342442067	2.96002305067588	-4.29992765252517	-8.15281518841733	10.5788421229451	-2.71638508876441	-1.74757897202102	5.02083515252766	18851433	18851433
3	18883994	UNC4803978	-1.64299609367828	2.96003347621367	-4.29992342209922	-8.15281609018462	10.5788399994738	-2.71638980600656	-1.74758087914634	5.02083281542755	18883994	18883994
3	18922443	JAX00104905	-1.64299921674202	2.96004375611811	-4.29991986508962	-8.15281868139887	10.5788376123185	-2.71639311521717	-1.74758066279786	5.02083017280894	18922443	18922443
3	18935314	UNC4804782	-1.64300181549796	2.96005474333152	-4.29991750753717	-8.15282061136764	10.5788354783317	-2.71639524210849	-1.74758279679109	5.02082775163909	18935314	18935314
3	18982784	JAX00516064	-1.64300442745301	2.96006570786399	-4.29991340048296	-8.15282286241079	10.5788336349785	-2.71639567201766	-1.74758857566405	5.02082559518601	18982784	18982784
3	19007554	UNC4805771	-1.64300632826078	2.96007680567382	-4.29991114676944	-8.1528253103802	10.5788315930468	-2.7163974008497	-1.74759147123317	5.02082325877265	19007554	19007554
3	19081610	UNC4806755	-1.64300985700051	2.96008792861481	-4.29990937707323	-8.15282763246005	10.5788292709674	-2.71639955551018	-1.74759141619679	5.02082063865856	19081610	19081610
3	19143026	UNC4807592	-1.64301275791746	2.96009888210402	-4.29990923764507	-8.15282979862841	10.5788280425398	-2.71640321911866	-1.74759101868549	5.02081910735129	19143026	19143026
3	19160178	JAX00516096	-1.64301544032135	2.96010997570002	-4.29990768968479	-8.15283194043383	10.5788262153778	-2.71640575550843	-1.74759233509557	5.02081696996618	19160178	19160178
3	19181650	JAX00104924	-1.64301734905002	2.96012139328601	-4.29990621649567	-8.15283400612282	10.5788241498062	-2.71640760931694	-1.74759511721475	5.02081475510805	19181650	19181650
3	19215033	UNC4808384	-1.64301889116529	2.96013270387253	-4.29990486951225	-8.15283597420121	10.5788221828578	-2.71640932197513	-1.74759858214845	5.02081275227197	19215033	19215033
3	19294048	UNC4809586	-1.6430146940279	2.96015036483173	-4.29990370293972	-8.15283452356743	10.5788223809258	-2.7163906927209	-1.74764099315782	5.02081186065629	19294048	19294048
3	19354605	UNC4810336	-1.64300672951355	2.960087180015	-4.29989604139944	-8.15282444609171	10.5788765112642	-2.71635368930648	-1.74770559250994	5.02082280754195	19354605	19354605
3	19398561	UNC4811132	-1.64164871047442	2.96010193740052	-4.30065451684257	-8.15356783060335	10.5784597914522	-2.69675715500866	-1.76569875483716	5.01976523891343	19398561	19398561
3	19468216	UNC4812125	-1.64229389310677	2.95999289133883	-4.30029275635635	-8.15321069276767	10.578725200209	-2.70621710389272	-1.75698086048545	5.02027721506114	19468216	19468216
3	19514036	JAX00104950	-1.6427215172809	2.9598962342673	-4.30005123716623	-8.15297372110912	10.5789160731484	-2.71248876950574	-1.75119437684806	5.02061731449439	19514036	19514036
3	19540387	UNC4813186	-1.64296686798977	2.9598105887263	-4.29990906482889	-8.1528359938691	10.5790456650673	-2.71611260578227	-1.74784700994644	5.02081528862289	19540387	19540387
3	19563787	UNC4813610	-1.64298916445502	2.95976790499458	-4.29990287444406	-8.15279973772748	10.5790908459535	-2.71640369080121	-1.74758848628045	5.02082520276016	19563787	19563787
3	19622027	UNC4814654	-1.54887383566139	2.6323443939044	-4.21739480960905	-8.07006211317758	10.3895786323494	-2.63430960693632	-1.66397169419422	5.11268903332471	19622027	19622027
3	19720738	backupUNC030018403	-1.58820707505365	2.74829471943438	-4.2867370217786	-7.97606925410927	10.3980274970999	-2.66972887682601	-1.69946035509728	5.07388036633052	19720738	19720738
3	19730794	UNC4816431	-1.58948048107758	2.7470126864794	-4.32105392083436	-7.97734571458269	10.4400350027954	-2.67102544535429	-1.70073528453959	5.07259315711372	19730794	19730794
3	19750874	UNC4816788	-1.59076219638812	2.74571643550881	-4.35455180375378	-7.97864280750487	10.4812917982529	-2.67233071942127	-1.70201855605585	5.07129784936219	19750874	19750874
3	19800316	JAX00104971	-1.59205289697126	2.74441177159805	-4.38725262914292	-7.97995050248436	10.521806669015	-2.673644524895	-1.70331100087795	5.06999311375843	19800316	19800316
3	19843734	UNC4818172	-1.59335408825126	2.74309728783195	-4.41917153489644	-7.98126498210726	10.5615956691343	-2.67496616083565	-1.70461946893843	5.06868327806276	19843734	19843734
3	19889004	UNC4818771	-1.59466672944629	2.74177550871799	-4.45032771054602	-7.98258772711843	10.6006684996767	-2.67629590899637	-1.7059363668846	5.06737043459698	19889004	19889004
3	19909699	UNC4818955	-1.59598917348224	2.74038166601903	-4.48074092131466	-7.98391946359638	10.6390359787806	-2.67763880881637	-1.70726459664513	5.06613531905511	19909699	19909699
3	20014335	UNC4820379	-1.64827947655336	1.63796994607387	-4.5875441834797	-8.03859253710316	10.5996519457388	-2.79639935619603	-1.78560669862251	6.61880036014207	20014335	20014335
3	20036600	JAX00516260	-1.72950628976336	0.825314310942769	-4.71462522519011	-8.12148017872472	10.5385907325681	-2.93292142496355	-1.8849623344446	8.01959040957548	20036600	20036600
3	20053022	UNC030846835	-1.73085051056001	0.823944358329537	-4.74289159040417	-8.12282667752432	10.5749233201014	-2.93427858700082	-1.88629389968918	8.01827358674757	20053022	20053022
3	20053904	UNC4821028	-1.73219178873122	0.822571720714117	-4.77047939484978	-8.12417896330346	10.6105982436957	-2.93564139722089	-1.88763031811597	8.01695189781155	20053904	20053904
3	20080151	JAX00104992	-1.73354888727069	0.821197705588242	-4.79739259847511	-8.12553127151457	10.6456326521744	-2.93700606713904	-1.88897793743607	8.0156264040728	20080151	20080151
3	20117332	UNC4822129	-1.73491481279243	0.819820340550278	-4.82365092780217	-8.12688542103519	10.6800354387134	-2.93837317692051	-1.89032900104329	8.01429756032989	20117332	20117332
3	20177488	UNC4823290	-1.72315214898694	0.78974758321216	-4.83716326793098	-8.11518888843488	10.7259224057146	-2.92617091848237	-1.87957428769559	7.96557952260399	20177488	20177488
3	20231641	UNC4824187	-1.71059939504943	0.781917319908823	-4.84872330804927	-8.10265086293905	10.7725336666596	-2.9118668769831	-1.86749372951991	7.88688318597231	20231641	20231641
3	20299526	UNC4825271	-1.69752594710838	0.797308221654725	-4.85858397378206	-8.08953986549343	10.8196343121911	-2.89571998104547	-1.85433216454919	7.77875939813272	20299526	20299526
3	20359955	UNC4826222	-1.68423104275492	0.8359214199982	-4.86706167901283	-8.07616031220167	10.8669352325676	-2.87808174539981	-1.84038026392421	7.64305839072762	20359955	20359955
3	20387837	UNC4826688	-1.68560118686962	0.83456052409337	-4.89027743881417	-8.07752135186417	10.8983487327719	-2.87945051808667	-1.84173710078184	7.64167833955124	20387837	20387837
3	20464736	UNC4827903	-1.68699074021562	0.833198498768218	-4.91292188892576	-8.0788841074305	10.9291953001363	-2.8808208744217	-1.8430929396611	7.64031675175015	20464736	20464736
3	20512218	backupUNC030018875	-1.68838412666698	0.831830897351883	-4.93503073002847	-8.08015403168746	10.9594694335312	-2.88220633910401	-1.84446373033412	7.63893862693794	20512218	20512218
3	20588409	UNC4829711	-1.6897743861904	0.830465354251986	-4.95657779973758	-8.08150832581851	10.989215334992	-2.88357824159634	-1.84581535982049	7.63757342391932	20588409	20588409
3	20640047	UNC4830766	-1.69115241171963	0.829103065956854	-4.97760185384096	-8.08286372411775	11.0184232614772	-2.88494767396826	-1.84717021781208	7.63620955402468	20640047	20640047
3	20701255	JAX00516361	-1.69253101685782	0.827743712590411	-4.99810754286892	-8.08421787454275	11.0471055671921	-2.8863152232886	-1.8485235050036	7.63484588277917	20701255	20701255
3	20705360	UNC4831249	-1.69388875811514	0.826383059558939	-5.01811501075406	-8.0855773125671	11.0752690433096	-2.88768137576674	-1.84987560164011	7.63348595597465	20705360	20705360
3	20733580	UNC030019307	-1.69525264913347	0.825024655525225	-5.0376267514317	-8.08693331631666	11.1029282606846	-2.8890447316684	-1.85122517154812	7.63212970388854	20733580	20733580
3	20769667	UNC4832195	-1.69661724137442	0.823668725403183	-5.05665588622618	-8.08828648455865	11.1300917050991	-2.89040526737329	-1.85257212566493	7.63077657469514	20769667	20769667
3	20831732	UNC4833045	-1.69798665633919	0.822316081633115	-5.07521198677146	-8.08963548632008	11.1567700641265	-2.89176025722826	-1.85391591011663	7.62942415101598	20831732	20831732
3	20874836	UNC4833458	-1.6993466899764	0.820966017673151	-5.09331133067394	-8.09098227241161	11.1829689628416	-2.89311337438148	-1.85525716421125	7.62807585113992	20874836	20874836
3	20946087	UNC4834300	-1.70070907448145	0.819622208331584	-5.11096392452097	-8.09232115174954	11.2087013369269	-2.89446344324842	-1.85659602646532	7.62673007520719	20946087	20946087
3	20948838	JAX00516410	-1.70204946956466	0.818279225563158	-5.12817720423458	-8.09366632227412	11.2339691367959	-2.89581286028174	-1.85792995402249	7.6253874480185	20948838	20948838
3	20995934	UNC4834889	-1.70339806089442	0.816941957025247	-5.14496236276778	-8.09500247001711	11.258788985005	-2.89715742945624	-1.85926068692809	7.62405006803343	20995934	20995934
3	21034362	UNC4835655	-1.70474104451698	0.815606944354649	-5.16133106788731	-8.09633473143627	11.2831661990493	-2.89849647312369	-1.86058765099682	7.62271782455716	21034362	21034362
3	21075319	JAX00516438	-1.70607945923367	0.814276953404959	-5.17729195741946	-8.09766266557454	11.3071097339143	-2.89983093253379	-1.86191043524477	7.62138876268695	21075319	21075319
3	21102766	UNC4836550	-1.70740889329343	0.812951706781935	-5.19285604259448	-8.09898642035105	11.33062694812	-2.90116106047262	-1.86322903467989	7.6200627964895	21102766	21102766
3	21108893	UNC030021302	-1.70872853949602	0.81163053438259	-5.20803325992639	-8.10030623803596	11.3537257248453	-2.90248674734525	-1.86454335708609	7.6187418826618	21108893	21108893
3	21123403	UNC4836790	-1.71004546140072	0.810314546272181	-5.22283000782926	-8.10162078783033	11.3764158349212	-2.90380723618563	-1.86585267392807	7.61742578598062	21123403	21123403
3	21140777	UNC4837069	-1.71135818879806	0.809003425677015	-5.23725548993096	-8.10293065092622	11.3987053355797	-2.90512257014557	-1.86715713684996	7.61611527539403	21140777	21140777
3	21157041	UNC4837393	-1.71266573286712	0.807710634073605	-5.25131905993234	-8.10423481674575	11.4206010903864	-2.906432074088	-1.86845627653997	7.61479623571313	21157041	21157041
3	21175775	UNC4837869	-1.71396863679447	0.806423324251203	-5.26502891951997	-8.10553347844571	11.4421110772383	-2.90773602307466	-1.86975001836962	7.61348267471491	21175775	21175775
3	21189292	UNC4838229	-1.71526476427162	0.805141479624866	-5.27839395720717	-8.1068267672956	11.4632423550999	-2.90903439639154	-1.87103847760425	7.61217452804542	21189292	21189292
3	21204918	UNC4838468	-1.71655550308724	0.803865159445787	-5.29142198825315	-8.10811475360929	11.4840022086141	-2.91032643497871	-1.87231948465657	7.61087079652504	21204918	21204918
3	21228330	UNC4838847	-1.71784270285422	0.802594732140884	-5.304119986377	-8.10939644688438	11.5043992892277	-2.91161243149392	-1.87359467927454	7.60957222551546	21228330	21228330
3	21236968	UNC4838961	-1.72112750795992	1.17743903623649	-5.30909527780222	-8.11184310358567	11.5318188567357	-2.89510675874248	-1.86749499044646	7.19540974556457	21236968	21236968
3	21259155	UNC4839139	-1.72055003385014	1.48420521734649	-5.31168469820202	-8.11058164702147	11.5609635805593	-2.87779650054289	-1.85931665693972	6.83476073865043	21259155	21259155
3	21276946	UNC4839321	-1.71826041525262	1.73528370272057	-5.31369087903665	-8.10773601997115	11.5900448118159	-2.86149557384067	-1.85085109935943	6.5267054729241	21276946	21276946
3	21294424	UNC4839532	-1.7153100288058	1.94234871310243	-5.31585551916805	-8.10432895428544	11.6183342859747	-2.84678577660835	-1.8428268118986	6.2644240916891	21294424	21294424
3	21304906	UNC4839666	-1.70976082333999	2.09719028750606	-5.31653202732746	-8.09844264960774	11.6486773432455	-2.83186009168564	-1.8335698771194	6.04429783832866	21304906	21304906
3	21322627	UNC4839967	-1.69751201897389	2.43772518824138	-5.30568908583003	-8.08545115734679	11.6873271174771	-2.79939675452397	-1.81319976001571	5.57619647097194	21322627	21322627
3	21361652	JAX00105087	-1.68880622047086	2.62652892443096	-5.30175964644532	-8.07632921989086	11.7170182475268	-2.77911520351036	-1.80001677577352	5.30247989413317	21361652	21361652
3	21369712	UNC4840550	-1.67923399755258	2.81662250443914	-5.29664634826643	-8.06635064517149	11.7455321397655	-2.7578217385143	-1.78596424017153	5.02386232547168	21369712	21369712
3	21379138	UNC4840592	-1.66885908271767	3.00678200092328	-5.29043618135045	-8.05556978952869	11.7728521306014	-2.73564226475717	-1.77112655958936	4.74199974641863	21379138	21379138
3	21399794	UNC4841024	-1.66777221074706	2.99525882892175	-5.29807411987264	-8.05450244999928	11.786619165761	-2.73488766706283	-1.77034222187571	4.74370067487472	21399794	21399794
3	21405983	JAX00105090	-1.66666214253017	2.98424065103924	-5.30540743643565	-8.05341516854272	11.799213635357	-2.73410698666064	-1.76952662622628	4.74566407399925	21405983	21405983
3	21413535	UNC4841193	-1.66552411260957	2.97394157907046	-5.31242500802555	-8.05229835468709	11.8106434625905	-2.73327904827586	-1.76866587386011	4.74760735579721	21413535	21413535
3	21432799	UNC4841477	-1.66436217885536	2.96437981081243	-5.31913198268047	-8.05115244877188	11.8209035653016	-2.73240435067508	-1.76776057075467	4.74952815562346	21432799	21432799
3	21453117	UNC4841586	-1.66317486434853	2.95557154257519	-5.32553607608097	-8.04997887630333	11.8299893084784	-2.73148358500231	-1.76681146659105	4.75142401727256	21453117	21453117
3	21461803	UNC4841718	-1.66196043093272	2.94753334912925	-5.33164489766566	-8.04877870778406	11.8378959286083	-2.73051781950893	-1.76581962714011	4.7532922052939	21461803	21461803
3	21474516	backupJAX00516508	-1.6607234380817	2.94027809603012	-5.337462774556	-8.04755364371934	11.8446240666877	-2.72950754422231	-1.76478559262523	4.75513083048673	21474516	21474516
3	21489274	JAX00105096	-1.65946489334207	2.93381996468194	-5.34299610074498	-8.04630442803923	11.8501716768718	-2.72845356250181	-1.76371024319507	4.75693758626939	21489274	21489274
3	21491861	UNC4842170	-1.65818280158813	2.92817294850234	-5.34825178625328	-8.04503372844417	11.8545372565898	-2.72735705346262	-1.7625946699714	4.75870983462743	21491861	21491861
3	21516956	UNC4842381	-1.65688616926218	2.92334650906142	-5.35323335970236	-8.04373994588929	11.8577251951342	-2.72621854741589	-1.76143959648065	4.76044591455474	21516956	21516956
3	21523133	JAX00105099	-1.65556715633864	2.91935274846174	-5.35795050315077	-8.04242690830625	11.8597346412181	-2.72503954430699	-1.76024638043943	4.76214310286223	21523133	21523133
3	21532571	UNC4842624	-1.65423197200183	2.91620105647521	-5.36240720042852	-8.04109502573801	11.8605702126079	-2.72382078959182	-1.75901591948786	4.76379963816488	21532571	21532571
3	21548761	JAX00516526	-1.65288320694528	2.91389970275433	-5.36660938203954	-8.03974510258662	11.8602372376816	-2.7225634043637	-1.75774931021939	4.76541346571854	21548761	21548761
3	21550215	UNC4842969	-1.65151743179402	2.91245681714649	-5.3705648046121	-8.03837983200704	11.8587397964846	-2.72126879496002	-1.75644797800281	4.76698222774491	21550215	21550215
3	21566827	UNC4843172	-1.65014138322164	2.91187821874989	-5.37427804300941	-8.0369989893985	11.8560862377689	-2.71993772417068	-1.75511270450843	4.76850438778986	21566827	21566827
3	21585373	UNC4843338	-1.64875465988887	2.91216886244516	-5.37775552053669	-8.03560528484448	11.8522851984017	-2.71857162137647	-1.75374492730603	4.76997795310566	21585373	21585373
3	21602154	UNC4843580	-1.64735840304347	2.91333360068085	-5.38100296093224	-8.03419901747716	11.8473439998463	-2.71717190796248	-1.75234612603934	4.77140081492757	21602154	21602154
3	21612703	JAX00516543	-1.64595202511976	2.9153754319216	-5.38402743095869	-8.03278324216507	11.8412732186224	-2.71573987278608	-1.75091745429372	4.77277137477936	21612703	21612703
3	21619446	UNC4843845	-1.6445381971493	2.91829615706959	-5.38683462336354	-8.03135840929572	11.8340844033588	-2.71427686971963	-1.74946040603433	4.77408794513418	21619446	21619446
3	21639393	UNC4844224	-1.64312091658191	2.92209649644178	-5.38942967151251	-8.02992593248023	11.8257909085251	-2.71278403703446	-1.74797607396663	4.77534922660885	21639393	21639393
3	21652974	JAX00105109	-1.64169870103612	2.92677601812027	-5.39181967762548	-8.02848727928356	11.8164054582206	-2.71126303123629	-1.74646611727061	4.77655333011118	21652974	21652974
3	21654801	UNC4844470	-1.64027244398712	2.93233309163096	-5.39401103307345	-8.02704337259183	11.805942505979	-2.70971541951115	-1.7449320791369	4.77769875069046	21654801	21654801
3	21671344	UNC4844821	-1.6388467631354	2.9387658175676	-5.39600807026182	-8.02559647635622	11.7944186378767	-2.70814196377222	-1.74337513628783	4.77878395436922	21671344	21671344
3	21684210	UNC4845035	-1.63742088788675	2.94606989256538	-5.39781775191239	-8.02414775110134	11.7818498643409	-2.70654474008969	-1.7417968048817	4.77980817896555	21684210	21684210
3	21704661	UNC4845403	-1.63612640632159	2.95412658712405	-5.39960153156135	-8.02285594378209	11.7681231480997	-2.70415294142067	-1.74024759185809	4.78073467972003	21704661	21704661
3	21718505	UNC4845616	-1.63479250586584	2.96308046575164	-5.40115926146438	-8.0215141955842	11.7534306037381	-2.70199015860814	-1.73866436487446	4.78160941690723	21718505	21718505
3	21757327	UNC4846087	-1.63316256501656	2.97315942824755	-5.40218084860025	-8.01980550592682	11.7380580191047	-2.7016259858796	-1.73694814154333	4.7825055996143	21757327	21757327
3	21772978	UNC4846238	-1.63175184738144	2.98389138014042	-5.40329911718829	-8.01836345873068	11.7214962968108	-2.69994877666684	-1.73529947010155	4.78327499311761	21772978	21772978
3	21791134	UNC4846604	-1.63034783826277	2.99546123182684	-5.40425912737311	-8.01692640650334	11.7039868446504	-2.69825412871932	-1.73363919678478	4.78397862116613	21791134	21791134
3	21805229	UNC4846769	-1.62895152868331	3.00785869220517	-5.40506705578972	-8.01549604057735	11.6855514516327	-2.6965454011767	-1.73196551169633	4.78461539408558	21805229	21805229
3	21827200	UNC4847189	-1.62756588318657	3.02107215056807	-5.40572769871032	-8.01407311374312	11.6662134682731	-2.69482400316206	-1.73027974121928	4.78518482118023	21827200	21827200
3	21828385	JAX00516573	-1.62618903808179	3.03508946865124	-5.40624634888976	-8.01265912930924	11.645995835393	-2.69309077013999	-1.72858629324638	4.78568627562295	21828385	21828385
3	21840818	UNC4847440	-1.62482531583625	3.04990006533104	-5.40662930623639	-8.01125541361874	11.6249222391619	-2.69134750217439	-1.72688406617581	4.78611929954859	21840818	21840818
3	21858587	UNC4847774	-1.6234752716282	3.06548992113416	-5.40688167371014	-8.00986323831022	11.6030174728017	-2.68959540354176	-1.72517557054457	4.78648376379903	21858587	21858587
3	21891972	UNC4848273	-1.62214092058806	3.08184580371037	-5.4070088034835	-8.00848415511093	11.580306729908	-2.6878355609007	-1.72346253384706	4.78677944031187	21891972	21891972
3	21905839	UNC4848498	-1.62082014007732	3.09894986165537	-5.40701654429777	-8.00711801813595	11.5568152353551	-2.6860711058034	-1.7217451150887	4.78700582639272	21905839	21905839
3	21920426	backupJAX00105129	-1.61951565915108	3.1167876702129	-5.40690839416675	-8.00576807165228	11.532569728578	-2.68430220789737	-1.72002722594729	4.78716416002393	21920426	21920426
3	21936215	UNC4849192	-1.61822885676996	3.13534457307033	-5.40669199572675	-8.0044331609145	11.5075948758344	-2.68253132494301	-1.71830712916603	4.78725301861554	21936215	21936215
3	21961006	UNC4849609	-1.61696091979419	3.15460372984488	-5.40637150512502	-8.00311567258393	11.4819180193264	-2.68075909884158	-1.71658763351588	4.78727308068928	21961006	21961006
3	21975689	UNC4849795	-1.61571218548483	3.17454455093097	-5.40595049360318	-8.00181541448793	11.4555669096152	-2.67898705410486	-1.71487076635789	4.7872244534925	21975689	21975689
3	21992301	B6_rs31740628	-1.61448393713038	3.1951509750838	-5.40543467319722	-8.00053405031249	11.4285681948912	-2.67721653272945	-1.71315739843846	4.787107421833	21992301	21992301
3	21994427	UNC4850124	-1.61532025367874	3.19281949556613	-5.40856457674161	-8.00136791875771	11.438173112365	-2.67809300760942	-1.71402547329214	4.78637862214849	21994427	21994427
3	22020817	JAX00516610	-1.6161594864928	3.19048390089732	-5.41159511252316	-8.00219627464277	11.4476669917921	-2.67896513419714	-1.71488937501163	4.78565449017805	22020817	22020817
3	22046676	UNC4850842	-1.61699462973838	3.18815375688027	-5.41453558224323	-8.00302062761361	11.4570450673187	-2.67983309256818	-1.71574923534545	4.78493434330983	22046676	22046676
3	22089890	JAX00105143	-1.61783001548377	3.18582103625416	-5.41738115724964	-8.00384080365569	11.4663134442825	-2.68069818247395	-1.71660365080416	4.78421932913053	22089890	22089890
3	22190508	UNC4852645	-1.61867704626182	3.18346576577633	-5.42012053987834	-8.00465415573274	11.475485712522	-2.68156124578034	-1.71744934583491	4.78351085518979	22190508	22190508
3	22207816	UNC030575298	-1.61949622422997	3.18115714355568	-5.42280541687095	-8.00546770875041	11.4845253428182	-2.68241629157289	-1.7182991867449	4.78280234179521	22207816	22207816
3	22331664	UNC4853866	-1.6203347187154	3.17880860920339	-5.42537145177194	-8.00627483973667	11.4934841579474	-2.68326479915763	-1.71914963046402	4.78210267269484	22331664	22331664
3	22406851	JAX00516653	-1.62115581587243	3.17648853878775	-5.42787614645733	-8.00708091652724	11.5023225363713	-2.68411235136678	-1.71998933808029	4.781403493145	22406851	22406851
3	22491988	JAX00516667	-1.62197375007876	3.17417100814499	-5.43030083079171	-8.00788573923397	11.5110572010129	-2.68495754533602	-1.72082273650547	4.78071239278808	22491988	22491988
3	22632858	UNC4857267	-1.62278853559777	3.17184653347649	-5.43263488705463	-8.0086920618369	11.5196989861086	-2.68579775714069	-1.72165219728087	4.78001991932572	22632858	22632858
3	22846023	UNC4859869	-1.62360172971854	3.16951005592785	-5.43488572051799	-8.00950925680183	11.5282441604997	-2.68662934996291	-1.72246360818756	4.77933544876125	22846023	22846023
3	22945777	backupUNC030870967	-1.62440153004487	3.16721660343585	-5.43707967137019	-8.01030425865324	11.5366752986968	-2.68746660694313	-1.72328895061801	4.77864911549683	22945777	22945777
3	22973021	JAX00105209	-1.62519042538119	3.16494676946531	-5.43922173664408	-8.01109395791086	11.5449995409777	-2.68829413337884	-1.72411343136062	4.77796737423255	22973021	22973021
3	22979241	UNC030022421	-1.62597425949002	3.16268650679155	-5.44129856571079	-8.01187966367365	11.5532261744814	-2.68911796869507	-1.72493109352629	4.77728886982286	22979241	22979241
3	23090988	UNC4863199	-1.62988722078606	3.0867298331982	-5.45090374337224	-8.01596916470078	11.6572960456673	-2.69502907047348	-1.73063980960698	4.77840313007401	23090988	23090988
3	23271133	UNC4865835	-1.633977453642	3.01184250033379	-5.46054939659759	-8.02023500882212	11.7612313006083	-2.70108280325542	-1.73648067860874	4.77925153998377	23271133	23271133
3	23402240	UNC4868161	-1.63823431312315	2.93819264435909	-5.47025426706341	-8.02467227253271	11.8648750725431	-2.7072726633382	-1.74246151562172	4.77982731477702	23402240	23402240
3	23444330	UNC031787933	-1.64266568960856	2.86592176004204	-5.48001091245496	-8.02927885265408	11.9680824266161	-2.71359225514569	-1.74857800666371	4.78012152986886	23444330	23444330
3	23510973	UNC4870056	-1.64726852719563	2.79515709330038	-5.4897915482506	-8.03405454757662	12.070696422957	-2.72003852986665	-1.75482616590139	4.78012580253349	23510973	23510973
3	23580676	JAX00516851	-1.65203924072548	2.72604768636875	-5.49959262146369	-8.03899631745225	12.1725532537726	-2.72660044748611	-1.76120038350079	4.77982807048696	23580676	23580676
3	23772106	UNC4874349	-1.65696060094387	2.65872958189234	-5.50939086427714	-8.04410434352515	12.2734843757807	-2.73328830204017	-1.76769544036796	4.77922559348121	23772106	23772106
3	23848681	backupUNC030878520	-1.66205677769711	2.59335557902774	-5.51920437916886	-8.04937021374082	12.3733366319877	-2.74007613595033	-1.77429705865067	4.77831235419235	23848681	23848681
3	23849202	UNC4875653	-1.66732308300108	2.53005846343071	-5.52901414355873	-8.05478849523736	12.4719469548484	-2.74696139444086	-1.78100407101939	4.7770857689783	23849202	23849202
3	23919349	JAX00516914	-1.67273419456109	2.46897231546126	-5.53879769915121	-8.06035954658488	12.5691329067188	-2.7539395150027	-1.78781047668805	4.7755362098079	23919349	23919349
3	23932710	UNC4876808	-1.67830499687969	2.41022896488896	-5.54855318886687	-8.06607392609588	12.6647431410553	-2.76099862157189	-1.79470409702295	4.77366272449297	23932710	23932710
3	24153783	UNC4879415	-1.683978910179	2.35396465134284	-5.55825610569171	-8.07193290919943	12.7585732324628	-2.76813786347108	-1.80168387267488	4.77145177741045	24153783	24153783
3	24166181	UNC031789615	-1.68983314912313	2.30028497475691	-5.56791318659304	-8.07791925901174	12.8505244261821	-2.77533466923439	-1.80872929478628	4.76892015780959	24166181	24166181
3	24279623	UNC4881058	-1.6957956775906	2.24932021844021	-5.57750216583344	-8.08403479565747	12.940385457735	-2.78258847654332	-1.81584377421797	4.76605921366763	24279623	24279623
3	24497382	UNC4883616	-1.70184209286711	2.20119926285105	-5.58701464354569	-8.09026851102592	13.02799253382	-2.78988912755489	-1.8230040219441	4.76282660026668	24497382	24497382
3	24595047	UNC4884864	-1.70803747067132	2.15598452751056	-5.59643686969672	-8.09660790018815	13.1132479469794	-2.79721812388428	-1.83020608375518	4.75927397370569	24595047	24595047
3	24647115	backupUNC030881249	-1.71439426863354	2.1137673503566	-5.60576307709003	-8.10305477056668	13.1959846202334	-2.80457753637619	-1.83735012906317	4.75538781113966	24647115	24647115
3	24724558	UNC4886221	-2.89940761822138	2.00280593170553	-5.76267023311884	-7.97406557806506	13.1262696067443	-2.93528847917143	0.825684747892671	3.61667162223424	24724558	24724558
3	24850184	UNC4887778	-3.88098957992124	2.02668618425578	-5.79712913686971	-7.28783687672031	13.1759618545451	-2.92087707005347	2.42669770490862	2.25748691985522	24850184	24850184
3	24896851	UNC4888521	-3.84986944989563	2.09651857816188	-5.76654454426302	-6.2323458479404	13.288721652787	-2.85333164175901	2.4588163202316	0.858034932677601	24896851	24896851
3	24937818	UNC4889029	-3.85634825138554	2.06604465233885	-5.77526529610489	-6.23886572356144	13.3606436638116	-2.8605810895863	2.4516409431671	0.852731101320652	24937818	24937818
3	24965434	UNC4889347	-3.86307075651132	2.03868081380831	-5.78399313849007	-6.24561682504764	13.4293377270689	-2.87513291213145	2.45260168432809	0.847193406975181	24965434	24965434
3	25016042	UNC4889894	-3.86983982132732	2.0146556208578	-5.79255401106998	-6.25242272820861	13.4948581229942	-2.88964425922298	2.45353742971624	0.841409646260693	25016042	25016042
3	25051064	UNC4890199	-3.87652411865059	1.99413784950496	-5.80078476004472	-6.25917823178597	13.5572806191434	-2.89679318589412	2.44643858449003	0.835423243237037	25051064	25051064
3	25112473	UNC4890802	-3.88323976880444	1.97699585326423	-5.80883616239196	-6.26597594787514	13.6163580917841	-2.90388895572937	2.43938477224364	0.829202117508943	25112473	25112473
3	25143290	UNC4891169	-3.81601980954188	2.00770131781358	-5.80531924622966	-6.26230979052264	13.6833091000763	-2.8948584195713	2.44377499216158	0.643721855814011	25143290	25143290
3	25187686	UNC4891674	-3.71959363172794	2.03891513055547	-5.80305758710013	-6.26007117995506	13.7456327649153	-2.88674888449311	2.44679672695281	0.438126660852613	25187686	25187686
3	25189301	backupJAX00105375	-3.58920483856071	2.07691851493118	-5.7950122759097	-6.25281200757592	13.7537200415275	-2.8732559456626	2.45488264130853	0.224763869941681	25189301	25189301
3	25226852	UNC4892006	-3.43515467183723	2.10971597483705	-5.78915153109711	-6.24763911120607	13.7596431904193	-2.86179612605197	2.46080936106257	0.00357291387349035	25226852	25226852
3	25257102	UNC4892459	-3.26219499427013	2.13612102625842	-5.78563360873036	-6.24470237067886	13.7632284412238	-2.85272031822915	2.46439908655644	-0.218497262130195	25257102	25257102
3	25263003	JAX00517126	-3.07575921659807	2.15525198399805	-5.78448862731214	-6.24401784962763	13.7644366136806	-2.84623221264321	2.46561208215873	-0.434802773656305	25263003	25263003
3	25299776	UNC4892735	-2.8813941938653	2.16659552685834	-5.78564872419905	-6.24547759319739	13.7633592322399	-2.8423773748087	2.46453565604813	-0.639592529075888	25299776	25299776
3	25333211	JAX00517130	-2.88136238562154	2.16659372649459	-5.78565953498465	-6.24547856933553	13.763357360158	-2.8423780391159	2.46453592058528	-0.639608478180302	25333211	25333211
3	25352791	UNC4892906	-2.88133576387221	2.16658986404301	-5.78566497696597	-6.24547924582671	13.7633569505174	-2.84237816855913	2.46453544546058	-0.639624104796934	25352791	25352791
3	25381239	UNC4893159	-2.88130578064681	2.16658717877284	-5.78567496023418	-6.24547995653506	13.7633566425781	-2.84237828987802	2.46453494225309	-0.639639776310013	25381239	25381239
3	25412816	UNC4893614	-2.88129415829879	2.16658356736856	-5.78568283743378	-6.24548004626897	13.7633568774429	-2.84237790957982	2.46453404847746	-0.639639541707585	25412816	25412816
3	25467551	UNC4894169	-2.88127834508669	2.16658221361579	-5.78570129628479	-6.24548044094984	13.7633580509023	-2.84237900575781	2.46453683939077	-0.639638015829724	25467551	25467551
3	25481097	JAX00105393	-2.88127096724182	2.16657655801521	-5.78570288820542	-6.24548056257634	13.7633577232032	-2.84237901900961	2.46453683292656	-0.639637677111737	25481097	25481097
3	25507157	UNC4894517	-2.88126021540286	2.16657299865947	-5.78570949626051	-6.24548079255602	13.7633571727313	-2.84237908502725	2.46453677693471	-0.639637359078844	25507157	25507157
3	25523055	JAX00105398	-2.87539694940754	2.17307299699866	-5.7795824614674	-6.27632436277854	13.7580976999167	-2.8364978535179	2.47041399834512	-0.633783068089125	25523055	25523055
3	25544865	UNC4894822	-2.86976116407629	2.17929645200245	-5.77366914226177	-6.30467635102993	13.7517561801267	-2.830847544328	2.47606019537618	-0.628158625809371	25544865	25544865
3	25596477	UNC4895161	-2.83807226779264	2.02449724261418	-5.74726317364654	-6.29524954419143	13.7542752785543	-2.80512746421632	2.50196124562197	-0.595021316943477	25596477	25596477
3	25669450	UNC4896093	-2.82563629224358	1.77817428714711	-5.74332300579644	-6.11061790044366	13.7766553524393	-2.80100210245162	2.50635104825053	-0.580601386901643	25669450	25669450
3	25735349	UNC4896957	-2.82758787137198	1.432397004923	-5.92746567247115	-5.7933098207549	13.7961975477698	-2.58942688818757	2.49373016214314	-0.584534462050318	25735349	25735349
3	25790964	UNC4897462	-2.83353159929653	1.02549887848851	-6.06661576066757	-5.34647730225988	13.7803999739854	-2.44387222583811	2.47535498855954	-0.590756952971343	25790964	25790964
3	25796763	JAX00219598	-2.83789669125871	1.02119601443804	-6.16036890778617	-5.35082441027937	13.7779403090163	-2.32332319431523	2.47098620410882	-0.597709323923704	25796763	25796763
3	25823068	UNC4897833	-2.84148381313462	1.01764690729742	-6.23259846961728	-5.3544036332116	13.7758066526581	-2.22901986696589	2.4673859627103	-0.603333739736388	25823068	25823068
3	25848711	UNC030884413	-2.84447588667575	1.01467925918426	-6.28984096414509	-5.35738867158352	13.7739607348031	-2.1533494136309	2.46438087584361	-0.607965933795759	25848711	25848711
3	25871216	UNC4898302	-2.84445924110351	1.01467294940164	-6.28985226446288	-5.35739015491759	13.7739615573775	-2.15334710556661	2.46438056025785	-0.607966300986361	25871216	25871216
3	25925742	UNC4898955	-2.84443324808987	1.01467154205825	-6.28987905163003	-5.3573896915117	13.7739635351731	-2.15334675488199	2.46438027580347	-0.607966606921227	25925742	25925742
3	25930516	JAX00517208	-2.84443251956659	1.0146693506149	-6.28987765236431	-5.35739183864734	13.773965094521	-2.15334659457759	2.46438038299373	-0.607966222973774	25930516	25930516
3	25969457	UNC4899506	-2.84442482515468	1.01467280589051	-6.28989356417696	-5.35739096879122	13.7739674777615	-2.15334583264822	2.46438064124649	-0.607965734127438	25969457	25969457
3	25996581	UNC4899819	-2.84441722511398	1.01467581098098	-6.28990436752509	-5.35739259554888	13.7739685813514	-2.15334501837258	2.46438084321035	-0.607966028982185	25996581	25996581
3	26014638	UNC4900125	-2.84441214045922	1.01467676076923	-6.28991057535284	-5.35739402095096	13.773969659883	-2.15334447032828	2.46438097634698	-0.607966189907935	26014638	26014638
3	26090392	UNC4900895	-2.84439136657525	1.01469052806735	-6.28994583247474	-5.35739687095293	13.7739723218433	-2.15334244132082	2.46438112061251	-0.607967459199367	26090392	26090392
3	26090753	JAX00517218	-2.85217583930793	1.00688621216508	-6.28822716574427	-5.36519806626091	13.8192851942091	-2.16139855378394	2.45658927501145	-0.615761056288574	26090753	26090753
3	26113759	UNC4901083	-2.8619527308677	0.997087523637588	-6.28078789320458	-5.37499841629621	13.8710573217513	-2.17165628997432	2.44679972677054	-0.625549241816619	26113759	26113759
3	26174338	UNC4901665	-2.87457439948158	0.984441184952063	-6.26273858055831	-5.38765222445418	13.9296732905116	-2.18512238240426	2.43415677856134	-0.638183667126668	26174338	26174338
3	26215588	UNC4902085	-2.89145752937637	0.967534399395792	-6.22418669232523	-5.40456597625857	13.9939794318073	-2.20349427753001	2.41725451803463	-0.65506387374753	26215588	26215588
3	26233743	backupUNC030022855	-2.91505540608061	0.943918361366871	-6.14369860576398	-5.42818106753902	14.0578338823387	-2.22984166864185	2.39364588327694	-0.678621378957028	26233743	26233743
3	26238810	UNC4902355	-2.91505428605501	0.943919196196195	-6.14370104590891	-5.42818046293998	14.0578344274405	-2.22984193144542	2.39364576012745	-0.678621657414824	26238810	26238810
3	26281774	UNC4902961	-2.91505434110369	0.943919128913482	-6.14370156335794	-5.42817977295617	14.0578343729553	-2.22984197724033	2.393645894509	-0.678621741719656	26281774	26281774
3	26310421	UNC4903350	-2.91348631665338	0.937676339747191	-6.14240431767529	-5.42664079092621	14.0591479844565	-2.22845554332593	2.3949622101569	-0.68079956577975	26310421	26310421
3	26360800	UNC4904087	-2.91046139309108	0.920142687992096	-6.14006710206656	-5.42367691969986	14.0615168311085	-2.22612068874028	2.39733345236884	-0.678666867871639	26360800	26360800
3	26385754	UNC4904534	-2.91046134391547	0.920141622829636	-6.14006730465044	-5.42367600764978	14.0615169527967	-2.22612068829893	2.39733346657118	-0.678666697682945	26385754	26385754
3	26395595	JAX00517288	-2.9104612398333	0.920140594635173	-6.14006787002242	-5.42367492007066	14.0615170085745	-2.22612062269898	2.39733352246144	-0.678666473045783	26395595	26395595
3	26395630	JAX00517289	-2.91046113577972	0.920139566389172	-6.14006843581213	-5.42367383189691	14.0615170643217	-2.22612055712001	2.39733357832105	-0.67866624842314	26395630	26395630
3	26434923	UNC4905126	-2.91046224992	0.920137947803592	-6.14006904765577	-5.42367257145564	14.0615187048257	-2.22612046200443	2.39733366162074	-0.678665983214219	26434923	26434923
3	26481628	UNC4905533	-2.91046213502443	0.920137932103963	-6.14006986298823	-5.4236715307874	14.0615183029309	-2.2261210978178	2.39733354767083	-0.678665156087832	26481628	26481628
3	26495202	JAX00517313	-2.91046215770353	0.920137862359044	-6.14007057113398	-5.42367055776537	14.0615181276724	-2.22612168990173	2.39733343704252	-0.678664450569391	26495202	26495202
3	26545898	UNC4906309	-2.91520634947231	0.914280537819829	-6.14418209017411	-5.42842154122685	14.0567356865287	-2.26286852346527	2.39255186894475	-0.612889588954722	26545898	26545898
3	26557363	UNC030885228	-2.92099462596097	0.907685125577671	-6.14990649101254	-5.43421046274434	14.0509213760944	-2.27297051590301	2.38673807291315	-0.567262478964366	26557363	26557363
3	26604564	UNC4906908	-2.92732194777861	0.900943634784955	-6.15676594984981	-5.4405309303004	14.0445814827483	-2.25449616712219	2.38039993253776	-0.546810055020031	26604564	26604564
3	26636882	JAX00517344	-2.93359387209044	0.894666456433427	-6.16408665299187	-5.44679171393691	14.0383154598107	-2.21064689511158	2.37413210792369	-0.551994890036976	26636882	26636882
3	26642869	UNC4907342	-2.93359406934834	0.894666245795291	-6.16408752388454	-5.44679087017376	14.0383152535114	-2.21064568657556	2.37413191034602	-0.551995259670492	26642869	26642869
3	26693048	UNC4907984	-2.93359450562982	0.894665816763685	-6.16408895366488	-5.4467886867299	14.0383154417273	-2.2106449739932	2.37413154811784	-0.551995686590978	26693048	26693048
3	26714926	UNC4908277	-2.95153909412548	0.874823605519338	-6.18261069507454	-5.34271722287492	14.0203148004375	-2.20387015870924	2.35613052425531	-0.570531759427955	26714926	26714926
3	26761202	JAX00105489	-2.96395515042269	0.860368523435628	-6.19449299108205	-5.22616997726134	14.0078324398535	-2.24493120072515	2.34364852299275	-0.582300166790639	26761202	26761202
3	26762546	UNC4908816	-2.97250808307853	0.850051594194888	-6.20221624768194	-5.12382567571803	13.9992203240025	-2.29587531945247	2.33503693831666	-0.589883530583074	26762546	26762546
3	26802091	JAX00517395	-2.97855473132043	0.842558761950049	-6.20741789833441	-5.03918706111739	13.9931256391389	-2.34451870086462	2.32894557548098	-0.594951584933048	26802091	26802091
3	26813811	UNC4909519	-2.97855348106816	0.842559010362571	-6.20741730262599	-5.03918452254112	13.9931257260094	-2.34452043135418	2.32894279424004	-0.594951793022583	26813811	26813811
3	26860192	UNC4909830	-2.97855495251117	0.842558647106419	-6.20741679807896	-5.03918272549431	13.9931256098845	-2.34451958653782	2.3289427174323	-0.594952911800926	26860192	26860192
3	26866223	UNC4909888	-2.97855522082632	0.842558551892072	-6.20741678408375	-5.03918206693725	13.9931255176946	-2.34451944758634	2.32894266460912	-0.594953214762154	26866223	26866223
3	26908977	UNC4910274	-2.97855755312847	0.84255755677917	-6.20741726054838	-5.03918316556233	13.9931272145665	-2.34451819757763	2.32894433635541	-0.594952930884226	26908977	26908977
3	26972676	UNC4910881	-2.97855850295621	0.842556643364324	-6.20741590733282	-5.03918672402672	13.9931267434326	-2.34451535566576	2.32894511707439	-0.594952013889795	26972676	26972676
3	26994262	UNC4911150	-2.97785276474456	0.8434530255017	-6.20057867242921	-5.0506188684829	13.9938377490692	-2.34364766141953	2.32965553945848	-0.594248346953216	26994262	26994262
3	27043688	UNC4911559	-2.97715269291996	0.844345901626418	-6.19350145552239	-5.06225162236723	13.9945418348363	-2.34278901664901	2.33035841703027	-0.593551366034399	27043688	27043688
3	27044628	JAX00517462	-2.9764578918375	0.84523931824717	-6.1861847063048	-5.07407275757348	13.9952439497958	-2.34189455665149	2.33098438124889	-0.59285773692455	27044628	27044628
3	27089775	UNC4912039	-2.97577812680436	0.84611775224844	-6.17864449354559	-5.08608847738192	13.9959273026099	-2.34109760044692	2.3317442241415	-0.592180580821056	27089775	27089775
3	27111897	UNC4912288	-2.97510528770718	0.84699370840778	-6.17087115867438	-5.09827784593272	13.9966077862105	-2.34026589555092	2.33242464614441	-0.591505952897447	27111897	27111897
3	27174246	UNC4912891	-2.97444363276533	0.847861742818958	-6.16287246553826	-5.11063681105136	13.9972791566574	-2.33944520925409	2.3330959527642	-0.590838733631527	27174246	27174246
3	27250773	UNC4913663	-2.97379310996303	0.848722602629422	-6.1546609214185	-5.12315857414017	13.9979448580154	-2.33863343666225	2.33375874166677	-0.590180160127637	27250773	27250773
3	27286423	UNC4914130	-2.9731850865472	0.849558721546271	-6.14672301052626	-5.13647103466493	13.9985648837295	-2.3364951010281	2.33435425052702	-0.589603623036351	27286423	27286423
3	27319276	JAX00105532	-2.97247360438905	0.850463765290299	-6.1378115941867	-5.14860007373364	13.999191484835	-2.33700417947491	2.33509396718877	-0.588859765529766	27319276	27319276
3	27335819	UNC4914631	-2.9718307452229	0.851321193204633	-6.12907976596372	-5.16152777305614	13.9997971366368	-2.33620882874303	2.33574507405591	-0.588216290911584	27335819	27335819
3	27376607	UNC4915132	-2.97116862335022	0.852199805500162	-6.12031588928035	-5.17454174603172	14.0003564157041	-2.33538943835153	2.33641327809885	-0.5875538022893	27376607	27376607
3	27403281	UNC4915446	-2.97053727296618	0.853049810466582	-6.11126753459301	-5.18769350728441	14.0009231204756	-2.33460584316255	2.3370523808708	-0.586921153806845	27403281	27403281
3	27470069	UNC4916199	-2.9698623453625	0.85394319566706	-6.10231225397746	-5.20088887115616	14.0014181494729	-2.33377809488084	2.33773145595219	-0.58625123571518	27470069	27470069
3	27511273	UNC4916640	-2.96923460697982	0.854790962633393	-6.0930073986183	-5.21421890460697	14.0019365123902	-2.33300480300423	2.3383646562077	-0.585626418021975	27511273	27511273
3	27538913	UNC4916937	-2.96863656264033	0.855608500660229	-6.08344088094158	-5.22765569258926	14.0024597610499	-2.33226965549539	2.33896660664162	-0.585032076685216	27538913	27538913
3	27542835	JAX00105548	-2.96808595839046	0.856381426856004	-6.07355052272901	-5.24120555608882	14.0030047109769	-2.3315863828501	2.3395242253999	-0.584481943174373	27542835	27542835
3	27556389	JAX00517529	-2.96753618849506	0.857154002374022	-6.06357268220111	-5.25480525178435	14.003520135967	-2.3309062401066	2.34008015427973	-0.583933930033624	27556389	27556389
3	27574109	JAX00517540	-2.96699533250548	0.857918142578016	-6.05347765632842	-5.26845322228527	14.0040143288537	-2.33023771304465	2.34062682670429	-0.583395373972147	27574109	27574109
3	27576166	UNC4917631	-2.96649202166741	0.858646216141379	-6.0431372732176	-5.28217090089757	14.0045181191167	-2.32961008595166	2.3411370930571	-0.582891146580974	27576166	27576166
3	27620337	UNC4918277	-2.96594565679059	0.859416188323479	-6.03295821079778	-5.29585561351207	14.0049405059104	-2.32893900560961	2.34168961047813	-0.582347818001952	27620337	27620337
3	27622867	JAX00517552	-2.96547265284104	0.860114099082327	-6.0223714371125	-5.30963011590719	14.0054123435596	-2.32834912656562	2.34217090178703	-0.581874012002634	27622867	27622867
3	27671546	UNC4919034	-2.96495396852335	0.860857226508423	-6.01198958564082	-5.32334318207078	14.0057970843577	-2.32771104636094	2.34269985832047	-0.581356386590721	27671546	27671546
3	27699037	JAX00517575	-2.96489302271643	0.860931082346055	-6.01155644828865	-5.32409435580473	14.0057817625715	-2.32763749508322	2.3427618707945	-0.581293393818982	27699037	27699037
3	27704536	UNC4919451	-2.96486003924797	0.860977348384617	-6.01097034720319	-5.32488340496634	14.0057988507388	-2.32759693017883	2.34279531286221	-0.581260790389333	27704536	27704536
3	27733862	UNC4919808	-2.96479622464832	0.861053838671525	-6.01054308417216	-5.32563966440475	14.0057808287385	-2.32752030356716	2.34285997287775	-0.581195363495387	27733862	27733862
3	27778537	UNC4920269	-2.96471297647099	0.861151207602933	-6.01021578857046	-5.32637433734623	14.0057410977452	-2.32742083248384	2.34294401415941	-0.581112384636014	27778537	27778537
3	27811564	UNC4920684	-2.96468810859238	0.861233871153838	-6.0098100347183	-5.3271377815274	14.00571522095	-2.327277280318	2.34301150717906	-0.581047394126846	27811564	27811564
3	27845092	backupUNC030025601	-2.96465108118902	0.861330311032338	-6.00938802769519	-5.32788793202495	14.0057033699917	-2.32716403223689	2.34302487106984	-0.580967478947812	27845092	27845092
3	27859542	UNC4921339	-2.96461881287639	0.86139614348958	-6.00883777989559	-5.32867833725092	14.0057142566825	-2.32709944442324	2.34304036251639	-0.580916388242335	27859542	27859542
3	27919167	UNC4922114	-2.9644075010256	0.88272512410617	-5.99674213948312	-5.39200488390311	14.0126605561662	-2.31809383078752	2.35025784834506	-0.574395173418074	27919167	27919167
3	27944699	UNC4922518	-2.95353570320294	0.897454327292247	-5.99309821449115	-5.44194816908321	14.0175092901772	-2.31162285388195	2.35506577312796	-0.569824449938181	27944699	27944699
3	27961697	UNC4922718	-3.06970308763661	1.06183752667647	-5.694035959443	-5.35002523528506	14.1689313480011	-1.82893359871789	1.13853127957972	-0.426602273174756	27961697	27961697
3	27976553	UNC4922926	-3.36279749385629	1.11257330318232	-4.49815321736643	-6.3546582878782	14.1833810726927	-1.81961012257552	1.15247840608648	-0.413213660285104	27976553	27976553
3	27984902	UNC4923017	-3.56311677123123	1.12745413733214	-3.26094008296488	-7.32221013307784	14.1650723828645	-1.84757948409426	1.13376911979284	-0.432449168621282	27984902	27984902
3	28006759	UNC4923256	-3.79646503251835	1.10669229376012	-2.05045912193193	-8.0693910533134	14.1175421095329	-1.91280051788356	1.0856187328224	-0.480737410468187	28006759	28006759
3	28013090	JAX00517646	-3.79400193591313	1.11417521005734	-2.04583236986715	-8.09624443850815	14.1204329910898	-1.90906677150551	1.08851038371709	-0.47797306907032	28013090	28013090
3	28013670	JAX00517647	-3.79160680558779	1.12036658683728	-2.04214408597547	-8.11937874693531	14.1229886591854	-1.90577184720403	1.09106818729379	-0.475521947613894	28013670	28013670
3	28014805	UNC4923398	-3.78954769876712	1.12552472711828	-2.03878559822693	-8.13952677828149	14.1252424091731	-1.90287741049371	1.09332390356072	-0.473353554082831	28014805	28014805
3	28022253	UNC4923555	-3.79035324236218	1.12546979766012	-2.0374810216814	-8.13964668064656	14.1251731566354	-1.90299104266503	1.09325414690102	-0.473425113841408	28022253	28022253
3	28039268	UNC4923844	-3.79219078275683	1.12534213785645	-2.03450192901052	-8.139918453869	14.1250150238253	-1.90324675414711	1.09308937970143	-0.473588621599742	28039268	28039268
3	28042771	JAX00517662	-3.79256822694142	1.12531594994909	-2.03388921363198	-8.13997494738425	14.1249825051181	-1.90329931522702	1.09305549589836	-0.473622247780845	28042771	28042771
3	28045264	UNC4923895	-3.79283663030578	1.12529714533957	-2.03345356663444	-8.14001457680511	14.1249593733674	-1.90333683231837	1.09303123716935	-0.473646149812605	28045264	28045264
3	28057538	UNC4924047	-3.79415605772797	1.12520446155841	-2.03131044110785	-8.14020968312392	14.1248454286569	-1.90352155897173	1.09291173574618	-0.473763885030031	28057538	28057538
3	28072361	JAX00517674	-3.79574496153271	1.12509246696982	-2.02872710659772	-8.1404450746807	14.124707842361	-1.90374423240569	1.09276781884265	-0.473906752956629	28072361	28072361
3	28073838	UNC4924377	-3.79590269427411	1.12508138773617	-2.02847020454094	-8.1404685807153	14.124694210212	-1.90376644820919	1.09275342663061	-0.473921096839221	28073838	28073838
3	28087117	UNC4924591	-3.79743396317309	1.12497264677523	-2.02597492002807	-8.14069677427688	14.1245612217641	-1.90398220667484	1.09261324372006	-0.474059248106533	28087117	28087117
3	28099706	UNC4924818	-3.79738670448734	1.12497601335575	-2.02605218649349	-8.14068971210702	14.1245652894099	-1.90397552954414	1.09261779806446	-0.474054968198133	28099706	28099706
3	28111749	UNC4925052	-3.79734148998349	1.12497925562075	-2.02612610869477	-8.14068295436661	14.1245691787414	-1.90396913838777	1.09262215395556	-0.474050896885118	28111749	28111749
3	28124298	UNC4925162	-3.79735247481939	1.12497852765699	-2.02610814423067	-8.14068465344946	14.1245682450122	-1.90397070220516	1.09262113377935	-0.474051931743808	28124298	28124298
3	28139895	UNC4925429	-3.79737085072852	1.12497423983489	-2.02607937176109	-8.14068704202848	14.1245698128776	-1.90397307223475	1.09261964230387	-0.474053358263513	28139895	28139895
3	28140119	UNC030026622	-3.79737108406708	1.12497467806261	-2.02607952093809	-8.14068709492835	14.1245698518402	-1.90397306741921	1.09261962596404	-0.47405338851414	28140119	28140119
3	28141558	UNC4925462	-3.79737268527803	1.12497480529597	-2.02607743709909	-8.14068733466786	14.1245699536841	-1.90397325596263	1.09261948840875	-0.474053534381263	28141558	28141558
3	28160040	UNC4925782	-3.79700923602002	1.13629920211311	-2.04140568108209	-8.14001432277192	14.1252563432052	-1.90279860888754	1.09330324384058	-0.473630940397317	28160040	28160040
3	28172812	UNC4925901	-3.79664943664867	1.14762133253075	-2.05667640244069	-8.13935309581291	14.1259326013818	-1.90163513000342	1.09397780095554	-0.473217669962451	28172812	28172812
3	28182706	UNC4926008	-3.7962965570839	1.1589387842647	-2.07188204881177	-8.13870424721862	14.1265989134917	-1.90048345244663	1.09464269465038	-0.472814086845857	28182706	28182706
3	28196213	UNC4926238	-3.79595740366853	1.17024864851418	-2.08700857111213	-8.13806894234566	14.1272548817717	-1.89934482125052	1.09529714644803	-0.472420938357038	28196213	28196213
3	28202394	UNC4926356	-3.79562071813438	1.18155101779577	-2.10207162988304	-8.13744570092814	14.1279004405287	-1.89821791360141	1.09594194510118	-0.472037440878704	28202394	28202394
3	28217779	JAX00105599	-3.79530479770177	1.19284038471179	-2.1170394195845	-8.13683710291562	14.1285359787576	-1.89710540688123	1.09657547175094	-0.471665108137193	28217779	28217779
3	28218195	UNC4926601	-3.79498209927426	1.20412135974715	-2.13195391985176	-8.13623986862333	14.129160178029	-1.8960037822972	1.09719995416155	-0.471301821891199	28218195	28218195
3	28236267	UNC4926757	-3.79467391751763	1.21538482544853	-2.14677882848613	-8.13565682143384	14.1297764692434	-1.89491602062873	1.09781353155436	-0.470949238179989	28236267	28236267
3	28244731	UNC4926879	-3.79437434922072	1.22663425262763	-2.16152081165557	-8.13508725518609	14.1303806069838	-1.89384169943689	1.09841645433819	-0.470607198450304	28244731	28244731
3	28255635	UNC4926975	-3.79408593959647	1.23786586174512	-2.17617340398905	-8.1345314245204	14.1309736716387	-1.89278128913399	1.09900841885552	-0.470275894999421	28255635	28255635
3	28269494	UNC4927116	-3.7938089642681	1.24907755776529	-2.19073373326566	-8.13398966399335	14.1315559590912	-1.89173501664822	1.09958928319126	-0.469955421872455	28269494	28269494
3	28277547	UNC4927196	-3.79354187328228	1.26026878257519	-2.20520116550257	-8.13346217527371	14.132126333818	-1.89070294946433	1.1001588895551	-0.469645842425413	28277547	28277547
3	28288574	UNC4927303	-3.79328608869674	1.27143667828671	-2.21957197679714	-8.13294913667793	14.1326859775994	-1.88968540067559	1.10071719043533	-0.469347243474017	28288574	28288574
3	28291738	JAX00517703	-3.79304018289724	1.28258128531725	-2.23384662924382	-8.13245002877518	14.1332333469069	-1.88868236327546	1.10126418013472	-0.469059608167141	28291738	28291738
3	28307697	UNC4927516	-3.79280716382784	1.29369739518627	-2.24801595082185	-8.13196609221452	14.1337701174026	-1.88769450407508	1.10179943802771	-0.468783239677289	28307697	28307697
3	28317691	UNC4927674	-3.79258511195925	1.30478596374306	-2.26208262689873	-8.13149620141095	14.1342946950685	-1.88672166748743	1.10232301681294	-0.468518067868114	28317691	28317691
3	28329559	UNC4927768	-3.79237407429056	1.31584426095794	-2.27604325365894	-8.13104173055942	14.1348081142824	-1.88576404519896	1.10283485613794	-0.46826412767043	28329559	28329559
3	28339662	UNC4927885	-3.79217356953801	1.32687191026147	-2.28989247710325	-8.13060956757743	14.1353099249851	-1.88482095707437	1.10333556788037	-0.468020831833912	28339662	28339662
3	28346997	JAX00219660	-3.78954897117007	1.34031640163833	-2.29620664560839	-8.15282165939273	14.1382329800959	-1.88085840894679	1.10625785682793	-0.465371553444169	28346997	28346997
3	28368040	UNC4928267	-3.78714561594091	1.35333130638274	-2.30508891406923	-8.17086529696755	14.1409335347989	-1.87718122396757	1.10895603307602	-0.462939823312388	28368040	28368040
3	28375455	UNC4928340	-3.78495529486051	1.36592800951764	-2.31612907769103	-8.18518091959605	14.1434118201478	-1.873785164159	1.11143330739356	-0.460722680752378	28375455	28375455
3	28385994	UNC4928490	-3.78297758443265	1.37810960026888	-2.32896711739691	-8.1961485722814	14.145672986253	-1.87066591735306	1.11369321698883	-0.458716612046715	28385994	28385994
3	28402258	UNC4928711	-3.78120814842242	1.38987890284809	-2.34330191120456	-8.20409403229084	14.147721107105	-1.86781837752121	1.11573992786267	-0.456917468376705	28402258	28402258
3	28410077	JAX00517728	-3.77964076354965	1.40123939233552	-2.35888101818494	-8.20929769065991	14.1495596949941	-1.86523691043675	1.11757800132586	-0.455320705824238	28410077	28410077
3	28415739	UNC4928939	-3.77827185298831	1.41218764978001	-2.37548975574183	-8.21199282643914	14.1511940864627	-1.86291668621262	1.11921150299881	-0.453922117859569	28415739	28415739
3	28425314	JAX00517734	-3.77709790002605	1.4227199769228	-2.39294303738654	-8.21237906632891	14.1526268988998	-1.86085329793363	1.12064422003263	-0.452717794180087	28425314	28425314
3	28427854	UNC4929105	-3.77611469319159	1.43282899266757	-2.41109282873209	-8.2106181073518	14.1538635970654	-1.8590426319966	1.12187966584515	-0.451703994306037	28427854	28427854
3	28435003	UNC4929215	-3.775319810866	1.44250384292997	-2.42980716005983	-8.20684166208623	14.1549045924297	-1.85748212412959	1.12292027038953	-0.450877948607566	28435003	28435003
3	28450280	UNC4929554	-3.77471178922989	1.45172979269934	-2.44897823684226	-8.20115382605144	14.1557530979288	-1.85616979943675	1.12376804599822	-0.450237285066057	28450280	28450280
3	28465672	UNC4929757	-3.77428769311467	1.46049050710499	-2.46851956811148	-8.19363351048234	14.1564107364299	-1.85510452527059	1.12442431539432	-0.449780261950072	28465672	28465672
3	28475900	UNC4929880	-3.77404582667526	1.46876529611283	-2.48835924926506	-8.18433380040865	14.1568767551618	-1.85428653271359	1.12488940799746	-0.449506050209541	28475900	28475900
3	28487042	UNC4930086	-3.77398725397824	1.47652749483266	-2.50843647207518	-8.17328490240116	14.1571507831837	-1.85371752472739	1.12516261700291	-0.449414741837269	28487042	28487042
3	28504538	UNC4930294	-3.77411276052078	1.4837458841652	-2.52870094935531	-8.16049801813162	14.1572314233102	-1.85340051048243	1.12524221632827	-0.449507285313558	28504538	28504538
3	28514274	UNC4930471	-3.77442274523077	1.49038573375206	-2.54911992447875	-8.14595833109075	14.1571150932943	-1.85333977840751	1.12512554169415	-0.449785589532741	28514274	28514274
3	28523114	UNC4930621	-3.7749214414456	1.4964032854355	-2.56966269590397	-8.12963200591015	14.1567986387403	-1.85354159694734	1.12480854938016	-0.450252733348856	28523114	28523114
3	28539814	UNC4930876	-3.77561330865613	1.5017478898354	-2.59030818000895	-8.1114616150043	14.1562765179134	-1.85401411858401	1.12428581646164	-0.450913001957068	28539814	28539814
3	28548337	UNC4931006	-3.77650240815568	1.50636348212178	-2.61104699678298	-8.09136895528297	14.1555425484518	-1.85476688554249	1.12355085996479	-0.451771644774257	28548337	28548337
3	28563053	UNC4931265	-3.77759625258529	1.51018072001084	-2.63187206802535	-8.06924627166347	14.1545871216742	-1.85581252152747	1.12259502912465	-0.452835757008102	28563053	28563053
3	28576100	UNC4931320	-3.77890268391408	1.51312160096426	-2.65278636308558	-8.04496254983551	14.1534007872459	-1.85716550665633	1.12140832809951	-0.454113612818163	28576100	28576100
3	28582770	UNC4931398	-3.78043113969846	1.51509470585203	-2.67379941745476	-8.0183555980486	14.1519713364732	-1.85884329135493	1.11997870019758	-0.45561529596604	28582770	28582770
3	28598356	UNC4931590	-3.78219484828319	1.51599083175097	-2.69492261618552	-7.9892303963473	14.1502850434578	-1.86086678947836	1.11829166563274	-0.457352890547162	28598356	28598356
3	28611523	UNC4931708	-3.7842062685952	1.51568579583974	-2.71618217882355	-7.95735148747319	14.1483243697059	-1.86326016710671	1.11633043352692	-0.459340497073892	28611523	28611523
3	28625444	UNC4931887	-3.78648208662741	1.51403111096112	-2.73760445188042	-7.92244183058594	14.1460690781337	-1.86605214054389	1.11407508858464	-0.461594768041837	28625444	28625444
3	28630045	UNC030576333	-3.78904043473786	1.51085260617832	-2.75922941246506	-7.88417109563536	14.1434967845237	-1.86927598213605	1.11150251851894	-0.464134984246662	28630045	28630045
3	28633894	JAX00105631	-3.78925493170817	1.52024781447325	-2.76914492431646	-7.88370605345261	14.143546721813	-1.86893077960686	1.11155289264997	-0.464310739852098	28633894	28633894
3	28636149	UNC4932087	-3.7894797025727	1.5295666570139	-2.77890129919116	-7.88326209430213	14.143584491511	-1.86860247676319	1.11159130277334	-0.464496878469037	28636149	28636149
3	28649450	UNC4932270	-3.78971480171741	1.53880635813004	-2.78849414375427	-7.88284085286973	14.1436104182986	-1.86829125224326	1.11161764044251	-0.464693366286426	28649450	28649450
3	28660515	UNC4932335	-3.78996005837338	1.5479675175987	-2.79792502211926	-7.8824427051382	14.1436249191405	-1.86799679375897	1.11163214996414	-0.464900007313492	28660515	28660515
3	28670992	UNC4932422	-3.79021516433628	1.55704817104827	-2.80719287612187	-7.88206579992504	14.143627095448	-1.86771893366684	1.11163439071809	-0.465116883164342	28670992	28670992
3	28685580	UNC4932562	-3.79048048579785	1.56604695621045	-2.81629556802274	-7.88171115302237	14.1436173889432	-1.86745786818331	1.11162461986328	-0.46534388999068	28685580	28685580
3	28692965	UNC4932621	-3.79075504554052	1.5749630476945	-2.82523440949858	-7.88137830146164	14.1435962767592	-1.86721441574762	1.11160374205085	-0.465580894256232	28692965	28692965
3	28695818	JAX00105635	-3.79105112772668	1.58379239308559	-2.83400350742754	-7.88106784927641	14.1435647064697	-1.8669427272259	1.11153676063302	-0.465828648531765	28695818	28695818
3	28704995	UNC4932792	-3.79133279777876	1.59254292617813	-2.8426123703448	-7.880777998277	14.1435173191366	-1.86677875714943	1.11152656595391	-0.46608488771865	28704995	28704995
3	28719197	backupJAX00517811	-3.79163656347109	1.6012042017524	-2.85104899443629	-7.88051188248384	14.1434605298518	-1.86658581286284	1.11147016996968	-0.466351648319782	28719197	28719197
3	28719686	UNC4933050	-3.7919694673545	1.60975505512883	-2.85917793581046	-7.88027887423391	14.1433722968207	-1.86643492319802	1.11138197715098	-0.466648128503667	28719686	28719686
3	28755875	UNC4933659	-3.79231260884095	1.61821748387213	-2.86713364563651	-7.8800706487539	14.1432720494855	-1.86630075302202	1.11128229804087	-0.466954175145112	28755875	28755875
3	28790329	UNC4934372	-3.79267666934306	1.6265769706113	-2.87484078151326	-7.87988736096064	14.1431481290834	-1.86619727247007	1.11115933613793	-0.467282351545577	28790329	28790329
3	28842446	UNC4935378	-3.79305062583116	1.63484678688233	-2.88237744932969	-7.8797261247433	14.1430114120023	-1.86610956036922	1.11102499933254	-0.467619437943823	28842446	28842446
3	28879272	JAX00105649	-3.79343242900989	1.64302626128632	-2.88974768464786	-7.87958718674159	14.1428646473783	-1.86603762582603	1.1108795968958	-0.467965579335052	28879272	28879272
3	28900043	UNC4936473	-3.79382231273195	1.65111450684009	-2.89694857297868	-7.87946888898653	14.1427064006693	-1.86598409694401	1.1107230873366	-0.468320123204767	28900043	28900043
3	29021658	UNC4937052	-3.79421903063456	1.65911140934839	-2.9039765871976	-7.87937181141032	14.1425287230784	-1.86594236421388	1.11055198451508	-0.468682323485538	29021658	29021658
3	29070790	UNC4937807	-3.79457209167277	1.66701677960919	-2.91083253606147	-7.87935113499694	14.1423453424939	-1.86592445271759	1.11037224729209	-0.469054153946402	29070790	29070790
3	29081444	JAX00517903	-3.21948170346538	1.66931721332903	-2.8749069633245	-8.5004093141234	14.1401958015981	-1.85099057439251	1.10819875786059	-0.471923217481913	29081444	29081444
3	29094113	JAX00517906	-2.62666518132242	1.66573839766678	-2.84543715178955	-9.1062405615377	14.1330300030847	-1.84165479543173	1.1010090226562	-0.479779733326276	29094113	29094113
3	29120213	UNC4938565	-2.03351394919229	1.65630370733109	-2.82389757550915	-9.67721852737274	14.1207793509898	-1.83851644368987	1.08873756666106	-0.492674129217837	29120213	29120213
3	29158304	JAX00517938	-1.4583810975205	1.64139181734472	-2.81133915080003	-10.194812100225	14.1036886348535	-1.84183041273897	1.07162840149936	-0.510346092413085	29158304	29158304
3	29170093	JAX00517956	-0.918752317561512	1.62171154292631	-2.80826692568239	-10.6435192133569	14.0823033635956	-1.85146144373	1.05022519093608	-0.532240197127184	29170093	29170093
3	29231735	JAX00517964	-0.429501033915015	1.59824154740572	-2.81459592026621	-11.012387533928	14.0573989537715	-1.86690025388061	1.02531021296802	-0.557565972155345	29231735	29231735
3	29254573	UNC4940790	-0.00161902766386368	1.57209880889565	-2.82968855393759	-11.2958091707158	14.0299208029381	-1.88732921666092	0.997820141795404	-0.585393784650926	29254573	29254573
3	29288180	UNC4941329	-0.00206017801671221	1.57937440205347	-2.83566338537699	-11.2958384475968	14.0297142590109	-1.88735189376509	0.997614382521878	-0.585789138830679	29288180	29288180
3	29325452	UNC4941893	-0.00250847163479495	1.58655485542815	-2.84147352763004	-11.2958868000135	14.0294983991102	-1.88738928748268	0.997398183470121	-0.586193351247498	29325452	29325452
3	29379147	UNC4942523	-0.00296776990070358	1.59364020214105	-2.84711909254375	-11.2959488806166	14.0292719922312	-1.88744039178279	0.997172817896969	-0.586608877425394	29379147	29379147
3	29461764	UNC4943703	-0.00343385853307798	1.60063186732565	-2.85260013505394	-11.2960276519904	14.0290372878985	-1.88756210208445	0.996935711330719	-0.586981118893034	29461764	29461764
3	29485140	JAX00105693	-0.00390868179110271	1.60752724211658	-2.85791365433449	-11.2961295140892	14.028789433431	-1.88765396846685	0.996688862615207	-0.587399719481136	29485140	29485140
3	29530641	UNC4944698	-0.00439030108029015	1.61432695807076	-2.863065112152	-11.296249422841	14.0285309812186	-1.8877590337781	0.996432346412948	-0.587826415850973	29530641	29530641
3	29569385	JAX00518061	-0.0048778197121131	1.62103022139993	-2.86805015525108	-11.2963886954099	14.028262573566	-1.88788322440313	0.996167865222306	-0.588260765411991	29569385	29569385
3	29571055	UNC4945186	-0.00537430073543388	1.6276340436849	-2.87286574852772	-11.2965469314129	14.0279857289814	-1.8880217313347	0.995891189196754	-0.58870224985237	29571055	29571055
3	29618898	JAX00518083	-0.00587507104165375	1.6341428018502	-2.87752282225346	-11.2967228706761	14.0276975459465	-1.88817552714737	0.995607906016957	-0.589151962695023	29618898	29618898
3	29628254	UNC4945938	-0.00638433140622907	1.64055172189605	-2.88201143805609	-11.2969176321618	14.0274016186737	-1.88834337537811	0.995311652326071	-0.589608215893529	29628254	29628254
3	29659617	UNC4946510	-0.00689815657708404	1.64686369535896	-2.88633978145909	-11.2971307303592	14.027097195961	-1.8885255836691	0.995004855545596	-0.590071494801022	29659617	29659617
3	29745430	UNC4947492	-0.00741395566315251	1.65308085211275	-2.89051372614243	-11.2973622966017	14.0267852550528	-1.88872197831298	0.99468727984152	-0.59054143028681	29745430	29745430
3	29800907	JAX00105717	-0.00793677313305752	1.65919756111317	-2.8945221620803	-11.297612198733	14.0264604608561	-1.88893331465073	0.994364133003981	-0.591017706376242	29800907	29800907
3	29816381	UNC4948419	-0.00847130631789717	1.66521246008414	-2.89836001398438	-11.2978794210493	14.0261273691672	-1.88915808555961	0.994031203966618	-0.591502206306808	29816381	29816381
3	29860634	UNC4949178	-0.00900925059583546	1.67112987279884	-2.90204146199221	-11.2981619660338	14.0257854179123	-1.88939811651648	0.993688886370459	-0.591993381943229	29860634	29860634
3	29911427	UNC4949972	-0.00955245556625139	1.6769485822694	-2.90556532967478	-11.2984615562735	14.0254345989369	-1.88965031824774	0.993337442265054	-0.592490963709099	29911427	29911427
3	29934611	JAX00518172	-0.0101393012752939	1.68263228300365	-2.90832311779072	-11.2988512757991	14.0250400559431	-1.88995992417917	0.992942919205987	-0.593341639108469	29934611	29934611
3	29956594	JAX00105729	-0.0108387348192267	1.68830575452638	-2.91092030699238	-11.2992572726744	14.0246408019349	-1.89027793563854	0.992544509958852	-0.594196816295625	29956594	29956594
3	29975276	UNC4950781	-2.38215508227958	3.73008735363672	-2.85763438360453	-11.270700957042	14.0968598184016	-1.81334582530042	1.06484031101192	-0.567951234823721	29975276	29975276
3	30017063	UNC4951425	-4.20547273965114	5.58237386863437	-1.98130176642545	-11.3739010511028	14.0908627913964	-1.81845915455174	1.05889979529167	-1.3530017435913	30017063	30017063
3	30069481	UNC4951983	-4.20657597274855	5.58907270084642	-1.9815654501879	-11.3749810989737	14.0899961132853	-1.81931177079924	1.05803385135654	-1.35466837277889	30069481	30069481
3	30085706	UNC4952100	-4.20766584769743	5.59556062283178	-1.98217268511153	-11.376051283452	14.0891142591926	-1.82019020517814	1.057152018118	-1.35574687870321	30085706	30085706
3	30101082	UNC4952294	-4.20875714823922	5.60188516466279	-1.98257260711287	-11.3771375667655	14.0882262756141	-1.82108103151814	1.05626403283327	-1.35682711947439	30101082	30101082
3	30114567	UNC4952488	-4.20984935059844	5.60804620002331	-1.9827658825458	-11.3782392119562	14.0873323193694	-1.82198405573765	1.0553700805942	-1.35791009914883	30114567	30114567
3	30132657	UNC4952716	-4.21094242749853	5.61404484043592	-1.9827550375187	-11.3793566830586	14.0864325808333	-1.822899095996	1.05447033073803	-1.3589945079355	30132657	30132657
3	30146861	UNC4952889	-4.21203721599218	5.61988012954033	-1.98254080475444	-11.3804874831156	14.0855270316485	-1.82382610192091	1.05356477119379	-1.3600803265995	30146861	30146861
3	30166285	UNC4953076	-4.21313222844735	5.62555424969871	-1.98212602884996	-11.3816341175189	14.0846160731541	-1.82476454166351	1.05265380877411	-1.36116721514725	30166285	30166285
3	30174782	UNC4953179	-4.21313718624455	5.62557951115711	-1.98212370480138	-11.3816393762691	14.0846119576913	-1.82476878613038	1.05264969828231	-1.36117211368531	30174782	30174782
3	30180013	backupUNC030027112	-4.21314213956653	5.62560475589263	-1.98212138181855	-11.3816446141923	14.0846078395173	-1.82477303222909	1.05264558712867	-1.36117701473211	30180013	30180013
3	30183187	UNC4953284	-4.21313451824331	5.62560511596748	-1.98212105438401	-11.3816442969314	14.0846081924864	-1.82477237867024	1.05264543404803	-1.3611864942729	30183187	30183187
3	30198546	UNC4953491	-4.21312690385081	5.62560552712298	-1.98212071782775	-11.3816440489462	14.0846085509015	-1.82477171550695	1.05264528230878	-1.36119597420154	30198546	30198546
3	30212095	UNC4953653	-4.21312549348649	5.62559866218252	-1.9821399229132	-11.3815890995934	14.0846049149975	-1.82477790247913	1.0526396679091	-1.36121082661696	30212095	30212095
3	30230383	UNC4953844	-3.71847604865857	5.64351771197832	-1.96468524484208	-11.3641553966472	14.1025993707671	-1.78779467268431	1.07062086482608	-1.98162658473928	30230383	30230383
3	30240398	UNC4954038	-3.31202002571316	5.65360919983718	-1.95432926129654	-11.3537877571706	14.1133852261611	-1.76229833634819	1.08139377204554	-2.46595281751537	30240398	30240398
3	30257961	UNC4954293	-2.71271280091691	5.66207670973618	-1.9445658859823	-11.3440201223976	14.1237518950892	-1.73147752254659	1.09174338804819	-3.14479566103024	30257961	30257961
3	30271314	UNC4954477	-1.95427399439991	5.26044568359812	-1.9077790543112	-11.2963986415136	14.1643132607665	-1.54236069787398	1.13231359863909	-3.85626015490497	30271314	30271314
3	30282182	UNC4954587	-1.14978557607073	4.49540756273445	-2.00554782063334	-11.203157529161	14.1220663503511	-0.662102107413083	1.09684236172153	-4.69372324152893	30282182	30282182
3	30300612	UNC4954839	-0.275826788171593	4.4635508512852	-2.07446351831091	-11.1227766249179	14.0906349129393	-0.659150353637132	1.07240663865328	-5.49437511784023	30300612	30300612
3	30313911	UNC4955061	-0.281627586489847	4.45634152237472	-2.1223655762352	-11.0445672303556	14.0967837997658	-0.666378475134095	1.0653466787503	-5.50353313267609	30313911	30313911
3	30327710	UNC4955220	-0.286817968449387	4.45002106169429	-2.16543571706633	-10.9809252539624	14.1105345155875	-0.675019985988855	1.05916017986859	-5.51151683168345	30327710	30327710
3	30340084	UNC4955397	-0.287861842594419	4.44796329946315	-2.20014925322928	-10.9248708012291	14.0964577110437	-0.67699144622397	1.05807327041574	-5.51262093764578	30340084	30340084
3	30354683	UNC4955554	-0.289185654609956	4.446111363301	-2.20262909331358	-10.9541788241045	14.0815935262316	-0.679330395657662	1.05671479611537	-5.45909571796227	30354683	30354683
3	30369273	UNC4955719	-0.337656542714515	4.49959353630072	-1.81713286770565	-12.5261647916416	14.164813893335	-0.519096796666935	1.76016485280888	-5.22452128371597	30369273	30369273
3	30388692	UNC4956023	-0.410305802718055	4.52157733041826	-1.3756830942983	-13.5548294655606	14.2539281487769	-0.38094305172143	1.8738883176035	-4.92763238250023	30388692	30388692
3	30389086	JAX00518291	-0.407779676829672	4.52415912223503	-1.37510894987153	-13.5520793267147	14.236025112625	-0.378361872495749	1.87646614328346	-4.9233205522318	30389086	30389086
3	30389540	JAX00518294	-0.405255938384194	4.52673126539841	-1.37420458699589	-13.5493661048527	14.2178295733639	-0.375796558591923	1.87904017529857	-4.91897782523622	30389540	30389540
3	30391037	UNC4956070	-0.403299523429632	4.52870111432056	-1.37273094589728	-13.5473609593055	14.2045221441626	-0.373815946398408	1.88100072046098	-4.91701660391324	30391037	30391037
3	30407710	JAX00105763	-0.40134617923079	4.53066311601763	-1.37091209388208	-13.5453872200958	14.1909325560376	-0.371850245087177	1.88295804327463	-4.91505797703397	30407710	30407710
3	30412916	UNC4956420	-0.399394589819783	4.53261756219397	-1.3687489338651	-13.5434488940707	14.1770612339249	-0.369898360626824	1.88491298969776	-4.91310100743423	30412916	30412916
3	30423958	UNC4956618	-0.397445518882994	4.53456305711301	-1.36623834925083	-13.5415472102223	14.1629091853483	-0.367960621596915	1.88686534928772	-4.91114589179594	30423958	30423958
3	30439419	UNC4956813	-0.395498695730621	4.53650053481526	-1.36337940056225	-13.5396819888293	14.1484748592378	-0.36603730723973	1.88881486869501	-4.90919287038622	30439419	30439419
3	30465610	UNC4957168	-0.393555123568593	4.53842902605715	-1.3601705282431	-13.5378536283116	14.1337598004198	-0.364128707917864	1.89076132794481	-4.9072421663806	30465610	30465610
3	30482851	UNC4957342	-0.391614176905325	4.5403485596569	-1.35661071419587	-13.5360628167657	14.1187637307016	-0.362235067289983	1.89270446828561	-4.90529398348722	30482851	30482851
3	30487641	UNC4957446	-0.389676229182313	4.54225884978532	-1.35269788467465	-13.5343099057051	14.1034864353046	-0.360356746086106	1.8946440886415	-4.90334860808329	30487641	30487641
3	30505154	JAX00518352	-0.387742212781054	4.54415957039959	-1.34843036532655	-13.532594589539	14.0879287162574	-0.358494192644779	1.89657979242413	-4.90140671878972	30505154	30505154
3	30509466	UNC4957709	-0.385811762670974	4.54605070009549	-1.34380803833395	-13.5309176457396	14.0720907100759	-0.356647380999328	1.89851145972732	-4.89946804215486	30509466	30509466
3	30521415	UNC4957859	-0.383885266545375	4.54793159176801	-1.33882889144942	-13.5292797245782	14.0559728772177	-0.354816685524401	1.90043891436541	-4.89753281525373	30521415	30521415
3	30534147	UNC4957952	-0.381963300961209	4.54980216507198	-1.33349296299445	-13.5276806405706	14.0395764771294	-0.353002372416896	1.9023618999829	-4.8956012652411	30534147	30534147
3	30537819	JAX00518355	-0.380044931113107	4.55166249796057	-1.32779814843778	-13.5261206052348	14.0229000028898	-0.351204909636422	1.90427985133474	-4.89367375776299	30537819	30537819
3	30538711	JAX00518356	-0.378131252715629	4.55351162742298	-1.32174314637239	-13.5246017042485	14.0059458861909	-0.349424464088302	1.90619337816819	-4.89175032435721	30538711	30538711
3	30542989	JAX00518363	-0.376222997856571	4.5553500083972	-1.31532785427063	-13.5231225050944	13.9887141073386	-0.347661248660864	1.90810176429341	-4.88983127414667	30542989	30542989
3	30544230	JAX00518365	-0.374319298354628	4.55717676602732	-1.30855118494491	-13.5216844372463	13.9712057949644	-0.345915503218173	1.91000476194744	-4.88791689917513	30544230	30544230
3	30548056	UNC4958122	-0.372420685796376	4.55899179790305	-1.30141238686068	-13.5202875171131	13.9534216133357	-0.344187520756401	1.9119020853621	-4.88600738607433	30548056	30548056
3	30562500	UNC4958257	-0.370527898124251	4.56079535589119	-1.29391083295676	-13.5189316735601	13.9353620118382	-0.342477589851103	1.91379352360982	-4.88410289684697	30562500	30562500
3	30578701	backupJAX00105776	-0.368640462473588	4.56258678100189	-1.28604590715806	-13.5176177292955	13.917028273024	-0.340785984509473	1.91567882770139	-4.88220379829063	30578701	30578701
3	30578983	UNC4958444	-0.366759432002024	4.56436560861402	-1.27781700576829	-13.5163455350686	13.8984218135532	-0.339112964744357	1.91755777051407	-4.88031025509803	30578983	30578983
3	30591640	UNC4958720	-0.364885201959186	4.56613205011861	-1.269223689306	-13.5151159400913	13.8795436119871	-0.337458609779145	1.91943019540496	-4.87842241637511	30591640	30591640
3	30601823	JAX00518378	-0.363013694349204	4.56788616550762	-1.26026586948075	-13.513922449195	13.8603948029013	-0.335822487189909	1.92129623818247	-4.87655270637654	30601823	30601823
3	30605422	UNC4958946	-0.300243194348592	4.58271529332823	-1.2519225934216	-13.3846400413168	13.8512457635309	-0.319118653445591	1.93314707902911	-5.11118365335562	30605422	30605422
3	30623392	UNC4959266	-0.21732093440866	4.57765521913723	-1.24784336149882	-13.3891716779997	13.8260005315069	-0.321577385525572	1.92943008445417	-5.15717247566551	30623392	30623392
3	30627561	UNC4959351	-0.142454801132113	4.57180810463155	-1.2442529775316	-13.3946483177277	13.7987011684594	-0.319965481531942	1.9249232774397	-5.19411097260732	30627561	30627561
3	30648317	UNC4959666	-0.39369566066302	4.45052446846852	-1.6018453997098	-13.8495077765872	10.9576075946032	4.79955056226017	1.3038233654751	-5.66645715384695	30648317	30648317
3	30664345	UNC4959837	-0.33096861632484	4.57049806389347	-1.59087879759577	-13.8462179934517	10.938492987785	4.80382240028342	1.13090976674495	-5.67565781133453	30664345	30664345
3	30674971	UNC4959969	-0.326449068088339	4.6559018887139	-1.57553640213641	-13.8399288480644	10.9221848957254	4.81077998217605	1.02349304181012	-5.67044549013627	30674971	30674971
3	30687860	UNC4960095	-0.324641141778582	4.65752701675056	-1.56313116770786	-13.8391112166485	10.9003993369581	4.81228653717902	1.02530022801587	-5.66862959276859	30687860	30687860
3	30703302	UNC4960210	-0.322838922167469	4.65913933207693	-1.55040914047525	-13.8383309957767	10.8783784340933	4.81377780321299	1.02710303232694	-5.66681954329072	30703302	30703302
3	30709139	JAX00518398	-0.411477203054585	4.57174576450967	-1.70203438295583	-13.1121387863351	10.7681324791649	4.70199708063018	0.938548275770208	-5.75477322772945	30709139	30709139
3	30730635	UNC4960387	-0.413398871594992	4.56880835368038	-1.64653969552476	-13.1492758296241	10.7611310444786	4.69934639386802	0.936621166656583	-5.75669256193965	30730635	30730635
3	30747432	UNC4960612	-0.416464668691808	4.56440175942144	-1.57384441412007	-13.1998326939973	10.7565971588708	4.69535073633898	0.933548468013804	-5.75975634583578	30747432	30747432
3	30759324	UNC4960759	-0.41961290110508	4.55994118286708	-1.50286602325425	-13.2491155586335	10.7528808830446	4.69128219043171	0.930393275934067	-5.76290304928461	30759324	30759324
3	30771351	UNC4960975	-0.422838411719824	4.55543342023816	-1.43366497120396	-13.2970809051235	10.7499698120343	4.68714658171816	0.927161332230299	-5.76612685817366	30771351	30771351
3	30777018	JAX00518425	-0.426136692750593	4.55088371203203	-1.36629367825124	-13.3436887656417	10.7478502954216	4.68295025617293	0.923857464310317	-5.76942259129335	30777018	30777018
3	30786270	UNC4961274	-0.429501020885719	4.54630017845967	-1.30080013882806	-13.3889044239659	10.7465041650846	4.67869934535964	0.920486973578459	-5.77278507880263	30786270	30786270
3	30801497	UNC4961542	-0.432926643574153	4.54168792492043	-1.23722556181167	-13.432697703608	10.7459159862141	4.67439967158896	0.917055189692482	-5.77620886342215	30801497	30801497
3	30815053	UNC4961771	-0.436408431334281	4.53705300800655	-1.17560442835532	-13.4750427751644	10.7460669131288	4.67005723643961	0.913567309472183	-5.77968883219315	30815053	30815053
3	30825051	UNC4961954	-0.43994162067693	4.53240082271343	-1.11596206114344	-13.5159182028831	10.7469357453982	4.66567744539499	0.91002813979851	-5.78322026860165	30825051	30825051
3	30838341	UNC4962262	-0.443521642865718	4.52773670758557	-1.05832508406066	-13.5553053864342	10.7485033272637	4.66126623934854	0.906443263327787	-5.78679742416502	30838341	30838341
3	30838988	UNC030027457	-0.447142888927634	4.52306639415046	-1.00270853798263	-13.5931918802242	10.7507465494691	4.6568287128786	0.902817264347653	-5.79041561371132	30838988	30838988
3	30850488	UNC4962432	-0.450800573627697	4.51839489462749	-0.949123719271478	-13.6295680052476	10.7536424870097	4.65237000901222	0.899154963762894	-5.79407005626557	30850488	30850488
3	30872300	UNC4962673	-0.45448999531765	4.51372704974427	-0.897576716688202	-13.6644277831588	10.7571675242372	4.64789505902463	0.895460993344666	-5.79775613118604	30872300	30872300
3	30884591	UNC4962797	-0.458206732747293	4.50906746667675	-0.848068516167389	-13.6977686424943	10.7612974067447	4.6434090784085	0.891739295698229	-5.80146935611915	30884591	30884591
3	30897668	UNC4962955	-0.461946610465929	4.50442042999933	-0.800595287905876	-13.7295913441654	10.766007346082	4.63891611641678	0.887994763847799	-5.80520541380871	30897668	30897668
3	30909727	UNC4963120	-0.465705263155604	4.49979008724772	-0.755148988120003	-13.7598997670718	10.771272084426	4.63442037303708	0.884231625387465	-5.80896015175086	30909727	30909727
3	30924937	UNC4963367	-0.469478714934845	4.49518026650243	-0.711717136533019	-13.7887006122494	10.7770661446436	4.6299254401252	0.880454195935169	-5.81272958348912	30924937	30924937
3	30940608	UNC4963577	-0.473263167312812	4.49059443044233	-0.67028323454368	-13.8160033492356	10.7833638237397	4.62543506872866	0.876666342409854	-5.81650991422845	30940608	30940608
3	30955621	UNC4963789	-0.477055031014985	4.48603601174708	-0.630827325965701	-13.8418200196989	10.7901392816258	4.62095347269572	0.872871173073201	-5.8202975624622	30955621	30955621
3	30966868	UNC4963873	-0.4808508720321	4.48150810385215	-0.593325823615125	-13.8661648615648	10.797366714143	4.61648411842117	0.86907171942146	-5.82408909862578	30966868	30966868
3	30983919	UNC4964062	-0.484647478116251	4.47701349409052	-0.557752122202885	-13.8890543602168	10.8050203456536	4.61202975661793	0.865271667190728	-5.82788130301682	30983919	30983919
3	30998391	UNC4964221	-0.488442506343703	4.4725538281961	-0.524076846993628	-13.9105046766795	10.8130743562861	4.60759347421571	0.861473647628858	-5.83167127630997	30998391	30998391
3	31005481	UNC4964343	-0.492232481852591	4.46813258960982	-0.492267772354662	-13.9305386789942	10.821503422772	4.60317794721744	0.857680953217589	-5.8354559796154	31005481	31005481
3	31020769	UNC4964495	-0.496014754842703	4.46375035471418	-0.46228967363297	-13.9491776495484	10.8302831889561	4.59878661604421	0.853895015749948	-5.83923309744037	31020769	31020769
3	31031918	JAX00518463	-0.499786599446231	4.45941078409013	-0.43410726804394	-13.9664446423977	10.8393874051047	4.5944203211811	0.850119820268283	-5.84299982075637	31031918	31031918
3	31048582	UNC4964868	-0.503546041887215	4.45511511191137	-0.407682332156061	-13.9823626138968	10.8487911561394	4.59008068747496	0.846357519196722	-5.8467534867824	31048582	31048582
3	31095340	UNC4965636	-0.507291739605941	4.45086231083473	-0.382973870577734	-13.996955062967	10.8584709126927	4.58577043546408	0.842608931745002	-5.85049191758593	31095340	31095340
3	31135717	UNC4966253	-0.51102036459326	4.44665862658763	-0.359941897393798	-14.0102523653535	10.8684021684115	4.58149100313361	0.838878840884214	-5.85421601167643	31135717	31135717
3	31206293	UNC4967183	-0.510573147869987	4.44702549812596	-0.354898055616927	-14.0119913554536	10.8630118645989	4.58186522542714	0.839328081042045	-5.85376811025355	31206293	31206293
3	31259894	UNC4967924	-0.510126479898095	4.44739132394685	-0.34982831576863	-14.0137299821669	10.857600834771	4.58223728100431	0.839775954951145	-5.85332061683966	31259894	31259894
3	31262527	UNC030305274	-0.50967957448285	4.44775722743237	-0.344732552314937	-14.0154708476737	10.8521691159601	4.58260552468542	0.840223164584004	-5.85287205819032	31262527	31262527
3	31292149	UNC4968387	-0.509233901950543	4.44812201384495	-0.339612512274723	-14.0172078062654	10.8467150982929	4.58297078300044	0.840670193536737	-5.85242386818428	31292149	31292149
3	31369371	UNC32518923	-0.508789896730922	4.44848555498649	-0.33446801661706	-14.0189401973631	10.8412394821908	4.58333181521288	0.841117264545622	-5.85197600622467	31369371	31369371
3	31372917	JAX00518532	-0.508346140454601	4.44884699417582	-0.329295910492203	-14.0206753601373	10.8357452277291	4.58369419864599	0.84156142702767	-5.85153043649449	31372917	31372917
3	31442752	UNC4970550	-0.507902498513088	4.4492108691382	-0.324101496961101	-14.0224053129075	10.8302285135301	4.58405359379288	0.842001166738998	-5.85108483481854	31442752	31442752
3	31469479	UNC4971043	-0.507462678145102	4.44956968197319	-0.31887825174083	-14.0241369653094	10.824693979232	4.58441283706459	0.842442520988559	-5.85064112406303	31469479	31469479
3	31472994	UNC030305301	-0.507022282672071	4.44992627730637	-0.31362970172545	-14.0258670458677	10.819139219401	4.58476931106683	0.842883120404281	-5.85019889791321	31472994	31472994
3	31535790	UNC4972350	-0.50658346588116	4.45028014097114	-0.308354853901871	-14.0275957316999	10.8135653366978	4.58512677296299	0.843319755088741	-5.84975795423771	31535790	31535790
3	31569050	UNC4972954	-0.5061458679111	4.45063350157882	-0.303055181226421	-14.0293227127923	10.8079710457213	4.5854783973067	0.8437587616474	-5.84931794432439	31569050	31569050
3	31645865	UNC4974064	-0.5057101128454	4.45098514353453	-0.297729590013994	-14.031048435766	10.8023574547399	4.58582716067486	0.844197364367368	-5.84887898469123	31645865	31645865
3	31653267	JAX00105857	-0.505274176935948	4.45133531692411	-0.292380888882157	-14.0327714178862	10.7967236336633	4.58617471927941	0.844634054838712	-5.84844124100131	31653267	31653267
3	31698746	UNC4974282	-0.504838775911041	4.4516848804212	-0.287007056160891	-14.0344944568982	10.7910694476857	4.58651988062459	0.845070588528007	-5.84800450828939	31698746	31698746
3	31773582	UNC4974591	-0.504400567150546	4.45203400609071	-0.281609622905306	-14.0362178426364	10.7853944274595	4.5868605011823	0.845507879192962	-5.8475687812333	31773582	31773582
3	31807569	UNC4975179	-0.503967813563269	4.45237985265078	-0.276185935845963	-14.0379365989068	10.7797017284213	4.58720254292655	0.845940636755317	-5.84713441243793	31807569	31807569
3	31826564	JAX00518601	-0.503536146120144	4.45272384303513	-0.270737695123346	-14.0396530625078	10.7739896336569	4.58754246305012	0.846372185748254	-5.84670122173903	31826564	31826564
3	31850690	JAX00518609	-0.503105594403602	4.45306662991949	-0.265264797512983	-14.0413685573665	10.7682582853497	4.58788112870047	0.846801989394157	-5.8462690840807	31850690	31850690
3	31862473	UNC4976108	-0.502676627332282	4.45340737305312	-0.259767707229933	-14.0430810003792	10.7625082885549	4.58821714953795	0.847230791935848	-5.84583826814047	31862473	31862473
3	31940044	UNC4977284	-0.502249158481996	4.45374691208982	-0.254245836892077	-14.0447978328714	10.7567399169431	4.5885501728855	0.847664204789876	-5.84540837846281	31940044	31940044
3	31964196	UNC4977739	-0.501822440276422	4.4540845177466	-0.248700005627794	-14.0465074722041	10.7509519346946	4.58888176578594	0.848091552100216	-5.84497985221912	31964196	31964196
3	32041751	JAX00105887	-0.501401283790144	4.45441470627261	-0.243134896090716	-14.0482298508981	10.7451915905895	4.58921272605055	0.848506186544378	-5.84455917867809	32041751	32041751
3	32047464	UNC4979246	-0.662078209391262	4.27256034061528	-0.39708766300631	-14.2114262905308	10.6147023675431	4.42883547211463	1.95880143146681	-6.0043074488115	32047464	32047464
3	32081905	UNC4979914	-0.661558454340465	4.27298634439127	-0.391379853361719	-14.2130139616221	10.6081239359421	4.42925704599436	1.95937269718042	-6.00378775418383	32081905	32081905
3	32105802	UNC030305462	-0.661035667525628	4.27341713672579	-0.385644573566213	-14.2145959232438	10.6015539187423	4.42967616967458	1.9598940445138	-6.00326510532084	32105802	32105802
3	32140159	UNC4980991	-0.660513494741963	4.2738473928799	-0.379885597726525	-14.2161751112884	10.5949640734068	4.43009253401342	1.96041311481973	-6.00274291136293	32140159	32140159
3	32191486	UNC4981704	-0.6599938776129	4.27427416090475	-0.37410341631365	-14.2177519664534	10.588354120208	4.43051051185956	1.96093253925228	-6.00222207184463	32191486	32191486
3	32207880	JAX00518699	-0.659475484297833	4.2746991856418	-0.368297888595392	-14.219325088768	10.5817244342746	4.4309248609337	1.96145221940328	-6.00170223859216	32207880	32207880
3	32224324	UNC4982147	-0.658958135555168	4.27512273927794	-0.362469071766104	-14.2208954569599	10.5750752028109	4.43133728838946	1.9619708627959	-6.00118342899305	32224324	32224324
3	32279404	JAX00518734	-0.658441618247757	4.275545354993	-0.356616886178747	-14.2224644769023	10.5684067212266	4.43174898875422	1.96248748836908	-6.00066557201413	32279404	32279404
3	32290507	UNC4983318	-0.657926120314161	4.27596630831835	-0.350741694620082	-14.2240302510593	10.5617189952433	4.43215910414222	1.9630024296144	-6.00014877132469	32290507	32290507
3	32358819	UNC4984358	-0.657411562889267	4.27638586506131	-0.344843515356287	-14.2255935800175	10.5550121446841	4.43256732189773	1.9635163217953	-5.99963299517531	32358819	32358819
3	32402671	UNC4985064	-0.65689783610386	4.27680409862158	-0.338922394490333	-14.2271548091855	10.5482862920042	4.43297367307116	1.96402919550183	-5.99911821941904	32402671	32402671
3	32432822	UNC030031869	-0.656386159930791	4.27721998194078	-0.332978753270421	-14.2287122112891	10.5415412611156	4.4333780232789	1.9645408579178	-5.99860299976269	32432822	32432822
3	32446957	JAX00105915	-0.656385923805702	4.27721995565086	-0.332978326231471	-14.2287123327549	10.541540640994	4.43337777475239	1.96454080428438	-5.99860259288953	32446957	32446957
3	32470555	UNC4986011	-0.656386060429581	4.27721960246057	-0.332977906313736	-14.2287124052219	10.5415400242781	4.4333774906914	1.96454074740042	-5.99860149286528	32470555	32470555
3	32525461	JAX00518784	-0.656385950756505	4.2772189413455	-0.332977535964367	-14.2287127706392	10.5415393503318	4.43337715046956	1.96454065242467	-5.99859983721143	32525461	32525461
3	32529975	UNC4986681	-0.656385991303624	4.27721903930128	-0.332977021631803	-14.2287126890526	10.5415388609045	4.43337701471308	1.96454069578034	-5.99859990871118	32529975	32529975
3	32575969	UNC4987259	-0.656385773182998	4.27721905366435	-0.332976726346372	-14.2287125420896	10.5415381549443	4.43337685917975	1.96454072509842	-5.99859975126785	32575969	32575969
3	32644014	UNC4988117	-0.656385992204827	4.27721920251634	-0.332976039485558	-14.2287125978838	10.5415377891779	4.43337673880909	1.96454078078672	-5.99859988171582	32644014	32644014
3	32652117	backupUNC030032112	-0.656385882595355	4.27721920243046	-0.332975533156311	-14.228712554783	10.5415372242538	4.43337658361138	1.96454081024409	-5.99859985000508	32652117	32652117
3	32674597	UNC4988694	-0.656385650285682	4.2772191538899	-0.332975043961085	-14.2287124269217	10.5415365456331	4.43337641513175	1.96454083037865	-5.99859982386486	32674597	32674597
3	32760759	UNC4990111	-0.656385338160874	4.27721936008006	-0.332973794546157	-14.2287118729934	10.5415368067412	4.43337639973418	1.96454146720168	-5.99860302805671	32760759	32760759
3	32798806	UNC4990658	-0.65638556118068	4.27721919523878	-0.332972611773281	-14.2287110812169	10.5415372217233	4.43337629230469	1.96454100538145	-5.99860446047739	32798806	32798806
3	32861836	UNC4991565	-0.656386629476119	4.27721638155252	-0.33297112445896	-14.2287102664926	10.5415347906427	4.43337880469925	1.96454200251226	-5.99860395897909	32861836	32861836
3	32884271	JAX00518850	-0.656385509010152	4.27721916633495	-0.332972471280746	-14.2287107972739	10.5415347099541	4.43337738117492	1.96454166902595	-5.9986041489251	32884271	32884271
3	32890789	UNC4992087	-0.656385475740234	4.27722004214846	-0.332972533720869	-14.228710575361	10.5415343059963	4.43337684050948	1.96454158456584	-5.998604188398	32890789	32890789
3	32962907	UNC4993343	-0.656389772972993	4.27721655752777	-0.332967032962585	-14.2287104178031	10.5415378354333	4.43337575398865	1.96454141948594	-5.99860434269696	32962907	32962907
3	32994936	UNC4993850	-0.656390363726255	4.27721571137209	-0.332965149401053	-14.2287110522891	10.5415379813519	4.43337567348796	1.96454073255057	-5.99860353334611	32994936	32994936
3	33014177	JAX00105958	-0.65639093419498	4.27721402775669	-0.332961491121216	-14.2287118768476	10.5415385599263	4.4333755111615	1.96454016960041	-5.99860396628113	33014177	33014177
3	33026553	JAX00518886	-0.656391247449138	4.27721311740876	-0.332958902747421	-14.2287122574424	10.5415381476501	4.43337540725664	1.96454015689138	-5.99860442156795	33026553	33026553
3	33048160	JAX00518894	-0.656391450239708	4.27721218529513	-0.332956218963622	-14.228713292622	10.5415378108688	4.43337533809139	1.96454026587562	-5.99860463830557	33048160	33048160
3	33083588	UNC4995122	-0.656392070101688	4.27721106085594	-0.332953356692252	-14.2287145344864	10.5415376346767	4.43337525616018	1.9645407176781	-5.99860470809051	33083588	33083588
3	33128996	UNC4995847	-0.656389128550633	4.27721358562686	-0.332948008956115	-14.2287145797131	10.5415581905153	4.43337818084391	1.96450430635883	-5.99860254612503	33128996	33128996
3	33169177	JAX00518911	-0.574312558166283	4.37556453919746	-0.250476133716168	-14.1550895145631	10.9005423336734	4.51599231049039	1.10417594060813	-5.91639691752382	33169177	33169177
3	33171345	UNC4996455	-0.487138719460317	4.46464872859257	0.00857367174897128	-14.062673944029	10.6644197207402	4.37362474568502	0.863000647944066	-5.82445485122147	33171345	33171345
3	33238279	UNC4997380	-0.479207673828337	4.46929705247104	0.282107160757471	-14.059942151604	10.6744242440747	4.04765419734723	0.872446071420328	-5.80677890063844	33238279	33238279
3	33282691	UNC4997921	-0.468142708569041	4.47335031772716	0.737071497391589	-14.0598325302513	10.6869493796356	3.52811540181103	0.884519264680685	-5.78203062242573	33282691	33282691
3	33290685	JAX00518931	-0.468321131906532	4.47335058811776	0.737167173364338	-14.0598325797139	10.6870056500571	3.52808610378297	0.884523508956864	-5.78197931265862	33290685	33290685
3	33328559	UNC4998507	-0.469173600013548	4.47333962082077	0.737541456081795	-14.0598527942792	10.6872950242669	3.52806108061827	0.884535703249124	-5.78174649074415	33328559	33328559
3	33361752	UNC030033468	-0.469876483397806	4.47330247441842	0.737850889081801	-14.0598738497037	10.6875526469637	3.52821237642797	0.884653997307598	-5.78182205109799	33361752	33361752
3	33412008	UNC4999732	-0.470752102155472	4.47322160543177	0.738320688605345	-14.059909220012	10.6879434239879	3.52845563849776	0.884951264358242	-5.78223129871357	33412008	33412008
3	33462504	UNC5000489	-0.471631531245815	4.47314011292425	0.738792282345593	-14.05994474698	10.6883356105019	3.52869983577694	0.88525058308838	-5.78264214641122	33462504	33462504
3	33494050	UNC5000899	-0.472180533352342	4.47308923519536	0.739086797599956	-14.0599668945478	10.688580243679	3.52885227963607	0.885437460195229	-5.78289858840549	33494050	33494050
3	33554149	UNC5001723	-0.518432574676189	4.47469445101192	0.739805632952708	-14.0595097628411	10.6891644310732	3.52735973186548	0.885361118262812	-5.7384430276488	33554149	33554149
3	33563598	UNC030033636	-0.524116023813869	4.47447792929649	0.739566626924455	-14.0595172819539	10.6889408283833	3.52691244468649	0.885101603095313	-5.73136612661826	33563598	33563598
3	33636233	UNC5002739	-0.566729294730672	4.47280069108612	0.737799595667131	-14.0595399759471	10.6872924982555	3.5235867722489	0.883184493335056	-5.67839477991489	33636233	33636233
3	33671961	UNC5003064	-0.587009757572335	4.47197140604383	0.73697561487838	-14.0595371290062	10.6865231572835	3.52202176077285	0.88228935360362	-5.65323440600361	33671961	33671961
3	33738722	UNC5004033	-2.32959080541477	4.40138158202871	0.738077084993472	-14.0479246407384	10.6848304414028	3.46368863725986	0.948720615270183	-3.85918291480185	33738722	33738722
3	33767328	UNC5004396	-2.00731325627307	5.31265546492357	0.790923514083466	-13.9805648196942	10.7617160737784	3.60313621098525	0.943038270488636	-5.423591458292	33767328	33767328
3	33840233	UNC5005360	-2.06131585079021	5.45340619268024	0.798444219866322	-13.9700840802312	10.7730746921012	3.63017952750097	0.943635302014918	-5.56734000314222	33840233	33840233
3	33901908	UNC5005961	-2.23825684922902	5.55845018324312	0.803749931620919	-13.9631218482276	10.7810185912209	3.64379703995188	0.948438178100433	-5.53407522668066	33901908	33901908
3	33912404	JAX00106027	-2.27942320025016	5.57059657676332	0.798066761995447	-13.9682212284691	10.7758143624352	3.63580749973707	0.942691275882466	-5.47533204809423	33912404	33912404
3	33947446	JAX00106029	-2.41096645495653	5.63508284171474	0.796067638784529	-13.9677525739504	10.7756126019824	3.61353068537346	0.940473310245522	-5.38204804919374	33947446	33947446
3	33954773	UNC5006948	-2.41074430441766	5.63672048037503	0.796242171870531	-13.9675268316578	10.775827378604	3.61388691009512	0.940653432830843	-5.38505923770013	33954773	33954773
3	33975221	backupUNC030397650	-2.41011420666649	5.64127014024216	0.796763338819162	-13.9668998736733	10.7764566585144	3.61487969318444	0.941162510102575	-5.39351826052294	33975221	33975221
3	34012138	UNC5007724	-2.40895692144493	5.64955918967879	0.797722381839201	-13.9657489615772	10.7776130589481	3.61670853778799	0.942099625180727	-5.40899691041266	34012138	34012138
3	34073762	UNC5008656	-2.40696151254261	5.66368853681586	0.799380915170583	-13.9637606199014	10.7796078245262	3.61986077945809	0.943709988811282	-5.43552591233804	34073762	34073762
3	34120771	UNC5009091	-2.40696089031656	5.66369318708926	0.799381541010649	-13.9637599021969	10.7796077521193	3.61985414439571	0.943710484812376	-5.43552631691382	34120771	34120771
3	34165797	UNC5009661	-2.40696056733124	5.66369406218505	0.799382114860785	-13.9637618043932	10.779607451556	3.61985393568972	0.943710789038184	-5.43552598160528	34165797	34165797
3	34234894	JAX00519141	-2.40139120267599	5.68152664599971	0.807765414692774	-14.0069067186822	10.786684204225	3.61330679224561	0.948890390818457	-5.42987552662329	34234894	34234894
3	34264232	UNC5011409	-2.3957975277202	5.69858843193548	0.816147415310916	-14.0493138253903	10.7937617308594	3.60667568211633	0.954118250874541	-5.42418015798617	34264232	34264232
3	34321771	UNC5012473	-2.39080700558902	5.71806659374177	0.82474334311733	-14.0910212963785	10.8001986015909	3.59931946585956	0.958651910071841	-5.41915161241384	34321771	34321771
3	34371619	UNC5013118	-2.3858171089655	5.73649893126312	0.833409813208792	-14.1316796901093	10.806604433615	3.59185860686177	0.963218938889025	-5.41409392476293	34371619	34371619
3	34455435	UNC5014280	-2.3808616415355	5.75377133464987	0.842085448562057	-14.1709104164642	10.8129293437715	3.58424081888917	0.967785514736707	-5.40904040260956	34455435	34455435
3	34489509	UNC5014745	-2.3758692998187	5.77009276997563	0.850859620766634	-14.20939672428	10.8192635424313	3.57656320613125	0.972416434043979	-5.40392954925015	34489509	34489509
3	34520416	JAX00519213	-2.37088649265261	5.78531400548315	0.859664854190725	-14.2467237840097	10.8255791680908	3.56877565100075	0.977076096109586	-5.39879949821273	34520416	34520416
3	34520416	repJAX00519213	-2.22504803577222	2.56901848378594	0.300659491758905	-15.0365714170354	10.1795079982046	8.89507654327981	1.49068882717373	-6.17333189139536	34520416	34520416
3	34549325	UNC5015683	-2.36093272200256	5.81257498692392	0.87736251054367	-14.31799643885	10.8380696229771	3.55290713505649	0.98648045419211	-5.38846554884074	34549325	34549325
3	34634645	UNC5016609	-2.35604347181686	5.82432568733018	0.886125397208065	-14.3511599190315	10.8441991813708	3.54473866316571	0.991151566189766	-5.38333710441612	34634645	34634645
3	34646499	JAX00106081	-2.35110729992104	5.83519804227129	0.894971560929495	-14.3836662671302	10.8503031083482	3.53654353596257	0.995898451486883	-5.37814113194721	34646499	34646499
3	34674380	UNC5017189	-2.34620625339158	5.84490377218058	0.903779122653362	-14.4147391895217	10.8563377075653	3.52822990107393	1.00064608814776	-5.37295114870762	34674380	34674380
3	34732676	UNC5017712	-2.34135396904017	5.85339314403036	0.91252071384291	-14.444237670525	10.8622924353338	3.51978688206944	1.0053813668437	-5.36778290255495	34732676	34732676
3	34787943	UNC5018586	-2.33652355717475	5.86076869648088	0.921231027300505	-14.4724244919567	10.868179857388	3.51124681662294	1.01012955345335	-5.36260790211425	34787943	34787943
3	34824343	UNC030035620	-2.33170392039396	5.86707357883336	0.929925689403606	-14.499418315441	10.8740071286229	3.50263414993705	1.01489862708059	-5.35741693804259	34824343	34824343
3	34854009	UNC5019615	-2.32690784756062	5.87226661999367	0.938581581504059	-14.5250988810738	10.8797651636003	3.49393757693029	1.01967839675648	-5.35222261015043	34854009	34854009
3	34869478	JAX00519272	-2.32213091483561	5.8763687625403	0.947201668852414	-14.5495138114153	10.8854548217197	3.48516784339895	1.02447296416643	-5.34702133442696	34869478	34869478
3	34881082	UNC5020067	-2.31738422741848	5.87934554275519	0.955766368311605	-14.5725620833359	10.8910688306427	3.47631654396146	1.02927196155174	-5.3418229364684	34881082	34881082
3	34925205	JAX00519293	-2.31270212296484	5.88108569316305	0.964218204004175	-14.5939182618706	10.8965839238775	3.46734895740494	1.0340434952922	-5.33665988890644	34925205	34925205
3	34945763	UNC5020938	-2.3080362766329	5.8817571585777	0.972630578343365	-14.6140500707675	10.9020296224809	3.45832618165164	1.03883128860931	-5.33148848226253	34945763	34945763
3	34973167	JAX00519313	-2.30341609754075	5.88126930188693	0.980953582678743	-14.6326842354181	10.9073852176645	3.44921999284419	1.04360812939393	-5.32633589150943	34973167	34973167
3	35010024	UNC5022101	-2.29884604213618	5.87961375807192	0.98917958268258	-14.6497890461432	10.9126472003975	3.44003209719235	1.04836985671625	-5.32120740678127	35010024	35010024
3	35066872	UNC5022856	-2.2943385752492	5.87676138839251	0.997284785232234	-14.6652640802932	10.9178055316247	3.43076843010117	1.05310580916004	-5.31612328896827	35066872	35066872
3	35075199	JAX00219797	-2.2899887506546	5.87279463700661	1.00524069305469	-14.6798482922267	10.9227746668193	3.42416162230834	1.05746813782395	-5.31260271413168	35075199	35075199
3	35117896	UNC5023962	-2.28540271202902	5.86783796254615	1.01330243543413	-14.6923420427557	10.9278831277869	3.41205629726469	1.06259543978071	-5.30593050802779	35117896	35117896
3	35168591	UNC5024595	-2.28103108987916	5.86160619174534	1.02111949367812	-14.7034477405609	10.9327598906749	3.40259556159247	1.06729550813172	-5.30089781538248	35168591	35168591
3	35172695	JAX00519386	-2.27666746801892	5.85438287679741	1.02889903933371	-14.7134694681681	10.9375690137154	3.39311923093411	1.07201686577373	-5.2958500903674	35172695	35172695
3	35223326	UNC5025242	-2.27239896126732	5.84590268349628	1.03649650608801	-14.7216024852087	10.9422472422749	3.38354592129695	1.07667949973304	-5.29087040641315	35223326	35223326
3	35332506	UNC5026747	-2.26823606311435	5.83614175749496	1.04388674711194	-14.7277386025522	10.9467807553921	3.37386091984234	1.08127227859938	-5.28596779277413	35332506	35332506
3	35349973	JAX00519431	-2.26385091445047	5.82534424285831	1.05129898609901	-14.7331739024904	10.9512668646645	3.3642181676599	1.08592032527215	-5.281023769613	35349973	35349973
3	35373662	UNC5027196	-1.68909428508621	5.30199704301056	1.05601050344114	-14.750386528096	10.9356912335315	3.34463112503231	1.08621478344879	-5.28506387528208	35373662	35373662
3	35443532	UNC5027956	-0.983991458773843	4.71495210557288	1.04997913448546	-14.7781013189734	10.9076129080783	3.3143478025354	1.07564868389687	-5.30044785682166	35443532	35443532
3	35447744	JAX00219806	-0.173014989921413	4.08853523300549	1.03315783225085	-14.81722711514	10.8677202398701	3.27366884148887	1.05416786220845	-5.32700790376238	35447744	35447744
3	35498837	UNC5028561	0.706708416987038	3.45205539554398	1.00619459592938	-14.8654408794917	10.8177579567829	3.22374862922082	1.02261808845734	-5.36364220342981	35498837	35498837
3	35566105	UNC5029570	1.61098612736864	2.83652946832588	0.97094551551526	-14.9206128927918	10.7605646826196	3.16677251872138	0.982951053974081	-5.40813647373303	35566105	35566105
3	35628730	UNC5030716	1.61441536979835	2.82357600765273	0.977006762312444	-14.9199514913661	10.7640055094543	3.15823212540895	0.986787075060292	-5.40407135832096	35628730	35628730
3	35638122	backupUNC030035836	1.61796972207781	2.8106112087278	0.981215070221073	-14.9182234581599	10.7675680490862	3.14989273829784	0.990796851896318	-5.39983018214712	35638122	35638122
3	35640317	UNC5030866	1.62891340615519	2.80539078638622	0.992776015727489	-14.9080692921724	10.7785185869014	3.22377116842025	0.86915519107708	-5.39045586249526	35640317	35640317
3	35691412	UNC5031503	1.64050300422166	2.79885796659744	1.00731824870412	-14.895358033314	10.7901301531843	3.28643434245742	0.752072769700469	-5.37995845155135	35691412	35691412
3	35831617	UNC5033882	3.77303810299574	1.38717236870084	0.927843532084239	-15.0349246822976	10.6617712479554	3.22269412911146	0.545452539727834	-5.48304723827788	35831617	35831617
3	35848489	JAX00519546	3.78690209239827	1.38288828908619	0.940438586173969	-15.0206384420808	10.6742184103006	3.25293265397248	0.453818000801154	-5.47055959065189	35848489	35848489
3	35871802	UNC5034260	3.80099935485532	1.37776162515342	0.952756758337354	-15.005137265411	10.6865377303642	3.26403670531318	0.380574378594593	-5.45752928720703	35871802	35871802
3	35936511	UNC5035161	3.81628434779506	1.37148869802099	0.963332041895166	-14.988843737389	10.6981104141186	3.25592810430527	0.328028039755856	-5.44432790850201	35936511	35936511
3	36008070	UNC5035770	3.83113378325636	1.36371923341045	0.97290444131731	-14.9721054943322	10.7088587235	3.23002112844445	0.296794323499513	-5.43132613909587	36008070	36008070
3	36040460	UNC5036315	3.83238266850303	1.36375132044144	0.971912294773946	-14.972109460707	10.7086381895705	3.22998244980877	0.2967597507279	-5.4313172131185	36040460	36040460
3	36109001	UNC5037760	3.83301070010272	1.36376584202621	0.971870410327137	-14.9721062182437	10.7081413737107	3.22995681491946	0.296693998430403	-5.43133292127294	36109001	36109001
3	36159546	UNC5038463	3.8334605949173	1.36376565979069	0.971833857871256	-14.9721101026444	10.7077645917777	3.22997299570328	0.296666588424925	-5.4313541858407	36159546	36159546
3	36219901	UNC5039215	3.83345469657574	1.36374859077319	0.971838647325779	-14.9721339894518	10.7077730965946	3.23002316530194	0.296684096057948	-5.43138830317734	36219901	36219901
3	36269791	UNC5040269	3.83346343056468	1.36375478368674	0.971871638671421	-14.9721276669116	10.707775026374	3.2299628873078	0.296683115153112	-5.43138321484617	36269791	36269791
3	36334949	UNC5041376	3.83346472166236	1.36376359142005	0.971872190240342	-14.9721187608254	10.7077754726213	3.22993105340383	0.296686612477445	-5.4313748809999	36334949	36334949
3	36354897	JAX00106210	3.83346640169064	1.363766767558	0.971873081641323	-14.9721167398125	10.7077764090562	3.22992041171571	0.296685941671075	-5.43137227352047	36354897	36354897
3	36381007	UNC030038161	3.83346604008329	1.36376633794665	0.971873499676026	-14.9721175973849	10.7077765480341	3.22991543863364	0.296688235648197	-5.43136850263698	36381007	36381007
3	36399875	UNC5042361	3.83346576865805	1.36376601875214	0.971873792228775	-14.9721182053881	10.7077766400136	3.22991190482546	0.296689875721808	-5.43136579481164	36399875	36399875
3	36431970	UNC5042925	3.83346728778809	1.36376615687992	0.971874079788814	-14.9721207372373	10.7077776030836	3.22991126486092	0.296689996166927	-5.43136565133096	36431970	36431970
3	36462765	JAX00519710	3.83346738224272	1.36376676485978	0.971874130763219	-14.9721206814858	10.7077781491036	3.22991021960218	0.296689419158656	-5.43136538424437	36462765	36462765
3	36467173	JAX00519714	3.83346733047135	1.36376690396922	0.971874134096673	-14.9721206775584	10.707778250792	3.22991001222908	0.296689419842127	-5.43136537384198	36467173	36467173
3	36501289	UNC5043811	3.83346759633142	1.36376622906674	0.971874122707991	-14.9721196437637	10.7077780576888	3.2299101371509	0.296689032447613	-5.43136553162979	36501289	36501289
3	36528802	JAX00106222	3.83346796123175	1.36376778215218	0.971874108443397	-14.9721191700539	10.7077781102877	3.22990874773315	0.29668904190493	-5.43136658169915	36528802	36528802
3	36535350	UNC5044348	3.83346812231574	1.36376774867222	0.971874131257831	-14.9721193643606	10.7077781251027	3.22990875728537	0.296689052008014	-5.4313665722812	36535350	36535350
3	36608651	UNC5045756	3.83346849191152	1.36376816026876	0.971874167185659	-14.9721205984744	10.7077783325961	3.22990722924116	0.296689453864762	-5.43136523659358	36608651	36608651
3	36621789	JAX00519749	3.83346900703505	1.36376814066202	0.971874028632266	-14.9721206510959	10.7077782798791	3.22990717562933	0.296689309357334	-5.43136529009929	36621789	36621789
3	36653507	UNC5046545	3.83347004881332	1.36376804452615	0.971874042747237	-14.9721211415104	10.7077782109255	3.2299070942074	0.296689071857838	-5.43136537156713	36653507	36653507
3	36745752	UNC5048297	3.83347008019075	1.36376822525083	0.971867450817979	-14.9721201400912	10.7077721914652	3.22992129951583	0.296686588882802	-5.43136569603222	36745752	36745752
3	36803686	JAX00519801	3.83347032064512	1.36376812256878	0.971873410101093	-14.9721211342375	10.7077776936298	3.22991014691028	0.296686822366907	-5.43136538198444	36803686	36803686
3	36810614	JAX00519804	3.83346961136158	1.36376817052779	0.971874285279354	-14.9721208654207	10.7077782881007	3.2299083148304	0.296687458515504	-5.43136526319464	36810614	36810614
3	36817082	backupUNC030041565	3.83346977589554	1.36376814792378	0.971874290915318	-14.9721210440418	10.7077783107944	3.22990855811864	0.296687182613984	-5.43136522221986	36817082	36817082
3	36817313	UNC5049556	3.83346900554937	1.36377402598228	0.97187335145266	-14.9721215670829	10.7077777667152	3.22990789583225	0.29668638313438	-5.43136686158317	36817313	36817313
3	36848148	UNC5050085	3.8334671165443	1.36378001243637	0.971871222756009	-14.9721214080035	10.7077780551902	3.2299073633095	0.296685933924444	-5.43136829615728	36848148	36848148
3	36869063	JAX00519832	3.83834629993484	1.37091607123564	0.869201692017203	-14.9630031899617	10.7747250766065	3.23477048165516	0.30154297060795	-5.42649940209563	36869063	36869063
3	36908892	JAX00519845	3.8027154239947	1.50946016650086	0.726312308682549	-14.9874287192846	10.8064696576284	3.19648741521326	0.265876435900532	-5.31989268863577	36908892	36908892
3	36915979	UNC5051034	3.80783430232224	1.51696696658064	0.623848521048202	-14.9779983923256	10.8716178859176	3.20159128646919	0.270972427444725	-5.31483299745703	36915979	36915979
3	36948464	UNC5051472	3.81307420420515	1.52458975145052	0.521668987162534	-14.9684200011994	10.9357368117778	3.20681502373153	0.276189017936008	-5.30965379506413	36948464	36948464
3	36972181	UNC5051721	3.81843263539977	1.53232329995019	0.419882320191121	-14.9586997781966	10.9987437417066	3.21215660503002	0.281523576006021	-5.30436240008715	36972181	36972181
3	36997226	UNC5051987	3.82390551911553	1.54016131655826	0.318597847230766	-14.9488457638075	11.0605546059901	3.21761180417942	0.28697229524701	-5.2989576245136	36997226	36997226
3	37027536	UNC5052349	3.82948839884283	1.54809720653801	0.217926971758072	-14.9388659309637	11.1210865330549	3.22317655040134	0.29253314001739	-5.29344286964893	37027536	37027536
3	37055872	UNC5052536	3.83517877521046	1.55612556791552	0.117982566276398	-14.9287682711124	11.1802577698266	3.22884709148583	0.298198352630119	-5.28782185223253	37055872	37055872
3	37082938	JAX00106264	3.84097151968376	1.56423866711545	0.0188778780512027	-14.9185615907036	11.2379872436801	3.23461901075664	0.303966186639948	-5.28209891522347	37082938	37082938
3	37087130	UNC5052694	3.84686227691676	1.57243000259225	-0.0792731394133348	-14.9082548013094	11.2941956995239	3.24048785063662	0.309830580477733	-5.27627846942461	37087130	37087130
3	37114564	UNC5052997	3.85284665330597	1.58069174927689	-0.176356571980437	-14.8978573453792	11.3488052217017	3.24644895386868	0.31578667793924	-5.27036533873284	37114564	37114564
3	37145333	UNC5053301	3.85891829641886	1.58901548298653	-0.272259333381867	-14.8873791104115	11.4017400618699	3.25249691791547	0.32183204721737	-5.26436436261476	37145333	37145333
3	37159964	JAX00106269	3.86507241179955	1.59739371290401	-0.366868301686085	-14.8768300350174	11.452927289735	3.25862641180462	0.327959601961958	-5.25828109150172	37159964	37159964
3	37173717	UNC5053520	3.87130250268253	1.60581738833601	-0.460072029233623	-14.8662206393905	11.5022959478479	3.26483174442344	0.334166318343368	-5.2521212330091	37173717	37173717
3	37173859	JAX00519899	3.87760456842549	1.61427967596364	-0.551760281781035	-14.8555611808347	11.5497787969711	3.27110734722883	0.340441380949684	-5.24589030692307	37173859	37173859
3	37188957	JAX00519906	3.88397156697664	1.62277099342884	-0.641825242454561	-14.8448626648698	11.5953111790171	3.27744702010593	0.346781610857161	-5.23959446306131	37188957	37188957
3	37240791	UNC5054583	3.89039797496077	1.63128243457808	-0.730161879878063	-14.8341364958728	11.6388319793313	3.28384429978421	0.353181709005524	-5.23324002190898	37240791	37240791
3	37272575	UNC5055259	3.8968759332796	1.63980580660911	-0.816665640716748	-14.823392906187	11.6802842293894	3.29029312797198	0.359632534908912	-5.2268330852553	37272575	37272575
3	37284580	B6_03-037129353-S	3.90339960524745	1.64833196887882	-0.901237846485964	-14.8126437819063	11.7196146564654	3.29678677892515	0.36612872104398	-5.22038010216852	37284580	37284580
3	37303479	UNC5055629	3.90996214237833	1.65685175904957	-0.983782275596185	-14.8019003350182	11.7567741726713	3.30331854171297	0.372663856224169	-5.21388786142195	37303479	37303479
3	37362982	UNC5056519	3.91655668978988	1.66535662464265	-1.06420619854821	-14.7911736826682	11.7917184700793	3.30988170502521	0.37922944242244	-5.207363050743	37362982	37362982
3	37395555	UNC5056959	3.92317616410772	1.67383720433521	-1.14242199902389	-14.7804751924339	11.8244070008547	3.316469306228	0.385820185819527	-5.20081266988732	37395555	37395555
3	37434541	UNC5057679	3.92981408592957	1.68228496277169	-1.21834577880021	-14.7698167134202	11.8548050831748	3.32307448841084	0.39242730061143	-5.19424342867795	37434541	37434541
3	37442509	UNC5057834	3.93646362605472	1.69068937791296	-1.29190005537241	-14.7592094091931	11.8828810073051	3.32968989681496	0.399048459302661	-5.18766290282487	37442509	37442509
3	37481438	UNC030046377	3.94311711050121	1.69904232895191	-1.36301060744493	-14.7486642673731	11.9086098630826	3.33630862821197	0.405674816634623	-5.18107787256425	37481438	37481438
3	37497211	UNC5058455	3.94976726138921	1.70733582693123	-1.43160919525282	-14.7381920390211	11.9319712864702	3.3429238576035	0.412297781794751	-5.17449477991504	37497211	37497211
3	37516395	UNC5058666	3.95640758575597	1.71556104966562	-1.49763351465436	-14.7278035731276	11.9529496854825	3.34952853157816	0.418911016132576	-5.16792078083289	37516395	37516395
3	37545516	UNC5058916	3.96303137196166	1.72370994409287	-1.56102673085444	-14.7175093185162	11.9715348122033	3.35611582274827	0.42550696395815	-5.16136286559365	37545516	37545516
3	37568338	JAX00519986	3.96963176513885	1.73177504239288	-1.62173820492945	-14.7073193472949	11.9877214484158	3.36267918878517	0.432077220773589	-5.15482711328197	37568338	37568338
3	37574735	UNC5059157	3.97620082705643	1.73974690891123	-1.67972311620448	-14.6972438745326	12.0015092060085	3.36921155830768	0.438619471997639	-5.1483209815444	37574735	37574735
3	37606675	UNC5059409	3.98273344933745	1.7476187180559	-1.7349428764156	-14.6872924178387	12.012902907104	3.37570650382205	0.44512489558488	-5.14185117964995	37606675	37606675
3	37638072	UNC5059711	3.98922187345024	1.75538329092335	-1.78736483414519	-14.6774740931388	12.0219124036584	3.38215761855391	0.451587085680808	-5.13542334498264	37638072	37638072
3	37665147	UNC5060131	3.99566100780757	1.76303356761849	-1.83696287614857	-14.6677977945578	12.0285521102033	3.38855869633405	0.457999801163257	-5.12904451242026	37665147	37665147
3	37705043	UNC5060721	4.00204385226389	1.77056298657042	-1.88371692766302	-14.6582718910099	12.0328412881907	3.39490362445357	0.464357012198489	-5.12271994500409	37705043	37705043
3	37715969	UNC5060851	4.00836496054112	1.77796522459286	-1.92761308507671	-14.6489043633573	12.0348036677689	3.40118665953931	0.470652769140413	-5.11645583314866	37715969	37715969
3	37745246	UNC5061218	4.01461817750534	1.78523444323733	-1.96864346803931	-14.6397026984653	12.0344673859967	3.40740211044652	0.476881543734422	-5.11025749441568	37745246	37745246
3	37784712	UNC5061935	4.02079875967968	1.79236500801	-2.0068061738765	-14.6306739743499	12.0318646938902	3.41354458881611	0.483037881565968	-5.10413078373558	37784712	37784712
3	37816716	UNC5062524	4.02690136620578	1.79935181434633	-2.04210523831034	-14.6218247479086	12.0270317988811	3.4196090259018	0.489116629250798	-5.09808064836688	37816716	37816716
3	37839628	UNC5062861	4.02690572899351	1.79935715375538	-2.04213017839615	-14.6218185971824	12.0270267261192	3.41961371705344	0.489121334951618	-5.09807588529452	37839628	37839628
3	37877897	UNC5063431	4.02690532031684	1.7993572853766	-2.04213006268016	-14.621819032099	12.0270259819178	3.41961635890552	0.489121473446122	-5.0980773251838	37877897	37877897
3	37916271	UNC5064106	4.02690461589734	1.79935751936343	-2.04212979784977	-14.6218193198903	12.0270253849217	3.41961663664277	0.489121760830651	-5.09807679991584	37916271	37916271
3	37928696	backupUNC030403972	4.0269045261673	1.7993577197204	-2.042129592875	-14.6218196664092	12.0270247293335	3.41961678113562	0.489121988669506	-5.0980764857421	37928696	37928696
3	37955576	UNC5064790	4.02690352910961	1.79935795273267	-2.04212933023143	-14.6218199936309	12.0270241061202	3.41961765153016	0.489122237542197	-5.09807615317247	37955576	37955576
3	37960334	UNC5064904	4.02690371232693	1.79935813334394	-2.04212913442911	-14.6218203870575	12.0270234170525	3.41961776043665	0.489122420020095	-5.09807592169348	37960334	37960334
3	37994758	UNC5065345	4.02690390802895	1.79935832220708	-2.04212889883383	-14.621820770001	12.0270227485416	3.41961747625424	0.489122614995401	-5.09807540119241	37994758	37994758
3	38039972	UNC5065847	4.026908529176	1.79935797791858	-2.0421291127056	-14.6218227474862	12.0270224620193	3.41961462589555	0.489122282971357	-5.09807401778896	38039972	38039972
3	38063444	UNC5066180	4.02690989225461	1.79935783106493	-2.04212917903531	-14.6218234729528	12.0270223671508	3.41961451445645	0.489122175338253	-5.09807412827697	38063444	38063444
3	38098334	UNC5066505	4.02691237951731	1.79935754699764	-2.04212925050514	-14.6218248184115	12.0270221815044	3.41961429702758	0.489121966811155	-5.09807430294148	38098334	38098334
3	38126468	UNC5067094	4.02692074330798	1.79935692212621	-2.04213041550596	-14.6218259833361	12.0270216385235	3.41961384359175	0.489121423831942	-5.09807817253934	38126468	38126468
3	38142838	UNC5067444	4.0269247669067	1.79935660465635	-2.04213047064064	-14.621826632262	12.0270213565487	3.41961362197635	0.48912117477088	-5.09808042195632	38142838	38142838
3	38197311	UNC5068215	4.02791162038562	1.79932458607438	-2.04298616184978	-14.62180741517	12.0269918144774	3.41958584258291	0.489093466383743	-5.09811375288426	38197311	38197311
3	38198658	UNC030404303	4.02824715952313	1.79931389733677	-2.04328049781104	-14.6218000264967	12.0269819132927	3.41957650052321	0.489084198921847	-5.09812314528991	38198658	38198658
3	38204435	JAX00520118	4.02968713198331	1.79926795329216	-2.0445430404342	-14.6217685816126	12.0269393715385	3.41953635706674	0.489044438093288	-5.09816362992722	38204435	38204435
3	38224224	UNC5068683	4.03443948337038	1.79911623586303	-2.04871225476284	-14.6216636177953	12.0267992545455	3.41940362318358	0.488913045578361	-5.09829576998276	38224224	38224224
3	38225063	JAX00520120	4.03464044444165	1.79910948653103	-2.04888874929005	-14.621659171294	12.0267933346291	3.41939796593264	0.48890809796914	-5.09830140891956	38225063	38225063
3	38225599	JAX00520122	4.03476894884686	1.79910505253187	-2.04900159094676	-14.621656365996	12.0267895042745	3.41939432848587	0.488905156278474	-5.09830503347481	38225599	38225599
3	38231712	JAX00520127	4.03623525380841	1.79905783905708	-2.05028817797016	-14.6216237524371	12.0267462962535	3.41935325348023	0.488865158788039	-5.09834587097998	38231712	38231712
3	38259014	UNC5069399	4.04278201170976	1.79884657090947	-2.05603499927988	-14.6214854084131	12.0265573757759	3.41916880462457	0.488682753543812	-5.09851710887052	38259014	38259014
3	38286127	UNC5069776	4.04972989137531	1.79860346453757	-2.0617662786251	-14.6213773335418	12.0263344214089	3.41896605324798	0.488472947962928	-5.09896316636579	38286127	38286127
3	38294265	backupUNC030053338	4.05003499808236	1.79898764868962	-2.05722119223738	-14.6208946762538	12.0192655547729	3.41944138001154	0.488944366939713	-5.09855808000494	38294265	38294265
3	38306934	UNC5070248	4.03464174327286	1.60729303654721	-2.04661477005123	-14.6334041700886	11.9961015454771	3.66684742827442	0.484100390986112	-5.10896520441784	38306934	38306934
3	38324351	UNC5070654	4.58607123596374	1.4454824247045	-2.50552180474807	-14.6341453418624	11.9541631933832	3.82489723650117	0.463016115300591	-5.13396305924277	38324351	38324351
3	38357487	UNC5071377	5.56504667306396	1.70501092447725	-3.15802745844387	-14.6120049423368	11.9161870633554	3.2946485577044	0.436978905153276	-5.14783972297358	38357487	38357487
3	38394562	JAX00520150	6.37695103347211	2.03835103893648	-3.51950198254067	-14.6339543456389	11.8671403285454	2.67895564503154	0.382169465582763	-5.19011118338869	38394562	38394562
3	38402078	UNC5072216	6.48992310689819	2.46867615292079	-3.53446494549414	-14.6265859422902	11.874017346179	2.1450966933239	0.372402440016899	-5.18906485155447	38402078	38402078
3	38435105	UNC5072936	6.48989304965708	2.46868626332584	-3.53449832165395	-14.6266555599071	11.874156106113	2.14502754459573	0.372527324179727	-5.18913640631033	38435105	38435105
3	38448815	JAX00520155	6.49118117873572	2.465313350608	-3.53315766652618	-14.6255436152038	11.8753660901845	2.14654341539596	0.373806634775468	-5.19350938796965	38448815	38448815
3	38467424	UNC5073476	6.51076959622527	2.38530098084683	-3.51436388627382	-14.610509297577	11.8908682867357	2.16780560932512	0.392768255386902	-5.22263954466903	38467424	38467424
3	38496302	UNC5074017	6.58427398431236	2.74213853743114	-3.43924881008313	-14.5250071905046	11.9760457564899	2.23921123365532	-0.453276657742194	-5.1241368535588	38496302	38496302
3	38524515	UNC5074409	6.66555666006493	3.03438955423671	-3.35668871296658	-14.4347423930232	12.0660863698541	2.31603819780523	-1.36342119537937	-4.9272184805918	38524515	38524515
3	38553057	UNC5074789	6.7485603930003	3.22247333601223	-3.27294843122648	-14.3472309168454	12.1535424154091	2.39204888766718	-2.26836953452049	-4.6280761494964	38553057	38553057
3	38576121	UNC5075123	6.82649049503526	3.28546141794152	-3.19492805320485	-14.2698690824777	12.2310119579569	2.46069120010748	-3.09936365028391	-4.23949428507476	38576121	38576121
3	38616605	UNC5075799	6.90027306831607	3.75254840075114	-3.11848709460151	-14.1790357251012	12.3211654384822	2.54174175172762	-3.76250632466883	-4.45569951490558	38616605	38616605
3	38629780	UNC030056781	6.93407083554329	4.10161508488187	-3.08296024370388	-14.1318729599108	12.3678752047879	2.59435868991096	-3.69178905266467	-5.09129755884462	38629780	38629780
3	38643000	UNC5076240	6.93406538087111	4.10165778741817	-3.08291357405206	-14.131881317048	12.3679412160777	2.59435576659121	-3.69183734827957	-5.09138791157857	38643000	38643000
3	38646595	JAX00520206	6.93406591465537	4.10166910316409	-3.08290033002956	-14.1318817589025	12.3679614591341	2.59435617966251	-3.69188464195158	-5.09138592573251	38646595	38646595
3	38690972	JAX00520223	6.93402212578331	4.10163124250338	-3.08276628680829	-14.131944183133	12.368148772404	2.59431182319154	-3.69197674310527	-5.0914267508357	38690972	38690972
3	38709033	UNC5077304	6.93400708830033	4.10162468601695	-3.08271105113674	-14.1319662654934	12.3682278749991	2.59429630222518	-3.69204002013167	-5.09143861477974	38709033	38709033
3	38735803	UNC5077883	6.93397902251144	4.10159276703691	-3.08263411777119	-14.1320073134095	12.3683370710119	2.59427313098874	-3.69207147820393	-5.09146908216441	38735803	38735803
3	38752506	UNC5078264	6.93396136710849	4.10157371335642	-3.082586134896	-14.1320316880289	12.3684072288293	2.59425200807994	-3.69209057579271	-5.09148591865653	38752506	38752506
3	38759781	JAX00106388	6.93395356677211	4.10156530294855	-3.08256638781701	-14.1320428000029	12.3684375884678	2.5942445473841	-3.69209804150235	-5.09149377625028	38759781	38759781
3	38810549	UNC5079524	6.93389629370302	4.10150505598469	-3.08241472417429	-14.1321178026718	12.368647540795	2.59418768989051	-3.69215360361379	-5.09155044991336	38810549	38810549
3	38837454	UNC5080063	6.9338660269447	4.10147324750731	-3.08233509177495	-14.1321574058642	12.3687590356628	2.59415790636666	-3.69218333933307	-5.09158037950923	38837454	38837454
3	38865737	UNC5080643	6.93383520088613	4.10143990009381	-3.08225205991915	-14.1322006609813	12.3688755402839	2.59412518401234	-3.69221112272074	-5.09161198165497	38865737	38865737
3	38889087	UNC5081178	6.93381014219937	4.10141245386386	-3.08218385986974	-14.1322362769627	12.3689718539207	2.59409972951414	-3.69223656692949	-5.09163747573618	38889087	38889087
3	38918183	UNC5081766	6.93377949939547	4.10137798010155	-3.0820993591484	-14.1322797343413	12.36909138258	2.59406785040563	-3.69226843915064	-5.09166917984237	38918183	38918183
3	38946755	UNC5082183	6.93375122979843	4.10136063351644	-3.08205127090187	-14.1323172036342	12.3692119568388	2.59403887173986	-3.69229736476261	-5.09169685259481	38946755	38946755
3	38977911	UNC5082757	7.02348732988281	4.53890036177351	-4.17346804458282	-13.9590977194583	12.478912598186	2.68158774456266	-3.6033082726416	-4.98701399772222	38977911	38977911
3	39002232	UNC5083168	7.10354263173229	4.58318633607965	-4.73391522856554	-13.8434118112005	12.5606489937474	2.7617618116535	-3.52319570865046	-4.90861702479637	39002232	39002232
3	39028504	UNC5083659	7.10350180807379	4.58313365958376	-4.7337646936469	-13.8434380183425	12.5607251162693	2.76172620066482	-3.52323097142977	-4.90865310117248	39028504	39028504
3	39063120	UNC5084168	7.10344778846559	4.58306662674687	-4.73356259905381	-13.8434750887576	12.5608246554281	2.76167813739566	-3.52327863272677	-4.908700887498	39063120	39063120
3	39089201	UNC5084387	7.10340786830455	4.58301425462133	-4.7334127257835	-13.8435025492438	12.5609003094653	2.76164272240503	-3.5233136526272	-4.90873622714169	39089201	39089201
3	39103181	JAX00520333	7.10338513300678	4.58299132624625	-4.73332659384991	-13.8435199708918	12.5609392772032	2.76162209980295	-3.52333391480431	-4.90875735671319	39103181	39103181
3	39110021	JAX00520334	7.10337400246401	4.58298060897753	-4.73328438825987	-13.8435292920661	12.5609583748988	2.76161200226935	-3.52334362475015	-4.90876768353363	39110021	39110021
3	39112340	JAX00520340	7.10337022666142	4.58297762562355	-4.73327000445655	-13.8435334926143	12.5609648994499	2.76160857000704	-3.52334665213761	-4.90877117253344	39112340	39112340
3	39138056	UNC5085144	7.1033283942002	4.58293461853372	-4.7331115735411	-13.8435642107217	12.5610364479666	2.76157064050667	-3.5233842632809	-4.90881005366351	39138056	39138056
3	39160660	UNC5085480	7.10329177259508	4.58289685733399	-4.73297257864927	-13.8435915669578	12.5610992014389	2.76153724881014	-3.52341726150316	-4.90884367306795	39160660	39160660
3	39176171	JAX00520366	7.10326746490357	4.5828712652067	-4.7328797842737	-13.8436109561645	12.5611404378477	2.76151805835574	-3.5234396982063	-4.9088667876692	39176171	39176171
3	39193533	UNC5085984	7.10323887751542	4.58284069804362	-4.73277515908736	-13.8436340934583	12.5611866976718	2.76150118046667	-3.52346507731043	-4.9088931238414	39193533	39193533
3	39223914	UNC5086382	7.10307709857537	4.58220320939614	-4.7337716685909	-13.8443387950711	12.560454665661	2.76664367705147	-3.52362445706324	-4.9106437299587	39223914	39223914
3	39255099	UNC5086842	7.10313813118408	4.5827386497676	-4.73238974911014	-13.843706757777	12.5613611406427	2.76140891050019	-3.52355727764226	-4.90899304756512	39255099	39255099
3	39280354	UNC5087301	7.10309684664656	4.58269652590535	-4.73223339081784	-13.8437386238915	12.5614312919159	2.76136725180901	-3.52359188866867	-4.90902801289881	39280354	39280354
3	39310633	JAX00106431	7.10304725244924	4.58264588910327	-4.73204552091316	-13.8437756612993	12.5615155384556	2.76131756645985	-3.52363646528986	-4.90906859896562	39310633	39310633
3	39322645	UNC5087997	7.10302757063765	4.58262639390094	-4.73197089746125	-13.8437913014742	12.5615489818568	2.76129784985013	-3.52365390800929	-4.90908468930082	39322645	39322645
3	39332600	UNC5088194	7.10301099000154	4.58261021105859	-4.73190924220724	-13.8438047946528	12.5615765888127	2.76128386400853	-3.52366816000147	-4.90909945701989	39332600	39332600
3	39380983	UNC5088890	7.10293168952531	4.58252747288393	-4.7316085457761	-13.8438657044382	12.5617108773981	2.76121529366006	-3.52373937487071	-4.9091717083824	39380983	39380983
3	39396292	UNC5089126	7.10290489140322	4.58249898235229	-4.73192024704917	-13.8438488717371	12.5614931572717	2.76185576191792	-3.52376890489566	-4.9092147692632	39396292	39396292
3	39436927	UNC5089619	7.10283904728379	4.58243347562805	-4.73125605229026	-13.8439368803997	12.5618678621444	2.76112884044448	-3.52382136798657	-4.90925492482413	39436927	39436927
3	39467038	UNC5090120	7.10278892163302	4.58238230141663	-4.73106669602622	-13.8439754207406	12.5619520850488	2.76108424445549	-3.52386557900071	-4.90929985678638	39467038	39467038
3	39512499	UNC5090760	7.10271449248523	4.58230536016588	-4.73078141008549	-13.8440338814991	12.5620785916313	2.76101696171503	-3.52393248772297	-4.90936762668989	39512499	39512499
3	39536009	UNC5091100	7.10267590282326	4.58226606001193	-4.73063327880111	-13.8440652104531	12.5621440115228	2.76098213078399	-3.52396692570124	-4.90940269018653	39536009	39536009
3	39566023	UNC5091691	7.10262750220558	4.58221594006699	-4.730446471715	-13.8441038084171	12.5622271261987	2.76093783328506	-3.52401083492095	-4.90944728670328	39566023	39566023
3	39579295	UNC5091882	7.10260584950346	4.58219431621824	-4.73036301981456	-13.8441220395212	12.5622637496791	2.76091821393883	-3.5240300523107	-4.90946701769316	39579295	39579295
3	39617776	UNC5092362	7.10254430494448	4.58213009292013	-4.73012308494315	-13.8441717154869	12.562369883406	2.7608613359702	-3.52408654737341	-4.9095242694374	39617776	39617776
3	39654630	UNC5092959	7.10248574595733	4.58206908390301	-4.72989415900487	-13.8442196508424	12.5624713092789	2.76080703974129	-3.52414045942159	-4.90957890961166	39654630	39654630
3	39690556	UNC5093504	7.10242888483649	4.58201016465997	-4.72967150268379	-13.8442661824203	12.5625694425114	2.76075546484355	-3.52419303783731	-4.90963323391004	39690556	39690556
3	39697515	UNC5093671	7.10241763835296	4.58199932062351	-4.72962753335978	-13.8442768935956	12.5625887706227	2.76074493301202	-3.52420290488644	-4.90964333076941	39697515	39697515
3	39742667	UNC5094514	7.10234495282229	4.58192318220264	-4.72934274796236	-13.8443364243588	12.5627137361773	2.76067699128475	-3.52426981057311	-4.9097098795927	39742667	39742667
3	39774655	UNC5095168	7.10229335282936	4.5818697137529	-4.72914102336213	-13.844380137549	12.5628021961925	2.76062972931388	-3.52431618879417	-4.90975764238332	39774655	39774655
3	39778103	backupUNC030062236	7.10228791937845	4.58186486105259	-4.72911937229601	-13.8443862862782	12.5628117219946	2.76062467348372	-3.52432083493247	-4.90976268240266	39778103	39778103
3	39778915	JAX00520508	7.10228664007578	4.58186447633654	-4.72911422642968	-13.8443889178168	12.5628140298147	2.76062348095202	-3.52432161466736	-4.90976386826521	39778915	39778915
3	39791654	UNC5095502	7.10226553532692	4.58184399171462	-4.72903397223722	-13.8444071591941	12.5628492620889	2.7606046705168	-3.52434003358456	-4.90978229463126	39791654	39791654
3	39830643	UNC5096159	7.10220295237546	4.58177854655032	-4.72878805473833	-13.8444601364726	12.5629569312693	2.76054708715174	-3.52439724067625	-4.90984008545973	39830643	39830643
3	39848530	JAX00520532	7.10217427363492	4.58174912692726	-4.7286752597055	-13.8444850211681	12.5630062061735	2.76052070913429	-3.52442321568861	-4.90986681930778	39848530	39848530
3	39856069	JAX00520538	7.10216195308408	4.58173740755087	-4.72862760192362	-13.8444966977944	12.5630270443946	2.76050959847409	-3.52443392390854	-4.90987777987706	39856069	39856069
3	39864257	UNC5096632	7.10214885454165	4.58172448331045	-4.72857583884608	-13.8445091804658	12.5630496563484	2.76049752486523	-3.52444559120205	-4.9098899085518	39864257	39864257
3	39896420	UNC5097262	7.10209727868152	4.58167082492453	-4.72837188851309	-13.8445536831931	12.5631385291769	2.76045059375265	-3.52449367295939	-4.90993798187004	39896420	39896420
3	39929301	UNC5097731	7.10204474061185	4.58161587568552	-4.72816275575549	-13.8445995929447	12.5632294979926	2.76040281641052	-3.52454330420193	-4.90998727779837	39929301	39929301
3	39949451	UNC5098080	7.10201260549082	4.58158257545916	-4.72803495101945	-13.8446285206427	12.5632850751455	2.76037307435921	-3.52457264966226	-4.91001720913034	39949451	39949451
3	39988695	UNC5098583	7.10194950285539	4.58151692796482	-4.7277857197416	-13.8446835806115	12.5633934209221	2.76031510510908	-3.52463022793188	-4.91007542856642	39988695	39988695
3	40004812	JAX00106482	7.10192358026398	4.58149054545367	-4.72768324710063	-13.844707115918	12.5634379227548	2.7602913029075	-3.52465366320834	-4.910099325153	40004812	40004812
3	40014468	UNC5098836	7.10190805069475	4.58147503537757	-4.72762221859539	-13.8447220527649	12.563464360657	2.7602756391838	-3.52466510868558	-4.91011370586722	40014468	40014468
3	40032342	JAX00520619	7.10187976691833	4.58144566717516	-4.72750866732431	-13.8447482775818	12.5635135289262	2.76024924772409	-3.52469110371223	-4.91014016212548	40032342	40032342
3	40077750	UNC5099873	7.10180708781373	4.5813698019006	-4.72721940114863	-13.8448126028499	12.5636383994816	2.76018230722307	-3.52475765796253	-4.91020793445793	40077750	40077750
3	40095652	UNC030063670	7.10177870057093	4.58134037952968	-4.72710534655471	-13.84483906602	12.5636876223485	2.76015591048933	-3.52478365492689	-4.91023454543687	40095652	40095652
3	40106867	UNC5100340	7.10176086639323	4.58132237138459	-4.72703372057213	-13.844856412661	12.5637185287757	2.76013937038017	-3.52479978987452	-4.91025121382602	40106867	40106867
3	40109787	JAX00520650	7.10175605545917	4.581318471961	-4.72701485807451	-13.8448620433818	12.5637266438235	2.7601350498665	-3.52480369720503	-4.91025562244886	40109787	40109787
3	40138084	JAX00520657	7.1017102455674	4.58127145503529	-4.72683376248159	-13.8449033266662	12.5638048861084	2.76009323618278	-3.52484512270854	-4.91029761103754	40138084	40138084
3	40150454	UNC5101042	7.10169020950142	4.58125145705278	-4.72675447288296	-13.8449222584888	12.5638391031238	2.76007495341089	-3.52486300240722	-4.91031598930993	40150454	40150454
3	40167865	UNC5101169	7.10166198834116	4.58122288219003	-4.72664290764458	-13.84494829037	12.5638871745141	2.7600487836681	-3.52488772942259	-4.91034190127622	40167865	40167865
3	40202418	UNC5101531	7.10161258156556	4.58116639646065	-4.72641566215832	-13.8449838417232	12.5636803401538	2.76000279168634	-3.52466579171028	-4.91039681427451	40202418	40202418
3	40224026	UNC5101740	7.10159047905833	4.58113282922579	-4.7262683257247	-13.8450160473958	12.5634396161864	2.7599768309254	-3.52442372807279	-4.91043165420261	40224026	40224026
3	40255922	UNC5102338	7.0835825846287	4.54745145625007	-4.73840716764787	-13.8344756641617	11.6599371334986	2.74308613721925	-2.49929698880979	-4.9618774909772	40255922	40255922
3	40295770	UNC5102971	7.2683712304812	4.4726284669536	-4.72350999975746	-14.5061097902868	10.5318530864845	2.70356749607978	-0.683565746006152	-5.06323474394874	40295770	40295770
3	40312132	UNC5103373	7.20255059610464	4.32681815880002	-4.78151850882315	-15.1146223547518	9.23177188985435	2.59976468431049	1.78425015480688	-5.24901462030143	40312132	40312132
3	40352276	UNC5103729	6.34899875191469	4.08844935516404	-4.09553469787563	-15.6873942212273	7.90064008793042	2.41227577447507	4.56419222655142	-5.53162727693274	40352276	40352276
3	40380367	UNC5104141	5.59935201625946	4.06871218764759	-3.18547993451551	-15.7633265569701	7.81740164216751	2.26025003077401	4.49271308874612	-5.28962247410909	40380367	40380367
3	40412858	UNC5104497	4.693157431547	4.07459885818799	-2.18362351683658	-15.8128699998066	7.75731844030441	2.16688096628128	4.4545468763161	-5.15000905599366	40412858	40412858
3	40444578	UNC5104872	3.67434484912415	4.10500000783584	-1.14634491545995	-15.8341380613641	7.72050193444507	2.17200486440675	4.45191386426695	-5.14328254325469	40444578	40444578
3	40474961	UNC5105311	2.59334532910256	4.15277557633827	-0.141750294052591	-15.8351182411203	7.69768518181968	2.19138872254273	4.46385766288945	-5.12218393751975	40474961	40474961
3	40507372	JAX00106520	1.5131264802566	4.21566611889773	0.778157401877304	-15.8169631582222	7.68717126310091	2.22306453527487	4.4884528985848	-5.08867553976997	40507372	40507372
3	40508672	UNC5105681	1.5144521740119	4.24457868110984	0.780512119578661	-15.8124615212783	7.65005216042327	2.22469208198161	4.4836655526571	-5.08549124848409	40508672	40508672
3	40537405	UNC5106167	1.515922035992	4.27397722910275	0.782516073781109	-15.8079707904532	7.61260680300017	2.22624199729191	4.4790719749898	-5.08236532370451	40537405	40537405
3	40557798	UNC5106557	1.51733302085138	4.30386784590331	0.784498774887282	-15.8035025667473	7.57465303061579	2.22773148649818	4.47469917548293	-5.07928076749152	40557798	40557798
3	40587016	JAX00106526	1.51867398362987	4.33422466441109	0.786385850931883	-15.7990532381402	7.53631760017738	2.22915404011458	4.47054251367754	-5.0762454148021	40587016	40587016
3	40597899	UNC5107173	1.51995938197357	4.36503903184233	0.788293530837504	-15.7946365777391	7.497464811003	2.23051657847844	4.46661665353609	-5.07325340993179	40597899	40597899
3	40602397	JAX00520773	1.52118150907518	4.39628570677407	0.790169403076176	-15.7902505965144	7.45819101861316	2.2318141414478	4.4629199893698	-5.07031117184184	40602397	40602397
3	40626970	UNC030064749	1.52227376005002	4.42789755259819	0.791449842837716	-15.7858499406992	7.41927333177889	2.23301233267678	4.45939813085983	-5.06745501010219	40626970	40626970
3	40652536	UNC5107982	1.5233498412056	4.45993428701736	0.793104298802965	-15.7815214000775	7.37943694518488	2.23416832146013	4.45615398846316	-5.06462628205661	40652536	40652536
3	40680015	UNC5108286	1.52435593219963	4.49233677455154	0.794685639168273	-15.7772308478098	7.33930887007899	2.23525495531235	4.45314255349817	-5.06185387699914	40680015	40680015
3	40712839	UNC5108578	1.52528867862045	4.52508073566969	0.796177752880736	-15.7729792549068	7.29893854701694	2.23627010481013	4.4503656137585	-5.05914217784964	40712839	40712839
3	40747859	UNC5108938	1.52615065154669	4.55814473405415	0.797591626720609	-15.7687689385109	7.25833441590811	2.23721392871912	4.44782569419063	-5.05649211262844	40747859	40747859
3	40773492	UNC5109110	1.52694522116802	4.59150886835381	0.798981048771279	-15.7646101658805	7.21745801215912	2.23808906275709	4.44552947498828	-5.05390152231709	40773492	40773492
3	40844690	UNC5109453	1.5276499219921	4.62513644148851	0.800085646852283	-15.7604797409873	7.17665720020004	2.23888167763303	4.44345380753874	-5.0513849547174	40844690	40844690
3	40857331	UNC5109532	1.5283059933399	4.65902694849078	0.801397591771016	-15.756426822515	7.13535635894401	2.23961792294034	4.44164352357487	-5.04892151654593	40857331	40857331
3	40936903	UNC5110176	1.52886936682049	4.69313020327377	0.802315159782744	-15.7523984098922	7.09431232780823	2.24026536922473	4.44004375371272	-5.04653777073045	40936903	40936903
3	40949698	UNC5110381	1.52938173526657	4.72744719603194	0.803485018609806	-15.748455844724	7.05277884856193	2.24085636078687	4.43871552394747	-5.04420883848062	40949698	40949698
3	40959429	JAX00520851	1.52982258356381	4.7619402824575	0.804600277593216	-15.744575277485	7.01115590233667	2.24137564373388	4.43762960400315	-5.0419490162032	40959429	40959429
3	40990259	UNC5110977	1.53018620178362	4.79658222062696	0.805540146667049	-15.7407458889367	6.96960906292942	2.24181827260277	4.43677405084407	-5.03976406651719	40990259	40990259
3	41011196	UNC5111362	1.53048087961629	4.83135244498389	0.806456560614234	-15.736985070684	6.92799091731656	2.24219089795685	4.43616220315199	-5.0376488329558	41011196	41011196
3	41051106	UNC5111773	1.5307039505237	4.86617242021646	0.807209929674654	-15.7332792229296	6.88649531638155	2.24249133117332	4.43577837514203	-5.0355721001821	41051106	41051106
3	41081104	UNC5112202	1.53086014384924	4.90107265351372	0.807939526199154	-15.7296458705582	6.84498399331888	2.24272266786476	4.43563274354021	-5.03356585772775	41081104	41081104
3	41122916	UNC5112667	1.53094495402734	4.93602670386804	0.808535074918964	-15.7260757713818	6.80360812479162	2.24288010799075	4.43571552729959	-5.03163472151451	41122916	41122916
3	41151741	UNC5113032	1.56705090430096	4.07519822165284	0.83387044782255	-15.7338100745862	6.75735526925346	2.25809666072138	4.36398905833045	-4.12175048749546	41151741	41151741
3	41166111	UNC5113254	1.55691004416175	2.91764302569485	0.810047358396843	-15.800353900487	6.65117232897338	2.20981938519811	4.17719330160515	-2.52243154354312	41166111	41166111
3	41191649	UNC5113543	1.55690022401275	2.91762872599511	0.809927928396115	-15.8003423162082	6.65130827427353	2.20981464076352	4.17717854547216	-2.52241602270499	41191649	41191649
3	41237350	UNC5114055	1.55688291804961	2.91760865054162	0.809709576782713	-15.8003226907331	6.65156485089353	2.20980673807183	4.17715357078866	-2.5224036143949	41237350	41237350
3	41267999	UNC5114560	1.55687309530307	2.91760312427792	0.809564712956983	-15.8003089985455	6.65173506903959	2.20980179960867	4.17713908396989	-2.52240788661065	41267999	41267999
3	41298130	UNC5114998	1.55686375330054	2.9175978967642	0.809423135834989	-15.8002955102916	6.65190289540795	2.2097982606696	4.17712165086812	-2.52241208255381	41298130	41298130
3	41310703	UNC5115192	1.5568597423105	2.91759437957015	0.809367396675178	-15.8002892046384	6.65196979299499	2.20979547287328	4.17711667571039	-2.5224142554961	41310703	41310703
3	41355987	UNC5115862	1.55684630846727	2.91758684042958	0.809151323451355	-15.8002704926414	6.65222417101474	2.20978769826901	4.17709521940908	-2.52242106839963	41355987	41355987
3	41395346	UNC5116353	1.55683521326704	2.91758075529574	0.808964063736102	-15.8002549296135	6.65244435850197	2.20978153144206	4.17707577989153	-2.52242677252092	41395346	41395346
3	41417930	UNC5116690	1.55683032519223	2.91757671268349	0.808858220055637	-15.800245695824	6.65256894659956	2.20977879886044	4.17706296333747	-2.52243027090482	41417930	41417930
3	41434986	UNC5116963	1.55682690572363	2.91757274793759	0.808780130822061	-15.8002381785508	6.65266142832512	2.20977634723851	4.17705351710758	-2.52243289860367	41434986	41434986
3	41496533	UNC5117743	1.55681466531224	2.91756405004311	0.808481131761922	-15.8002170074528	6.65300871626078	2.20976552700385	4.17702489135736	-2.52244197428649	41496533	41496533
3	41497088	UNC030065366	1.55681454682017	2.91756223691156	0.808484849497305	-15.8002151834732	6.65300752493181	2.20976694449573	4.17702101300088	-2.52244193218426	41497088	41497088
3	41567879	JAX00521000	1.55681601081818	2.91757041956871	0.808163385494118	-15.8001710090867	6.65343239040068	2.2098787203981	4.1767347135429	-2.52242463113601	41567879	41567879
3	41585759	UNC5118774	1.55681119844149	2.91756646974827	0.808082184125206	-15.8001650558769	6.65352993982984	2.20987355963671	4.17672934501686	-2.52242764092146	41585759	41585759
3	41600664	JAX00521008	1.55680652558011	2.91756243535161	0.808014915386161	-15.8001590124603	6.65360970679942	2.20986836026046	4.17672766069169	-2.52243059160913	41600664	41600664
3	41872766	UNC5122206	1.55673388634005	2.91752914084939	0.806676877327501	-15.8000954549671	6.65516109060288	2.20978928703861	4.1766796785791	-2.52247450577047	41872766	41872766
3	41876280	JAX00106624	1.55673279935817	2.91752677212525	0.806666229914951	-15.8000937729446	6.6551769100043	2.20978826956296	4.17667723733501	-2.52247444535605	41876280	41876280
3	41918102	JAX00521063	1.55672309651277	2.91752028764692	0.806466681648365	-15.8000842853742	6.65541061274355	2.20977602605811	4.17667438962378	-2.52248680885927	41918102	41918102
3	42019229	UNC030067470	1.55669860077144	2.91750802105862	0.805969570698159	-15.8000689198211	6.65599154119368	2.20973866618407	4.17666460842882	-2.52250208851365	42019229	42019229
3	42077836	UNC5124887	1.55668429600276	2.9175012596528	0.805684418283992	-15.8000613686816	6.65632608364431	2.20971748215398	4.17665893855933	-2.52251110961561	42077836	42077836
3	42321999	UNC5128130	1.55662088754068	2.91747559942697	0.804498284065118	-15.80004414493	6.65772816702271	2.2096557708972	4.17661910113261	-2.5225536651553	42321999	42321999
3	42506630	backupUNC030068994	1.5566019966643	2.91746690401032	0.803594211101855	-15.8000318942223	6.6587959812275	2.20963114489907	4.17651010319471	-2.52256844687549	42506630	42506630
3	42513688	UNC5130655	1.55660141109292	2.91746653545125	0.803565162943023	-15.8000318307278	6.6588322575436	2.2096295255076	4.17650611012545	-2.52256917193599	42513688	42513688
3	42783195	backupJAX00521241	1.5560746492174	2.91688996412846	0.803335948114045	-15.8002518550079	6.66069443653918	2.20958309004724	4.17632136655055	-2.522647599589	42783195	42783195
3	42959986	UNC5136691	1.55573628201805	2.91652593437992	0.803142646730705	-15.8003987140592	6.66191102763993	2.20955096488122	4.17621908962387	-2.52268723121447	42959986	42959986
3	43092681	UNC030069075	1.55550793517809	2.91626134357168	0.802983957055687	-15.800509482228	6.6628161508103	2.20951571464437	4.17613590997866	-2.52271152901078	43092681	43092681
3	43093000	JAX00106714	1.55550728674016	2.9162652938084	0.802984210056133	-15.8005094079	6.66281240108096	2.20951557542123	4.17613606777921	-2.52271142698613	43093000	43093000
3	43109204	UNC5138323	1.55548088450597	2.91623811412689	0.802964796847876	-15.8005228278328	6.66291654216949	2.20951038351144	4.17612502798238	-2.52271292131128	43109204	43109204
3	43154194	JAX00106718	1.55540565181484	2.91615539442365	0.802907394281093	-15.8005592704359	6.66321647359505	2.20950516928551	4.17609103256126	-2.52272184552554	43154194	43154194
3	43364109	UNC5141136	1.55506537335296	2.91575856229379	0.802598181126355	-15.8007420912829	6.66464909873293	2.20948123212758	4.17595733888797	-2.52276769523864	43364109	43364109
3	43461360	JAX00106742	1.55491556370721	2.91558300655059	0.802449462072158	-15.8008238327736	6.66531372209491	2.20946206749099	4.17588777693004	-2.52278776607229	43461360	43461360
3	43549621	JAX00521361	1.55477954201517	2.91542406327272	0.80231513582085	-15.8008980813733	6.66591601699316	2.2094447679316	4.17582452666663	-2.52280597132681	43549621	43549621
3	43559114	UNC5143328	1.55476705992283	2.91541181668474	0.802298428234169	-15.8009061646276	6.66597416233527	2.20944344472043	4.17581952822659	-2.52280827549639	43559114	43559114
3	43799062	JAX00106764	1.55446409695763	2.91499610629161	0.80185943946937	-15.8011164239749	6.6675840259239	2.20940407978008	4.17567778271763	-2.52286910716533	43799062	43799062
3	43935340	JAX00521416	1.55430596729153	2.91477227947018	0.80159891009024	-15.8012377804642	6.6684843926444	2.2093841153018	4.17559237924972	-2.52290026358362	43935340	43935340
3	44050105	UNC5148984	1.5541770749389	2.91458783072231	0.801370551582149	-15.8013424314342	6.66924385401039	2.20936823765185	4.17552321868835	-2.52292833615979	44050105	44050105
3	44108887	JAX00106788	1.55411550161233	2.91449707820901	0.801252552140753	-15.8013970942604	6.66962764657827	2.20935780713737	4.17548825552777	-2.52294174694509	44108887	44108887
3	44118538	backupUNC030414782	1.55410582460866	2.9144862307654	0.801233392536967	-15.8014058927429	6.66968490820277	2.20935609012031	4.17548347205379	-2.52294402554495	44118538	44118538
3	44194463	UNC5150885	1.554028065601	2.91436975785645	0.801073630327365	-15.8014770906131	6.67017767646553	2.209347628964	4.17544216518234	-2.52296183378363	44194463	44194463
3	44587733	UNC5154985	1.55365626231425	2.9137764202727	0.800125798551396	-15.8018806348373	6.67276620068149	2.20932710653848	4.17526814469637	-2.52303929821734	44587733	44587733
3	44668211	UNC5155735	1.55359802429167	2.91367110858007	0.799915363548597	-15.801954457019	6.6732987335386	2.20930677254262	4.17521807158934	-2.52305361707191	44668211	44668211
3	44749849	JAX00521518	1.55353891648627	2.91356411158385	0.799702638651219	-15.8020295487366	6.67383865857398	2.20928609327892	4.17516734712027	-2.52306821695787	44749849	44749849
3	44938000	backupJAX00106851	1.55342207977692	2.91331941198335	0.799203214317215	-15.8021834326282	6.67507435119135	2.20924981053892	4.17501128816533	-2.52309672334483	44938000	44938000
3	45030127	JAX00521575	1.55336948383693	2.9132043348844	0.79894660532622	-15.8022757738334	6.67565956689978	2.20924532409154	4.17496371837351	-2.52311325957899	45030127	45030127
3	45144109	UNC5160962	1.55330868686205	2.9130691644301	0.798619146660451	-15.8023841202326	6.6763853423535	2.2092314597511	4.17490085442417	-2.52313053424873	45144109	45144109
3	45347254	UNC5163201	1.55323414527755	2.91283318352675	0.798010220269616	-15.8025848017894	6.67767344935272	2.20920145826431	4.17478738794879	-2.52315504285032	45347254	45347254
3	45530825	UNC5165298	1.55318243673212	2.91263261426276	0.797428700594077	-15.8027689728458	6.67883308540324	2.20918346498199	4.17469010350127	-2.5231814326297	45530825	45530825
3	45619525	UNC5166570	1.55316438403367	2.91254313704109	0.797140842066245	-15.802857610477	6.67938374925707	2.20917540517386	4.17464284598558	-2.52319275308051	45619525	45619525
3	45706963	UNC5167879	1.55315120540944	2.91245579954145	0.796851509000882	-15.802944814789	6.67992786322297	2.20916963948483	4.17459634278955	-2.52320754466013	45706963	45706963
3	45769895	UNC5169000	1.56965595501291	2.85981590450017	0.812502705994612	-15.789749585932	6.69361619033648	2.22716689794779	4.19179373158176	-2.5648017994417	45769895	45769895
3	45808610	UNC5169457	1.56965254381151	2.85978028228856	0.81237130882227	-15.7897876501705	6.69385046480195	2.22716335330238	4.19177598412742	-2.56480628698364	45808610	45808610
3	45893923	UNC030421507	1.56965124106864	2.85970272365557	0.812070253135626	-15.7898757180793	6.69437807035317	2.2271531795809	4.19173459844726	-2.56481434816185	45893923	45893923
3	45961995	UNC5171599	1.56965098275732	2.85964161098304	0.811830657328965	-15.789945597558	6.69479707601774	2.22714469998318	4.19170129932104	-2.56482072883327	45961995	45961995
3	46105608	UNC5173293	1.56965136598751	2.85951528112871	0.811307779728645	-15.7900963180348	6.6956795178723	2.22713843787864	4.1916392459154	-2.56483531047636	46105608	46105608
3	46145406	UNC5173903	1.56963895721381	2.85947612456537	0.81118184064885	-15.7901081106806	6.69591344686788	2.22712781390617	4.19161413896912	-2.56484421149064	46145406	46145406
3	46213198	JAX00106946	1.5696176035491	2.85940618959428	0.810967159463021	-15.7901284872125	6.69631578471988	2.22710976315689	4.19157147716561	-2.56485949043627	46213198	46213198
3	46281301	UNC5175431	1.56957661617849	2.85933752555451	0.810748023950638	-15.7901502104134	6.69671752857572	2.22711559899685	4.19152901815718	-2.56487410099998	46281301	46281301
3	46360240	UNC5176588	1.56950932323973	2.8592587195331	0.810494007453118	-15.7901774591298	6.6971855975628	2.22714290326477	4.19147805444913	-2.56489114637288	46360240	46360240
3	46448781	UNC5178113	1.56946857070317	2.85917086602483	0.81021076313355	-15.7901887415194	6.69770555388248	2.22714692618848	4.1914245381482	-2.56493847656127	46448781	46448781
3	46503594	UNC5179034	1.56951426140409	2.85911557248893	0.810029311492988	-15.7902086468925	6.69802136932741	2.22707569569467	4.19138745012759	-2.56493501364321	46503594	46503594
3	46535291	JAX00521849	1.56954153580202	2.85908660205576	0.809923944588026	-15.7902205910479	6.6982016679997	2.22703620787985	4.19136290501572	-2.56493227229313	46535291	46535291
3	46548805	JAX00521857	1.56953906218754	2.85907736393207	0.809880007456111	-15.7902240348586	6.6982752033963	2.22703412969529	4.1913545056567	-2.56493623746543	46548805	46548805
3	46618682	UNC5180923	1.56952737417013	2.85901191736089	0.80964465773289	-15.7902452104682	6.69868153764435	2.22701840057252	4.1913133746715	-2.56495205168403	46618682	46618682
3	46625664	JAX00521870	1.56952619403155	2.85900956985867	0.809621833747814	-15.7902468493559	6.69871691388998	2.22701649793324	4.19130934831651	-2.56495350842189	46625664	46625664
3	46655514	UNC5181420	1.56952129845383	2.85898474079755	0.809521967224087	-15.7902549542564	6.69888744599209	2.22700856228071	4.1912909394595	-2.56495999995133	46655514	46655514
3	46727782	UNC5182377	1.56951461332171	2.85891930471969	0.809273603100957	-15.7902766568934	6.69930491244572	2.22699106292672	4.19124936181987	-2.56497620144127	46727782	46727782
3	46763954	UNC5182782	1.5695116940611	2.85888975267059	0.809148544047797	-15.7902872526926	6.69951230487515	2.22698624712841	4.19122127892934	-2.56498256901978	46763954	46763954
3	46836475	JAX00521896	1.56950350600045	2.85882113781504	0.80890319065648	-15.790308628643	6.69993066705125	2.22697912226685	4.19117320940108	-2.56500220454813	46836475	46836475
3	46864693	UNC5184027	1.56950020181954	2.85879716543775	0.808808013056801	-15.7903166443237	6.70008969935826	2.22697658868994	4.19115452651501	-2.56500955055361	46864693	46864693
3	46926426	UNC5184505	1.56949789560006	2.85874671076729	0.808594830255971	-15.7903312115061	6.70044839403976	2.22696071532378	4.19110576541802	-2.5650230998988	46926426	46926426
3	46958466	JAX00107002	1.56949630361514	2.85872270612307	0.8084846135535	-15.7903382813382	6.70063164395948	2.22695239660159	4.19108073719063	-2.56503011970521	46958466	46958466
3	47001478	UNC5185481	1.56949328753893	2.85868904962702	0.808336446337465	-15.7903470254352	6.7008795520262	2.22694118307623	4.19104710806589	-2.56503960123656	47001478	47001478
3	47061370	UNC5186218	1.56949179017273	2.85864113997716	0.8081252225441	-15.7903608163492	6.70122322525773	2.22692807860084	4.19100493708453	-2.5650535772879	47061370	47061370
3	47138947	UNC5187552	1.56949306577475	2.85857802889849	0.807849034303735	-15.7903800364012	6.70166755802254	2.22691181317257	4.19095206727367	-2.56507153104457	47138947	47138947
3	47210215	UNC5188662	1.56950012293093	2.85852298222816	0.807585258471876	-15.7903981399535	6.70207504848341	2.22689540183416	4.19090681420517	-2.56508748820017	47210215	47210215
3	47222370	JAX00521954	1.56950120660408	2.85851729773724	0.807541072814089	-15.7904009808335	6.70213959668206	2.22689255482736	4.1908993930899	-2.56509014092123	47222370	47222370
3	47280131	UNC5189861	1.56950831993147	2.85847406165196	0.807326505152536	-15.7904160958015	6.7024678449428	2.22687933195061	4.19086409081384	-2.56510405864175	47280131	47280131
3	47305893	JAX00521962	1.56951333417413	2.85845799640982	0.807229139645524	-15.7904230385743	6.70261042262051	2.22687352706187	4.1908498960599	-2.56511127739748	47305893	47305893
3	47347111	UNC5190876	1.56952125307631	2.85842952130232	0.807073580520434	-15.7904344689591	6.70284174767885	2.22686426796379	4.19082696878927	-2.56512287037187	47347111	47347111
3	47473087	UNC5192582	1.56955231038807	2.85833591961429	0.806591586908366	-15.7904688252422	6.7035566851046	2.22683080778904	4.19075287791288	-2.56515136247509	47473087	47473087
3	47489580	JAX00522000	1.56955590937522	2.85832742048048	0.806531134544466	-15.7904732282629	6.70364407367487	2.22682582838917	4.19074348970044	-2.56515462790178	47489580	47489580
3	47555126	UNC5193970	1.56956530876162	2.8582773490523	0.806281610180312	-15.7904925234651	6.70400870481388	2.22681252171642	4.1907191673911	-2.56517213845055	47555126	47555126
3	47608380	UNC5194701	1.56958043735418	2.85824170553858	0.806075809260232	-15.7905088034975	6.70430587547853	2.2267963447787	4.19069475560085	-2.56518612451354	47608380	47608380
3	47623216	UNC030426787	1.56958461221506	2.8582350286398	0.806019020478555	-15.7905130992432	6.70438439802925	2.22679179065112	4.19068821398589	-2.56518996475644	47623216	47623216
3	47694907	UNC5196122	1.56960491249918	2.85818527310558	0.805741926692594	-15.7905352104656	6.70478603321921	2.22677024177115	4.19065574184844	-2.56520891867054	47694907	47694907
3	47755548	UNC5196705	1.56962446137073	2.85814564757313	0.805508224359505	-15.7905537837486	6.70512315121477	2.22674931567782	4.19062794265051	-2.56522495909784	47755548	47755548
3	47817741	UNC5197448	1.56964907136474	2.85810798704718	0.805267698577515	-15.7905745038789	6.70546758632637	2.22672546535954	4.19059880289785	-2.56524210769426	47817741	47817741
3	47899852	UNC5198868	1.56969047268131	2.85806345111568	0.804943407111352	-15.7905986259676	6.70592557926502	2.22669867743212	4.19053787554843	-2.56526083718629	47899852	47899852
3	47976781	UNC5200097	1.56972684154599	2.8580210181232	0.804639497024928	-15.7906219842003	6.70635137227181	2.22667350254881	4.19048919684606	-2.56527944416052	47976781	47976781
3	48034662	JAX00107082	1.55739433320319	3.03355011710478	0.794367703470375	-15.7919250758586	6.66220910542001	2.01637429038852	4.29984574764362	-2.57181622137188	48034662	48034662
3	48037123	UNC5200857	1.54666514780022	3.02297091580448	0.783677202723627	-15.8007746672935	6.60285365439769	2.00581757722516	4.42632021154362	-2.58753004220124	48037123	48037123
3	48141928	backuprs47468865	1.53329630435766	3.00965771772409	0.7698784254498	-15.8119630416539	6.53123987729325	1.99258171858717	4.58245824711799	-2.60714924887607	48141928	48141928
3	48186740	UNC5203042	1.51610655584579	2.99264012488891	0.752541148957955	-15.8263979725509	6.44207852468259	1.97562652580847	4.77957312286951	-2.63216803050233	48186740	48186740
3	48248175	UNC5203610	1.49341603652284	2.97016033223056	0.729629932704355	-15.8456490902429	6.32935057973148	1.9532331864662	5.0348810583912	-2.66502203580374	48248175	48248175
3	48317114	UNC5204683	1.46237943810087	2.93940804168171	0.69833923809776	-15.872296818782	6.18340549659573	1.92259584599114	5.37583380794748	-2.70966504963266	48317114	48317114
3	48354900	UNC5205317	1.46240383669792	2.9393922180466	0.698170161088033	-15.872308067807	6.18359378707276	1.92258637184277	5.37583827362608	-2.70967658056714	48354900	48354900
3	48357063	UNC030587080	1.46240394162826	2.93939467284057	0.69816131669538	-15.872309500072	6.18359204064038	1.92258490187637	5.37585156034947	-2.70967893395841	48357063	48357063
3	48408214	JAX00522139	1.46243866148556	2.93937319451269	0.697933553674647	-15.8723233793265	6.18385729490185	1.92257368185519	5.37583910500709	-2.70969211211048	48408214	48408214
3	48409879	JAX00522141	1.46243969459471	2.93937715962516	0.697928212544242	-15.8723235939669	6.18385888116801	1.92257333839332	5.37583883278339	-2.70969252514194	48409879	48409879
3	48520386	UNC5208223	1.46251351613836	2.93932505505474	0.697434297234531	-15.8723539455687	6.18444049600992	1.92254854866035	5.37581265784149	-2.70972062537066	48520386	48520386
3	48589208	UNC_rs30456206	1.46254462130511	2.93930131376502	0.697126209937053	-15.8723669798171	6.18479550528748	1.92255049838042	5.37578827325442	-2.70973944211241	48589208	48589208
3	48596568	UNC5209526	1.46254723538391	2.93930304963599	0.697095212224751	-15.8723680932932	6.18482699686371	1.92255106601172	5.37578598966015	-2.70974145648706	48596568	48596568
3	48635639	UNC5210112	1.46256318529753	2.93929092859385	0.696922149976219	-15.8723745283874	6.18502420547363	1.92255063343148	5.37577332939824	-2.70974990378352	48635639	48635639
3	48732817	UNC5211311	1.46261025777571	2.93925461736919	0.696477565648952	-15.8723910430745	6.18552613143543	1.92254303644903	5.37575471064146	-2.70977527624531	48732817	48732817
3	48799809	UNC5212317	1.46264264517495	2.93923110141424	0.696171079523175	-15.8724022326739	6.18587001416968	1.92253745989359	5.37574254141129	-2.70979260891301	48799809	48799809
3	48842110	UNC5212774	1.45398767990193	2.93973980050261	0.696394132266499	-15.8718625291615	6.18651187176018	1.92887310380551	5.3761450623771	-2.70978912145237	48842110	48842110
3	48865978	JAX00107146	1.45704688340905	2.93955284944516	0.696139288536839	-15.8720573030791	6.18647729253567	1.92664612972364	5.37599432474415	-2.7097994653154	48865978	48865978
3	48910896	UNC5213888	1.46282480845266	2.9391999764097	0.695661409965236	-15.872421739636	6.1864216305686	1.92247774065175	5.37572272331515	-2.70988654972704	48910896	48910896
3	48977798	JAX00522224	1.54792383507594	3.034267697914	0.78046095621982	-15.7869535319445	6.27224645007224	2.2258260758815	5.53355117736786	-3.60732266058683	48977798	48977798
3	49023428	UNC5215374	1.54796684940852	3.03425964930709	0.780251560259808	-15.7869596389453	6.27247855641826	2.22581096833109	5.53354488120804	-3.60735282598746	49023428	49023428
3	49040943	backupUNC030439207	1.54798519375064	3.03426168361613	0.780174452214747	-15.7869599083372	6.27256506650094	2.22580328692162	5.53354541933951	-3.60737519400638	49040943	49040943
3	49047310	UNC5215785	1.54799375317282	3.0342677184419	0.780149760388362	-15.7869578532783	6.27259385208294	2.22579854370734	5.53354869273541	-3.60739446725048	49047310	49047310
3	49140907	UNC5217020	1.54809221730225	3.03424678439395	0.779710452888511	-15.7869751621143	6.27307107168869	2.22577164045738	5.53351834647336	-3.60743535108986	49140907	49140907
3	49219708	UNC5218724	1.54817116436264	3.03423014159584	0.7793395906976	-15.7869872746682	6.27346857670272	2.22574460331271	5.53350498895037	-3.60747179095364	49219708	49219708
3	49257938	UNC030441511	1.54820931286252	3.03422328591518	0.779155023355643	-15.7869952875001	6.27365634499247	2.22573655140097	5.5334961134601	-3.60748134448679	49257938	49257938
3	49278195	UNC5219980	1.54822968959299	3.03422061600649	0.779053083791522	-15.7869992251625	6.27375794852755	2.22573248038502	5.53349166537208	-3.60748625851312	49278195	49278195
3	49361103	backupJAX00107182	1.54831267603638	3.03419871432781	0.778645625599277	-15.7870167498891	6.27417896536274	2.22571517707954	5.53347245603754	-3.60750686455419	49361103	49361103
3	49363353	UNC5221772	1.54831501857008	3.03420167904458	0.778631598092631	-15.7870168184116	6.27418871378849	2.22571487969513	5.53347223300003	-3.60750730377931	49363353	49363353
3	49438264	UNC5222631	1.5483962496289	3.03418571583146	0.778264230413967	-15.787033949977	6.27456673034772	2.22569508165657	5.53345288542688	-3.60752694332846	49438264	49438264
3	49495469	UNC5223535	1.54846235809061	3.03417774607112	0.777980750698315	-15.787045027068	6.27485441566285	2.2256764171336	5.53343539330836	-3.60754205389684	49495469	49495469
3	49596117	UNC5224935	1.54857960962354	3.0341603789194	0.777483558156882	-15.7870658228001	6.27535773467671	2.22564592473971	5.53340866662962	-3.60757004994571	49596117	49596117
3	49632273	UNC5225421	1.54862138627777	3.03415685589104	0.777301055594474	-15.7870725639695	6.27553640524807	2.22563643078955	5.53339956681631	-3.60757913664772	49632273	49632273
3	49639278	JAX00522295	1.54862899118356	3.03415882807976	0.777263741362199	-15.7870738319873	6.27556978797125	2.22563478104298	5.53339830032209	-3.60758059797455	49639278	49639278
3	49709366	UNC5226455	1.54870956714319	3.03414853236023	0.776909257243923	-15.7870883721394	6.27591675655918	2.22562007529151	5.53338440409079	-3.60760022054945	49709366	49709366
3	49740555	UNC5226915	1.54874822404851	3.03414743961512	0.776748661754237	-15.7870943188933	6.27607154963645	2.22561219132061	5.53337507748586	-3.60760882496746	49740555	49740555
3	49856334	UNC5228352	1.54889210581797	3.03413405677047	0.776159973590771	-15.7871177353426	6.27664976756456	2.22558326052749	5.5333388730069	-3.6076403019356	49856334	49856334
3	49890768	UNC5228963	1.5488195454139	3.03402084873926	0.776405634779624	-15.7869014543323	6.27670894972617	2.22546858506326	5.53322996537024	-3.60775207476012	49890768	49890768
3	49947298	JAX00522358	1.46440388633749	2.96379916726295	0.908879315922864	-15.4898664484901	6.20190638594549	2.15881529120035	5.46642426480836	-3.67436186298746	49947298	49947298
3	49981035	UNC5230417	1.37358091414062	2.90552734139836	0.759567267172375	-14.9351657995537	6.12749153430028	2.0982101970529	5.40576278270086	-3.73497423721175	49981035	49981035
3	50020988	UNC030448105	1.37363429013742	2.90552869389364	0.759336592525245	-14.9351545827937	6.12768912300039	2.09819783533571	5.40575270326872	-3.73498465536739	50020988	50020988
3	50047849	UNC5231652	1.3736689611813	2.9055301177466	0.75917734596815	-14.9351393257458	6.12782056029132	2.0981887059566	5.40574593679038	-3.73499230218854	50047849	50047849
3	50133704	UNC5233044	1.37378794758621	2.90553174581546	0.758705854766097	-14.935143097149	6.1282474322993	2.09816550193604	5.40572009508561	-3.73501548033973	50133704	50133704
3	50241715	JAX00107245	1.36424021394761	2.89377773619479	0.894966218764024	-14.9487630993902	6.11891796370488	2.02601713959026	5.39575475252489	-3.74491092533629	50241715	50241715
3	50256316	UNC5235123	1.35582745901052	2.88333483416629	1.06183956072423	-14.9618467418326	6.11038906539645	1.91692929858628	5.38706272219522	-3.75353619824638	50256316	50256316
3	50346408	UNC5236692	1.34969778057871	2.87570920682372	1.23226520220561	-14.9724735855675	6.10476534811123	1.78843063650022	5.38098788506884	-3.75938247372079	50346408	50346408
3	50394675	UNC5237455	1.34956013847873	2.87570240437427	1.23198782234863	-14.972472350319	6.10500637995698	1.78840660330409	5.38103204540865	-3.75922304355237	50394675	50394675
3	50438609	JAX00107260	1.34943784369811	2.87569631874319	1.2317274257285	-14.9724717837735	6.10522456641176	1.78839039840736	5.38107194311696	-3.75907671233236	50438609	50438609
3	50488048	UNC5238524	1.38482810698479	2.8719032167541	1.22847500809875	-14.9763370569094	6.0902845571033	1.78537906649361	5.3781743279497	-3.76270722647487	50488048	50488048
3	50526705	UNC5238883	1.40222311880035	2.8690235286554	1.22537679835983	-14.9795287118396	6.07481141644835	1.78241275353608	5.37399375768849	-3.74831266164895	50526705	50526705
3	50527001	UNC030452391	1.20407784534005	2.78496723277672	1.05306643941818	-12.5479738036809	5.89292817221556	0.209955696385685	5.26214535848838	-3.85916694094365	50527001	50527001
3	50599806	UNC5239935	1.016017065387	2.78198766564193	0.933940538441994	-9.62668264408111	5.76628198426659	-2.21043069479574	5.21318583342239	-3.87429974828305	50599806	50599806
3	50645902	UNC5240484	1.02629557727386	2.70383184809693	-1.43837806945171	-9.65507529668092	5.67353929963535	-2.28921647628597	4.91303521425847	-0.934032096846013	50645902	50645902
3	50682116	JAX00107279	-1.40120140841853	2.74982674146247	-3.96026789436925	-9.4019544459025	5.16369975605299	-2.18918040927638	4.63528712188005	4.40379053857116	50682116	50682116
3	50693330	UNC5241131	-5.79204360299698	3.92436969572077	-3.83980317608736	-9.08516760393704	4.7534818970841	-0.690942271145598	4.69971240401042	6.03039265735168	50693330	50693330
3	50716900	UNC5241403	-7.58617379787193	4.55318063692397	-3.87456577674237	-9.04176290726344	4.74574620701215	0.30457986122013	5.30674446827782	5.59225130844366	50716900	50716900
3	50723989	UNC5241466	-8.05379613236217	4.82570608341533	-4.00500957447172	-9.14637233366656	4.62434194361762	-0.200007762180763	6.97988652030838	4.9752512553399	50723989	50723989
3	50742657	UNC5241793	-7.75690105871231	4.86787660561826	-3.97711070244518	-9.12594079278008	4.64145585419202	-0.174485002104751	7.05942518476208	4.46567991146995	50742657	50742657
3	50759522	JAX00522541	-7.32377118558108	4.90291193820188	-3.95720010272532	-9.11777213274397	4.64834041940958	-0.157272793125127	7.13917803351451	3.86558582304952	50759522	50759522
3	50770478	UNC5242220	-6.77692036246852	4.92893028537206	-3.94644860856429	-9.1223716627425	4.64373970614112	-0.149342125467929	7.21470005101006	3.20771271671999	50770478	50770478
3	50800988	UNC5242713	-6.16141028512791	4.9447402614379	-3.94447985229331	-9.13786735701093	4.62841335148419	-0.149872973437388	7.28222156891215	2.53825528603529	50800988	50800988
3	50803031	UNC031025635	-6.11725736467331	4.93961754752764	-3.94885667935279	-9.143397471364	4.61255798877955	-0.154282274203383	7.27778350207457	2.53383475121173	50803031	50803031
3	50824947	UNC5243097	-6.07245039999153	4.93449261231579	-3.95330986328611	-9.14895806238786	4.59626257705799	-0.158718852866209	7.27332059205986	2.52936139709808	50824947	50824947
3	50840680	JAX00522573	-6.02720952897162	4.92932394115851	-3.95776156415579	-9.15453434615559	4.57953871447689	-0.163168622702643	7.26883385705471	2.52497754929553	50840680	50840680
3	50855745	UNC5243522	-5.98139154783419	4.92412479616956	-3.96223356281966	-9.1601376664607	4.5623804540179	-0.167640224910837	7.26432611799342	2.52057163384451	50855745	50855745
3	50860273	JAX00522578	-5.93497682950324	4.91888242267995	-3.96670055723008	-9.16577230478891	4.54478658017179	-0.17213317034819	7.25980024455712	2.51611361446156	50860273	50860273
3	50888109	UNC5243905	-5.88798840568568	4.91364655332709	-3.97124721042927	-9.17142705278405	4.52676813079807	-0.176642578910362	7.2552598233482	2.51163074033601	50888109	50888109
3	50919585	UNC5244352	-5.84045786111978	4.90838999727034	-3.97582073847077	-9.17710344191716	4.50832706107686	-0.181169224470422	7.25070262368822	2.50713158394272	50919585	50919585
3	50931320	JAX00522588	-5.79239974050257	4.90308053152534	-3.98036002440079	-9.18280538081035	4.48946379251402	-0.185715419503284	7.24612603229319	2.50261020888444	50931320	50931320
3	50933348	UNC5244563	-5.74382473571853	4.89773401502999	-3.98488989937319	-9.18852909221982	4.47018445209322	-0.190278595681423	7.24153293832683	2.49807091754292	50933348	50933348
3	50975626	UNC5245173	-5.6947388079038	4.89242334060531	-3.98953752687	-9.19426163643605	4.45050209566105	-0.194851951182764	7.23693176736786	2.49353271875839	50975626	50975626
3	51007720	UNC5245789	-5.64516062107708	4.88707849581832	-3.99417277258671	-9.20001269827114	4.43041349729006	-0.199437210425449	7.2323136739141	2.48897763533791	51007720	51007720
3	51021493	UNC5245935	-5.59510451163451	4.88168732533293	-3.99877163869465	-9.2057834897766	4.40992169706774	-0.204038078214935	7.22768433025939	2.48440436566063	51021493	51021493
3	51022296	JAX00522608	-5.54458242473273	4.87626016766852	-4.00334807033367	-9.211570851782	4.38903324896401	-0.208651281857236	7.22304290215847	2.47981630991464	51022296	51022296
3	51056310	UNC5246396	-5.49360214853515	4.87086401980344	-4.00801963900132	-9.21736300204403	4.3677611607885	-0.213270924583867	7.21840062797737	2.47522990559506	51056310	51056310
3	51059997	JAX00107310	-5.44218451645714	4.86540997374757	-4.01262122754334	-9.22317233602418	4.34610119248002	-0.217901584668123	7.21374258899486	2.47062590947033	51059997	51059997
3	51090294	UNC5246978	-5.3903363830487	4.85998079491185	-4.01729864311398	-9.22898461063521	4.32406846590082	-0.222535878052517	7.20908195826733	2.46602429577041	51090294	51090294
3	51112335	UNC5247404	-5.33750463519852	4.85431709604455	-4.02197858742216	-9.23487207882634	4.30160348067808	-0.227222707994345	7.20437266295242	2.46128476976632	51112335	51112335
3	51153341	UNC5248054	-5.28353449479534	4.84837119319411	-4.02668545111086	-9.24085139047348	4.27869771101988	-0.231972592226681	7.19960532407716	2.45636970031521	51153341	51153341
3	51173589	UNC5248278	-5.22984960748883	4.84264638066028	-4.03134515123598	-9.24675901935267	4.25550109777018	-0.236671785451162	7.19487858307985	2.45159950201834	51173589	51173589
3	51199719	UNC5248642	-5.17560971323754	4.83684815009932	-4.03602072049698	-9.25269121648557	4.23193333382679	-0.24138778222136	7.19014314384454	2.4467848046708	51199719	51199719
3	51236537	UNC5249157	-5.12067251294256	4.83092639801496	-4.04072154536257	-9.25866337125069	4.20798639681815	-0.246132600722524	7.18538501618917	2.44189221925606	51236537	51236537
3	51280186	UNC5249811	-5.06518051092973	4.82492464532238	-4.04543693841659	-9.26465877358435	4.18368063527155	-0.250893135103931	7.18061400499505	2.43695007244563	51280186	51280186
3	51282205	JAX00522656	-5.01069503958262	4.81937882622592	-4.05005373084218	-9.27050251445609	4.15917794810323	-0.255549139616186	7.17593536089894	2.432308289269	51282205	51282205
3	51285878	UNC5249903	-4.95584508046397	4.81381201989692	-4.05467165465562	-9.27634928809691	4.13434692266517	-0.260206547810412	7.17125646105967	2.42765716740516	51285878	51285878
3	51315375	JAX00522673	-4.89988306876779	4.80796164310732	-4.05934381300738	-9.28228285454396	4.109118261403	-0.264921207645764	7.16652645464775	2.42282458480683	51315375	51315375
3	51322670	UNC5250424	-4.84434544011369	4.80235607603569	-4.06396042941613	-9.28813105263271	4.08365213720428	-0.269577725951657	7.16185019005354	2.41815624482067	51322670	51322670
3	51352422	UNC5250689	-4.7878359367252	4.79650663641484	-4.06862066058338	-9.29405075166464	4.05781455905404	-0.274280417821359	7.15713312145224	2.41333344987345	51352422	51352422
3	51367813	JAX00522680	-4.73153333119034	4.79081883676479	-4.07324071211484	-9.29990967252592	4.03173056908096	-0.278941428926093	7.15245540677844	2.40862033213301	51367813	51367813
3	51385255	UNC5250929	-4.67493204923452	4.78511302302366	-4.07785696702853	-9.30576519301332	4.00535505882526	-0.283598423984268	7.14778268527843	2.40390186613329	51385255	51385255
3	51411622	UNC5251217	-4.61783469962534	4.77931682723494	-4.08248147394572	-9.31163940008221	3.97867553061628	-0.288264820541662	7.14310013202271	2.399127904321	51411622	51411622
3	51439532	UNC5251577	-4.56048923369001	4.77351175154356	-4.08709778251622	-9.31750469303032	3.95172352121935	-0.29292310553202	7.13842647552982	2.39435306647585	51439532	51439532
3	51469101	UNC5251948	-4.50290702437921	4.7676976783006	-4.09170672509934	-9.3233611893344	3.92450660563839	-0.297573314773065	7.13376503231976	2.38957893732727	51469101	51469101
3	51491181	UNC5252353	-4.44538941957742	4.76197650383943	-4.09628546320097	-9.32917434714689	3.89706171755179	-0.302192283203127	7.12913207094973	2.38487122078744	51491181	51491181
3	51531100	UNC5252870	-4.38716669183443	4.75607307565283	-4.10088682317172	-9.33503216356343	3.86931883784695	-0.306837341430383	7.12448178361663	2.38004932288355	51531100	51531100
3	51566463	UNC5253596	-4.32894810060096	4.75023679913086	-4.10546068154377	-9.34085188805965	3.84135672383565	-0.31135565829753	7.11985988197304	2.37516292356238	51566463	51566463
3	51569720	backupUNC030071070	-4.27159961787259	4.74476098946551	-4.10995207352716	-9.34654196146857	3.81326464580044	-0.315914090108065	7.11531481068036	2.37066729703007	51569720	51569720
3	51577582	UNC5253786	-4.21399925034071	4.7392494465149	-4.11443636321515	-9.35222703668549	3.78493986352464	-0.320505415710278	7.11077784537707	2.36620091053503	51577582	51577582
3	51614364	UNC5254401	-4.1554172809818	4.73344234190221	-4.11896082068906	-9.35798684575312	3.75632003906114	-0.325074620209874	7.10620890861471	2.3614682780558	51614364	51614364
3	51645692	UNC5255018	-4.09692698933293	4.72771379163341	-4.12345344137005	-9.36370310523429	3.72751689363094	-0.329609978253695	7.10166830568328	2.35679452324335	51645692	51645692
3	51674887	UNC5255389	-4.03844134600018	4.72202873129792	-4.12792054846636	-9.36938606355692	3.69852873520909	-0.334119584134922	7.09715385008907	2.35215622556232	51674887	51674887
3	51702301	UNC5255788	-3.97996338663208	4.71638374052492	-4.13236196585338	-9.37503554460644	3.66936288154341	-0.338602275263583	7.09266552987921	2.34755102040794	51702301	51702301
3	51706958	JAX00107359	-3.92214385050595	4.71100865492958	-4.13673510899266	-9.38057921539395	3.6400884892188	-0.343013797898445	7.08824359462836	2.34313123401428	51706958	51706958
3	51732293	JAX00522765	-3.86367933259301	4.70543229127421	-4.14112586999023	-9.38616317186068	3.61058838961475	-0.347445330543522	7.08380733346668	2.3385856906318	51732293	51732293
3	51732735	backupUNC030071414	-3.80596147485845	4.70015052676305	-4.14544318310078	-9.39163255245863	3.58100161239113	-0.35180042022391	7.07944192007135	2.33424357141624	51732735	51732735
3	51738478	UNC5256326	-3.74809176148277	4.69483700079957	-4.14974580992667	-9.39708954486094	3.55125054974145	-0.356141257288613	7.07509241659313	2.32988840642484	51738478	51738478
3	51772837	UNC5256922	-3.6893901088475	4.68923962247893	-4.1540777860015	-9.40260801661642	3.52128007283164	-0.360514466513509	7.07071847513111	2.32535220753724	51772837	51772837
3	51797187	UNC5257268	-3.63102808027875	4.68377871758681	-4.15836299309942	-9.40805971950793	3.49120598456461	-0.364839600084849	7.06639073090718	2.32091495991235	51797187	51797187
3	51806631	UNC5257463	-3.57316204847366	4.6785074046857	-4.16259232442075	-9.41342777117877	3.46105251620987	-0.369106971397363	7.0621175762245	2.31661161835047	51806631	51806631
3	51847262	UNC5258063	-3.51443999742069	4.6729277220309	-4.16685174419543	-9.41885668019197	3.43070138715935	-0.373406845612676	7.05781633769322	2.31210982053729	51847262	51847262
3	51872442	UNC5258487	-3.45625634567347	4.66754649068804	-4.17105226038191	-9.42420144379975	3.40028612509613	-0.377645749489131	7.05357476145862	2.30774842210147	51872442	51872442
3	51893364	UNC5258799	-3.39829288632778	4.66224319035725	-4.17521450949909	-9.42949475955349	3.36978510149056	-0.381845741448341	7.04937205175136	2.30344755322953	51893364	51893364
3	51936402	UNC5259407	-3.33978806832902	4.65673335895635	-4.17938650219637	-9.43481787922122	3.33913791863272	-0.386059793067179	7.04516483159401	2.29901613363071	51936402	51936402
3	51967403	UNC5259749	-3.2817593119159	4.65138756862385	-4.18350411831528	-9.44006323369904	3.30844281711833	-0.390217615235762	7.04101091279069	2.2947029806331	51967403	51967403
3	51993100	UNC5260121	-3.22402224615914	4.64613466161766	-4.18757925794383	-9.44525187002647	3.27768947443565	-0.394331417787252	7.03689938832647	2.29046126753691	51993100	51993100
3	52020942	JAX00107382	-3.16637028975263	4.64089394223538	-4.19162521107393	-9.45040521477165	3.24686728873663	-0.398416449943511	7.03281999503516	2.28623593953456	52020942	52020942
3	52023219	UNC5260400	-3.10961315578253	4.63596482804749	-4.19559182581727	-9.45543810771707	3.21605140968918	-0.402418648587304	7.02881499927378	2.28223050089373	52023219	52023219
3	52055902	UNC5261025	-3.05214944643419	4.63074565925989	-4.19957836753409	-9.4605216103513	3.18511322228975	-0.406444884237231	7.02479914425138	2.27803628275579	52055902	52055902
3	52061900	JAX00107385	-2.99563221228842	4.62585125654125	-4.20348309936525	-9.46547937316447	3.15419923401923	-0.410385103363047	7.02085814071021	2.2740711569105	52061900	52061900
3	52068714	UNC5261264	-2.9392812444367	4.62098660066078	-4.20735427344531	-9.47039605317704	3.1232496081278	-0.414291624317304	7.01695177228401	2.27013521430377	52068714	52068714
3	52097308	UNC5261764	-2.88251199146214	4.61592690017818	-4.21122587899961	-9.4753333786808	3.09222458428665	-0.41820202863966	7.01304799925787	2.26607379405952	52097308	52097308
3	52103660	UNC5261852	-2.82658911891054	4.61114621234887	-4.21502423111471	-9.480157977593	3.06123310627342	-0.42203534830067	7.00921552562748	2.26221183166915	52103660	52103660
3	52126314	UNC5262211	-2.77043026956606	4.60623077487031	-4.21881259533339	-9.48498492970412	3.03019704418799	-0.425861160484318	7.00539638876855	2.25826474726104	52126314	52126314
3	52135256	UNC5262472	-2.77018510176165	4.60612273695209	-4.21884007964164	-9.48502325905432	3.03016315368697	-0.425893715783018	7.00548519376667	2.25817107183489	52135256	52135256
3	52144477	UNC5262615	-2.76993562137316	4.60600897968127	-4.21886950513962	-9.48506429514983	3.03012686130474	-0.425929241913531	7.00558763422748	2.25807518836264	52144477	52144477
3	52153493	UNC030661179	-2.83334846558262	4.54378297290018	-4.28241098478829	-9.54862397298324	2.96655448816068	-0.508745022080795	7.50003005764592	2.16276092672815	52153493	52153493
3	52161174	UNC5262910	-2.83314777866903	4.54359894708118	-4.28221487500827	-9.54862497039277	2.96655336339145	-0.508742026054288	7.4999287212406	2.16264861841113	52161174	52161174
3	52170108	UNC5263061	-2.83291088484708	4.54338660848273	-4.28198404349343	-9.54862426918717	2.96655478347645	-0.508731354227434	7.49979236860051	2.16251679119542	52170108	52170108
3	52177381	UNC5263141	-2.82913798428978	4.54095566474834	-4.28199857153449	-9.54908526649021	2.96621166766244	-0.509109581492536	7.49956494023307	2.16259913116317	52177381	52177381
3	52196108	UNC5263386	-2.83052744656892	4.54168660677216	-4.28148979504681	-9.54887966940449	2.96635955217426	-0.5090307997654	7.4997059484793	2.1621756033599	52196108	52196108
3	52205564	UNC5263487	-2.83123200125611	4.54205708835178	-4.28123292534793	-9.54877394291894	2.96643439476064	-0.508990907753145	7.49977729519496	2.16196099896876	52205564	52205564
3	52214363	UNC5263621	-2.83188878561944	4.54240242048056	-4.28099363238557	-9.54867516010975	2.96650415458515	-0.508953722703398	7.4998437849788	2.16176094077366	52214363	52214363
3	52222590	UNC5263688	-2.83169951390307	4.54222765428408	-4.28080860244866	-9.54868095540675	2.9664976889232	-0.508980980668637	7.49982125832077	2.16162345089907	52222590	52222590
3	52231141	UNC5263801	-2.83150291079496	4.54204684651261	-4.28061770857009	-9.54868761029241	2.96649084823405	-0.509008941993909	7.49979732436476	2.16148215253995	52231141	52231141
3	52241387	UNC5263908	-2.83126543085405	4.54182894137623	-4.28038847913244	-9.54869651518873	2.96648233812706	-0.509042905913731	7.49977021088352	2.16131184070214	52241387	52241387
3	52248437	UNC5263981	-2.83110064302552	4.54167771748062	-4.2802310377809	-9.54870229491203	2.96647621369487	-0.509065869629718	7.49975195004814	2.16119396412453	52248437	52248437
3	52257880	UNC5264057	-2.83108529527847	4.5416620450289	-4.28001840604216	-9.54879559755535	2.96640252840826	-0.509076844683175	7.49974076180081	2.16117080832119	52257880	52257880
3	52265226	UNC5264154	-2.83108771690436	4.5416762908573	-4.2798537228171	-9.54889001676403	2.96632953292548	-0.509082841161233	7.49973636338933	2.16117211047462	52265226	52265226
3	52277745	JAX00107401	-2.83113149701149	4.54177708754963	-4.27957396145769	-9.54912341356664	2.96616747158704	-0.509084552609763	7.49973381028831	2.1612350552206	52277745	52277745
3	52280116	UNC5264392	-2.90723443862125	4.54379358615782	-4.29346015942248	-9.46151577642373	2.96480971422962	-0.50849182394483	7.50031445680142	2.16178444122343	52280116	52280116
3	52284684	UNC5264502	-2.98551761958262	4.54603554964195	-4.30761996567464	-9.37239258974449	2.96361235135769	-0.507708773918989	7.50107832272086	2.16251272520024	52284684	52284684
3	52296028	UNC5264696	-3.06608151670666	4.54846791629174	-4.32198574304912	-9.28166904259056	2.96256996604771	-0.50672499662462	7.50203279853562	2.16339061809589	52296028	52296028
3	52301170	UNC5264757	-3.14869278358842	4.55122130134964	-4.33681311783691	-9.18960438947677	2.9617162142085	-0.505556132969751	7.50319988263014	2.16452902568357	52301170	52301170
3	52311596	UNC5264889	-3.23361336258559	4.55423234657878	-4.35191290059052	-9.09601535427559	2.96103926930989	-0.504168039524524	7.50457159950093	2.16586644158662	52311596	52311596
3	52314104	JAX00220058	-3.32038166166355	4.55750710493609	-4.36750970270539	-9.00116981337384	2.96054791181951	-0.502571655626882	7.50615024579818	2.16742757081589	52314104	52314104
3	52321564	UNC5265059	-3.40945729644683	4.56105408916064	-4.38342093747416	-8.9048656768604	2.96024129642949	-0.500746364189533	7.50799834669587	2.16919654268492	52321564	52321564
3	52330297	UNC5265174	-3.50071836289137	4.56495847747303	-4.39970703136287	-8.80718184498129	2.96014749348712	-0.498718861507142	7.50996669497061	2.17125343481192	52330297	52330297
3	52338075	UNC5265291	-3.61890330852039	4.5170456838949	-4.42061918054105	-8.71100245697868	2.95716676808838	-0.497817517625131	7.50093213529103	2.27319787639094	52338075	52338075
3	52345714	UNC5265308	-3.71910533079172	4.43473877299925	-4.44172368720914	-8.61781952038816	2.95067261940165	-0.499443817002417	7.48553505988023	2.40714590311031	52345714	52345714
3	52351308	JAX00522909	-3.81988657819796	4.37202296332493	-4.46227387973902	-8.52175230702522	2.9460277402018	-0.499782351030256	7.47455599219331	2.51108842027241	52351308	52351308
3	52357441	UNC5265500	-3.92301131131893	4.29907634666716	-4.4835713800373	-8.42518826833565	2.94092923675006	-0.50022481546953	7.4619004680905	2.63008972365368	52357441	52357441
3	52360551	JAX00107406	-4.02575589668111	4.26306860977609	-4.50378493161094	-8.32463322106951	2.93882723499975	-0.498795055657901	7.45690028870759	2.69417297153603	52360551	52360551
3	52364576	UNC5265610	-4.13099699013789	4.21348852940016	-4.52497021949218	-8.22397040321665	2.93599365896923	-0.497660044309101	7.44949866314272	2.77861680564372	52364576	52364576
3	52373936	UNC5265738	-4.24211203314455	4.08314933206844	-4.54939520491298	-8.12793617921277	2.92788431145875	-0.499270906449395	7.42698668650293	2.98069399368958	52373936	52373936
3	52383299	UNC5265901	-4.35503135377835	3.94080622337603	-4.57426949391184	-8.03130915304793	2.91965187988534	-0.500579672390368	7.40320641972817	3.19752515013895	52383299	52383299
3	52386934	UNC5265952	-4.4650526002855	3.88594258590351	-4.59673215294175	-7.92763703382708	2.91753376218788	-0.498482628593841	7.39612406736832	3.28830400018847	52386934	52386934
3	52400688	UNC5266164	-4.60438224173094	4.29069325712606	-4.64866890820169	-7.81228462732752	2.87904937728249	-1.15519018393287	7.43301070883015	3.61777261795431	52400688	52400688
3	52411001	UNC5266351	-4.75733321616244	4.47019395780432	-4.71435306654818	-7.71694612909864	2.81880384147163	-1.38103610749961	7.40199039764229	3.87868032239063	52411001	52411001
3	52412405	JAX00107411	-4.87016539800469	4.44559282095928	-4.73671547709688	-7.58567296256197	2.79286792009203	-1.37561187048038	7.40298683187139	3.92671813522121	52412405	52412405
3	52417448	UNC5266456	-5.17702029958802	4.14079356981558	-4.9522701419303	-7.64856980728541	2.57096093309473	-1.59110715783812	8.79622662980209	3.86098627392946	52417448	52417448
3	52430634	UNC5266664	-5.34404101975669	4.09877186128804	-5.02767791270391	-7.56410869638621	2.49394618174823	-1.5489328830097	9.08653221928524	3.80551024953501	52430634	52430634
3	52432857	JAX00522922	-5.46064195787607	4.10760483331157	-5.05205596565263	-7.42634856442432	2.46826937277163	-1.54239256700835	9.09296678257876	3.81259806629942	52432857	52432857
3	52432940	UNC5266711	-5.57845932513093	4.11712734702738	-5.07721131232833	-7.28707645475254	2.44225768909315	-1.53564081620855	9.09965592035118	3.81934695194864	52432940	52432940
3	52445393	UNC5266948	-5.6974237840863	4.12506146940867	-5.10317336308124	-7.14648912457542	2.41582991785403	-1.52870270346497	9.10629721110625	3.82860037683899	52445393	52445393
3	52450698	UNC5266999	-6.00240675378224	4.17735186518358	-5.08631432850664	-7.08360865318849	2.43198071900122	-1.46413534080523	9.15235636127758	3.8747761308202	52450698	52450698
3	52463886	UNC5267158	-6.12272898480816	4.18855767097264	-5.11291725869641	-6.94308147722733	2.40607697630519	-1.45946938932394	9.16054702992576	3.88301543285225	52463886	52463886
3	52470957	UNC5267305	-6.24385040192174	4.20002292917047	-5.14039239943125	-6.80142501426609	2.37987082310661	-1.45458654426503	9.16893788872607	3.89142271888095	52470957	52470957
3	52478040	UNC5267408	-6.36565903274934	4.21173712402493	-5.16874368632282	-6.65878486023495	2.35339135847239	-1.44951612791517	9.17753696750529	3.90003825721968	52478040	52478040
3	52487305	UNC5267543	-6.48804236053092	4.22369760528575	-5.19799006188648	-6.51526643135097	2.32665388151689	-1.44425659542158	9.18634318800048	3.90886077438681	52487305	52487305
3	52493533	JAX00522938	-6.61088558256137	4.23590124117999	-5.22814964611741	-6.3709783311474	2.29967407456102	-1.43880646230367	9.19535593956535	3.91788876682349	52493533	52493533
3	52495333	UNC5267697	-6.7340714697785	4.24834466156052	-5.25923890361434	-6.22603109431218	2.27246789729813	-1.43316459411429	9.20457280428101	3.92712069867966	52495333	52495333
3	52502935	UNC5267813	-6.85748085601788	4.261024403163	-5.2912738770393	-6.08053891440108	2.24505186564445	-1.42732975541269	9.21399254330273	3.93655459076077	52502935	52502935
3	52508187	JAX00522947	-6.98099325705299	4.27393672601066	-5.3242689089439	-5.93461815339608	2.2174426228856	-1.42130087111118	9.22361309396754	3.94618874764034	52508187	52508187
3	52514404	UNC5268009	-7.10448652483627	4.28707781079451	-5.35823664303386	-5.78838766561517	2.189657433994	-1.41507683441344	9.23343145287213	3.95602097023809	52514404	52514404
3	52524124	UNC5268144	-7.22783785741875	4.30044322773541	-5.39318701706377	-5.64196925300669	2.16171353235786	-1.40865685961679	9.24344532204839	3.96604890496433	52524124	52524124
3	52524781	UNC030308693	-7.35092446952338	4.31402828504643	-5.42912898258657	-5.49548784105508	2.13362831885846	-1.40204043249679	9.25365517094792	3.976269950809	52524781	52524781
3	52528325	UNC5268193	-7.47362242835392	4.32782882101378	-5.46606728501549	-5.34907004287729	2.10541999731518	-1.39522642979707	9.26405546098906	3.98668190672575	52528325	52528325
3	52541592	UNC5268414	-7.59581004163882	4.34184040975518	-5.50400535845336	-5.20284589057238	2.07710672326402	-1.38821430110044	9.27464622901833	3.99728222972748	52541592	52541592
3	52548608	UNC5268544	-7.71736348295095	4.35605726680997	-5.54294077244478	-5.05694783136733	2.04870638298312	-1.38100394199276	9.28542475412197	4.00806762484076	52548608	52548608
3	52555600	JAX00522967	-7.83816055396272	4.37047469805012	-5.58286737628894	-4.91151087643266	2.02023812352312	-1.37359320592085	9.29638333376505	4.01903585726688	52555600	52555600
3	52558206	JAX00522970	-7.95808229656675	4.38508666798656	-5.6237752501003	-4.76667431976601	1.99171997095652	-1.36598294704035	9.30752500527367	4.03018316925666	52558206	52558206
3	52560345	UNC5268649	-8.07700968903083	4.39988784869378	-5.66564787120923	-4.62257971611193	1.96317093132743	-1.35817210432782	9.31884376402308	4.04150683663551	52560345	52560345
3	52567951	JAX00522975	-8.1948268179858	4.4148725243423	-5.70846281544658	-4.47937268803916	1.93461004789593	-1.35015973411015	9.33033566914547	4.05300381419799	52567951	52567951
3	52576922	UNC5268848	-8.311420874504	4.43003433807198	-5.75219088385622	-4.33720307585908	1.90605587631522	-1.34194614263203	9.34200032533971	4.06467043712443	52576922	52576922
3	52588100	UNC5269038	-8.42668219158799	4.44536703712343	-5.79679425731595	-4.1962250920576	1.8775277074932	-1.33352988525191	9.35383326207037	4.07650341952644	52588100	52588100
3	52592370	UNC5269084	-8.5405043075548	4.46086429067249	-5.84222570922359	-4.05659727715131	1.84904467383588	-1.32491050170955	9.36582893407038	4.08849989706051	52592370	52592370
3	52594606	JAX00522983	-8.65278560740995	4.47651901340418	-5.88842822077505	-3.91848355012132	1.82062553942047	-1.3160874546278	9.37798452233242	4.10065575777705	52594606	52594606
3	52599601	UNC5269191	-8.76342915489663	4.49232375171899	-5.93533332692201	-3.78205356908059	1.7922889775705	-1.30706037809923	9.39029666936812	4.11296703034086	52599601	52599601
3	52607918	UNC5269358	-8.87234303064358	4.50827063176931	-5.98285912026369	-3.64748324864583	1.76405351800541	-1.29782887102608	9.40276068551602	4.12542943528843	52607918	52607918
3	52617502	UNC5269479	-8.97944157368014	4.52435124036561	-6.03090939834725	-3.51495634959038	1.7359374841005	-1.28839261317756	9.41537256064175	4.13803864968747	52617502	52617502
3	52627268	UNC5269635	-8.97924483185681	4.5245836945524	-6.03069550210931	-3.47824561412615	1.69892517109657	-1.2891526972781	9.41557870415946	4.13825107556194	52627268	52627268
3	52636688	UNC5269781	-8.97906613868887	4.52479207030552	-6.03050452146381	-3.44127139327881	1.66179434883132	-1.28994455886803	9.41576088206592	4.13843931109675	52636688	52636688
3	52646190	UNC5269899	-8.97890974451914	4.52497685735112	-6.0303376990855	-3.40403688126048	1.62455222624111	-1.29076767654801	9.41591904655344	4.13860387126747	52646190	52646190
3	52654906	UNC5270075	-8.97877712243199	4.52513805520698	-6.03019450197257	-3.36654802714611	1.58720523026439	-1.29162199883362	9.41605367895431	4.13874468595862	52654906	52654906
3	52662793	UNC5270225	-8.97866821612148	4.52527566255053	-6.03007503721002	-3.32881146539954	1.54975986302569	-1.29250730244671	9.41616472589102	4.13886176971051	52662793	52662793
3	52671899	JAX00523012	-8.97858313169553	4.52539000432662	-6.02997927022314	-3.29083409234657	1.51222314081915	-1.29342346516055	9.41625173253726	4.13895508174276	52671899	52671899
3	52675019	UNC5270387	-8.97852191554754	4.52548060909021	-6.02990727754206	-3.25262226109044	1.47460159530268	-1.29437034320459	9.4163150588205	4.13902453417124	52675019	52675019
3	52687237	UNC5270590	-8.9784845292557	4.52554756443047	-6.02985901840204	-3.21418277049495	1.43690196675081	-1.29534785541891	9.41635447184023	4.13907017055009	52687237	52687237
3	52695540	UNC5270691	-8.97847103458664	4.52559075025115	-6.02983458525375	-3.17552243611368	1.39913114991434	-1.29635574723667	9.41637000053025	4.13909190249499	52695540	52695540
3	52697525	UNC5270734	-8.97848124381525	4.52561031643208	-6.02983383680109	-3.13664807252072	1.36129605878433	-1.29739352105255	9.41636006531751	4.13909023365568	52697525	52697525
3	52709373	UNC5270855	-8.97851500595034	4.52560660104662	-6.02985640868236	-3.09756652061076	1.32340377593483	-1.2984603336371	9.41632309372849	4.13906479817063	52709373	52709373
3	52719089	UNC5270941	-8.97857267353917	4.5255789624476	-6.02990290611113	-3.0582854717051	1.28546062565242	-1.29955718396745	9.41626324935056	4.13901539787227	52719089	52719089
3	52729220	UNC5271075	-8.97865412742617	4.52552762300394	-6.02997317584455	-3.01881205059217	1.24747368905777	-1.30068373885106	9.41617957344084	4.1389422072114	52729220	52729220
3	52738403	UNC5271223	-8.97875953590441	4.52545254464796	-6.03006727493782	-2.97915355753376	1.20944977511765	-1.30183978092544	9.41607259268872	4.13884523684709	52738403	52738403
3	52749776	UNC5271437	-8.97858852082048	4.52564849622121	-6.03000902938112	-2.93910867375557	1.17163656614353	-1.30206616511504	9.41339745111226	4.1390898755952	52749776	52749776
3	52757507	JAX00107437	-8.97904250634804	4.52523048778261	-6.03032828307127	-2.89931160943781	1.13331800647103	-1.30423959752329	9.41579468120938	4.1385788209174	52757507	52757507
3	52766576	UNC5271729	-8.97931440233306	4.52504394838102	-6.03048443126419	-2.859138597498	1.09523314548111	-1.30529068704693	9.41560794170089	4.13834308257916	52766576	52766576
3	52771188	UNC5271811	-8.97942169204413	4.52491277871652	-6.03068301639159	-2.81881731369756	1.05712113754776	-1.30675836194161	9.41543046454463	4.13821600326597	52771188	52771188
3	52783154	UNC5272041	-8.97964621148971	4.52471892152696	-6.03089644334161	-2.77834479935701	1.01901520159541	-1.30806154894175	9.41521539193736	4.13799948807033	52783154	52783154
3	52786462	UNC5272085	-8.97989383523422	4.52450215577707	-6.03113240777503	-2.73773088137113	0.980914680534675	-1.30938966582164	9.41496984276992	4.13776011112036	52786462	52786462
3	52802108	UNC5272324	-8.9801647884901	4.52426211415746	-6.03139161845792	-2.69698394278327	0.942825533195423	-1.31074532127834	9.41470057309573	4.13749745056102	52802108	52802108
3	52817849	UNC5272591	-8.98045920885454	4.52399889837363	-6.03167404072538	-2.65611166934121	0.904754501639067	-1.31212823863022	9.41440820888657	4.13721154865207	52817849	52817849
3	52837136	JAX00107442	-8.98061394607604	4.52388394326598	-6.0318234782383	-2.61495147762611	0.866867924448772	-1.31379660669753	9.41334851799646	4.13708512292678	52837136	52837136
3	52838740	JAX00523078	-8.98094102606183	4.52358866108043	-6.03213927154836	-2.57383740076149	0.828866834920351	-1.3152546529934	9.41294897754566	4.13676787781863	52838740	52838740
3	52875061	UNC5273445	-8.98139079546897	4.52316504827929	-6.03258977396543	-2.53273672140703	0.79079836196867	-1.31653860023901	9.41297660073367	4.13631588009882	52875061	52875061
3	52880447	UNC030074556	-8.98178975038551	4.52279641180878	-6.03297873339442	-2.49145474506732	0.752854291110354	-1.31800098255047	9.41265008599385	4.13592342248474	52880447	52880447
3	52911122	UNC5273993	-8.98226649303372	4.52233723856305	-6.0334590971149	-2.45015670191482	0.714897422229057	-1.31936394187171	9.41257056865797	4.13544100448507	52911122	52911122
3	52925280	JAX00107450	-8.96789112797289	4.53741660297572	-6.01905464097381	-2.3929240124074	0.691882855392092	-1.34085785875859	9.33970846968157	4.15171971206331	52925280	52925280
3	52947986	UNC5274554	-8.94748112655708	4.55839465906443	-6.00091691586705	-2.32954245553387	0.675004983109276	-1.35637031695244	9.22584734071346	4.17506383202326	52947986	52947986
3	52966499	JAX00523108	-8.9860252284827	4.48679332432381	-6.06007318863528	-2.3258052980499	0.16542817108086	-1.4464284386982	10.0672823700277	4.09882828843374	52966499	52966499
3	52981876	JAX00523115	-8.9474628811064	4.49130460602045	-6.04221888126693	-2.25293959896277	-0.108632947949801	-1.44326908733117	10.1864746891382	4.1167441014584	52981876	52981876
3	53004665	JAX00523125	-8.72731897049591	4.67639729459293	-5.84211900331204	-2.00548348687615	-0.0524845907543519	-1.22682017340495	8.82540398249392	4.35242494775656	53004665	53004665
3	53015181	UNC5275683	-8.66302056915186	4.70507469997194	-5.79889277001881	-1.91676300720765	-0.104485503148412	-1.17346760151272	8.5468492792432	4.40470547182431	53015181	53015181
3	53056499	UNC5276036	-8.64406666006376	4.68828237494697	-5.80109059746415	-1.87567306982826	-0.143272437966352	-1.17478962587691	8.54604106780175	4.40456894845071	53056499	53056499
3	53089416	UNC5276601	-8.62442533651305	4.67129611922932	-5.80305462489756	-1.83843556344068	-0.184956037594468	-1.16617184133141	8.54105903842216	4.40468824612569	53089416	53089416
3	53129537	UNC5277061	-8.60430285260953	4.65402189731677	-5.80498250076044	-1.80246511767586	-0.227466125306218	-1.15442592037154	8.53474635448641	4.40487426492042	53129537	53129537
3	53133144	JAX00523150	-8.6614703387293	4.63456019813327	-5.80279773218854	-1.98990846928795	-0.442588196080568	-0.452770535045178	8.2903773092177	4.42459776398056	53133144	53133144
3	53141742	JAX00523153	-8.56350892588949	4.61845997798713	-5.80970619476064	-1.72132533243165	-0.304713765757306	-1.15589876937478	8.53250525255992	4.40418775766681	53141742	53141742
3	53170317	UNC5277799	-11.6462206738941	4.58129723317981	-5.83684562630696	-1.75154867548902	-0.321137429217114	2.27492861723778	8.27880847827465	4.42071807621497	53170317	53170317
3	53198040	UNC5278229	-11.6280979966012	4.56603503653032	-5.83691912192764	-1.708125666486	-0.356966301787337	2.26052205066621	8.28126277440591	4.4222892251997	53198040	53198040
3	53212154	JAX00107471	-11.6172522260209	4.54750218304762	-5.83962365906843	-1.66812230944453	-0.396513428766775	2.27350953125355	8.27901053500184	4.4214893739976	53212154	53212154
3	53217051	UNC_rs48294047	-11.6019025535598	4.53006077116833	-5.84124202250737	-1.62662465740409	-0.433785458608564	2.27258488413001	8.27907047491572	4.42183856186579	53217051	53217051
3	53262788	UNC5279465	-11.6452402533297	4.48468573781874	-5.89842127445394	-1.46007365572211	-0.463717077653017	2.27258378476071	8.28330914740303	4.42687359117633	53262788	53262788
3	53289151	UNC5279850	-11.6286961506732	4.46731525928247	-5.89939137731486	-1.45943264983105	-0.465198466161138	2.27366195662006	8.28388025404216	4.42786117403558	53289151	53289151
3	53347969	UNC5280812	-11.611773817713	4.45003439238813	-5.89949542279141	-1.45845791627229	-0.469156447691227	2.27500960320017	8.28471748034378	4.42912212853589	53347969	53347969
3	53388703	UNC5281496	-11.5943926570266	4.43218605002821	-5.89997314309908	-1.45771502605017	-0.471841996662517	2.27617644709785	8.28536009249862	4.43020023321372	53388703	53388703
3	53431935	UNC5282259	-11.5765711935512	4.41402907502502	-5.90031184925863	-1.45697383322149	-0.474788620228062	2.2773442436052	8.28600361849541	4.43126855913377	53431935	53431935
3	53450632	UNC5282741	-11.5582460619655	4.39523024595682	-5.90137654899265	-1.45652556667457	-0.475881987409726	2.27828684634663	8.28640293291957	4.4321101398194	53450632	53450632
3	53506792	JAX00523249	-11.5395284125544	4.37653772900983	-5.90115706447464	-1.45570656488704	-0.480007694403594	2.2795239991971	8.28708764907827	4.43325035903445	53506792	53506792
3	53513118	UNC5284004	-11.5202243059063	4.35689095136003	-5.90263166764287	-1.45544442660885	-0.480199426017173	2.28032988271604	8.28732833182162	4.43395066027747	53513118	53513118
3	53555876	UNC5284736	-11.5005112695637	4.3373165112755	-5.90277865159699	-1.45482403641205	-0.483382266428988	2.28141063409791	8.2878388057275	4.43493027290081	53555876	53555876
3	53573336	JAX00523263	-11.4802344583979	4.31707575908567	-5.90385398609331	-1.4544997629819	-0.484550330085463	2.2822684237849	8.28811381357814	4.43568054110987	53573336	53573336
3	53598203	UNC5285393	-11.4594611518895	4.29654777358913	-5.90463981920561	-1.45412681556669	-0.486372689691375	2.28316516910402	8.28842003974256	4.43646749391744	53598203	53598203
3	53643598	UNC5286082	-11.4382204651945	4.27587321300677	-5.90455372091965	-1.4535694825957	-0.489979616678633	2.28419993576369	8.28885729292549	4.43739284369255	53643598	53643598
3	53684929	UNC5286743	-11.4164346488239	4.25475885482656	-5.90456706257609	-1.45308812065382	-0.493325191945336	2.28517592400373	8.28922490896118	4.43825533620765	53684929	53684929
3	53724104	UNC5287086	-11.3940949769915	4.23322228266244	-5.90460893633184	-1.45266055534403	-0.496580957363088	2.2861088583533	8.28953918108023	4.43907510393451	53724104	53724104
3	53765646	UNC5287652	-11.3712053885747	4.21130299112603	-5.9044755922405	-1.45224542029105	-0.50012456504779	2.28703203992197	8.28983204029824	4.4398838948078	53765646	53765646
3	53796759	UNC5287977	-11.3477044544286	4.18885931736888	-5.90481207542635	-1.45197047731795	-0.502816354699105	2.28785095607783	8.29000880383995	4.44058428458539	53796759	53796759
3	53865744	backupJAX00523300	-11.3242009882354	4.16676442610508	-5.94073676020063	-1.40976374106433	-0.510111020189772	2.28699735297516	8.29004497525344	4.44100575535645	53865744	53865744
3	53892786	UNC5289422	-11.299992601712	4.14360081067861	-5.97225813927792	-1.37445256408668	-0.513619250391442	2.28599055537994	8.28967492097763	4.44105626843186	53892786	53892786
3	53943596	UNC5289904	-11.275281077397	4.12012415286989	-5.99737957139706	-1.34407548402604	-0.519324819484944	2.28528442868021	8.28940963472517	4.44124273602977	53943596	53943596
3	53953586	JAX00523314	-11.2497802577555	4.09568175399646	-6.02071616812805	-1.3182486161859	-0.521239230305823	2.28439956868595	8.28879742774009	4.44110552195278	53953586	53953586
3	53965260	UNC5290273	-11.2236273450979	4.07074629981958	-6.04077035130326	-1.295803343176	-0.52329217187495	2.28362392261113	8.28816049543478	4.44096249358664	53965260	53965260
3	54020287	UNC5291058	-11.1969731126836	4.04578210374296	-6.05583975520357	-1.27575341066992	-0.529404849835435	2.28324746873291	8.28781604894361	4.44112550697308	54020287	54020287
3	54061514	UNC5291656	-11.169568699022	4.02017778766241	-6.06952628979704	-1.25818047014042	-0.534256190244776	2.28283768812801	8.28733631126859	4.44117986214522	54061514	54061514
3	54103572	UNC5292258	-11.1415071504365	3.99408715630171	-6.0813896343166	-1.24258334487732	-0.539230519713134	2.28248603530767	8.28682720875824	4.44131024897597	54103572	54103572
3	54144004	UNC5292760	-11.1127125814576	3.9674875433042	-6.0918632634872	-1.22868643888031	-0.544086865636936	2.28216731987406	8.28627686405509	4.44141742222873	54144004	54144004
3	54182543	UNC5293312	-11.0831670778807	3.94037354188905	-6.10120040668924	-1.21625354164116	-0.548803877673026	2.28187075557949	8.28568402567385	4.44149658074171	54182543	54182543
3	54185400	JAX00523348	-11.3537161225616	3.83372350183135	-6.18132028227632	-1.27582949071546	-0.62011008706265	2.21279133378946	8.16765160135559	5.21680954563964	54185400	54185400
3	54222842	UNC5293946	-11.0485713024937	3.69618506056913	-6.28377406651358	-1.36052635544039	-0.719924979245694	2.11884856370745	8.04900004505015	5.5487630343666	54222842	54222842
3	54231516	JAX00523361	-10.2348312060975	3.54790371437156	-6.38825349900277	-1.46249745146719	-0.823741384634417	2.01775019393819	7.95058907991629	5.39308055297586	54231516	54231516
3	54257359	UNC5294563	-10.2052006784996	3.51953783051088	-6.38845446936364	-1.46241565749248	-0.826383204712869	2.01854533346843	7.95056328683666	5.39380755925261	54257359	54257359
3	54305166	UNC5295127	-10.1750502685532	3.49090041678764	-6.38708352877436	-1.46218638453816	-0.831341335231439	2.01946010793236	7.95064898874233	5.39465200363485	54305166	54305166
3	54350935	UNC5295770	-10.1442050323189	3.46173491189624	-6.38573142726	-1.46202100480054	-0.83623236335884	2.02032952435049	7.95067177022561	5.39545362126596	54350935	54350935
3	54395917	UNC5296387	-10.1304050251903	3.4490904499678	-6.38464021491737	-1.46152261533325	-0.84078190652072	2.02106566949321	7.95103251138183	5.39616113111879	54395917	54395917
3	54437186	UNC5297085	-10.1163609688096	3.43621051964833	-6.38373005302635	-1.46107086824829	-0.845005305944484	2.02176829816094	7.95135400839649	5.39683436982296	54437186	54437186
3	54482854	UNC5297747	-10.1021220703749	3.42316941080344	-6.38238776631352	-1.46060533917898	-0.849748036268956	2.02248291960853	7.95168185020176	5.39752903152267	54482854	54482854
3	54536899	UNC5298875	-10.0877160256199	3.41000045541069	-6.38021525905737	-1.46009720100218	-0.855496394720031	2.02323275096255	7.95204142119561	5.39825025283062	54536899	54536899
3	54552013	UNC5299026	-10.0727773622432	3.39627250596644	-6.38129152630395	-1.45988724807474	-0.856984002856487	2.0237580036509	7.95216523403411	5.39874439582692	54552013	54552013
3	54609625	UNC5299716	-10.057923556638	3.38271372591039	-6.37860574171753	-1.4593921143094	-0.863261706649697	2.02450198732454	7.95250848919668	5.39945891688305	54609625	54609625
3	54640837	UNC5300036	-10.0426167500473	3.36871092359824	-6.37816626087548	-1.45911952941524	-0.866615592771286	2.02509660094375	7.95268772216412	5.40002288640321	54640837	54640837
3	54694446	UNC5300878	-10.0252216147757	3.35641535960381	-6.37223795818298	-2.08665345532534	-0.280312975114305	2.0497350895743	7.95441823005614	5.40385732416413	54694446	54694446
3	54727024	UNC5301460	-10.07298776253	3.27771662823684	-6.45081063002984	-4.90767184301815	2.8332363925418	2.08387208159957	7.88961122489794	5.34703390830183	54727024	54727024
3	54766594	UNC5301896	-10.0564886953905	3.26358582533241	-6.45092889620007	-4.90721324022148	2.8276884106884	2.08497795606064	7.89028034163869	5.34809829809186	54766594	54766594
3	54821072	UNC5302729	-10.0396540396923	3.24954029283658	-6.44990109046398	-4.90628942049052	2.81936676748918	2.08632622714681	7.89119775270984	5.34941351046442	54821072	54821072
3	54862419	UNC5303391	-10.0225964472847	3.23498087584719	-6.44954772080252	-4.90560588751589	2.81298279661169	2.08743385886368	7.8918662795947	5.35048624468588	54862419	54862419
3	54869513	JAX00523492	-10.0053709838526	3.21949765326268	-6.45152914149236	-4.90547060274916	2.81197655082954	2.0879667072043	7.89194702291795	5.35098279387962	54869513	54869513
3	54888147	UNC5303774	-9.98781174382628	3.20400966792225	-6.4526787425453	-4.90516880888402	2.80909928329501	2.08868298602176	7.89220535589719	5.3516620021194	54888147	54888147
3	54934922	JAX00107600	-9.96986767449721	3.18883444267629	-6.45165978660009	-4.90445301827753	2.80160141857293	2.0898481203575	7.89290758259911	5.352788915169	54934922	54934922
3	54952252	UNC5305093	-9.95171006496828	3.17282526813669	-6.45281941926924	-4.90420697640679	2.79885443362616	2.09052246351244	7.89310941463419	5.35342488073483	54952252	54952252
3	54989240	UNC5305734	-9.93318450347583	3.15694406417287	-6.45235958108393	-4.90368617027262	2.7928171882388	2.09149976229724	7.89360761803827	5.35436162208521	54989240	54989240
3	55018906	UNC5306256	-9.91436337140636	3.14065966311874	-6.45240300025004	-4.90329591409527	2.78791317970782	2.09234828523391	7.89397009932612	5.35517105836508	55018906	55018906
3	55069445	UNC5306783	-9.89516587803138	3.12450346989636	-6.45050587912234	-4.90263156728155	2.7793811363317	2.09350750422983	7.89463721621133	5.35627399776607	55069445	55069445
3	55122287	UNC5307199	-9.87564128610316	3.10810763202323	-6.44814848584397	-4.90196532204708	2.7702611417108	2.09468023415849	7.89530730480376	5.35739878129793	55122287	55122287
3	55138841	JAX00107615	-9.8558563249694	3.0907634944512	-6.44911937911333	-4.90182866423551	2.76738541640358	2.09528630946676	7.89540708547849	5.35796206251819	55138841	55138841
3	55165942	UNC5307862	-9.83569942933525	3.07333462285402	-6.44902371093644	-4.9015658237946	2.76259119557175	2.09604048916694	7.89564467620464	5.35867798026895	55165942	55165942
3	55169038	JAX00107617	-9.81522606868516	3.05518789425437	-6.45129816533865	-4.9016444457907	2.76202540279879	2.09642671412499	7.89550648736794	5.35902218126843	55169038	55169038
3	55242953	JAX00107624	-9.79428090474503	3.0380092480302	-6.44622812286464	-4.90081660111835	2.74869992537261	2.09783567798581	7.89638231922339	5.360398458116	55242953	55242953
3	55245014	UNC5309136	-9.77306442142406	3.01926426052463	-6.44861469549397	-4.90094526397698	2.7482761395016	2.0981861369874	7.89619231109179	5.3607055327896	55245014	55245014
3	55265678	JAX00523618	-9.75143804967935	3.00054363778524	-6.44899647605923	-4.90085870657823	2.74444601742366	2.09879093906803	7.8962477296085	5.36126490843139	55265678	55265678
3	55283166	UNC5309763	-9.72942110409724	2.98146167207544	-6.44970258247013	-4.90083375670942	2.74115533936434	2.09933808524635	7.89623811946425	5.3617642271264	55283166	55283166
3	55340675	UNC5310431	-9.70697056822361	2.96274553821789	-6.4458019195094	-4.90034199613712	2.73037502990382	2.10042797232349	7.89676015505526	5.36280578836967	55340675	55340675
3	55382947	UNC5310953	-9.68413105077843	2.94343897291455	-6.44343864092959	-4.9000759617721	2.72227833684419	2.10128003975007	7.89704128379363	5.36360702017767	55382947	55382947
3	55404923	UNC5311269	-9.6608829666276	2.92346656807403	-6.443433410588	-4.90007585510981	2.71795335169543	2.10183898376235	7.89701647390439	5.36411685488921	55404923	55404923
3	55406748	JAX00523653	-9.63720700251812	2.90283388870676	-6.44589280219031	-4.90032970254351	2.71743728087452	2.10211468811142	7.8966995410224	5.36434410853683	55406748	55406748
3	55452873	UNC5311853	-9.61308209825007	2.88258199486364	-6.44280058405308	-4.90010728131911	2.70836266400492	2.10296357046491	7.89694432129069	5.3651374129981	55452873	55452873
3	55484254	JAX00220124	-9.58850817389494	2.86174349425919	-6.4414399696116	-4.90008438799621	2.70201276804148	2.10359598043521	7.89696376362264	5.36571652514424	55484254	55484254
3	55497965	UNC5312572	-9.56346909030289	2.84026910863334	-6.44235605242577	-4.90028097625792	2.69907665240966	2.10398198419881	7.89672806933739	5.36605030440738	55497965	55497965
3	55529205	UNC5312871	-9.53796210697217	2.81870850149314	-6.44090081858158	-4.90031990212462	2.69262571857951	2.10457392756461	7.89668747981458	5.36658720022653	55529205	55529205
3	55555778	JAX00523702	-9.51102622800008	2.7966787517674	-6.44012973142355	-4.90081476204481	2.68707177281327	2.1051577909535	7.89664005967028	5.366422346264	55555778	55555778
3	55563975	JAX00523707	-9.48540547749448	2.77404158736081	-6.44167413360799	-4.90079999372884	2.6850965859269	2.10535290304602	7.896172624867	5.36721590363057	55563975	55563975
3	55582665	UNC5313643	-9.45846233081905	2.75116097865364	-6.44185260150741	-4.9010331855358	2.68100591178897	2.10572314720404	7.89588023028233	5.36757784993328	55582665	55582665
3	55622022	UNC5314356	-9.43095549070883	2.72819706479206	-6.43905340481668	-4.9011224819065	2.67267261443146	2.10632724584428	7.89581018178427	5.36812427057992	55622022	55622022
3	55622244	UNC031064554	-9.4028630138299	2.70425092629227	-6.4418509399115	-4.90162469716909	2.67223033635263	2.10643896853146	7.89523868493742	5.36817973479671	55622244	55622244
3	55639486	JAX00107652	-9.37424131047087	2.68015234608476	-6.44219604442629	-4.90199406304871	2.66828979902869	2.10673421231645	7.89483876755212	5.36841629296384	55639486	55639486
3	55643185	UNC5314648	-9.34503312818708	2.65544012194839	-6.44452452373675	-4.90252445800926	2.66707676962282	2.1068476349584	7.89424639041447	5.36847119298902	55643185	55643185
3	55715310	UNC5315549	-9.31537148213275	2.63129977275212	-6.43656649903677	-4.90245889268613	2.6516559493894	2.1077349234835	7.89441218756531	5.36929404066532	55715310	55715310
3	55743017	UNC5315844	-9.28504532139209	2.60607426262664	-6.43518524800484	-4.90284735081602	2.64533511242325	2.10807514980802	7.89402275925389	5.36957063610116	55743017	55743017
3	55794983	UNC5316369	-9.25417501634806	2.58074015049697	-6.42983258440671	-4.90307436798815	2.63374925276913	2.10865431666658	7.8938578530893	5.37008039572094	55794983	55794983
3	55830411	UNC5316640	-9.22265356608621	2.55471801698588	-6.42699212209652	-4.9034890651537	2.62555867084412	2.10901608045935	7.89346406722656	5.37037791782052	55830411	55830411
3	55874744	UNC5317023	-9.19052535338702	2.52835026163294	-6.42252404642521	-4.90388210789467	2.61530236085884	2.10943844069466	7.89310628248947	5.37073416203099	55874744	55874744
3	55896711	JAX00523779	-9.15768270786334	2.5012119887101	-6.42176343042975	-4.90449117502993	2.60982754697896	2.10959684420636	7.89247434669069	5.37082658673693	55896711	55896711
3	55924218	UNC5317648	-9.12419026078059	2.47366420082086	-6.42002677782131	-4.90510513333869	2.60307566590765	2.10978294408573	7.89185820656419	5.37094115456216	55924218	55924218
3	55958384	UNC5318034	-9.09003482874837	2.44570900359448	-6.41703813779818	-4.90572174803004	2.59473278391295	2.10999660672664	7.89127168090993	5.37108463943258	55958384	55958384
3	55965569	backupJAX00107677	-9.05508456782677	2.41690896418216	-6.41884173949736	-4.90656741190791	2.5923439795884	2.10991748301942	7.89038634903329	5.37093694340877	55965569	55965569
3	56002782	UNC5318563	-9.01953116957215	2.38797688622876	-6.41520998791354	-4.90726183602733	2.58315637136438	2.1100935419081	7.88973636473565	5.37103982927614	56002782	56002782
3	56033577	UNC5318900	-8.98321486602141	2.3584420936738	-6.41268937387919	-4.90805067647092	2.57533440713114	2.110170752107	7.88896468399212	5.37104297946747	56033577	56033577
3	56088236	UNC5319388	-8.9462552007643	2.32865281795068	-6.40555686644506	-4.90875848353929	2.56192985210203	2.11042184300673	7.88835020937472	5.37121582831449	56088236	56088236
3	56115555	JAX00107689	-8.90839885623838	2.29799456764657	-6.40350047773617	-4.90968323535024	2.55466090153038	2.11038629643808	7.88743687590048	5.37110392780928	56115555	56115555
3	56128850	UNC5319677	-8.86967778570888	2.26662186499515	-6.40415814212214	-4.91073434342889	2.55056998276874	2.11019256682165	7.88635171078251	5.37083414589186	56128850	56128850
3	56173168	UNC5320265	-8.83030196692694	2.23503216135625	-6.39868506792565	-4.91168459472346	2.53917215019068	2.11021927945131	7.8854688130649	5.37077922551292	56173168	56173168
3	56202234	UNC5320701	-8.79001091855304	2.20269230715278	-6.39616028319575	-4.91276881981793	2.53122434295712	2.11007485220639	7.88440122168369	5.37054729756675	56202234	56202234
3	56223154	JAX00107697	-8.74881571738701	2.16967565884098	-6.39525558016533	-4.91395329286511	2.52510855412262	2.1098218421263	7.8832090770448	5.37020945828276	56223154	56223154
3	56246969	UNC5321167	-8.70675685896222	2.13608889445322	-6.3937461330261	-4.91518553701311	2.51822438090771	2.10954794711443	7.88197958643882	5.36984772008724	56246969	56246969
3	56294159	UNC5321559	-8.66394299000985	2.10213070396123	-6.3872871971487	-4.91638920938296	2.50561042924492	2.10940240009633	7.88086015106273	5.36961571217631	56294159	56294159
3	56303785	JAX00107703	-8.61996670129319	2.06715696110187	-6.38873562876453	-4.91783371451566	2.50199328523695	2.10893011656077	7.87939921480634	5.36905646686746	56303785	56303785
3	56345977	UNC5322149	-8.61758481205616	1.96947894349997	-6.45877496179372	-6.40072306388621	4.34255304373421	2.07705123311367	7.79706057584287	5.29093904154536	56345977	56345977
3	56373714	UNC5322455	-8.64234003077064	1.84668458490764	-6.56482035902051	-7.3386970836024	5.80966924929263	2.00451545693233	7.69414862396816	5.19083955829278	56373714	56373714
3	56400801	UNC5322783	-8.57620958345809	1.82579234492167	-6.52739225249373	-7.32546366215029	5.48546824581295	2.21130988114057	7.69673897770436	5.20975604852257	56400801	56400801
3	56403324	UNC030456578	-8.57175581914237	1.8262150469838	-6.51472253109069	-7.32549810876433	5.26516043897316	2.42092040189555	7.68494557102403	5.21473500012085	56403324	56403324
3	56462708	UNC5323310	-8.62632935179883	1.77352360810583	-6.55992956377651	-7.37704610686125	5.18690233592459	2.20571869361422	8.2525815585219	5.14457882627006	56462708	56462708
3	56505095	UNC5323979	-8.60501594171221	1.79297795532787	-6.53207982452875	-7.35693608970676	5.19388372890034	2.28201036264356	8.0537377608069	5.17142204826905	56505095	56505095
3	56555768	UNC5324350	-8.56855774776567	1.82648420593015	-6.48665111984883	-7.32292411861066	5.21215182172957	2.43381524842922	7.68772101356425	5.21796069657198	56555768	56555768
3	56581446	UNC5324687	-8.56777015826879	1.82643111147713	-6.48302569272224	-7.32219652567724	5.20475599464951	2.43480343022767	7.68823322872248	5.21876861159149	56581446	56581446
3	56615262	B6_rs31596392	-8.56695004178838	1.82637599057357	-6.47727653375164	-7.32146200446289	5.19471107020789	2.43591973447911	7.68904933722466	5.21963244751767	56615262	56615262
3	56635708	UNC5325599	-8.56672818843898	1.82643552487784	-6.47214913214062	-7.32132294160718	5.18831211847769	2.43631165105196	7.68926954493052	5.21987142284876	56635708	56635708
3	56675449	UNC5326126	-8.56631752844162	1.8265912534684	-6.46198770221201	-7.32107479188884	5.1757621811432	2.43711214719145	7.68961859261951	5.22029584811991	56675449	56675449
3	56704459	UNC5326562	-8.56602912200268	1.82668157683534	-6.45445566689024	-7.32090464272024	5.16655233138195	2.4376914361296	7.6898677287799	5.22059635848638	56704459	56704459
3	56725836	UNC030599840	-8.56581640806958	1.82673177183536	-6.44882997038154	-7.32077976557036	5.15970835443435	2.43811948526764	7.69005049607519	5.22081603640894	56725836	56725836
3	56738000	UNC5327184	-8.56569258249735	1.82673681695251	-6.44562741886042	-7.32070586560645	5.15582086966301	2.43836649660544	7.69015720558708	5.22094447815617	56738000	56738000
3	56761759	JAX00107738	-8.56546576361662	1.82678871858146	-6.43926372867157	-7.3205785779648	5.14815551954554	2.43883407678988	7.69035074558256	5.22117900975355	56761759	56761759
3	56806434	UNC5328102	-8.56429939182883	1.82489867592174	-6.431215888411	-7.31952697260811	5.13577493633018	2.44049762124275	7.69144403608543	5.22242698326786	56806434	56806434
3	56853320	UNC5328178	-8.56312835950893	1.82299855090733	-6.42228421343335	-7.31849896340178	5.12253294931656	2.44218163940824	7.69253018327188	5.22366821344006	56853320	56853320
3	56878783	UNC5328596	-8.56215683468939	1.82100621294147	-6.4191547449407	-7.31756800409638	5.11624597928387	2.4434600041056	7.69345307481816	5.22471431257737	56878783	56878783
3	56901507	JAX00523956	-8.56122229139699	1.81899094805546	-6.41666340180188	-7.31666007940534	5.11078443707965	2.44467500873665	7.69436898740905	5.2257263913234	56901507	56901507
3	56917143	UNC5329171	-8.56034386938323	1.81694298924454	-6.41609484032119	-7.3157784120595	5.10761352272882	2.44575839978739	7.69522254894052	5.22667966106264	56917143	56917143
3	56938792	JAX00523963	-8.55942633915213	1.81490307929222	-6.41367319598288	-7.31489284432013	5.10236790060782	2.4469402606437	7.69610873610655	5.22767240280486	56938792	56938792
3	56950715	UNC5329692	-8.5585823287511	1.81282215890137	-6.41398384907395	-7.3140349911571	5.10030239523863	2.44795619787226	7.69693383455184	5.22858658241807	56950715	56950715
3	57014814	UNC5330701	-8.55739069345519	1.81088699278812	-6.39859933864889	-7.31309044815954	5.08045005329303	2.44983949654533	7.698058352245	5.22984558539213	57014814	57014814
3	57035873	UNC5331039	-8.55650874941066	1.80881000543105	-6.39591381592324	-7.31224372334629	5.07514267721119	2.45099255343679	7.69892143895486	5.23079961364629	57035873	57035873
3	57066734	JAX00107762	-8.55557725311303	1.80674892533462	-6.39010182073753	-7.31139798618037	5.06640683594798	2.45230063893435	7.69981538722656	5.23180527258742	57066734	57066734
3	57069325	backupUNC031073789	-8.55481773537765	1.80460307724467	-6.39284905994238	-7.3105840059526	5.06729925238013	2.45314733041738	7.70056484397845	5.23263629725199	57069325	57069325
3	57071586	JAX00523979	-8.55406293986422	1.8024444302117	-6.39563018221336	-7.30977424988495	5.06826323889709	2.45398723943544	7.70130965097397	5.23346281244434	57071586	57071586
3	57097806	UNC5332315	-8.55318335735235	1.8003408002677	-6.39090380228063	-7.30896205419138	5.06092047200391	2.45520887489736	7.70216405841012	5.23441500824527	57097806	57097806
3	57123752	backupUNC030458360	-8.55230969326914	1.79822928025294	-6.38607539274219	-7.3081575666192	5.05352775227639	2.45641402365154	7.70300638032232	5.23536521612733	57123752	57123752
3	57140767	UNC5332819	-8.55149087108505	1.79608209427555	-6.38394564290747	-7.30736405555598	5.04918395636984	2.45747402122853	7.70380142604215	5.23625907163241	57140767	57140767
3	57220634	UNC5333981	-8.55040052643482	1.79406817510413	-6.36131335829348	-7.30664289364057	5.02258069261051	2.45946142349682	7.70481246674816	5.23743402040926	57220634	57220634
3	57275261	UNC5334744	-8.54948046115579	1.79196137258865	-6.34629245198459	-7.30601712286627	5.0046951148556	2.4610235469891	7.70567413811089	5.23843586346241	57275261	57275261
3	57293786	UNC5334986	-8.54870114443561	1.78978249311795	-6.3431405481792	-7.30529929757252	4.99956740690719	2.46206812943017	7.70643243504487	5.23929052568715	57293786	57293786
3	57332002	JAX00524010	-8.54787457029867	1.78762391828401	-6.33314823250757	-7.30466275014151	4.98727382192397	2.463371109848	7.70721848952944	5.24019821336234	57332002	57332002
3	57351710	UNC5335948	-8.5471112835592	1.78542711333005	-6.32930881062882	-7.30397218794249	4.9815551897359	2.46441560369334	7.70795607900042	5.24103829637081	57351710	57351710
3	57382425	UNC5336362	-8.54633059050354	1.78323771141992	-6.32153478315646	-7.30333659684218	4.97177859502914	2.46559739503899	7.70869284500713	5.24189542400699	57382425	57382425
3	57433113	UNC5337262	-8.54553040327102	1.78105966239311	-6.30651928404444	-7.30281188652443	4.95457259189873	2.46701630050427	7.70944094272367	5.2427720763201	57433113	57433113
3	57474897	UNC5337814	-8.54477432769887	1.77885431187721	-6.29432699489518	-7.3022769526742	4.9404533417752	2.46830158665818	7.71016109120965	5.24360794374802	57474897	57474897
3	57478655	JAX00107790	-8.54407313051012	1.7766077720731	-6.29562260587029	-7.30154884289235	4.9402864773517	2.46912073374471	7.71084944745302	5.24438014865024	57478655	57478655
3	57480702	JAX00107791	-8.54337764273856	1.77434819181913	-6.29745674907859	-7.3008162327243	4.94070462358864	2.46991622550894	7.71153298643195	5.24514859719279	57480702	57480702
3	57516998	UNC5338319	-8.54265002864243	1.77211600575835	-6.28688431213262	-7.30028350647894	4.92843376828246	2.47110879599787	7.71221309805294	5.24594617916238	57516998	57516998
3	57564782	UNC5339170	-8.5419433252132	1.76988266751239	-6.27186643972474	-7.29984342091544	4.91176220750654	2.47241273292204	7.7128674000597	5.24672817785271	57564782	57564782
3	57582266	UNC5339451	-8.54126102846446	1.76761412670787	-6.26777641391367	-7.29922945742848	4.90627733088821	2.47336696729707	7.71352376699183	5.24748470792165	57582266	57582266
3	57598318	JAX00107800	-8.54058590918135	1.76533599482964	-6.2641158803862	-7.29861427886691	4.90127219400807	2.47429953686701	7.71417411580662	5.24823422692312	57598318	57598318
3	57644255	UNC5340061	-8.53993304745519	1.76307273447849	-6.24916014038647	-7.29821965609096	4.88496504738032	2.47553715992536	7.71477556515827	5.24896233699019	57644255	57644255
3	57685127	UNC5340488	-8.53930147841331	1.76079452060055	-6.23581757721961	-7.29781454606883	4.87041188204926	2.47670160673888	7.7153601280113	5.24966546430175	57685127	57685127
3	57727861	UNC5340884	-8.53869539906844	1.7585064180286	-6.22151393347481	-7.29744801302618	4.85502089725149	2.47786373437658	7.71591696372399	5.25034933218875	57727861	57727861
3	57769613	UNC5341274	-8.53811642560387	1.7562085357558	-6.20728016107751	-7.29709855945691	4.83984549687129	2.47899645558437	7.71645339856693	5.2509912593599	57769613	57769613
3	57813324	UNC5341668	-8.5375597765189	1.75390010276464	-6.19202883357244	-7.29679113550798	4.82377855638246	2.48012561031108	7.71695903597545	5.25161644016569	57813324	57813324
3	57825024	JAX00524113	-8.53693942410371	1.75157915732767	-6.18924048678116	-7.29621128180305	4.81998297618948	2.48096456706593	7.71755596580444	5.25230852630041	57825024	57825024
3	57853247	UNC5342304	-8.53637099327758	1.74925310670799	-6.17979417251708	-7.29579363352288	4.80973491393225	2.4819356260993	7.71808536356643	5.25294978901158	57853247	57853247
3	57863407	UNC030075316	-8.53576180100887	1.74691614881912	-6.17742115939761	-7.29521579679555	4.80642403339487	2.48275099620992	7.71867376548761	5.25363381329051	57863407	57863407
3	57883258	UNC5342820	-8.53519009222103	1.7445698858207	-6.17106442047257	-7.29474099680094	4.79929029621302	2.48363886053667	7.7192155904935	5.25428087643065	57883258	57883258
3	57929263	UNC5343710	-8.53472026926191	1.7422230784912	-6.15399261612525	-7.29454277867494	4.78185139364529	2.48471643082197	7.71962909205937	5.25483566904426	57929263	57929263
3	57984317	UNC5344561	-8.53435737075987	1.73986674215105	-6.13281084401777	-7.29447288107623	4.760690523172	2.48583112678047	7.71996880207501	5.25528390167534	57984317	57984317
3	58024041	UNC5345082	-8.53393735601779	1.73750285117914	-6.11765195869583	-7.29426426160382	4.74538820258548	2.48681478351211	7.72035814883518	5.25578959020553	58024041	58024041
3	58066857	UNC5345615	-8.53355816060845	1.73512674800151	-6.10094782891642	-7.29411941142041	4.7287420995168	2.4877966456565	7.72070547871319	5.25625442905728	58066857	58066857
3	58108567	UNC5346073	-8.53318830880953	1.73274588146501	-6.08453088174885	-7.29398163965207	4.71245595141541	2.4887498748107	7.72103596131664	5.2567131612027	58108567	58108567
3	58148797	UNC5346508	-8.5328257860973	1.73035842985268	-6.06854090503839	-7.29384886739559	4.69666570154747	2.48967366307581	7.72135291324304	5.25716485081228	58148797	58148797
3	58178764	UNC5346775	-8.53241422260543	1.72796999869782	-6.05674856491992	-7.2936060283162	4.68489577444025	2.49052350845686	7.72171488929195	5.25766464495468	58178764	58178764
3	58233565	UNC5347339	-8.53217530878815	1.72556749007309	-6.03387487700488	-7.29370664474441	4.66287164478913	2.49148128470985	7.72188229937349	5.25795411159187	58233565	58233565
3	58276525	UNC5347836	-8.53188873334712	1.72315806085984	-6.01588121818102	-7.2936859861688	4.64553662686103	2.49235596094047	7.72210975354279	5.25829553549281	58276525	58276525
3	58281792	UNC030460720	-8.53134487434192	1.72076899547712	-6.01442211337072	-7.29315689373411	4.64354780339497	2.4930626722219	7.72263379266163	5.25891061769112	58281792	58281792
3	58326777	UNC5348309	-8.53109166892699	1.71835442212905	-5.99530417058739	-7.29319151296538	4.62530024342809	2.49390955409123	7.72280425383858	5.25921887899282	58326777	58326777
3	58378755	UNC5348508	-8.53091063210081	1.71593126807649	-5.97275823536354	-7.29335555554957	4.60402428770198	2.49476233727109	7.7228931242688	5.25941340569555	58378755	58378755
3	58399644	UNC5348732	-8.53052542886233	1.7135210134351	-5.9640054724423	-7.2930841125225	4.59548764876117	2.49549472230058	7.72324500325263	5.25986662607765	58399644	58399644
3	58410929	UNC5348966	-8.53006709080872	1.71110846939917	-5.95947681246002	-7.29269521385272	4.59086529763626	2.496191419269	7.72367789514614	5.26039603567088	58410929	58410929
3	58423347	UNC5349126	-8.5296266454339	1.70868842412981	-5.95433533067065	-7.29233405587002	4.58571656611056	2.4968864739143	7.72409504140831	5.2609095264116	58423347	58423347
3	58426177	UNC030460985	-8.52910360903248	1.70626530554513	-5.9534572484668	-7.29181928384675	4.58445093304258	2.49755516896497	7.72460265364202	5.26150608015133	58426177	58426177
3	58445239	UNC5349406	-8.52928303362993	1.70625209555736	-5.94478688311018	-7.2921432944586	4.57663255665282	2.49759557233248	7.72440732707673	5.26132565957932	58445239	58445239
3	58460786	JAX00524205	-8.52943217627457	1.70623812564005	-5.93768906835446	-7.2924108251904	4.57024717024668	2.49762603075984	7.72424519464454	5.26117554852831	58460786	58460786
3	58463104	UNC5349697	-8.52945486329039	1.70623157537864	-5.93662788465735	-7.29245155405272	4.56929837914575	2.49763017652644	7.72422098282061	5.26115318812902	58463104	58463104
3	58479870	UNC5349919	-8.52961547961188	1.70621599614382	-5.92896373355	-7.29274359343561	4.56241650288216	2.49766011968082	7.72403900007133	5.26099118781936	58479870	58479870
3	58493237	UNC5350040	-8.52974731686517	1.70620096218805	-5.92283214428363	-7.29297835282414	4.55691903057081	2.49768137307147	7.72389451608236	5.26086193206024	58493237	58493237
3	58507568	JAX00107868	-8.52989050697634	1.70618354730195	-5.91624079869438	-7.29323219892248	4.55101887567355	2.49770240729868	7.72373728871655	5.26072138560247	58507568	58507568
3	58514818	UNC5350186	-8.52996414317537	1.70617211549816	-5.91289911026642	-7.29336153488161	4.54803243868722	2.497712796849	7.72365817376688	5.26064926352214	58514818	58514818
3	58528820	UNC5350384	-8.53010711574567	1.70615310238222	-5.90643842694065	-7.293612196977	4.54225926438976	2.49773159546231	7.72350465701438	5.26050912041465	58528820	58528820
3	58538202	UNC5350425	-8.5302043538542	1.70613859782617	-5.90209527840815	-7.29378253680769	4.53839089404824	2.49774282080658	7.72339893381095	5.2604109225781	58538202	58538202
3	58551704	UNC5350514	-8.53034547863666	1.70611832183667	-5.89583456167826	-7.29402904469453	4.53281914968394	2.49775760451639	7.72324562469991	5.26026838427253	58551704	58551704
3	58567176	UNC5350607	-8.53050780175191	1.7060948790295	-5.8886459698441	-7.29431289082096	4.52642864048999	2.49777273596139	7.7230682420021	5.26010216493399	58567176	58567176
3	58592782	UNC5350829	-8.53078281093517	1.70605603729164	-5.87669865510452	-7.29478651800787	4.51582610904083	2.49779272849603	7.7227686379487	5.25982447127036	58592782	58592782
3	58605144	UNC5350891	-8.53091729450705	1.70603312214874	-5.87091491529486	-7.29501887298797	4.51070540889805	2.49780091941982	7.72262323328074	5.25968839904253	58605144	58605144
3	58623615	UNC5351113	-8.53112148316937	1.70599964540194	-5.86224357782266	-7.29536870940442	4.50304335930333	2.49780852671022	7.72240195394175	5.25948028503921	58623615	58623615
3	58633969	UNC5351198	-8.53123751208675	1.7059780785504	-5.85736999083407	-7.29556662781431	4.49874650554755	2.49781212297178	7.72227479010365	5.25936263356175	58633969	58633969
3	58636238	JAX00107878	-8.53126368293353	1.70596945574322	-5.85629584549795	-7.29561086201621	4.49780555702318	2.4978127054504	7.72224644710101	5.25933622512988	58636238	58636238
3	58655946	UNC5351446	-8.53148755855242	1.7059301084575	-5.84699346602475	-7.29599109895725	4.48960923337505	2.49781777492354	7.72200444717061	5.25911055960771	58655946	58655946
3	58669453	UNC5351559	-8.53164321788625	1.70590028434074	-5.84060249622227	-7.29625418405499	4.4839914341987	2.49781813731816	7.72183710797516	5.25895293433075	58669453	58669453
3	58694297	UNC5351808	-8.53193400232134	1.7058467707965	-5.82879633283277	-7.29674298340494	4.47362969042038	2.49781545223128	7.72152201331955	5.25865939179133	58694297	58694297
3	58704871	UNC5351942	-8.53205931234924	1.7058199192403	-5.82375849883524	-7.29695349954009	4.46921858683066	2.49781306173571	7.72138768867782	5.25853205424007	58704871	58704871
3	58711802	UNC030600591	-8.53214251889316	1.70580053866956	-5.82044741153405	-7.29709239507946	4.46632554760806	2.49781041280368	7.7212979517006	5.25844787472477	58711802	58711802
3	58714225	JAX00524252	-8.53217221104746	1.70579054269053	-5.81928412342928	-7.29714166318575	4.46531430653558	2.49780930112251	7.72126593938046	5.25841790793341	58714225	58714225
3	58722848	UNC5352164	-8.53227639504093	1.70576684589844	-5.81515852857822	-7.29731523831865	4.46171198102745	2.49780520487687	7.72115364246304	5.258312487672	58722848	58722848
3	58737394	UNC5352382	-8.53245463886379	1.70572886597388	-5.80818351633165	-7.29761298644834	4.45563021973912	2.49779737464403	7.72096163899472	5.25813304229204	58737394	58737394
3	58741124	JAX00107886	-8.53250093605641	1.70571538621875	-5.80638867552797	-7.29769015257981	4.45407146091694	2.49779486542191	7.7209117898023	5.25808626180429	58741124	58741124
3	58751231	UNC5352553	-8.53262611000623	1.70568653445122	-5.80152905373206	-7.29789851397531	4.44984190955562	2.49778753931863	7.72077831513723	5.2579593792509	58751231	58751231
3	58770769	UNC5352696	-8.53286831474371	1.70563357966317	-5.79211385663824	-7.29830285507035	4.44165021271621	2.4977712931715	7.72051650151914	5.25771343938228	58770769	58770769
3	58791505	UNC5352943	-8.53313036143653	1.70557533136069	-5.78208770960437	-7.29873551540747	4.4329447157222	2.49775044450762	7.72023491052234	5.25744818433552	58791505	58791505
3	58797945	UNC5352999	-8.53321295063738	1.70555356163195	-5.77896481093117	-7.29887101739675	4.43024158061116	2.49774317241686	7.7201462389515	5.25736422535384	58797945	58797945
3	58798692	JAX00524279	-8.53322322499056	1.7055467364126	-5.77859648669721	-7.29888749344584	4.4299290958051	2.49774220654557	7.72013522000111	5.25735394636922	58798692	58798692
3	58819361	UNC5353298	-8.53350484002509	1.70548606707794	-5.76853030183086	-7.29932377108554	4.42122377800962	2.49771623473106	7.71984878091634	5.25708405220653	58819361	58819361
3	58835462	UNC5353529	-8.53372817232476	1.70543542108205	-5.76066270637575	-7.29966699533647	4.41443547096343	2.49769004230987	7.71962275575805	5.25687418392358	58835462	58835462
3	58844007	JAX00107893	-8.53384858015048	1.70540670961923	-5.75648545757091	-7.2998496694686	4.41083782411454	2.4976738161042	7.71950195077305	5.25676340657898	58844007	58844007
3	58860915	UNC5353758	-8.53417721637128	1.70535458935761	-5.74820538402942	-7.30020970250168	4.40371214274883	2.49772111193003	7.71926087361967	5.25654358524624	58860915	58860915
3	58884361	UNC5353993	-8.53459690378501	1.70528128703125	-5.73667759428724	-7.30071361789503	4.39379845822563	2.4977552968383	7.71892215936682	5.25623091450526	58884361	58884361
3	58899310	UNC5354147	-8.53490282975594	1.70523162552273	-5.72929828780334	-7.30103732081188	4.38747049538411	2.4978020963889	7.7187029639587	5.25603125711671	58899310	58899310
3	58917136	UNC5354244	-9.09730820827595	1.72306239068541	-5.69460740524815	-7.28539137637332	4.39760460643	2.96514268870688	7.70915226846732	5.2823450356078	58917136	58917136
3	58930827	JAX00524291	-9.65321740519466	1.74374068717128	-5.65963720499823	-7.2667254878629	4.41232979725717	3.40825412652182	7.7042223367105	5.31103315039502	58930827	58930827
3	58933970	UNC5354429	-10.1927670442435	1.76705601952548	-5.62797137312647	-7.24508574713563	4.43412877916886	3.81845445030019	7.70439474900606	5.34179016650506	58933970	58933970
3	58950117	UNC5354583	-10.7065491291389	1.79261636428665	-5.58838220163552	-7.22128243494569	4.45271876118811	4.18769571152101	7.70936461427372	5.37381831445066	58950117	58950117
3	58968838	UNC5354724	-11.1853183485907	1.82004176222165	-5.54654650260489	-7.19546980479849	4.47209175006527	4.50917966946044	7.7192902681549	5.40673120609183	58968838	58968838
3	58982751	UNC5354866	-11.6210085061179	1.84888326342556	-5.50669817275435	-7.167936063967	4.49491963905512	4.7776878883019	7.73408519653671	5.44006675551992	58982751	58982751
3	59041688	JAX00524304	-12.0079335954848	1.87845612085272	-5.4444431687979	-7.14030747598662	4.49950497796917	4.98972414137123	7.75229854761651	5.4727004524597	59041688	59041688
3	59065163	UNC5355595	-12.3404489259532	1.90852388123909	-5.40057745675896	-7.11127109664684	4.51953723360905	5.14415537110443	7.77499237998652	5.50508861341993	59065163	59065163
3	59111436	UNC5356224	-12.3411297751841	1.90806849199914	-5.37717028185453	-7.1123607154058	4.49981515083504	5.14434428922741	7.77388873081844	5.50454410956444	59111436	59111436
3	59230010	UNC030075885	-11.9859234659189	0.879964343645098	-5.00604373290773	-6.79269779018535	5.31391013899162	7.17111359634289	3.13386050842373	7.28581640160866	59230010	59230010
3	59387269	UNC5358812	-11.7486705355842	1.09430381950728	-4.76845050853427	-6.55754670552714	5.54849211026892	7.51534243327913	-0.178336029615037	9.09486541620529	59387269	59387269
3	59482151	UNC5359394	-11.5937146700695	1.22583286812787	-4.61326511462802	-6.40430272338928	5.70164571216612	7.75691741202871	-2.89739131585115	10.8242778316153	59482151	59482151
3	59585112	UNC5360055	-11.5285869526566	1.27049629587785	-4.54805197303372	-6.34034005421206	5.76531338291074	7.88064591931128	-4.778346015117	12.2788693969195	59585112	59585112
3	59743357	UNC5360755	-11.9709682912569	1.22197848814776	-4.57202626324102	-6.36461132931567	6.27735383177362	7.87532700311059	-5.82098919426272	13.3539357550443	59743357	59743357
3	59766655	JAX00107960	-12.1856566128131	1.18524999750593	-4.60166596682829	-6.39401568929945	6.68555527188837	7.83584155999965	-5.84985701826634	13.3245484578132	59766655	59766655
3	59781973	UNC5360992	-12.1674673429249	1.13482396321533	-4.64707545568456	-6.43924584338279	6.95084176372985	7.78346622632807	-5.8946921109488	13.2793487996678	59781973	59781973
3	59945475	UNC5362414	-11.9264698882152	1.07537885054128	-4.70498033580848	-6.49703487848887	7.06200119470507	7.72179518995595	-5.95221737610964	13.2215272434199	59945475	59945475
3	60043322	JAX00524417	-11.5331369245855	0.972797862638917	-4.79963427438751	-6.8217220271504	6.98229592310304	8.17779627739867	-6.09825184515265	13.1198550081354	60043322	60043322
3	60043927	JAX00107980	-11.5706994181672	0.935216885842657	-4.83075452342564	-7.03574728960504	6.93520606256917	8.65960967319503	-6.17611210429337	13.0832807138844	60043927	60043927
3	60049012	UNC5363715	-11.6083864159716	0.897684194962829	-4.8638507223791	-7.19625863271177	6.88912642143689	9.08462956565798	-6.24955340496557	13.0466089939704	60049012	60049012
3	60185632	JAX00220223	-11.6450165950023	0.862218538247705	-4.89810671967777	-7.29640804606051	6.84396685604571	9.43890857114068	-6.31637588383557	13.010813279142	60185632	60185632
3	60196590	UNC5364646	-11.6796917700597	0.827717994172544	-4.93273543759455	-7.33237719036657	6.80365884222855	9.71138133660299	-6.3747738546317	12.9768200796484	60196590	60196590
3	60301585	UNC5365509	-11.8622814318439	0.781033223895046	-4.97862307175652	-7.31517966547727	6.99844469543995	9.87738382515109	-6.43455488188958	12.9337773064812	60301585	60301585
3	60387742	UNC030077897	-11.9789572540504	0.740435556647165	-5.02101220339779	-7.23406993096912	7.12191341286239	9.95703475627613	-6.48154802472963	12.8962036873612	60387742	60387742
3	60413962	UNC5366241	-12.034317410269	0.730455544923689	-5.02907893028711	-7.24206740293297	7.23019745755033	9.94599032439308	-6.48937326458345	12.8881936812055	60413962	60413962
3	60487883	UNC5366800	-12.0706950719391	0.722417886459047	-5.03570333099389	-7.24863105861997	7.30999539393429	9.93678849497255	-6.49579013918428	12.8816178253714	60487883	60487883
3	60493199	UNC030078109	-12.0953419293212	0.715732045809735	-5.04130244571111	-7.25419204655644	7.37083781415786	9.9294626250187	-6.50124716562029	12.8760511022228	60493199	60493199
3	60596831	UNC5367680	-12.0954966360276	0.715823071008188	-5.04121538205993	-7.25409533316197	7.370920360306	9.92905152982675	-6.50111970055333	12.8761320906619	60596831	60596831
3	60709293	UNC5369161	-12.0958741426886	0.716046033886643	-5.04101915948103	-7.2538928197981	7.37114698451519	9.92870612514726	-6.50085088030852	12.8757378587271	60709293	60709293
3	60727993	JAX00524508	-11.9881133303125	0.712606358275164	-5.04143099944811	-7.34470928607559	7.36542629024503	9.92841889601666	-6.50449405167257	12.8722961229719	60727993	60727993
3	60752374	JAX00108034	-11.8291724436249	0.706533105378393	-5.0431971869089	-7.47226233372638	7.35601749471381	9.9267676084547	-6.51096958640866	12.866283342122	60752374	60752374
3	60842556	UNC5370827	-11.0765748953286	0.668207687909465	-5.06372251733064	-8.01378549558077	7.30182717549674	9.90683934399374	-6.55099556483506	12.8282042656751	60842556	60842556
3	60942812	JAX00524532	-10.0277873459013	0.599961706987518	-5.10949517154742	-8.67176226496368	7.21232274437217	9.85834444597838	-6.62120554602382	12.7596214310982	60942812	60942812
3	60970438	UNC5371902	-9.71778130511593	0.577503633918228	-5.12583327315027	-8.85107456544705	7.18355902416415	9.84115115818198	-6.64465713518907	12.737132462638	60970438	60970438
3	61127480	UNC5373318	-9.7178084263468	0.577348421581011	-5.12601509114513	-8.85143014519574	7.18337738267272	9.84176605627872	-6.64418342796056	12.7369452301158	61127480	61127480
3	61200195	JAX00108068	-9.71785188814201	0.57734271406191	-5.12600574067546	-8.85144368856867	7.18336510841057	9.84183725552056	-6.64419282703919	12.7369490664323	61200195	61200195
3	61210915	UNC5374345	-10.5595583550468	0.409727560661407	-5.292988581601	-9.06085585443129	6.98566868988881	11.9300300726595	-6.98600047593117	12.5739769438006	61210915	61210915
3	61301246	UNC5375208	-9.59630918464415	0.192705970949248	-5.51068718860922	-9.29053076351543	6.73370158803793	12.3665965423621	-7.25340740959704	12.3579304450165	61301246	61301246
3	61433547	UNC5376871	-9.59628196351957	0.192702019267948	-5.51069692648204	-9.29053158031694	6.73370081495597	12.3665897313778	-7.25340980669673	12.3579277114136	61433547	61433547
3	61506864	UNC5377395	-9.59625516695083	0.192699776999429	-5.51070082100586	-9.29053346371175	6.73369601090426	12.3665837225086	-7.25341477417059	12.3579247154268	61506864	61506864
3	61586664	backupUNC030079540	-9.59623163655815	0.19269563001893	-5.51070513465445	-9.29053705441437	6.73369653289443	12.366579278338	-7.25341663135393	12.3579190157296	61586664	61586664
3	61656607	UNC5378497	-9.59620567718825	0.192692838317626	-5.5107085621567	-9.29054041649723	6.73369828485383	12.3665715968327	-7.25341873441366	12.3579106702517	61656607	61656607
3	61772689	UNC5379843	-9.59617900578406	0.192690135002595	-5.51070979040802	-9.29054413980275	6.73369624574204	12.3665608618925	-7.25342147946453	12.3579071728222	61772689	61772689
3	61905491	UNC5381406	-9.59618071746201	0.192689939763071	-5.51070379426071	-9.29054783955832	6.73369557484267	12.3665588936456	-7.25341823384	12.3579061768697	61905491	61905491
3	61975386	JAX00524656	-9.59617947439457	0.192689752956166	-5.51070375879695	-9.29054929041902	6.73369332130793	12.3665584270753	-7.25341890692429	12.3579099291954	61975386	61975386
3	62015497	UNC5382306	-9.59618427661469	0.192664877185939	-5.51071059901971	-9.2905552342492	6.7336873645886	12.3666200404946	-7.25343204645321	12.3579098740677	62015497	62015497
3	62162428	UNC5383675	-9.59619011052485	0.19264116296808	-5.51071512992977	-9.29056081986038	6.73368095539188	12.366688038718	-7.25344466256421	12.3579005658013	62162428	62162428
3	62206362	UNC5384072	-9.64974720224875	-0.0348087154551884	-5.56409430699734	-9.35663623915838	6.67057695793067	12.9834038415203	-7.35926655347862	12.3105722178873	62206362	62206362
3	62309636	JAX00524704	-9.88614114074199	-0.389050216713894	-5.79600834755441	-9.59918944716523	6.57951507112914	13.2973466098793	-6.24935359401846	12.0428810651855	62309636	62309636
3	62338511	UNC5385571	-10.15938809095	-0.721319130308162	-6.08221321694794	-9.89341338793958	5.78983130145711	13.4317457491971	-4.05170438815657	11.686461163648	62338511	62338511
3	62369074	JAX00524717	-10.2057144443916	-0.754450446917023	-6.12851568963081	-9.94750884928814	5.73469409737542	13.7831580137132	-4.12186655606941	11.6402038752084	62369074	62369074
3	62477420	JAX00524737	-10.2448349412652	-0.708882837031364	-6.16767054697861	-9.99181362384403	5.68826170961192	14.002593821594	-4.17656035112819	11.5989067690415	62477420	62477420
3	62508605	UNC5387438	-10.2751937048124	-0.588027118186655	-6.19811353456456	-10.0245049899489	5.65232594795764	14.0827565897868	-4.2134959364405	11.5642527462086	62508605	62508605
3	62616731	UNC5388427	-10.2752208318756	-0.587870065683514	-6.19813590210839	-10.0248993001585	5.65228168813684	14.0831831067021	-4.21355211493198	11.5642134199191	62616731	62616731
3	62706143	UNC5389257	-10.3018244600988	-0.61464315494945	-6.21061691316482	-10.4437321058826	5.61193705283195	14.699189388895	-4.27869135368161	11.5383815460502	62706143	62706143
3	62707751	backupJAX00108182	-10.3177252358379	-0.630655658482512	-6.21666353246338	-10.7331740073416	5.58693712645939	15.1083443320489	-4.32005428182921	11.5229912574464	62707751	62707751
3	62804907	UNC5390104	-10.3278528139555	-0.640858597993404	-6.21956523804613	-10.9437766097436	5.57042862565143	15.3966429060199	-4.34825162781451	11.5132333558819	62804907	62804907
3	62947409	JAX00524801	-10.1475147452993	-0.461709217959186	-6.03282938999027	-10.9424411700924	5.72831573444633	16.6359425498847	-6.54071693306947	11.7609531720795	62947409	62947409
3	62960933	UNC5391949	-9.94589204523511	-0.261012462189587	-5.82625672020022	-10.872731273952	5.919173102847	17.3474552799266	-8.3815331893608	12.0207973081641	62960933	62960933
3	62996532	backupJAX00108203	-9.7589830628594	-0.0745296902147015	-5.63925724281298	-10.676157905579	6.11242213678292	17.2405707499836	-9.44782531641132	12.2437603311109	62996532	62996532
3	63050426	UNC5393311	-9.62155399345584	0.0629963915899676	-5.50225795948069	-10.5099996125838	6.26862995411714	16.4977895109324	-9.58515130265743	12.3895470115383	63050426	63050426
3	63055115	JAX00108206	-9.62155572687081	0.0629983322831578	-5.50225649084759	-10.5100006716845	6.26863088261416	16.4977904469521	-9.58515209087322	12.3895453184267	63055115	63055115
3	63071183	JAX00524828	-9.62155499223139	0.06299851745392	-5.50225581971605	-10.5100006815094	6.26863038875811	16.4977888085209	-9.58515180090751	12.3895455796314	63071183	63071183
3	63170609	UNC5395217	-9.6215522786125	0.0629994971851495	-5.50225184016184	-10.5100014715503	6.26862599026335	16.4977873599335	-9.58515138562037	12.389544128563	63170609	63170609
3	63184910	JAX00108217	-9.62155210458163	0.062999926682549	-5.50225110422509	-10.5100012615486	6.26862571051275	16.4977857554046	-9.58515100152638	12.3895440792818	63184910	63184910
3	63252599	UNC5396170	-9.6215487384687	0.0630035404768758	-5.50224436435569	-10.5100005669291	6.26862523172115	16.4977654434846	-9.58514640258924	12.3895458566602	63252599	63252599
3	63401722	UNC5397889	-9.62154077253568	0.0630120922652004	-5.50222603909807	-10.5099986272794	6.2686210738125	16.4977502744693	-9.58513264337275	12.3895146417388	63401722	63401722
3	63502012	UNC5399341	-9.60873426046289	0.0776482368008455	-5.48947606873837	-10.4971796554182	6.28138892610502	16.5094963036283	-9.54542433212314	12.2722808502085	63502012	63502012
3	63523286	UNC031090493	-9.53949352498889	0.149582400351189	-5.4194129507617	-10.4441435992579	6.36044424029345	16.1144745593265	-9.37928938441173	12.1578382594491	63523286	63523286
3	63622411	UNC5400314	-9.46319526679403	0.229853502786293	-5.34464635679526	-10.3202479429747	6.44884545896704	15.6169285626491	-9.1286704252596	11.9611324674212	63622411	63622411
3	63724939	UNC5401553	-9.38250333089237	0.316845041919219	-5.2677169423495	-10.1331207728171	6.54359318675447	15.0296730993447	-8.71179130456667	11.6050210226072	63724939	63724939
3	63820393	UNC5402631	-9.3201917281912	0.379331351378893	-5.21085761715782	-9.91266641676645	6.62138061877154	14.3661929633123	-8.59089756309515	11.6677083917479	63820393	63820393
3	63876156	UNC031092544	-9.31937828513014	0.380149737300773	-5.21012403754528	-9.90948578774023	6.62240306852478	14.3571960552937	-8.58928696745304	11.6685262167495	63876156	63876156
3	64063702	UNC5403659	-9.31937379195109	0.380147165169737	-5.21012348615836	-9.90947720553357	6.6224067026902	14.3571962225059	-8.58928849925785	11.668512892535	64063702	64063702
3	64064888	backupUNC030466538	-9.31941157455085	0.380093377251539	-5.21016087984669	-9.90951485806839	6.6223687891104	14.3571855562929	-8.59015610155029	11.6695956913614	64064888	64064888
3	64174698	UNC5404316	-9.33364491781635	0.361122666944864	-5.22423441351993	-9.92380140611088	6.60811567741979	14.3509600861854	-8.83096977334431	11.9924520802414	64174698	64174698
3	64297045	UNC5404359	-9.34737707931791	0.344084653947773	-5.23785204824094	-9.93754951419537	6.59440835560006	14.3417072676809	-8.97159611951046	12.214174484036	64297045	64297045
3	64421565	UNC030083292	-9.3597587084047	0.329291848800152	-5.25014107964172	-9.9499285916391	6.58205256589799	14.3318990343432	-9.05696595078484	12.373550881429	64421565	64421565
3	64442520	UNC5404402	-9.37066676099294	0.316560404249747	-5.26098143668093	-9.96083279160669	6.57117080051433	14.3224732906307	-9.11016399294357	12.4924404868293	64442520	64442520
3	64523345	UNC5404498	-9.37797168000031	0.308158806481284	-5.26824124961694	-9.96812638457266	6.56388974795228	14.3158468714936	-9.13682101811863	12.5632649063814	64523345	64523345
3	64635294	UNC5404579	-9.38458428386127	0.300625931599846	-5.27481324976946	-9.97472356053512	6.55730282042375	14.309666072121	-9.15574277856252	12.6222690485838	64635294	64635294
3	64683325	UNC030083355	-9.38459620782983	0.300613018339359	-5.27482265947581	-9.97473079433074	6.55729345726562	14.3096573045766	-9.15576659415185	12.6223524756066	64683325	64683325
3	64711062	UNC5405153	-9.38452804816139	0.30058201189264	-5.27482928361982	-9.97473579225726	6.55728582159167	14.3096508843992	-9.15577323263696	12.6223476387919	64711062	64711062
3	64812432	JAX00525099	-9.38452960623112	0.30057883115442	-5.27482697736458	-9.97473366345878	6.55727567652252	14.3096517983704	-9.15577279630907	12.6223567373162	64812432	64812432
3	64849848	JAX00108339	-9.38452882076843	0.300577661029456	-5.27482593515372	-9.97473318361447	6.55726933389215	14.3096521470586	-9.15577305786356	12.62236185542	64849848	64849848
3	64872869	UNC5406702	-9.38452818209459	0.300576604712587	-5.27482564515951	-9.97473281785105	6.55726696860518	14.3096523849197	-9.15577321885657	12.6223639057243	64872869	64872869
3	64873284	JAX00525108	-9.3845269615879	0.300575536510294	-5.27482590009396	-9.9747322605837	6.55726672926459	14.3096522696916	-9.15577352240117	12.6223641092002	64873284	64873284
3	65023783	UNC5409320	-9.38452497246582	0.300577827027835	-5.27482733739936	-9.97473249295513	6.55726731786896	14.3096512491297	-9.15577491052229	12.6223633193161	65023783	65023783
3	65027133	JAX00220318	-9.38452371011015	0.300576713436627	-5.27482731628193	-9.97473184169116	6.55726701496746	14.309651104141	-9.15577503266024	12.6223630681984	65027133	65027133
3	65027582	JAX00220319	-9.38452243735618	0.300575705300291	-5.27482750822298	-9.97473123162381	6.55726682967243	14.3096509170041	-9.15577520087864	12.6223629261048	65027582	65027582
3	65080323	backupUNC031096286	-9.38452144380576	0.300575569847718	-5.27482692925401	-9.97473158724187	6.55726707102656	14.309650765656	-9.15577529461488	12.6223618483863	65080323	65080323
3	65144598	JAX00525188	-9.38451879661833	0.300576424315121	-5.2748281535994	-9.97473276007981	6.55726638635658	14.3096503860278	-9.15577575026455	12.6223622638626	65144598	65144598
3	65144946	JAX00525190	-9.38451714228138	0.300574901463866	-5.27482906659155	-9.97473205424793	6.55726613942577	14.3096507790854	-9.15577583075258	12.6223622738984	65144946	65144946
3	65263572	UNC5413213	-9.38451304535411	0.300577132951307	-5.27482897302668	-9.97473583932994	6.55726523694729	14.3096505835465	-9.15577739868149	12.6223623029471	65263572	65263572
3	65355820	backupUNC030085630	-9.38450751278075	0.300565703581629	-5.27482707102564	-9.97473984811237	6.55726427724026	14.309650072511	-9.15578420328494	12.6223785818708	65355820	65355820
3	65357875	UNC5414390	-9.39433436665847	-0.352261283333725	-5.28426352975774	-9.9841998793272	6.561136933326	14.3013132991418	-9.20642195471343	13.3590307813228	65357875	65357875
3	65358117	JAX00108376	-9.38308073513421	-0.884233537823006	-5.27235472265375	-9.97268398374304	6.58397403970884	14.3135015479324	-9.22052292489465	13.8354003166075	65358117	65358117
3	65387600	UNC5414867	-9.35188381362111	-1.24958913662082	-5.24058494256813	-9.94130384916463	6.6236372031988	14.3449957498287	-9.19712990194633	14.0118586908935	65387600	65387600
3	65461809	UNC5415643	-9.42045177214717	-1.54851838890403	-4.4672891833969	-9.92664351420138	6.56006386914489	14.2740277708029	-9.25689509226965	13.7857063109713	65461809	65461809
3	65500027	UNC5416122	-9.42044850974502	-1.54852067737487	-4.46730014174244	-9.92662410771689	6.56006443717111	14.2740275967532	-9.25689498036263	13.7856963830176	65500027	65500027
3	65566161	UNC5416869	-9.42044428504312	-1.5485166109606	-4.46730174534698	-9.92662784007066	6.56006601693513	14.2740270801999	-9.25689671447332	13.7856940987596	65566161	65566161
3	65589017	JAX00525306	-9.42045508287126	-1.54863444071742	-4.46761574840003	-9.9266249233581	6.56051811717629	14.2740141954073	-9.2568982820313	13.7856961647945	65589017	65589017
3	65606180	UNC5417309	-9.42048044271688	-1.54875295435769	-4.46792946871659	-9.92662258364409	6.56098830825987	14.2739999076091	-9.25690021817753	13.7856974517438	65606180	65606180
3	65644991	UNC5417881	-9.42050436063056	-1.54887207312455	-4.46824401171146	-9.9266216909585	6.56145911043656	14.2739853346039	-9.25690079576113	13.7856984871457	65644991	65644991
3	65700568	UNC5418718	-9.42068076692676	-1.54900368244736	-4.46856923015102	-9.92662948794053	6.56214546222134	14.2739557814194	-9.25691017460285	13.7856920984278	65700568	65700568
3	65722081	UNC5419133	-9.420858797665	-1.54913446859017	-4.46889280177427	-9.92663571222604	6.56283007908829	14.2739326554344	-9.25692556759015	13.785684613323	65722081	65722081
3	65789249	UNC5420176	-9.42103748598081	-1.54926541383709	-4.46921705691421	-9.92664225936201	6.56351843051933	14.2739095551479	-9.2569407255791	13.785674956006	65789249	65789249
3	65836384	UNC5420801	-9.42112655739317	-1.54939626766604	-4.46954265516007	-9.9266801725922	6.56405155420084	14.2740899848041	-9.25697166582803	13.7855757796346	65836384	65836384
3	65887320	JAX00525362	-9.80079373338147	-1.92964878979129	-4.86915466760672	-9.92715784796338	6.12509706692326	16.8722007011608	-9.87220490388864	13.4016621745474	65887320	65887320
3	65890675	UNC5421614	-9.80037656945195	-1.9291066792963	-4.86887518932391	-9.92643072810887	6.1297061239043	16.8725658580833	-9.87114216941034	13.3936593536038	65890675	65890675
3	65922416	UNC5422316	-9.80046550779469	-1.92923888821781	-4.86920713816079	-9.92623858127634	6.13020891186729	16.8724656973436	-9.87115379111724	13.393629297356	65922416	65922416
3	65925666	JAX00525380	-9.79337380396801	-1.91947199452791	-4.86079735062722	-9.9171715592764	6.19760369545289	16.8790926420191	-9.8548106822349	13.2689290531625	65925666	65925666
3	65972907	UNC5423271	-9.78681309481716	-1.91003226413271	-4.8526696614782	-9.90843391850208	6.27397768885763	16.885158484513	-9.83861660930467	13.1374293748641	65972907	65972907
3	66037010	UNC5424185	-9.8097780495711	-1.93368186180906	-4.87369895580859	-9.92934626093601	6.32758544345932	16.8618350679927	-9.85709844188365	13.2141830585564	66037010	66037010
3	66045468	JAX00108429	-9.83625192978901	-1.95976085827815	-4.89497356669961	-9.9550085446001	6.37745698507856	16.8295695002183	-9.78575172988459	13.2247201439546	66045468	66045468
3	66069715	UNC5424657	-9.86982975007066	-1.99226012045085	-4.9260347374627	-9.98596403398042	6.43610799057554	16.7878127158527	-9.63157855690733	13.1817464924437	66069715	66069715
3	66071617	UNC030606074	-9.86350744166281	-1.98210981163803	-4.91699392729951	-9.9767822924683	6.54822023567414	16.7931139843395	-9.60975042935115	13.0078096824062	66071617	66071617
3	66104312	UNC030606194	-9.85777238755932	-1.97235832550225	-4.90830516859483	-9.96794139672107	6.66899851000178	16.7977528057909	-9.58747156948772	12.8270975320725	66104312	66104312
3	66115937	JAX00525416	-9.85580348234023	-1.96521946438954	-4.98083271956591	-9.95921220156582	6.89135341542003	16.7980876004257	-9.56540257741554	12.6370294294313	66115937	66115937
3	66165390	UNC5426053	-9.85952333433687	-1.96797084044271	-5.05502550966564	-9.95955971979973	6.98193898940636	16.7938973327502	-9.56623281935088	12.6324759014393	66165390	66165390
3	66208737	UNC5426622	-9.86387080554302	-1.97137479359639	-5.12223145044615	-9.96069341379622	7.06950370297692	16.7890927385304	-9.56776811652253	12.627342138397	66208737	66208737
3	66248075	JAX00525469	-9.86884429608355	-1.97543329219532	-5.18209452396623	-9.96262548356278	7.15373217417752	16.7836758060865	-9.57001595992964	12.6216055754735	66248075	66248075
3	66253557	UNC5427105	-9.87443894978774	-1.98014469303047	-5.23429511516615	-9.9653636355757	7.23429683835165	16.7776535442129	-9.57298020922266	12.6152722202181	66253557	66253557
3	66302528	UNC5427847	-9.88065019327874	-1.98550644514952	-5.278561520441	-9.96891173156975	7.31090605806996	16.7710350138748	-9.57666410089248	12.6083529193867	66302528	66302528
3	66326428	JAX00525488	-9.88746225805307	-1.99150690657435	-5.31465613771355	-9.97326765386258	7.38325735265196	16.7638348775533	-9.58106188833368	12.6008626143319	66326428	66326428
3	66348171	UNC5428400	-9.89486008122575	-1.99813354416344	-5.34239662895975	-9.97842494620536	7.45109081122835	16.7560705786942	-9.5861663377177	12.5928201483494	66348171	66348171
3	66390350	UNC5428890	-9.90282356823627	-2.00536879242145	-5.3616511608532	-9.98437093367501	7.51416980005894	16.7477637966535	-9.59196732769368	12.5842481861671	66390350	66390350
3	66459804	UNC5429761	-9.91132910217915	-2.01319137008933	-5.37234027666239	-9.991088994751	7.57228465300143	16.738939396794	-9.59844673161584	12.5751724255023	66459804	66459804
3	66471181	UNC5429978	-9.92034735396034	-2.02157476163967	-5.37443486008447	-9.99855712025369	7.62524908477979	16.7296260783977	-9.60558347928059	12.5656224120413	66471181	66471181
3	66523349	UNC5430662	-9.92984942349706	-2.03049121289518	-5.36796572802512	-10.0067481808441	7.67292382215335	16.7198555027928	-9.61335318838323	12.5556284086985	66523349	66523349
3	66576038	UNC5431326	-9.93980192547836	-2.03990910954778	-5.35301491968868	-10.0156327171686	7.71519477979942	16.7096596116304	-9.62172437170564	12.5452286521592	66576038	66576038
3	66629360	UNC5431712	-9.95017285287164	-2.04980161112545	-5.32971558982846	-10.0251809316034	7.7518268301767	16.6990759524117	-9.63068900540273	12.5346572082432	66629360	66629360
3	66674640	UNC5432221	-9.96091914575325	-2.06012272192516	-5.29825104285629	-10.0353482378971	7.78293529356359	16.6881421505826	-9.64019170630675	12.5237554105923	66674640	66674640
3	66734150	UNC5432810	-10.0131308040818	-2.14230284023888	-5.27546007256019	-10.1115619200741	6.85939074433468	16.6441229341285	-9.81480410981496	13.8537460683068	66734150	66734150
3	66762153	UNC5433082	-10.0242942987076	-2.15352312931457	-5.2304693616966	-10.1229444097772	6.86653430701911	16.6329337891076	-9.82653248694828	13.8582955903176	66762153	66762153
3	66821133	UNC5433697	-10.0349486150964	-2.16397279185859	-5.17818465866731	-10.1338247498308	6.87714365535491	16.6221958335061	-9.83661187943839	13.8482032060306	66821133	66821133
3	66838328	JAX00525570	-10.0458342940095	-2.1746956462023	-5.11951305431758	-10.1451321620474	6.88320218430873	16.6112507383408	-9.84704439871555	13.8377666326428	66838328	66838328
3	66849128	JAX00525573	-10.0569121394161	-2.18565181765492	-5.05480358201212	-10.1568217529714	6.88482488047057	16.6001353731409	-9.85778872315998	13.8270177616031	66849128	66849128
3	66856583	UNC5433945	-10.0681451676776	-2.19680356117573	-4.98442797820537	-10.1688486147123	6.88213901690635	16.5888864098857	-9.86880558624097	13.8160054812198	66856583	66856583
3	66921446	JAX00525579	-10.0794936255589	-2.20811115313989	-4.90876915710873	-10.1811682470308	6.87528612184644	16.5775409787426	-9.8800534668835	13.8047685491328	66921446	66921446
3	66954137	UNC5434475	-10.0909247873894	-2.21953927607932	-4.82823120671847	-10.1937353831754	6.86444689252505	16.5661317211109	-9.89149693410791	13.7933489738346	66954137	66954137
3	66999123	UNC5434700	-10.1024027209909	-2.23105117996695	-4.7432184752545	-10.2065062215506	6.84979629964385	16.5546936356389	-9.9030949659852	13.7817836284653	66999123	66999123
3	67050100	UNC5435028	-10.1138951834974	-2.24261273359394	-4.65414152530626	-10.2194379991511	6.83152888518027	16.5432588019628	-9.91480982671074	13.7701095811164	67050100	67050100
3	67089807	UNC5435272	-10.1253722662929	-2.25419194670384	-4.56141071026933	-10.2324890798787	6.80984826201181	16.5318576793267	-9.92660412360636	13.7583621854125	67089807	67089807
3	67192145	UNC5436081	-10.12537705635	-2.25419708883341	-4.56138104313599	-10.2324938532971	6.80984358808301	16.5318553747636	-9.92660686467962	13.7583569434496	67192145	67192145
3	67240374	UNC5436402	-10.125380441282	-2.25420132923359	-4.56134955711174	-10.232498519452	6.80983533085622	16.5318514265736	-9.92660955899214	13.7583526486417	67240374	67240374
3	67283513	backupUNC030608386	-10.1253831175425	-2.25420502920518	-4.56131723268335	-10.2325029127238	6.80982562130663	16.5318472142624	-9.92661356652515	13.7583490231109	67283513	67283513
3	67284578	UNC5436854	-10.1253862832474	-2.25420905447015	-4.56128549444149	-10.2325065036337	6.80981756911517	16.5318422229787	-9.92661748537082	13.7583450290697	67284578	67284578
3	67337890	UNC5437220	-10.1253882884307	-2.25421225971617	-4.56125232889967	-10.2325101659617	6.80980665293694	16.5318371198776	-9.92662272790468	13.7583419980984	67337890	67337890
3	67368618	UNC5437663	-10.1253875294142	-2.25421231038126	-4.56125370633775	-10.2325092519665	6.8098072848544	16.5318360301047	-9.92662257902001	13.7583420621606	67368618	67368618
3	67390589	UNC030086476	-10.1253864989123	-2.25421216165314	-4.56125473892283	-10.2325081010859	6.80980763660058	16.5318343849705	-9.92662229075928	13.7583417697624	67390589	67390589
3	67424505	UNC5438799	-10.1253839139851	-2.25421043689969	-4.56125602437128	-10.2324550983154	6.80981128901383	16.5317669587595	-9.92661544684666	13.7583426726448	67424505	67424505
3	67452827	UNC5439235	-10.1253812985242	-2.25420869679491	-4.56125730810581	-10.2324018270466	6.80981409711179	16.531699547308	-9.92660863265891	13.7583441187107	67452827	67452827
3	67524062	UNC5440607	-10.1189908815459	-2.24774789598252	-4.56146416645722	-10.0421586108784	6.82229674793961	16.285276717853	-9.90147556016424	13.7642636492356	67524062	67524062
3	67563614	UNC5441190	-10.1063327954053	-2.23497380994493	-4.55906083302804	-9.74359126082419	6.84500563727102	15.8806284353475	-9.85781333746156	13.7761379640456	67563614	67563614
3	67600176	UNC5441577	-10.0774057751334	-2.20582797510516	-4.54799065037415	-9.21654689360854	6.8928967644264	15.1214807757919	-9.7701845006947	13.8035782546977	67600176	67600176
3	67676575	UNC5442524	-10.0774055055406	-2.20582819753807	-4.54799300079079	-9.2165401719184	6.89289936680797	15.121472267038	-9.77018342440421	13.8035786663461	67676575	67676575
3	67691934	UNC5442782	-10.0774046539739	-2.20582816761739	-4.54799429345865	-9.2165394372909	6.89289864674017	15.1214724169172	-9.77018330346039	13.8035787921439	67691934	67691934
3	67715076	JAX00525709	-10.0774034349751	-2.2058279228857	-4.54799490927547	-9.21653943795483	6.89289775801954	15.1214724367987	-9.77018331619006	13.8035788264629	67715076	67715076
3	67747309	UNC5443693	-10.0774025470266	-2.20582798712401	-4.54799626328239	-9.21653949728866	6.89289850661158	15.1214723363239	-9.77018339537019	13.8035788471564	67747309	67747309
3	67765180	JAX00525718	-10.0774016241273	-2.20582783328903	-4.54799743754631	-9.21653875544975	6.8928979513798	15.1214723089839	-9.7701837553415	13.8035791453902	67765180	67765180
3	67768974	JAX00525722	-10.0774007963474	-2.20582781047299	-4.54799870710708	-9.21653850175162	6.8928979035958	15.1214723793627	-9.77018375701591	13.8035792897364	67768974	67768974
3	67792317	UNC5444467	-10.0773998694163	-2.20582747324341	-4.54799987688228	-9.21653757412315	6.89289719488328	15.1214722875932	-9.77018428584153	13.8035795970303	67792317	67792317
3	67849125	UNC5445377	-10.0774002086216	-2.20582800407817	-4.54800294398555	-9.21653693819808	6.89289867305322	15.1214728971986	-9.77018326178132	13.8035797864129	67849125	67849125
3	67889568	UNC5445958	-10.0774002281354	-2.20582839301043	-4.54800551700539	-9.21653645114731	6.89289978303314	15.1214733588212	-9.77018250240222	13.8035799498464	67889568	67889568
3	67923150	UNC5446673	-10.0773998431844	-2.20582857655969	-4.54800726676838	-9.21653607852589	6.89290006316341	15.1214736647435	-9.77018205017995	13.8035800873114	67923150	67923150
3	67993109	UNC5447879	-10.0773975593533	-2.20582723767883	-4.54800679958752	-9.21653569993362	6.89289684726728	15.1214721181468	-9.77018227043564	13.8035806015748	67993109	67993109
3	68013579	UNC5448196	-10.0773943333265	-2.20582467947044	-4.54800578535308	-9.21653397272015	6.89289931236822	15.1214610254714	-9.77018449830782	13.8035829313384	68013579	68013579
3	68049450	JAX00525775	-10.0773894403582	-2.20582107049104	-4.54800319599484	-9.21653069535478	6.89290346873606	15.1214423387343	-9.77018825434269	13.8035868490712	68049450	68049450
3	68091350	UNC5449295	-10.076886725585	-2.20532216052271	-4.54749930311032	-9.21602983765096	6.8934779862431	15.1188442052575	-9.77070804696778	13.8041238823361	68091350	68091350
3	68110350	UNC5449722	-10.0773897474576	-2.20584023560075	-4.54800916136269	-9.21653442599932	6.89288690463634	15.1214330581417	-9.77012704910877	13.8035806567511	68110350	68110350
3	68164773	UNC5450737	-10.0211364170598	-2.14953941408892	-4.49144748700776	-9.16000345629305	6.95954430565733	14.7440846433927	-9.74260232423582	13.8611001496353	68164773	68164773
3	68205118	JAX00525828	-10.0774022532134	-2.20591873389047	-4.54802589822095	-9.21654764859333	6.89288983214166	15.1214516006325	-9.77001053691767	13.8035636380617	68205118	68205118
3	68240568	UNC5451861	-10.0774044294869	-2.20594570352085	-4.54803033398996	-9.21655024179528	6.8928935227133	15.1214467668929	-9.76996922511405	13.8035596443008	68240568	68240568
3	68244261	UNC5451937	-10.0774035363386	-2.20593973196936	-4.54803260387634	-9.21654892984706	6.89289354763662	15.1214459467985	-9.76997443401321	13.8035597416095	68244261	68244261
3	68311341	UNC5453030	-10.0773893263594	-2.20582777355082	-4.54802010010613	-9.21653751848401	6.89290363229805	15.1214740293741	-9.77018142605793	13.8035784828861	68311341	68311341
3	68378495	UNC5454011	-10.0773879837937	-2.20582724491908	-4.54802170632583	-9.21653682677843	6.89290000932763	15.1214748375639	-9.77018080211174	13.8035797170373	68378495	68378495
3	68390486	JAX00525879	-10.0773873179838	-2.20582751766973	-4.54802362724517	-9.21653678163679	6.89290026202819	15.1214748065671	-9.77018093007577	13.803581106016	68390486	68390486
3	68393090	JAX00525880	-10.077387168486	-2.20582789499978	-4.54802616807722	-9.21653701537426	6.89290059434354	15.1214762201021	-9.77017938075326	13.8035808132449	68393090	68393090
3	68393223	JAX00108603	-10.0773864970202	-2.20582787288384	-4.5480280644784	-9.21653693496473	6.89290147121906	15.1214762907505	-9.77017927928443	13.8035808866621	68393223	68393223
3	68404470	UNC5454279	-10.0773891618022	-2.2058305539624	-4.54803363273935	-9.21653917228087	6.89290603247514	15.1214814159992	-9.77017338070794	13.8035784530184	68404470	68404470
3	68443355	UNC5454839	-10.0787435221783	-2.20688242451349	-4.54960614056578	-9.21759615562722	6.89150961043223	15.1253793815195	-9.76621436560931	13.8021536165424	68443355	68443355
3	68487340	UNC5455496	-10.1191467358217	-2.24483572374552	-4.58306805363714	-9.2298199388536	7.13400793993517	15.0782679756052	-9.80462203963558	13.7692165761532	68487340	68487340
3	68553713	UNC5456377	-10.141988170456	-2.26641730844423	-4.60392864729481	-9.20894765987256	7.24101427215038	15.0547312889334	-9.82423927164196	13.7497754966258	68553713	68553713
3	68596168	UNC5456868	-9.90113545796949	-2.29799809216313	-4.63115963135758	-9.3262796069925	7.27009221123356	15.0222282131206	-9.85495423267162	13.7192065968002	68596168	68596168
3	68639712	UNC5457502	-9.64380782619857	-2.32649545009585	-4.65560444150169	-9.44707493353692	7.27157881260533	14.9932697954993	-9.88307962845353	13.6912136716819	68639712	68639712
3	68650817	UNC030088171	-9.372733711041	-2.35369706196795	-4.67879900470773	-9.57299097715309	7.25828230508922	14.965849835835	-9.91015888542861	13.6642474993741	68650817	68650817
3	68674253	UNC5457870	-9.08997481292268	-2.3805151775946	-4.70157500255258	-9.70379694193596	7.23638441639746	14.9389496464646	-9.93698800803066	13.6375158801744	68674253	68674253
3	68717783	UNC5458488	-8.79739325050973	-2.40742281360665	-4.72439008038962	-9.83857576671875	7.20911645933722	14.9120404584277	-9.96398012500387	13.6106051184637	68717783	68717783
3	68784686	UNC5459514	-8.49346759592214	-2.43210503654055	-4.7441942902533	-9.99493353365048	7.18014324325103	14.8874247059777	-9.98871918533237	13.5858516924701	68784686	68784686
3	68848003	UNC5460100	-8.18408202878143	-2.45773560962561	-4.76500191295337	-10.1507863424612	7.150007171848	14.8618631607195	-10.0144110271353	13.5601465883894	68848003	68848003
3	68865208	UNC5460324	-7.87116148500355	-2.48416586977954	-4.78670158822854	-10.3050868805311	7.11888082045661	14.8355039446415	-10.0409060523975	13.5336371108421	68865208	68865208
3	68923059	UNC5460879	-7.55672885125254	-2.51123176290492	-4.80918146627578	-10.4567748012658	7.08695738289096	14.8085107456977	-10.0680395351233	13.5064882882337	68923059	68923059
3	68924509	JAX00108642	-7.2428671245807	-2.53876323674604	-4.83228171394575	-10.6048169230341	7.05443930161033	14.7810553221254	-10.0956388913537	13.4788732659246	68924509	68924509
3	68970004	UNC5461330	-6.93166761508642	-2.56657731272288	-4.85585084226597	-10.7482124199103	7.02154017773221	14.7533182819004	-10.1235238549211	13.4509735852741	68970004	68970004
3	69000954	UNC5461502	-6.62519047959512	-2.59448934891265	-4.87973195485638	-10.8860226772527	6.98848076150774	14.7254846854979	-10.151506496635	13.4229755102461	69000954	69000954
3	69081489	UNC5462387	-6.32541535550279	-2.62231477732278	-4.90376264811499	-11.0173906865483	6.95548284574187	14.6977393041506	-10.1794013958823	13.3950627134788	69081489	69081489
3	69129023	UNC5463042	-6.03420267796793	-2.64987067035269	-4.92778671223267	-11.1415561332751	6.92276026027615	14.6702626432012	-10.2070278985101	13.3674211888611	69129023	69129023
3	69134821	JAX00525996	-6.03419535015022	-2.64987154995402	-4.92778734443454	-11.1415591474814	6.92275940250098	14.6702620941585	-10.2070286326605	13.3674205280212	69134821	69134821
3	69152921	UNC5463420	-6.0341886146299	-2.64987223944216	-4.92778794324706	-11.1415621310477	6.92275891476903	14.6702614058268	-10.2070293228817	13.3674199306527	69152921	69152921
3	69186462	UNC5464045	-6.03418864882442	-2.64987283989448	-4.92778795399451	-11.1415621642787	6.92275963682495	14.670261389785	-10.2070293340547	13.3674199144368	69186462	69186462
3	69256649	UNC5465119	-6.0341902353414	-2.6498737311959	-4.92778767448033	-11.141561837989	6.92275852723966	14.6702617126253	-10.2070292131735	13.3674224523151	69256649	69256649
3	69305237	UNC5466020	-6.03418826277146	-2.64987294857824	-4.92778765739594	-11.1415617888973	6.92275579482086	14.6702614846492	-10.2070290964803	13.3674224746532	69305237	69305237
3	69340925	UNC5466669	-6.03418683251224	-2.64987227550116	-4.92778760981213	-11.1415617178997	6.92275377725919	14.6702610356093	-10.2070289004022	13.367422523259	69340925	69340925
3	69394677	UNC5467602	-6.03418746156682	-2.64987114596902	-4.92778741999445	-11.1415610147904	6.92275192413959	14.670262185012	-10.2070288876126	13.3674218207816	69394677	69394677
3	69437473	UNC5468298	-6.0341874148904	-2.64987108145317	-4.92778737391466	-11.1415609527751	6.9227519698812	14.6702622304188	-10.2070288106844	13.3674214334177	69437473	69437473
3	69482522	UNC5469006	-6.03418860482459	-2.64987176517383	-4.92778867138812	-11.1415608487832	6.92275566905169	14.6702619903256	-10.2070289091472	13.3674211399396	69482522	69482522
3	69510484	UNC5469397	-6.03418843500963	-2.64987187631998	-4.92778876368195	-11.1415611566271	6.92275520999533	14.6702619567493	-10.2070283616879	13.367421426582	69510484	69510484
3	69586204	UNC5470478	-6.03418793250733	-2.64987212236752	-4.92778896231306	-11.1415620061543	6.92275402607939	14.6702619094034	-10.2070267737227	13.3674218615821	69586204	69586204
3	69588857	JAX00526090	-6.03418796771232	-2.64987206744732	-4.92778890243202	-11.1415619403213	6.9227539912675	14.6702619311567	-10.2070269820439	13.3674219375326	69588857	69588857
3	69615244	UNC5471019	-6.03418718736686	-2.6498716965214	-4.92778851441887	-11.1415616748304	6.92275364214561	14.6702619841954	-10.2070290878337	13.3674225346302	69615244	69615244
3	69666191	UNC5471789	-6.03418695763968	-2.64987085274415	-4.92778752590364	-11.1415621356636	6.92275210473771	14.6702620343506	-10.20702908081	13.3674224136727	69666191	69666191
3	69696871	JAX00526126	-6.03402052589506	-2.64989742378437	-4.92781243347333	-11.1415873250815	6.92272408534811	14.6702371780218	-10.207055221208	13.3674116660723	69696871	69696871
3	69697601	JAX00526129	-6.03385264488047	-2.64992300060136	-4.92783735181373	-11.1416125276651	6.922693722575	14.6702123842761	-10.2070813686476	13.3674007867571	69697601	69697601
3	69698184	UNC5472229	-6.03368506526795	-2.64994888618788	-4.92786225179545	-11.1416376371277	6.92266377006398	14.6701875899146	-10.2071074969468	13.3673899773472	69698184	69698184
3	69747586	UNC5472822	-6.03598421652906	-2.64948767356317	-4.92740001453865	-11.1411750603539	6.92323069469997	14.6695053648383	-10.2065536820127	13.3678645874593	69747586	69747586
3	69827056	UNC5473767	-4.78874103360122	-2.60282420836152	-4.88531475469663	-11.0994958713447	6.96842972783035	13.3708404040716	-10.0427864361254	13.0798921722275	69827056	69827056
3	69873226	JAX00108714	-1.07945857651167	-2.62173765777558	-4.92363137087286	-11.1374890155187	6.89649924714288	10.8797059664845	-9.81191973970506	11.7980311467565	69873226	69873226
3	69877165	UNC5474350	1.15933807526804	-2.68259407135507	-5.01167446456178	-11.2246109322672	6.74854063784498	10.7883346147915	-9.7807094985994	10.0033756388789	69877165	69877165
3	69906113	UNC5474660	1.15991580764052	-2.68258167094084	-5.01166425013613	-11.2246022396834	6.74854915922252	10.7877187765627	-9.78065607622762	10.0033204935622	69906113	69906113
3	69948093	UNC5475189	1.1604167308823	-2.68256861633879	-5.01165311300127	-11.224591607372	6.74856161378102	10.7871044245697	-9.78059888095987	10.0033294484389	69948093	69948093
3	70025910	UNC5475952	1.16041642780575	-2.68257055297553	-5.01165647216712	-11.2245911217802	6.74856587877625	10.7871050823969	-9.78059774611452	10.0033285040585	70025910	70025910
3	70119897	JAX00526202	1.16041790979067	-2.68257201327086	-5.01165758376083	-11.2245906865851	6.74857471428132	10.7871047122791	-9.78059358578604	10.0033165330518	70119897	70119897
3	70142542	UNC5477386	1.16041771863318	-2.68257167098856	-5.01165678655219	-11.2245905525212	6.74857552684866	10.7871045910426	-9.78059442690015	10.0033156004377	70142542	70142542
3	70173729	JAX00526219	1.16041746249769	-2.68257125001969	-5.01165605355251	-11.2245902936768	6.74857777395483	10.7871044866382	-9.7805954233383	10.0033132974966	70173729	70173729
3	70202285	UNC5478280	1.16041717666304	-2.68257111437533	-5.01165522418313	-11.2245901406333	6.74857721201699	10.7871048211335	-9.78059579898148	10.0033130683597	70202285	70202285
3	70259454	JAX00526230	1.16041751183327	-2.68257064771145	-5.011654864375	-11.2245897549866	6.748577417706	10.7871040408065	-9.78059735987824	10.0033136566055	70259454	70259454
3	70301657	UNC5479810	1.16041801355105	-2.68257053840759	-5.01165351442053	-11.2245895780115	6.74857488941784	10.7871039789841	-9.78059759572628	10.003314344613	70301657	70301657
3	70357737	JAX00108750	1.16041888493857	-2.68256983871075	-5.01165194372576	-11.2245894790663	6.74857145966318	10.7871039689001	-9.78059773361816	10.0033146816192	70357737	70357737
3	70454028	UNC5481513	1.16042132947483	-2.68257052465771	-5.01164908760452	-11.2245886749133	6.74856018862472	10.7871083744686	-9.78059575246768	10.003314147075	70454028	70454028
3	70546381	UNC5482456	1.16041899115982	-2.68257234150394	-5.01165084717844	-11.2245908407869	6.74857045504862	10.7871070291121	-9.78059349156811	10.0033110457168	70546381	70546381
3	70606595	UNC5483294	1.16041891185025	-2.68257250235365	-5.01165159360174	-11.2245907087614	6.74857415289988	10.7871065864943	-9.78059498710733	10.0033101405797	70606595	70606595
3	70729387	UNC5485354	1.16041699082624	-2.68257186256931	-5.01165568587946	-11.224590572915	6.74857355812966	10.7871054541508	-9.78059441233964	10.0033165305967	70729387	70729387
3	70853164	UNC5486706	1.16041714793831	-2.68257004672372	-5.01165704058339	-11.2245907577078	6.74856395145921	10.78710422673	-9.78059786324238	10.0033303821298	70853164	70853164
3	70878985	JAX00526317	1.16041870530878	-2.68256910259334	-5.01165721878406	-11.2245902089692	6.74856104431767	10.7871046607132	-9.78059847783218	10.0033305978392	70878985	70878985
3	70988844	UNC5488725	1.16041757712497	-2.68256940364349	-5.01166000035901	-11.2245893927878	6.74857167538188	10.7871046755166	-9.78059719477475	10.0033220635415	70988844	70988844
3	71076384	UNC5490306	1.1604184044508	-2.68257039425516	-5.01166083832199	-11.2245886516398	6.74857294002895	10.7871047907757	-9.78059715633377	10.0033209052952	71076384	71076384
3	71187033	UNC5492395	1.1604188505351	-2.68257024785078	-5.01165967644279	-11.224587873739	6.74856536848515	10.7871054471284	-9.78059873205598	10.0033268639399	71187033	71187033
3	71316772	UNC5494484	1.16041829494164	-2.68256910379994	-5.01165602926414	-11.2245878046726	6.74856338582118	10.7871050594084	-9.78060001714648	10.0033262147119	71316772	71316772
3	71370415	UNC5495101	1.16041802715259	-2.68256904157234	-5.01165544843114	-11.22458861292	6.74856398015488	10.7871055039839	-9.78059988029002	10.0033254719221	71370415	71370415
3	71498825	UNC5496983	1.16041718955184	-2.68257140456092	-5.01165166871415	-11.2245887098573	6.74856651748531	10.7871053104042	-9.7805974103238	10.0033201760147	71498825	71498825
3	71567549	UNC5497659	1.16041623395277	-2.68257228102675	-5.01165168957412	-11.2245901915824	6.74857201911916	10.7871041284946	-9.78059734378193	10.0033191243987	71567549	71567549
3	71726511	UNC5500568	1.16041430466295	-2.6825730338225	-5.01164655253092	-11.2245945749856	6.74857036197115	10.7871028394558	-9.78059980032036	10.0033264555695	71726511	71726511
3	71778179	UNC_rs47362789	1.16041592263079	-2.68257148663813	-5.011648024144	-11.2245947813705	6.74856822668041	10.787103879837	-9.7805990175925	10.0033252805969	71778179	71778179
3	71812772	UNC5502643	1.160417599282	-2.68257053185354	-5.01164892226882	-11.2245949819253	6.74856584828526	10.7871052436003	-9.78059794601704	10.0033236908971	71812772	71812772
3	71847227	backupUNC030473223	1.16041678060652	-2.6825711757504	-5.01165149165017	-11.2245940786095	6.74856938281733	10.7871052167889	-9.78059961892058	10.0033249847179	71847227	71847227
3	71966259	UNC5505407	1.160413765215	-2.68257340166161	-5.01166057919064	-11.2245909696616	6.74858201885364	10.7871051424614	-9.78060523045041	10.0033292544343	71966259	71966259
3	72080374	UNC5506730	1.16041539846782	-2.68257458193192	-5.01165850058935	-11.2245902922176	6.74857572034069	10.787102799273	-9.78059904367609	10.0033285003334	72080374	72080374
3	72149788	UNC5508250	1.16041738070067	-2.68257404173731	-5.01165608432913	-11.2245895038395	6.74857290545902	10.787102396364	-9.78059929089233	10.0033262382746	72149788	72149788
3	72245968	UNC5509321	1.16041660063298	-2.68257151526366	-5.01166283352222	-11.2245835751356	6.74858251697143	10.7871062464353	-9.78060529648113	10.0033178563629	72245968	72245968
3	72264264	JAX00220482	1.16041594588162	-2.68257191799277	-5.01166264837227	-11.22458503267	6.74858401822678	10.7871056632663	-9.78060291378016	10.0033168854406	72264264	72264264
3	72407008	UNC5511273	1.16041342342051	-2.68257164500879	-5.01166858850049	-11.224589442428	6.74859597628263	10.7871044950795	-9.78059581595212	10.0033115971067	72407008	72407008
3	72468591	UNC5511719	1.16041456427754	-2.68257140201058	-5.01167353497783	-11.2245898926098	6.74859962346065	10.7871040476367	-9.78059634268536	10.0033129369087	72468591	72468591
3	72574961	UNC5512469	1.16041648238785	-2.68257099774889	-5.01168261413322	-11.2245906631207	6.74860702213443	10.7871032529161	-9.78059719982558	10.00331471739	72574961	72574961
3	72729321	UNC5514046	1.16041580421548	-2.68256999450064	-5.01169350841725	-11.2245910060675	6.74860354229105	10.7871033189118	-9.78059858121777	10.0033304247848	72729321	72729321
3	72763247	UNC5514312	1.16041469050483	-2.68257036235548	-5.01169479230947	-11.2245911351266	6.74860596615185	10.7871035136727	-9.78059798139535	10.0033301008575	72763247	72763247
3	72809779	backupUNC030098041	1.16041421484887	-2.68257047351547	-5.01169470891183	-11.2245912176451	6.74860818677033	10.7871035404626	-9.78059762496582	10.0033280829565	72809779	72809779
3	72887103	UNC5515670	1.16041401817249	-2.68256865425128	-5.01169598463951	-11.224590333074	6.74860800818482	10.787104867394	-9.78059999454483	10.0033280727583	72887103	72887103
3	73015097	UNC5516951	1.16041719905295	-2.68256779142421	-5.0116916780049	-11.2245907610786	6.74860273810933	10.7871031204652	-9.78059972828939	10.0033269011696	73015097	73015097
3	73018011	JAX00108948	1.16041720198758	-2.68256749941841	-5.01169148840722	-11.2245908332582	6.74860256483794	10.7871030005072	-9.78059975968008	10.0033268134312	73018011	73018011
3	73028979	backupUNC030474070	1.16041691522691	-2.68256719225424	-5.01169109647755	-11.2245908811414	6.74860200312898	10.7871030138638	-9.78059977775945	10.003327015413	73028979	73028979
3	73112346	UNC5517972	1.16041526689342	-2.68256686782722	-5.01168837926817	-11.2245912045107	6.74859832014956	10.787103227647	-9.78059867161858	10.0033283085347	73112346	73112346
3	73253286	UNC5519884	1.15834737071132	-2.66465411781781	-5.0138275162051	-11.2267023845836	6.74394128722076	10.7850236659842	-9.78270183548665	10.0005735301769	73253286	73253286
3	73308887	UNC5520603	1.1559965718766	-2.64210667227492	-5.01632252043923	-11.2291323043425	6.73674614371903	10.7826528903417	-9.7851491058258	9.99731499694506	73308887	73308887
3	73315608	backupUNC030474244	1.15331823119765	-2.61303321874659	-5.01925906585512	-11.231947986165	6.72559108911583	10.7799424421084	-9.78802172402311	9.99341023236796	73315608	73315608
3	73405762	UNC5522257	1.15027615848123	-2.57443098644427	-5.02273447204318	-11.2352250199963	6.70803712166292	10.7768466470283	-9.79142609486671	9.98865664617799	73405762	73405762
3	73484714	JAX00220514	1.14686678813588	-2.52129044242705	-5.02689239477008	-11.2390371795016	6.67973491139754	10.7733471867813	-9.79548976672864	9.98276089711267	73484714	73484714
3	73486457	UNC5523265	1.1431974323322	-2.44474628108299	-5.03188906738294	-11.2434118723698	6.63236612667162	10.769519367933	-9.80034952782473	9.97531382172361	73486457	73486457
3	73639288	UNC030099692	1.14319028503885	-2.4447463607935	-5.03189040325794	-11.2434123521913	6.63238480362342	10.7695176589483	-9.80034863956408	9.97530500819624	73639288	73639288
3	73649477	UNC5525340	1.14318995674682	-2.44474579599852	-5.03189039656709	-11.2434128076544	6.63238591661922	10.7695174519026	-9.8003486977485	9.97530437269984	73649477	73649477
3	73751109	UNC5527051	1.14318609899419	-2.44474641044932	-5.03189015096223	-11.2434133535823	6.63239825403159	10.7695157652223	-9.80034892183193	9.97529871857764	73751109	73751109
3	73805296	JAX00526748	1.14318350505777	-2.44474573699324	-5.0318912969083	-11.2434133105461	6.63240181757607	10.7695158702982	-9.80034870883043	9.97529786034607	73805296	73805296
3	73858563	UNC5528810	1.14318239442061	-2.44474452520573	-5.03189060931233	-11.2434137973601	6.63239796253631	10.7695164010077	-9.80035033799606	9.97530251190958	73858563	73858563
3	73928341	backupUNC030475072	1.14317992146884	-2.44474323491222	-5.03189005042356	-11.2434144491894	6.63239351122809	10.7695162109572	-9.80034995343755	9.97530804430858	73928341	73928341
3	73985586	JAX00109022	1.14319058836316	-2.44467987720769	-5.03187679457684	-11.2434021129251	6.63240323710197	10.7695277875728	-9.80032534044535	9.97516251211711	73985586	73985586
3	74012192	UNC5531224	1.24444636393841	-1.87409206620428	-4.93108821643052	-11.1423324798921	6.73342514371517	10.8672548972525	-9.60273112095697	8.70511747857783	74012192	74012192
3	74070783	UNC5532424	1.3451142801619	-1.1289685656903	-4.83077384548556	-11.0418033909296	6.83395311944496	10.9639606214335	-9.39312554025014	7.25164332131522	74070783	74070783
3	74102159	JAX00109030	1.4364901374326	-0.275411856609038	-4.73960358808132	-10.9505092705152	6.92529391737951	11.0512865409528	-9.18975434257553	5.74220846201613	74102159	74102159
3	74159150	UNC5533997	1.51196258580044	0.607167567253837	-4.66419199292107	-10.8750587603849	7.00083490853416	11.1229688903831	-9.00862949379796	4.30494629513248	74159150	74159150
3	74272460	UNC5536569	1.51195913358726	0.607186701208754	-4.66420981503291	-10.8750634514517	7.00083604940541	11.1229981751429	-9.00859720418957	4.3048904113299	74272460	74272460
3	74402029	JAX00526845	1.51198019726696	0.607199642676894	-4.66420085286686	-10.8750533612426	7.00085150704732	11.1229639813842	-9.00862879345857	4.30488767919264	74402029	74402029
3	74416961	UNC5538900	1.5119813566645	0.607199316542781	-4.66420136719465	-10.8750532856138	7.00085148672889	11.1229639735672	-9.00862877388987	4.30488729319497	74416961	74416961
3	74421553	UNC030101822	1.51198174111713	0.607199218216513	-4.66420152916218	-10.8750532591548	7.00085144487524	11.1229639742902	-9.00862876575537	4.30488717557328	74421553	74421553
3	74485279	UNC5539881	1.51198604974863	0.607198386374776	-4.66420219174846	-10.8750531562531	7.00084570675332	11.1229641004174	-9.00862901833958	4.30489012304701	74485279	74485279
3	74567167	JAX00109064	1.51198458945221	0.607197207272311	-4.66420292283223	-10.8750533317602	7.00084029163497	11.122964343837	-9.00862959941644	4.30489942181241	74567167	74567167
3	74611320	JAX00526871	1.51198544209809	0.607197890080169	-4.66420207255413	-10.8750522333123	7.00083950873474	11.1229645516479	-9.00862916456252	4.30489607786802	74611320	74611320
3	74630085	UNC5541614	1.51198547567432	0.607198053779241	-4.66420179306637	-10.8750521906882	7.00083924040667	11.1229645781454	-9.00862912191563	4.30489575766459	74630085	74630085
3	74709710	UNC5542750	1.51198625821033	0.607198758317711	-4.66420084812494	-10.875051710621	7.00083828310525	11.1229646622744	-9.00862889954323	4.30489349638148	74709710	74709710
3	74741642	UNC031163696	1.51198576713981	0.607198186233278	-4.66420020829292	-10.8750521925305	7.00083705925625	11.122964220502	-9.00862655526517	4.3048937229573	74741642	74741642
3	74817359	UNC5544144	1.51198497118914	0.607198009820134	-4.66419889102491	-10.8750535124064	7.00083468183026	11.1229653783467	-9.008623701033	4.30489306327805	74817359	74817359
3	74878684	UNC5545015	1.51198666968318	0.607198274699073	-4.66419627124884	-10.8750544687397	7.0008309765914	11.1229665883741	-9.00862271430444	4.30489094494517	74878684	74878684
3	74884019	UNC030103315	1.5119864841481	0.607198391524142	-4.66419564334668	-10.8750544587291	7.00083030608502	11.1229666664499	-9.00862261609463	4.30489086996323	74884019	74884019
3	75059338	UNC5546743	1.51198521489042	0.60720327679107	-4.66418189936112	-10.8750548235441	7.00081596340732	11.1229656956849	-9.00862979513093	4.30489636726235	75059338	75059338
3	75112806	UNC5547224	1.51198626755309	0.607200844410262	-4.66417717792769	-10.8750550826007	7.00080946174515	11.1229642004079	-9.00863112199931	4.30490260841126	75112806	75112806
3	75271536	UNC5549039	1.51197968680165	0.607196917918152	-4.664178138949	-10.8750569401632	7.00081497276292	11.1229635407003	-9.00863205261523	4.30491201354434	75271536	75271536
3	75309789	UNC5549545	1.50281151132254	0.535171250332549	-4.67340155896558	-10.8842473008452	6.99160011567202	11.114149933604	-9.02791842813853	4.44183447701815	75309789	75309789
3	75467581	UNC5551551	1.49102457048473	0.451274830544456	-4.6852678445717	-10.8960673879612	6.97974988092439	11.1027908811709	-9.05206480499153	4.60855987439996	75467581	75467581
3	75603120	UNC5553547	1.47557089293109	0.355609839437285	-4.70082787684037	-10.911565919449	6.9642118213907	11.0878610390811	-9.08263472084667	4.81177492429584	75603120	75603120
3	75618594	UNC5553882	1.45506356368996	0.253504451656569	-4.72151354067203	-10.9321617174593	6.94355559659168	11.0679549148865	-9.1213714943724	5.05496822567895	75618594	75618594
3	75770689	UNC5556339	1.42838704222403	0.166416014330705	-4.75253166082578	-10.9579640526516	6.91664200116905	11.0419465861845	-9.16854198611606	5.32564605568521	75770689	75770689
3	75914106	backupJAX00527064	1.9093785711453	0.645006982419938	-9.82971281180007	-8.70231248473269	7.33844707868577	11.5225312750322	-8.68828398221724	5.80494537146675	75914106	75914106
3	75922541	UNC5559078	1.95924828681259	0.021815776197645	-9.78020006952907	-8.65245373083897	7.38816455918053	11.5730834891749	-8.65879040619316	6.14913209519553	75922541	75922541
3	75978931	UNC5560335	3.00183227328402	-0.872025690836371	-9.71859801704813	-8.59047691966231	7.42454441651126	11.6340324120319	-8.560318924177	5.6810104498966	75978931	75978931
3	76113608	UNC5562177	3.57744973986654	-1.43247277289721	-9.71865744422379	-8.59036818267692	7.40963799791375	11.634299877228	-8.56065283268226	5.68076361747188	76113608	76113608
3	76263144	UNC5564469	3.88156888275441	-1.7906724207868	-9.70830605274741	-8.5799726298012	7.41241433829878	11.6447574582075	-8.5506664622078	5.69087688628251	76263144	76263144
3	76278876	UNC030106226	3.88157298979113	-1.79067616041713	-9.70830608779738	-8.57997282843433	7.41241411544462	11.644756592831	-8.5506657237546	5.69087710233669	76278876	76278876
3	76448162	UNC5566532	3.88157000559144	-1.79066981811971	-9.70830775250965	-8.57997691685747	7.41241072847089	11.6447536508242	-8.55065820226471	5.69087830486498	76448162	76448162
3	76503382	backupUNC030479790	3.8815713105491	-1.79066821571544	-9.70830801330994	-8.57997745734566	7.41240980268628	11.6447534697713	-8.55065830621624	5.69087740958056	76503382	76503382
3	76516720	UNC5567230	3.88157227878657	-1.79066838988388	-9.70830846126868	-8.57997721849107	7.4124100293907	11.6447534673563	-8.5506585110121	5.69087680512213	76516720	76516720
3	76633249	UNC5569296	3.88157353258396	-1.79066618793177	-9.70830552172598	-8.57997660436399	7.41240682308211	11.6447536146744	-8.55066232144729	5.69087666512852	76633249	76633249
3	76680584	UNC030107226	3.88157368335115	-1.79066640369392	-9.70830363307768	-8.57997714532925	7.4124040698204	11.644753940952	-8.55066145897693	5.69087694695425	76680584	76680584
3	76699676	JAX00527206	3.88157378507342	-1.79066645763194	-9.70830284257931	-8.57997762651935	7.41240297903833	11.6447540979549	-8.55066106330178	5.6908771279657	76699676	76699676
3	76744015	UNC5570922	3.88157141488628	-1.79067053594663	-9.70845398328069	-8.57998083753443	7.4123979598867	11.6447477577177	-8.55068681854251	5.69107504281357	76744015	76744015
3	76756097	JAX00109230	3.64321439306998	-2.0291110363314	-11.1034474602838	-8.81507689703798	7.17244289959015	11.4147693211584	-9.01669705987661	8.73390583971122	76756097	76756097
3	76842895	UNC5572051	3.64465091191284	-2.02771473693269	-11.1009828458328	-8.82501099575289	7.17240289015367	11.4162154201742	-9.01527721153365	8.73571656781126	76842895	76842895
3	76897563	UNC5572606	3.64631843905649	-2.02611107398019	-11.0982980383651	-8.83554186646096	7.17165872062274	11.4178918267901	-9.01365219298518	8.73773418532208	76897563	76897563
3	77054261	UNC5575454	3.64826578230493	-2.02425936564955	-11.0953446138973	-8.84670019028912	7.16997125182808	11.4198493208047	-9.01177558763309	8.7399934025314	77054261	77054261
3	77054897	UNC030107694	3.65055652561452	-2.0221066193773	-11.0920622251906	-8.85850343071315	7.16699274513356	11.4221513816022	-9.00959482867645	8.74256645160722	77054897	77054897
3	77113771	UNC5575973	3.65341159777667	-2.01944465302675	-11.0890138830196	-8.87079893870937	7.16245348825127	11.4250194293507	-9.00687122707857	8.74524418645557	77113771	77113771
3	77267045	UNC5578213	3.65679686505735	-2.01632659969176	-11.0854789011585	-8.88370670095052	7.15558650072218	11.4284193119634	-9.0036903875147	8.74839991157252	77267045	77267045
3	77338841	JAX00527285	3.66085192086513	-2.012637374318	-11.0813476610722	-8.89713204339467	7.14558346613978	11.4324925218737	-8.99993270382447	8.75212187373077	77338841	77338841
3	77339162	JAX00109271	3.66576869381759	-2.00822084648045	-11.0764643778217	-8.91089331765902	7.13125281390729	11.4374309400446	-8.99544246017986	8.75656855437154	77339162	77339162
3	77340061	UNC5579487	3.67181299806893	-2.00286285112511	-11.0706189400224	-8.92465423083173	7.11086406406655	11.4435026694941	-8.99000599310721	8.76196228345682	77340061	77340061
3	77355303	JAX00527291	3.67936032270664	-1.99626346731279	-11.0635210441554	-8.93781024581312	7.08187123927287	11.4510841281646	-8.98332557052371	8.76860463766091	77355303	77355303
3	77480008	UNC5581632	3.6889534739291	-1.98799301211735	-11.0547598480981	-8.94929159987732	7.04042571627915	11.4607226651502	-8.97497270615709	8.77691531089142	77480008	77480008
3	77556995	UNC5582753	3.70140317096625	-1.97741845007954	-11.0437327507441	-8.9572270661526	6.98051388875371	11.4732314947348	-8.96431793434506	8.78754764686652	77556995	77556995
3	77561387	JAX00109289	3.71794226941914	-1.96358073862378	-11.0295493610815	-8.95824531712513	6.8925285428702	11.4898566627722	-8.95041363108041	8.80146157284927	77561387	77561387
3	77694007	UNC5584587	3.66000351156474	-1.94305952886662	-11.0107012285183	-8.877119263895	6.76431619636284	11.5144305683814	-8.9299260051387	8.82205575010961	77694007	77694007
3	77815077	UNC5586083	3.57317234245821	-1.94059717876711	-11.0100871598432	-8.80513992147814	6.76885873024487	11.5168261575036	-8.92753092837659	8.82449795825831	77815077	77815077
3	77820119	JAX00109308	3.48001359655409	-1.93758128627287	-11.0089836382763	-8.73026056313039	6.77412541352802	11.5197710925739	-8.92458061872619	8.82749600374976	77820119	77820119
3	77862869	UNC5586708	3.48926225041355	-1.84422898726628	-10.9123189744569	-8.75964506846411	6.31032775212002	11.6281500663897	-8.8324154786507	8.92086843991477	77862869	77862869
3	78056559	UNC5589260	3.53349303429453	-1.72064391629297	-10.7990354752405	-8.25128872648708	5.11719980793981	11.7872542972768	-8.71153511774749	9.04455609625685	78056559	78056559
3	78073571	UNC5589533	3.42289892660191	-1.71458382833414	-10.7954263161413	-8.15339458690092	5.10160133801992	11.7938882850449	-8.70558456551433	9.05060074722393	78073571	78073571
3	78229138	UNC5592116	3.30350424457204	-1.70985224784238	-10.7929965908042	-8.0625142171551	5.10891368990621	11.798537639144	-8.70091364002698	9.05532112220646	78229138	78229138
3	78267306	JAX00527422	3.17777764867507	-1.70453617262759	-10.790037993175	-7.96888905326043	5.11695725999642	11.8037670011386	-8.69565534331227	9.06061665256528	78267306	78267306
3	78299626	UNC5593276	3.04578093189097	-1.69863224033293	-10.7865474088361	-7.87261036191627	5.12573233547305	11.8095812481991	-8.68980572194431	9.06650121746652	78299626	78299626
3	78411041	UNC5594712	2.90760341602119	-1.69214002784953	-10.7825192047113	-7.77378414898514	5.1352410125114	11.8159842976751	-8.68336109694782	9.07297575228604	78411041	78411041
3	78499312	UNC5595555	2.76336336993553	-1.68505777386848	-10.7779508799721	-7.67252458462428	5.1454781652316	11.8229734473874	-8.67632331846463	9.08004157437498	78499312	78499312
3	78501326	backupUNC030615251	2.61320116046264	-1.67738928684274	-10.7728430962022	-7.56895803393293	5.15644058796639	11.8305462259194	-8.66869561602529	9.08769805865474	78501326	78501326
3	78594114	JAX00109366	2.45727270319722	-1.66913594120627	-10.7671947556515	-7.46322229426018	5.16811793320346	11.8386989212595	-8.66048004790506	9.09594348136283	78594114	78594114
3	78705151	UNC5598889	2.29576140521616	-1.66030212882273	-10.7610099883222	-7.35546062285863	5.18050196935677	11.8474269450008	-8.65168305404405	9.10476547447389	78705151	78705151
3	78753586	UNC5599491	2.12886985408019	-1.65090061651741	-10.7542907237464	-7.24582990058753	5.19358282153703	11.8567240862394	-8.64231236205032	9.11415684104507	78753586	78753586
3	78810353	JAX00109383	1.95677369483848	-1.64093701976648	-10.7470379093619	-7.13449096424636	5.2073486882601	11.8665798556043	-8.63237761892797	9.12414127359982	78810353	78810353
3	78834135	UNC5600646	-1.42067468420056	-1.37910410398941	-10.4902473461262	-6.71088660368037	5.54506068914225	12.1304142123702	-8.46473074808876	10.7901685845729	78834135	78834135
3	79006197	UNC5603578	-1.64864963773748	-1.36146593804903	-10.475361470943	-6.59108692084658	5.56783174497229	12.1479251416517	-8.44702434237472	10.8078314233268	79006197	79006197
3	79016725	JAX00109398	-1.88066807368425	-1.34326234416061	-10.4599088192834	-6.47072443112297	5.59125806171869	12.1659968300271	-8.42874904592372	10.8260578224291	79016725	79016725
3	79035098	UNC5604131	-2.11630297193776	-1.32452805187022	-10.443921376641	-6.35002585509226	5.61530214626908	12.1845976231455	-8.40993783360965	10.8448163197363	79035098	79035098
3	79130096	JAX00527572	-2.35512195947328	-1.30529710119359	-10.4274300202459	-6.22921995530978	5.63992087798544	12.2036938975907	-8.39061818957007	10.8640724502166	79130096	79130096
3	79175494	UNC5605537	-2.59668520358715	-1.28560305872894	-10.4104587056158	-6.10852903831647	5.66506653387643	12.223252590099	-8.37083598837755	10.8837928706505	79175494	79175494
3	79217715	JAX00527587	-2.84052051146756	-1.26548716850783	-10.3930456010833	-5.98818570843265	5.69069066296303	12.2432328733768	-8.35062668716346	10.903942140315	79217715	79217715
3	79224778	JAX00527593	-3.10481428218082	-1.24455179492973	-10.3747959402386	-5.86778865396101	5.71757744667206	12.2640601277801	-8.33071457327154	10.9410276701296	79224778	79224778
3	79308716	UNC5607061	-3.37042827367512	-1.22327776396716	-10.3561712996493	-5.74825629613956	5.74483349235276	12.2852297398459	-8.31046341479377	10.9785338160262	79308716	79308716
3	79330293	JAX00527615	-3.61065487056591	-1.20100370369779	-10.3365090726036	-5.62927391425249	5.74137531293845	12.3082505791225	-8.28928636101554	11.0171020300744	79330293	79330293
3	79384199	UNC5608113	-5.02347819289624	-1.15757136144995	-10.2958550487623	-5.48534934626659	5.77572172100809	12.3547324730731	-8.32168585576637	12.1534856110602	79384199	79384199
3	79494744	UNC5609773	-6.30061302529864	-1.13013502518967	-10.2709649389195	-5.3644674764961	5.78088859778647	12.3855275579179	-8.37006148734979	13.2698257975493	79494744	79494744
3	79620846	UNC5611633	-7.37337977375317	-1.12045920292609	-10.2636195875019	-5.26802745457809	5.75158333280593	12.3988204340792	-8.432239338996	14.3073215908702	79620846	79620846
3	79690182	JAX00527706	-7.9592048679171	-1.14873292661571	-10.2918190422952	-5.29632070000273	5.66078802840653	12.3744437785284	-8.52426531079763	15.1851110406935	79690182	79690182
3	79690182	repJAX00527706	-6.41331134519387	-1.77236899732622	-10.9557665377852	-4.40780817137736	6.9449873508722	12.1544723403255	-7.99790437735158	12.4476997378365	79690182	79690182
3	79773431	UNC5614273	-8.33573953006764	-1.24605281782257	-10.3888637057388	-5.39372125149693	5.36658961344126	12.2855859102507	-8.71701730121211	16.4292190826461	79773431	79773431
3	79785037	UNC5614480	-8.22927840855967	-1.24106572422982	-10.3838736011229	-5.3887321885603	5.2264934620054	12.2944860177816	-8.71234148378482	16.4343119264706	79785037	79785037
3	79940349	UNC5616770	-8.22928459510825	-1.24108046004636	-10.3839031780806	-5.38873273418496	5.22648539378189	12.2944749702464	-8.71236181941536	16.4344024228072	79940349	79940349
3	80034504	UNC5618267	-8.22929059943754	-1.24108926962913	-10.3838960648304	-5.38873770335588	5.22643942082422	12.2944650991186	-8.71237884813092	16.434487965441	80034504	80034504
3	80116121	UNC5619587	-8.229315031353	-1.24111495290643	-10.3844045646389	-5.38875290014925	5.22710545320299	12.2944223409258	-8.71240063954201	16.4344602944607	80116121	80116121
3	80169031	JAX00109485	-8.22935087389814	-1.24112304453923	-10.3847111702407	-5.3887492793112	5.22755068782292	12.2943373349	-8.71240362532551	16.4344499705918	80169031	80169031
3	80264538	UNC5621938	-8.22748871686599	-1.23890004800094	-10.3864237706164	-5.38190477723003	5.22965956375188	12.2773794329467	-8.70861401583308	16.4362923318479	80264538	80264538
3	80293508	UNC030484421	-8.30541598654347	-1.24243580798658	-10.3865789183701	-5.39011448953831	5.31457929697086	12.2904690761768	-8.71354828037383	16.4330451096647	80293508	80293508
3	80345508	UNC5623239	-8.58087458771931	-1.21871848812282	-10.3626989388497	-5.36658744141838	5.7180802557948	12.3083559923672	-8.81918593015289	16.321629138101	80345508	80345508
3	80488602	UNC5625333	-9.06009900299962	-1.23964824647178	-10.3821373333602	-5.38718167738733	6.57492371042846	12.2670751991075	-8.91474357373819	16.1418109244212	80488602	80488602
3	80599904	UNC5626999	-9.03273909836753	-1.27484644928053	-10.4190078421997	-5.42236331030314	6.97411444010459	12.2212265749443	-8.97050948891251	15.9241251740145	80599904	80599904
3	80699258	UNC5628278	-8.73335490163711	-1.31690746257024	-10.4609459632646	-5.46447364094585	7.10406560608186	12.1731339438299	-8.97889717758128	15.6773795960873	80699258	80699258
3	80767738	UNC5629462	-8.73329457746528	-1.31693773246843	-10.4609209577573	-5.46450420114994	7.10404064811053	12.173134826209	-8.97886223935496	15.6773442338764	80767738	80767738
3	80772847	UNC_rs32588448	-8.76074307196724	-1.3215068966783	-10.4880078903127	-5.4688025709822	7.09738280352557	12.2592706995036	-8.99047276125324	15.6728796881645	80772847	80772847
3	80891810	UNC030121003	-8.76136782497537	-1.32186991589045	-10.4862639891655	-5.46919798104149	7.09699360818037	12.2592561736267	-8.99006783487238	15.6725177641381	80891810	80891810
3	80913315	UNC5631926	-8.86203179386361	-1.42221689769543	-9.60495347963354	-5.97241294408382	6.86868700282767	12.158374549925	-9.00618329485149	15.8407368573752	80913315	80913315
3	81005726	UNC5633281	-8.96182505291049	-1.52160305353838	-8.6871726192665	-6.52850409930445	6.68262109015347	12.0567009229527	-9.01221354422858	15.9719963561423	81005726	81005726
3	81070453	UNC5634552	-9.06133811888166	-1.62645918562281	-7.67819518965637	-7.12532534292224	6.53727009146818	11.9186339371233	-9.01558050413774	16.0509943126293	81070453	81070453
3	81203668	UNC5637295	-9.22172808055652	-1.79246300058575	-7.21299230981162	-7.7795368142429	6.3625063135964	11.6675726445413	-8.03468808209193	16.0113293291511	81203668	81203668
3	81262684	JAX00527982	-9.35582928712499	-1.93227549005737	-6.61951939597017	-8.40065716288973	6.25843940869795	11.4133871906525	-7.31593803966768	15.9523927763595	81262684	81262684
3	81267533	UNC5637994	-9.39293588651185	-1.9752243746349	-6.8404524584475	-8.44131656239367	6.20538855365805	11.2817584061616	-6.74664150636854	15.9094238285368	81267533	81267533
3	81389005	UNC030121935	-9.39295115934675	-1.9752314661425	-6.84034929691388	-8.44133341726754	6.20537383383154	11.2817215979282	-6.74664020470851	15.9094101126194	81389005	81389005
3	81411236	UNC5639830	-9.3929541668	-1.97523396911479	-6.84032064250839	-8.44133784326684	6.20536940322298	11.2816961795586	-6.74662525251459	15.909406291423	81411236	81411236
3	81472830	JAX00528018	-9.39296304167332	-1.97523974680044	-6.84027207568758	-8.44134554430815	6.20536326604105	11.2816874149487	-6.74662997184382	15.9093996993236	81472830	81472830
3	81546556	UNC5641865	-9.39297221823779	-1.97524700563153	-6.84021470990463	-8.44135443776983	6.20535605274866	11.2816792274784	-6.7466386175384	15.9093917088551	81546556	81546556
3	81663985	UNC5643181	-9.39298797030977	-1.9752590988256	-6.84012378949111	-8.44136642439502	6.20534470360786	11.2816656066984	-6.74665400760949	15.9093809803247	81663985	81663985
3	81666272	JAX00109598	-9.39299083737218	-1.97525928395311	-6.84011957348143	-8.44136663471289	6.20534454222984	11.2816653384227	-6.74665437397648	15.9093808228436	81666272	81666272
3	81696089	UNC5643685	-9.3929967160491	-1.97526227053725	-6.8400948902319	-8.44136953827253	6.20534172924031	11.2816619264273	-6.7466583753975	15.9093781348207	81696089	81696089
3	81708867	JAX00528056	-9.39300038834902	-1.97526836744799	-6.8400825125675	-8.44136822495766	6.20534136682569	11.2816608095107	-6.7466599344816	15.9093772514674	81708867	81708867
3	81772261	JAX00220702	-9.39300771658857	-1.97528922601784	-6.84002918370591	-8.44137043874643	6.20533823221862	11.2816562091689	-6.74666651016815	15.9093686338394	81772261	81772261
3	81856789	UNC5645844	-9.39301448201241	-1.97531240396809	-6.83995897866242	-8.4413770663447	6.20533266936084	11.2816488659028	-6.74667654016219	15.9093579358861	81856789	81856789
3	81865253	UNC030123630	-9.30767373798713	-2.26078964499043	-6.75605601444755	-8.30020159878752	6.29039989841118	11.3667907642305	-6.66254339715913	15.6300737307301	81865253	81865253
3	81888156	UNC5646492	-9.24502012252692	-2.29537212938436	-6.69503934606618	-8.17429541291999	6.35286723350769	11.4293189777238	-6.60066862687148	15.2282094265374	81888156	81888156
3	81912581	JAX00109616	-9.19818219334644	-2.26056908135014	-6.6500077212586	-8.05875260248247	6.39957775425833	11.476081792986	-6.55433025532399	14.8461823065173	81912581	81912581
3	81912836	UNC5646939	-9.16153531410925	-2.2223653595588	-6.61531914324351	-7.94778652191508	6.43613317161593	11.5126850319995	-6.51800761382106	14.5161957490323	81912836	81912836
3	81941470	UNC5647509	-9.15314726354229	-2.36700265715566	-6.60916591049037	-7.85493082450705	6.44451524989011	11.5211040994768	-6.5095227367991	14.5281500431276	81941470	81941470
3	81986045	UNC5648080	-9.14407449738537	-2.52345578594272	-6.6025107547916	-7.75448944195808	6.45358163247082	11.5302105695545	-6.5003442933383	14.5410825713908	81986045	81986045
3	81987822	JAX00528103	-9.13437090202275	-2.69081869080844	-6.59539389117684	-7.64704959325434	6.46327902441026	11.5399502419953	-6.49052774564376	14.5549315565006	81987822	81987822
3	82025753	UNC5648666	-9.12409970992385	-2.86797010428226	-6.58786096648667	-7.53332628271604	6.47354320019878	11.5502598587498	-6.48013650727364	14.5695905117339	82025753	82025753
3	82047281	JAX00528118	-9.11333598755589	-3.0536141079375	-6.57996702936357	-7.41415094805922	6.48429935676445	11.5610637590399	-6.46924736832163	14.5849523254335	82047281	82047281
3	82051999	UNC5649037	-9.10216377810839	-3.24630549209328	-6.5717735477009	-7.29045088498675	6.49546376117853	11.5722778548758	-6.45794510359099	14.6008971904259	82051999	82051999
3	82082163	UNC5649651	-9.09067306319178	-3.4444897236845	-6.56334615974635	-7.16322470066701	6.50694659493892	11.5838115281804	-6.44632102084419	14.6172965450145	82082163	82082163
3	82100245	UNC5649841	-9.07895834347203	-3.64653963599421	-6.55475452443796	-7.03351700801361	6.51865307024785	11.5955702038391	-6.43446973372112	14.634015971552	82100245	82100245
3	82131423	UNC5650195	-9.06711529876718	-3.85080188518909	-6.5460690246622	-6.90238870481541	6.53048806149248	11.6074575732235	-6.42248874049639	14.6509180192143	82131423	82131423
3	82160549	UNC5650613	-9.05523885681801	-4.05564158314104	-6.53735889775225	-6.77088981115372	6.54235658465061	11.6193785268458	-6.41047369302744	14.667867730396	82160549	82160549
3	82196282	UNC5651075	-9.04341637009774	-4.25948161100966	-6.52869119606481	-6.64003600162556	6.55416696806835	11.6312411707549	-6.39851767736971	14.6847347173442	82196282	82196282
3	82255382	JAX00109641	-9.03173825258867	-4.46083497540861	-6.52012945244728	-6.51077813713719	6.56583295645985	11.6429591393181	-6.38670724985983	14.7013959716637	82255382	82255382
3	82255830	UNC5651867	-9.02028323252542	-4.65834223516806	-6.51173115679822	-6.3839892600997	6.5772764029665	11.6544530958864	-6.37512268878561	14.7177390745241	82255830	82255830
3	82277843	UNC5652277	-9.00912164362765	-4.85078871744279	-6.50354788821067	-6.26044929615075	6.58842707865116	11.6656522972883	-6.36383574891477	14.7336639184072	82277843	82277843
3	82319217	UNC5652982	-9.0091218792991	-4.85080715258102	-6.5035471285939	-6.26043611234918	6.58842806948618	11.6656533849285	-6.36383463731066	14.7336654557192	82319217	82319217
3	82337998	UNC5653396	-9.00912223403533	-4.8508070987325	-6.50354709978748	-6.2604358633091	6.58842801539669	11.6656534062169	-6.3638346149032	14.733665489154	82337998	82337998
3	82366823	UNC_rs47700960	-9.0091225345885	-4.85080696123412	-6.50354703568423	-6.26043563619105	6.58842807993755	11.6656539334998	-6.36383474628813	14.7336649005487	82366823	82366823
3	82380237	UNC5654176	-9.00912286445849	-4.85080685652809	-6.50354699756092	-6.26043543384524	6.588428120519	11.6656541915713	-6.36383479985274	14.7336646401551	82380237	82380237
3	82399783	UNC5654394	-9.00912236675833	-4.85080684488893	-6.50354697480736	-6.26043578327718	6.58842807936302	11.6656541938148	-6.36383486731473	14.7336645638687	82399783	82399783
3	82434258	UNC5655000	-9.00912260299847	-4.85080668022268	-6.50354860851107	-6.26043457685157	6.58842821712643	11.6656550652971	-6.36383478187132	14.7336639680316	82434258	82434258
3	82460398	B6_03-082357013-S	-9.00912266800302	-4.85080674165576	-6.50354833643385	-6.2604347682221	6.58842817651572	11.6656546050409	-6.36383470621726	14.7336644389753	82460398	82460398
3	82465364	UNC5655580	-9.00912250913074	-4.85080676877796	-6.50354826324566	-6.26043491828621	6.58842815307449	11.6656545017574	-6.36383470889197	14.7336645135006	82465364	82465364
3	82504584	UNC5656164	-9.00912273012246	-4.850806846026	-6.5035478748937	-6.2604351206007	6.58842810377859	11.6656538265489	-6.36383458427333	14.7336652255887	82504584	82504584
3	82524812	UNC5656390	-9.00912375676913	-4.85078865006363	-6.50354839070825	-6.26044777744563	6.58842704247223	11.6656525343761	-6.36383511783342	14.7336641159717	82524812	82524812
3	82573568	UNC5657336	-9.01336136909023	-4.7709635045206	-6.50647393364802	-6.31412902259182	6.58419535688916	11.6613990729343	-6.36812788856648	14.7274612885936	82573568	82573568
3	82585178	JAX00528239	-9.01753369601944	-4.69108381036971	-6.50932091966828	-6.368268167178	6.5800287654665	11.6572104656608	-6.37235640617375	14.7213237682819	82585178	82585178
3	82588832	JAX00109666	-9.02163651154486	-4.61122380262941	-6.5120854699471	-6.42281960898424	6.57593186763566	11.6530915824096	-6.37651606434921	14.7152580074096	82588832	82588832
3	82593125	UNC5657639	-9.02566467324126	-4.53145793792207	-6.51476423896852	-6.47773703666667	6.57190910702234	11.6490466357989	-6.38060233895232	14.7092704829296	82593125	82593125
3	82626611	UNC5658221	-9.02961481555673	-4.45186110795999	-6.51735400167445	-6.53297216389519	6.56796498107763	11.6450802890794	-6.38461068506999	14.7033675039994	82626611	82626611
3	82634554	JAX00528264	-9.03347900949616	-4.37250871352495	-6.51985126465007	-6.58847889269128	6.56410331768866	11.641196466375	-6.38853654222755	14.6975546385264	82634554	82634554
3	82656461	UNC5658621	-9.03725618909826	-4.29347601300664	-6.52225338549666	-6.64420533532664	6.56032894384898	11.6373995151978	-6.3923759762328	14.6918384401142	82656461	82656461
3	82669505	JAX00109674	-9.04094240723964	-4.21483736577773	-6.52455763893821	-6.7001016759312	6.55664564895038	11.6336933913804	-6.39612463774698	14.686224685303	82669505	82669505
3	82682411	UNC5659068	-9.04453371859537	-4.13666824448595	-6.52676133160441	-6.75611624462732	6.55305726447736	11.6300820733763	-6.39977884879493	14.6807190502543	82682411	82682411
3	82685366	backupUNC030619800	-9.04802639501556	-4.05904363643066	-6.52886206062734	-6.81219784343654	6.54956761904772	11.6265696960903	-6.40333461658807	14.6753272369602	82685366	82685366
3	82724366	UNC5659943	-9.05141677067995	-3.98203853032729	-6.53085808181374	-6.86829323129835	6.54618041494414	11.623159544816	-6.40678805187434	14.6700547062335	82724366	82724366
3	82748787	UNC5660349	-9.05470157224741	-3.90572553827158	-6.53274510454613	-6.92435171366281	6.54289878127269	11.619854897194	-6.41013629992682	14.6649065501881	82748787	82748787
3	82785848	UNC5660748	-9.05787854240802	-3.83017648776803	-6.53452445132586	-6.98031993214669	6.53972577511799	11.6166600578525	-6.41337393994366	14.6598875206218	82785848	82785848
3	82808307	UNC5661078	-9.06094230871782	-3.75546323085961	-6.53619143096096	-7.03614590380165	6.53666508235683	11.6135763370114	-6.41650140528005	14.6550028602519	82808307	82808307
3	82833813	JAX00528319	-9.06389144032697	-3.68165451669951	-6.53774584605547	-7.09177732265933	6.53371905530006	11.6106073989225	-6.41951403968194	14.6502567112007	82833813	82833813
3	82852124	UNC5661605	-9.06672320177231	-3.60881784345733	-6.53918637514136	-7.14716273862393	6.53089029884031	11.6077559645607	-6.42240950779807	14.645653403392	82852124	82852124
3	82865011	UNC5661784	-9.06943506435692	-3.53701899208706	-6.54051175897944	-7.20225116804572	6.52818113170502	11.6050241664024	-6.42518515337348	14.6411968387352	82865011	82865011
3	82895635	UNC5662153	-9.07202443754464	-3.46632209961376	-6.54172114584351	-7.25699286740114	6.52559425658928	11.602414044516	-6.42783930238895	14.6368915516867	82895635	82895635
3	82941448	UNC5662736	-9.07448998562504	-3.39678654398102	-6.54281342638851	-7.31133779093489	6.52313053915974	11.5999278002673	-6.43036992129568	14.6327393287981	82941448	82941448
3	82946416	JAX00528343	-9.07683092838368	-3.32847244780118	-6.54378938469298	-7.36523760450345	6.52079300717073	11.5975671725884	-6.43277407306225	14.6287442586845	82946416	82946416
3	82955895	UNC5662853	-9.07904429605121	-3.26143467204593	-6.54464830870381	-7.41864523570362	6.51858169118975	11.5953334774155	-6.43505151007134	14.6249088539707	82955895	82955895
3	82959764	UNC030485727	-9.08112950813	-3.1957257641211	-6.54539411316678	-7.47151482229961	6.51649888361994	11.593228570624	-6.43719936668535	14.6212361201589	82959764	82959764
3	82959819	JAX00528362	-9.08308336433956	-3.13139456115391	-6.54603682749816	-7.52380377253222	6.5145472438378	11.5912556508229	-6.43921452208763	14.6177301529508	82959819	82959819
3	82992630	UNC5663319	-9.08490578136787	-3.06848808649817	-6.54656661126321	-7.57547074557936	6.51272608842551	11.589413228573	-6.44109918808624	14.6143910957964	82992630	82992630
3	83013270	UNC5663586	-9.08659888316773	-3.00705214034288	-6.54697852460684	-7.62647390933365	6.5110350046957	11.5877013157933	-6.44285249345939	14.6112196304215	83013270	83013270
3	83053042	UNC5664114	-9.07454620416895	-2.93393397303397	-6.66989080415733	-7.64405437158212	6.52292071590464	11.6017839660427	-6.42412489592003	14.6218455669151	83053042	83053042
3	83072015	UNC5664389	-9.07556846327078	-2.8750724849688	-6.67115390806887	-7.69515816668206	6.52189859220905	11.6007658588183	-6.42513246527905	14.6194210372422	83072015	83072015
3	83151284	UNC5665754	-9.07648395038072	-2.81781802958639	-6.67206735815497	-7.74556276961689	6.52098333971799	11.5998508788246	-6.42604558532284	14.6171434745192	83151284	83151284
3	83165679	UNC5665946	-9.07727417950464	-2.76218824645104	-6.67285743960064	-7.795133609025	6.52019380295551	11.5990610342586	-6.42683363551623	14.6150322728834	83165679	83165679
3	83191263	JAX00109712	-9.07794032479507	-2.70820938131037	-6.67352363909134	-7.84383852022218	6.51952825551191	11.5983952087924	-6.42749808943622	14.6130864905509	83191263	83191263
3	83207586	UNC5666584	-9.07848364026195	-2.65590670213912	-6.67406712525317	-7.89164562550771	6.51898522460876	11.5978521021006	-6.4280397568153	14.6113055232679	83207586	83207586
3	83229321	UNC5667076	-9.07890565698692	-2.60530149340202	-6.67448911582362	-7.93852599973757	6.5185636001324	11.5974303873467	-6.42846015827381	14.6096884367448	83229321	83229321
3	83263334	UNC5667490	-9.07920911546774	-2.5564104858893	-6.67479117439547	-7.98445294551423	6.51826190026634	11.597128654432	-6.42876097177627	14.6082341383447	83263334	83263334
3	83274949	JAX00528467	-9.07939335373125	-2.50925000908019	-6.67497539407789	-8.02940141935645	6.5180782950157	11.5969447002146	-6.42894398540149	14.606941166417	83274949	83274949
3	83296267	UNC5667757	-9.07946184935622	-2.46382957654132	-6.6750434232106	-8.07334941534749	6.51801072081196	11.5968767527681	-6.42901105286199	14.6058078437376	83296267	83296267
3	83338583	UNC5668030	-9.07946262256269	-2.46382860255391	-6.67504328450808	-8.07335015711341	6.51801097710115	11.5968768215338	-6.42901098958666	14.6058078576898	83338583	83338583
3	83359391	UNC5668214	-9.07946298879509	-2.46382852903879	-6.67504326853643	-8.07335014148713	6.51801124767809	11.5968768304534	-6.42901098538328	14.6058078351092	83359391	83359391
3	83359527	JAX00109724	-9.07946310870921	-2.4638285512494	-6.67504329033895	-8.07335016370018	6.51801152155291	11.5968768004522	-6.42901102090186	14.6058078128945	83359527	83359527
3	83382456	UNC5668553	-9.0794634676695	-2.46382853396049	-6.67504327270548	-8.07335014641489	6.51801179464964	11.5968768110083	-6.42901101508495	14.6058078301774	83382456	83382456
3	83417875	UNC5668866	-9.07946394661543	-2.46382945956312	-6.67504338374365	-8.07335026057436	6.51801390660906	11.5968766382956	-6.42901122942674	14.6058077350187	83417875	83417875
3	83460922	UNC5669243	-9.079464747889	-2.46383033217116	-6.67504344144825	-8.07335032131512	6.51801601692538	11.5968765204493	-6.42901138783877	14.6058076932876	83460922	83460922
3	83482577	UNC5669462	-9.079465055728	-2.46383123566804	-6.67504358660289	-8.07335046961321	6.51801810866343	11.5968763132321	-6.42901163695652	14.6058075626731	83482577	83482577
3	83506551	UNC5669755	-9.07946549492825	-2.46383210399034	-6.6750437117563	-8.07335059787063	6.51802019494614	11.5968761267258	-6.42901186487085	14.6058074517444	83506551	83506551
3	83531932	UNC5670056	-9.07946547898529	-2.46383306105087	-6.67504391081808	-8.07335080016487	6.51802229052355	11.5968758639916	-6.42901217062074	14.6058072671247	83531932	83531932
3	83575098	UNC5670515	-9.07959532514782	-2.46390379478214	-6.67490949335941	-8.07265365398398	6.51797201016701	11.5970237498429	-6.4298547498578	14.6059212571212	83575098	83575098
3	83592001	UNC5670709	-9.07946525433686	-2.46383437382317	-6.67504362562182	-8.07334906035367	6.51802707029412	11.5968761053583	-6.42901830251951	14.6058074410027	83592001	83592001
3	83602103	JAX00528536	-9.0794655454121	-2.46383539739698	-6.67504396301819	-8.07334977649092	6.51802899398605	11.5968756844341	-6.42901714909333	14.6058071529914	83602103	83602103
3	83635701	UNC5671247	-9.07946587811843	-2.46383667222444	-6.67504464662855	-8.07335154871708	6.51803061057295	11.5968748769108	-6.42901332739926	14.6058065856041	83635701	83635701
3	83651459	UNC5671445	-9.07946509031578	-2.46383766511367	-6.6750449382164	-8.07335227403802	6.5180328853316	11.5968745140851	-6.42901373844746	14.6058063067146	83651459	83651459
3	83696052	UNC5671878	-9.07946401346954	-2.4638386798962	-6.67504528018708	-8.07335304938385	6.51803514811375	11.596874099805	-6.42901420169627	14.6058059767142	83696052	83696052
3	83708071	JAX00109750	-9.07946322566499	-2.46383967277933	-6.67504557177521	-8.07335377470554	6.518037422866	11.5968737369792	-6.42901461274451	14.6058056978243	83708071	83708071
3	83735522	UNC5672509	-9.07946194700039	-2.46384059682059	-6.67504586015566	-8.07335449622652	6.51803956554849	11.5968733810999	-6.4290150143761	14.6058049679308	83735522	83735522
3	83767438	UNC5672925	-9.10966351767944	-2.58868983989818	-6.70474049719247	-8.10355362828526	6.84697314032866	11.5572284378907	-6.47537644042325	14.5778223452592	83767438	83767438
3	83775461	UNC030128803	-9.14192405335925	-2.59194703017262	-6.73665060682397	-8.1359063118311	7.06180020288027	11.5184767939586	-6.5187372896735	14.5448882950216	83775461	83775461
3	83839732	JAX00528577	-9.113975790037	-2.39125747485966	-6.70854455797503	-8.60093893792429	7.19804736744965	11.5435751545224	-6.49569679440652	14.5687910332304	83839732	83839732
3	83840769	UNC030129017	-9.13967161901164	-2.17426232069405	-6.73428870535547	-8.62662791277608	7.13848694860634	11.5187766510515	-6.5198294022688	14.5374163604482	83840769	83840769
3	83855678	UNC5674284	-9.13967258143865	-2.17425231404774	-6.73428932334376	-8.62662910722416	7.1384832361702	11.5187756400301	-6.51983047122461	14.5374149210786	83855678	83855678
3	83872040	UNC5674577	-9.13967288019337	-2.17425229177256	-6.73428882567993	-8.62662937374815	7.13848325892098	11.518775654961	-6.51983047265347	14.5374149301655	83872040	83872040
3	83908496	UNC5675105	-9.13967260104763	-2.17425233368003	-6.7342888673732	-8.62662941544867	7.1384832172192	11.5187756132611	-6.51983051438307	14.5374149014523	83908496	83908496
3	83926193	UNC5675372	-9.13967255683657	-2.17425233241248	-6.73428886791122	-8.62662941598757	7.13848321627305	11.518775612733	-6.51983051490944	14.5374148590512	83926193	83926193
3	83967826	UNC5675778	-9.13967276952764	-2.17425229017823	-6.73428882688597	-8.62662937495729	7.1384832573042	11.5187756537629	-6.519830473859	14.5374148243411	83967826	83967826
3	83999928	UNC5676375	-9.13967240006665	-2.17425283004356	-6.73428884538723	-8.62662907437172	7.13848323878259	11.5187756352458	-6.51983049244714	14.5374147682879	83999928	83999928
3	84018297	UNC5676486	-9.1396724119965	-2.17425258090122	-6.73428885731724	-8.62662924584991	7.13848322685719	11.5187756233194	-6.51983050435746	14.5374147502457	84018297	84018297
3	84057007	UNC5676978	-9.13967227696549	-2.17425218483597	-6.73428872433997	-8.62662910138773	7.13848191637006	11.518775796341	-6.51983030431808	14.5374148791362	84057007	84057007
3	84071808	JAX00109777	-9.1396724350427	-2.17425213710075	-6.73428867712796	-8.62662888691099	7.13848159550723	11.5187758537711	-6.51983023996757	14.5374149268717	84071808	84071808
3	84094978	UNC5677538	-9.13967269692066	-2.17425206007371	-6.73428860094084	-8.62662853713015	7.13848108109081	11.5187759463543	-6.51983013627864	14.5374150038989	84094978	84094978
3	84122233	UNC5677885	-9.13967276605527	-2.17425199200922	-6.73428853372234	-8.62662831621304	7.1384805468697	11.5187760302616	-6.51983004109735	14.5374150719659	84122233	84122233
3	84142362	UNC5678083	-9.13967297922839	-2.17425207008584	-6.73428793680505	-8.62662829567863	7.13848035139839	11.518775947347	-6.51983014487642	14.537415127929	84142362	84142362
3	84191560	UNC5678886	-9.13967301474294	-2.17425196875563	-6.73428772784051	-8.62662798481621	7.1384793691084	11.5187760759008	-6.51982999978863	14.5374152509348	84191560	84191560
3	84200669	UNC030314030	-9.13967292316938	-2.17425198033089	-6.7342880099684	-8.62662785442705	7.1384794477428	11.51877606627	-6.51983000178092	14.5374152556638	84200669	84200669
3	84203763	UNC5679155	-9.13967289337875	-2.17425198494298	-6.73428810236139	-8.62662780928689	7.13847947322382	11.5187760622901	-6.51983000329631	14.5374152577524	84203763	84203763
3	84261577	UNC5680234	-9.13967208552621	-2.17425268825577	-6.73428855894877	-8.62662816252777	7.13847932048884	11.5187760254154	-6.51982901968596	14.5374151690402	84261577	84261577
3	84289041	UNC5680594	-9.13967197134332	-2.17425251564051	-6.73428833791466	-8.62662808032717	7.13847944912007	11.5187761629278	-6.51982959252426	14.5374148857021	84289041	84289041
3	84300489	UNC5680695	-9.13967190267475	-2.17425249341037	-6.73428816721641	-8.62662797978248	7.13847952384256	11.5187762403739	-6.51982981091327	14.5374145897808	84300489	84300489
3	84341185	JAX00528730	-9.13967190438002	-2.17425231569866	-6.73428807342684	-8.6266281160238	7.13847976324736	11.5187762310038	-6.5198298308471	14.5374142461252	84341185	84341185
[truncated: 2,532 more rows]
