# Supplementary material for: LocusPackRat: an R package to support prioritizing candidate genes from large GWAS intervals with standardized evidence aggregation
Source: G3 (Bethesda). 2026 Mar 28;16(6):jkag081. doi: 10.1093/g3journal/jkag081 (PMC13232493; doi:10.1093/g3journal/jkag081)
Supplement: jkag081_Supplementary_Data [file jkag081_supplementary_data.zip › mouse_phenotypes.csv]

gene_symbol	mgi_id	mp_id	phenotype	pubmed_id	description
Adgrl2	MGI:2139714	MP:0006126	abnormal cardiac outflow tract development	31206334	at E11.5
Adgrl2	MGI:2139714	MP:0000267	abnormal heart development	31206334	defective right ventricle, right atrium, and outflow tract with smaller left ventricle at E11.5
Adgrl2	MGI:2139714	MP:0003922	abnormal heart right atrium morphology	31206334	at E11.5
Adgrl2	MGI:2139714	MP:0003920	abnormal heart right ventricle morphology	31206334	at E11.5
Adgrl2	MGI:2139714	MP:0010432	common ventricle	31206334	small single ventricle at E15.5
Adgrl2	MGI:2139714	MP:0010580	decreased heart left ventricle size	31206334	at E11.5
Adgrl2	MGI:2139714	MP:0001402	decreased locomotor activity		heterozygous mutant mice exhibited significantly decreased total distance traveled during open field testing when compared with age- and gender-matched wild-type control mice
Adgrl2	MGI:2139714	MP:0011099	lethality throughout fetal growth and development, complete penetrance		homozygous mutant embryos die at approximately E15.5
Adgrl2	MGI:2139714	MP:0011091	prenatal lethality, complete penetrance	31206334
Adh1	MGI:87921	MP:0005443	abnormal ethanol metabolism	10358022	severely defective ethanol clearance increase in ethanol-induced embryo resorption during pregnancy compared to controls
Adh1	MGI:87921	MP:0005443	abnormal ethanol metabolism	36224745	after an acute ethanol (EtOH) binge (single dose of 5 g/kg), mice exhibit significantly higher serum EtOH levels than wild-type controls at all time points analyzed post-gavage
Adh1	MGI:87921	MP:0005444	abnormal retinol metabolism	10358022	reduced metabolism of retinol to retinoic acid
Adh1	MGI:87921	MP:0005444	abnormal retinol metabolism	11836246	following administration of a 50-mg/kg dose of retinol, there is a 10-fold decrease in retinoic acid production in the liver and a 23-fold drop in the sera compared to wild-type mice retinol toxicity is increased in these mice with a LD50 that is 3-fold less than controls
Adh1	MGI:87921	MP:0005444	abnormal retinol metabolism	12027900	acute retinol toxicity defective retinol clearance, indicated by elevated serum retinol levels
Adh1	MGI:87921	MP:0005444	abnormal retinol metabolism	12851412	reduced retinol metabolism to retinoic acid
Adh1	MGI:87921	MP:0009751	enhanced behavioral response to alcohol	10358022	significant increase in the length of ethanol-induced sleep
Adh1	MGI:87921	MP:0009763	increased susceptibility to induced morbidity/mortality	11836246	mice exposed to vitamin A deficiency in utero start dying during the postnatal period with all mice dead by 15 days of age retinol toxicity is increased in these mice with a LD50 that is 3-fold less than controls female mice given chow with 10-fold higher than normal amounts of vitamin A give birth to pups with high (64%) mortality in the first three days
Adh1	MGI:87921	MP:0001263	weight loss	11836246	mice exposed to vitamin A deficiency in utero have bodyweight that deviate downward from WT at 4 days of age body weights beyond 3 g were not achieved before death
Adh5	MGI:87929	MP:0005266	abnormal metabolism	14980227	in induced endotoxic shock, metabolism of endogenously generated nitrosothiols is severely impaired
Adh5	MGI:87929	MP:0001529	abnormal vocalization
Adh5	MGI:87929	MP:0001417	decreased exploration in new environment
Adh5	MGI:87929	MP:0002843	decreased systemic arterial blood pressure	14980227	while blood pressure is normal in conscious mutants, it is reduced relative to that of wild-type controls in mutants under anesthesia associated with increases in basal levels of S-nitrosothiol (SNO)
Adh5	MGI:87929	MP:0008873	increased physiological sensitivity to xenobiotic	14980227	reduced blood pressure relative to wild-type controls after administration of urethane anesthetic
Adh5	MGI:87929	MP:0002412	increased susceptibility to bacterial infection	14980227	increased S-nitrosylation, tissue damage, and mortality following LPS-challenge and induced sepsis
Adh5	MGI:87929	MP:0009788	increased susceptibility to bacterial infection induced morbidity/mortality	14980227	48% mortality from LPS-induced shock compared to 15% of wild-type mice higher mortality from bacterial septic shock than controls
Adh5	MGI:87929	MP:0009788	increased susceptibility to bacterial infection induced morbidity/mortality	21385828	LPS-challenged mice exhibit decreased survival compared with similarly treated wild-type mice
Adh5	MGI:87929	MP:0009766	increased susceptibility to xenobiotic induced morbidity/mortality	10358022	increased susceptibility to formaldehyde toxicity; decreased LD50
Adh5	MGI:87929	MP:0009766	increased susceptibility to xenobiotic induced morbidity/mortality	21385828	diethylnitrosamine (DEN)-challenged mice exhibit decreased survival compared with similarly treated wild-type mice
Adh5	MGI:87929	MP:0009766	increased susceptibility to xenobiotic induced morbidity/mortality	21385828	diethylnitrosamine (DEN)-challenged mice exhibit decreased survival compared with similarly treated wild-type mice
Adh7	MGI:87926	MP:0005443	abnormal ethanol metabolism	10358022	increase in ethanol-induced embryo resorption during pregnancy compared to controls
Adh7	MGI:87926	MP:0005443	abnormal ethanol metabolism	10402668	defective ethanol clearance
Adh7	MGI:87926	MP:0001392	abnormal locomotor behavior	21075145	administration of D-amphetamine significantly increases the motility and locomotion of 12-17 month old male mutants compared to wild-type mice administration of apomorphine results in a higher response in horizontal movement in 12-17 month old mutants than in wild-type mice
Adh7	MGI:87926	MP:0001392	abnormal locomotor behavior	21075145	administration of D-amphetamine significantly increases the motility of mutants compared to wild-type
Adh7	MGI:87926	MP:0000819	abnormal olfactory bulb morphology	21075145	significantly increased levels of the monoamine metabolite, DOPAC are observed in the olfactory bulb, however levels of dopamine are normal
Adh7	MGI:87926	MP:0005444	abnormal retinol metabolism	10402668	reduced metabolism of retinal to retinoic acid
Adh7	MGI:87926	MP:0005444	abnormal retinol metabolism	11836246	retinol toxicity is increased in these mice with a LD50 that is 1.6-fold less than controls
Adh7	MGI:87926	MP:0000836	abnormal substantia nigra morphology	21075145	levels of dopamine and dopamine dihydroxyphenylacetic acid (DOPAC), a monoamine metabolite, are increased in the substantia nigra
Adh7	MGI:87926	MP:0011232	abnormal vitamin A level	10358022	retinol-treated mutants have significantly lower levels of kidney retinoic acid than wild-type
Adh7	MGI:87926	MP:0001262	decreased body weight	21075145	males exhibit a lower weight than controls at 12-17 months of age
Adh7	MGI:87926	MP:0002757	decreased vertical activity	21075145	heterozygotes exhibit a decrease in spontaneous rearing, but no differences in motility or locomotion
Adh7	MGI:87926	MP:0009746	enhanced behavioral response to xenobiotic	21075145	administration of D-amphetamine significantly increases the motility and locomotion of 12-17 month old male mutants compared to wild-type mice administration of apomorphine results in a higher response in horizontal movement in 12-17 month old mutants than in wild-type mice
Adh7	MGI:87926	MP:0009746	enhanced behavioral response to xenobiotic	21075145	administration of D-amphetamine significantly increases the motility of mutants compared to wild-type
Adh7	MGI:87926	MP:0008544	impaired olfaction	21075145	18-20 month old mutants exhibit impaired olfaction, with mice showing longer times to find an odor target than wild-type mice
Adh7	MGI:87926	MP:0001906	increased dopamine level	21075145	levels of dopamine and dopamine dihydroxyphenylacetic acid (DOPAC), a monoamine metabolite, are increased in the substantia nigra
Adh7	MGI:87926	MP:0009763	increased susceptibility to induced morbidity/mortality	11836246	retinol toxicity is increased in these mice with a LD50 that is 1.6-fold less than controls
Aimp1	MGI:102774	MP:0001697	abnormal embryo size
Aimp1	MGI:102774	MP:0010911	abnormal pulmonary acinus morphology	21576822	increase in diameters of acinar airspaces (comprising alveolar ducts and alveoli) following dox treatment as compared to controls
Aimp1	MGI:102774	MP:0003642	absent seminal vesicle
Aimp1	MGI:102774	MP:0001876	decreased inflammatory response	15681823	within 24 hours after wounding
Aimp1	MGI:102774	MP:0002908	delayed wound healing	15681823	rate of the full thickness dorsal skin wound healing was significantly delayed minimal fibroblastic response by day 3 after wounding, less granulation tissue and decreased deposition of extracellular matrix in the wounds compared to wild-type mice
Aimp1	MGI:102774	MP:0010908	dilated pulmonary alveolar duct	21576822	following doxycycline induction
Aimp1	MGI:102774	MP:0001958	emphysema	21576822	following doxycycline induction
Aimp1	MGI:102774	MP:0000691	enlarged spleen
Aimp1	MGI:102774	MP:0009709	hydrometra
Aimp1	MGI:102774	MP:0011141	increased lung endothelial cell apoptosis	21576822	3 fold increase in caspase 3 activity in lung alveolar cells is measured as early as 4 weeks after doxycycline (dox) induction
Aimp1	MGI:102774	MP:0005425	increased macrophage cell number	21576822	28 weeks of doxycycline induction results in an increase in the number of alveolar macrophages in bronchoalveolar lavage fluid (BALF) and lung parenchyma from lung lysates
Aimp1	MGI:102774	MP:0001925	male infertility
Aimp1	MGI:102774	MP:0001183	overexpanded pulmonary alveolus	21576822	following doxycycline induction
Aimp1	MGI:102774	MP:0011110	preweaning lethality, incomplete penetrance
Arhgef38	MGI:1924919	MP:0005178	increased circulating cholesterol level
Bank1	MGI:2442120	MP:0002459	abnormal B cell physiology	16546095	enhanced survival following CD40 stimulation
Bank1	MGI:2442120	MP:0003945	abnormal lymphocyte physiology	16546095	hyperresponsive to T cell dependent primary responses but not to T cell dependent secondary responses
Bank1	MGI:2442120	MP:0002359	abnormal spleen germinal center morphology	16546095
Bank1	MGI:2442120	MP:0008826	abnormal splenic cell ratio	16546095	increase in the ratio of B to T cells
Bank1	MGI:2442120	MP:0005154	increased B cell proliferation	16546095	following CD40 stimulation
Bank1	MGI:2442120	MP:0008167	increased B-1a cell number	16546095
Bank1	MGI:2442120	MP:0008500	increased IgG2a level	16546095	increased basal IgG2a levels
Bank1	MGI:2442120	MP:0002494	increased IgM level	16546095	increased IgM in mice immunized with TNP-KLH compared to immunized wild-type mice
Bank1	MGI:2442120	MP:0008210	increased mature B cell number	16546095	slight increase in the numbers and percentages of mature splenic B cells, peritoneal B1-a B cells, and bone marrow recirculating B cells
Bank1	MGI:2442120	MP:0008481	increased spleen germinal center number	16546095	increase in the number of spontaneously forming germinal centers
Bank1	MGI:2442120	MP:0008483	increased spleen germinal center size	16546095	following T cell dependent antigen stimulation an increase in the size but not in the number of germinal centers is seen compared to antigen stimulated wild-type mice
Bcl10	MGI:1337994	MP:0002144	abnormal B cell differentiation	12910267	the conversion of transitional type 2 to mature follicular B cells is impaired, resulting in decreases in marginal zone and B1 B cells
Bcl10	MGI:1337994	MP:0001828	abnormal T cell activation	11163238	purified T cells fail to secrete IL-2 in response to T cell receptor activation
Bcl10	MGI:1337994	MP:0002145	abnormal T cell differentiation	11163238
Bcl10	MGI:1337994	MP:0003009	abnormal cytokine secretion	17486093
Bcl10	MGI:1337994	MP:0005078	abnormal cytotoxic T cell physiology	11163238	following injection of lymphocytic choriomeningitis virus the CTL memory response is absent or reduced
Bcl10	MGI:1337994	MP:0002376	abnormal dendritic cell physiology	16862125	impaired zymosan-induced production of Tnfa in bone marrow dendritic cells impaired fungal cell-induced production of Tnfa, Il2, and Il10 in bone marrow dendritic cells
Bcl10	MGI:1337994	MP:0002376	abnormal dendritic cell physiology	17486093	stimulation of bone marrow-derived dendritic cells with antibodies specific for ITAM or zymosan receptors, cytokine production is significantly impaired in response to Toll-like receptor ligands, production of TNF and Il-6 is much lower than in wild-type
Bcl10	MGI:1337994	MP:0001800	abnormal humoral immune response	12910267	failure to initiate humoral responses leading to an inability to clear blood-borne bacteria fail to produce any TNP-specific antibodies in response to either TNP-Ficoll (T cell-independent antigen) or TNP-KLH (T cell-dependent antigen)
Bcl10	MGI:1337994	MP:0001800	abnormal humoral immune response		diminished T-dependent antibody response to recombinant Semliki Forest virus (rSFV)-encoded beta-galactosidase diminished T-independent antibody response to 4-hydroxy-3-nitrophenylacetyl-Ficoll
Bcl10	MGI:1337994	MP:0001819	abnormal immune cell physiology	11163238
Bcl10	MGI:1337994	MP:0008193	abnormal marginal zone B cell physiology	12910267	marginal zone B cells are unable to capture TNP-Ficoll, a T cell-independent antigen marginal zone B cells fail to activate NF-kappaB efficiently after stimulation with lipopolysaccharide (LPS)
Bcl10	MGI:1337994	MP:0004838	abnormal neural fold elevation formation	11163238	at E9.5 the neural folds at the hindbrain fail to elevate on either side of the midline and do not bend toward each other
Bcl10	MGI:1337994	MP:0005025	abnormal response to infection	11163238	following injection of lymphocytic choriomeningitis virus the initial swelling reaction of the foot pad is reduced and CTL memory response is absent or reduced following injection of vesicular stomatitis virus the antigen specific IgM response is reduced (at 4 days) and no IgG response is detected (at 12 days)
Bcl10	MGI:1337994	MP:0005017	decreased B cell number	12910267	population of total B cells (B220+) is decreased in bone marrow and spleen
Bcl10	MGI:1337994	MP:0005093	decreased B cell proliferation	11163238	in purified B cells in response to B cell receptor activation resulting from a failure of cells to enter S phase however, LPS induced proliferation is similar to wild-type
Bcl10	MGI:1337994	MP:0005093	decreased B cell proliferation	12910267	decrease in follicular and marginal zone B cell proliferation proliferation of marginal zone B lymphocytes, but not follicular B cells, in response to stimulation with LPS is decreased compared to wild-type cells
Bcl10	MGI:1337994	MP:0005093	decreased B cell proliferation	14614861	splenic B cells do not proliferate in response to anti-IgM stimulation
Bcl10	MGI:1337994	MP:0004978	decreased B-1 B cell number	12910267
Bcl10	MGI:1337994	MP:0004978	decreased B-1 B cell number
Bcl10	MGI:1337994	MP:0001805	decreased IgG level	11163238	undetectable at 12 days after injection of vesicular stomatitis virus
Bcl10	MGI:1337994	MP:0001805	decreased IgG level		diminished T-dependent antibody response to recombinant Semliki Forest virus (rSFV)-encoded beta-galactosidase (rSFV-beta-gal) diminished T-independent antibody response to 4-hydroxy-3-nitrophenylacetyl-Ficoll
Bcl10	MGI:1337994	MP:0001806	decreased IgM level	11163238	at 4 days after injection of vesicular stomatitis virus
Bcl10	MGI:1337994	MP:0005095	decreased T cell proliferation	11163238	in purified T cells in response to T cell receptor activation resulting from a failure of cells to enter S phase addition of exogenous IL-2 induces only a marginal increase in proliferation
Bcl10	MGI:1337994	MP:0005095	decreased T cell proliferation	14614861	purified T lymphocytes fail to expand or produce Il2when stimulated with antiCD3 +/- antiCD28 costimulation; they do not respond to stimulation with PMA
Bcl10	MGI:1337994	MP:0001830	decreased activated T cell number	11163238	seen in the spleen and lymph nodes
Bcl10	MGI:1337994	MP:0005092	decreased double-positive T cell number	11163238
Bcl10	MGI:1337994	MP:0008174	decreased follicular B cell number	12910267	decrease in mature follicular B cells due to impaired transition from type 2 to mature follicular B cells
Bcl10	MGI:1337994	MP:0002460	decreased immunoglobulin level	11163238	decreased basal levels of all Ig isotypes
Bcl10	MGI:1337994	MP:0008182	decreased marginal zone B cell number	12910267
Bcl10	MGI:1337994	MP:0008211	decreased mature B cell number	12910267	population of recirculating mature B cells (IgM+B200<sup>hi</sup>) is decreased in bone marrow
Bcl10	MGI:1337994	MP:0000715	decreased thymocyte number	11163238	total thymocyte numbers are decreased by about 25%; however B cell numbers appear similar to wild-type
Bcl10	MGI:1337994	MP:0000914	exencephaly	11163238	seen in about 30% before birth
Bcl10	MGI:1337994	MP:0000914	exencephaly	12910267	incomplete penetrance, mice exhibiting exencephaly die in utero
Bcl10	MGI:1337994	MP:0008074	increased CD4-positive, alpha-beta T cell number
Bcl10	MGI:1337994	MP:0002497	increased IgE level		in the serum serum levels of total IgE and OVA-specific IgE are elevated after administration of ovalbumin
Bcl10	MGI:1337994	MP:0002494	increased IgM level		on the surface of peripheral blood B cells
Bcl10	MGI:1337994	MP:0005015	increased T cell number
Bcl10	MGI:1337994	MP:0005090	increased double-negative T cell number	11163238	overall double negative thymocyte numbers are increased the number of CD25-CD44- double negative cells past the beta checkpoint is increased 4- to 5-fold and about 40% of these cells are in the early stages of apoptosis compared to wild-type mice where fewer than 5% of thymocytes appear apoptotic
Bcl10	MGI:1337994	MP:0012261	increased hindbrain apoptosis	11163238	at E9.5 increased apoptosis is seen in the neuronal epithelium in the hindbrain; however, apoptosis is similar to wild-type in the forebrain, midbrain, and hindbrain at E11.5 - E16.5
Bcl10	MGI:1337994	MP:0008082	increased single-positive T cell number
Bcl10	MGI:1337994	MP:0002412	increased susceptibility to bacterial infection	12910267	mutants are unable to efficiently clear S. pneumoniae bacteria from the bloodstream and die within 12 days of infection
Bcl10	MGI:1337994	MP:0002406	increased susceptibility to infection	11163238
Bcl10	MGI:1337994	MP:0000929	open neural tube	11163238	seen in about 30% of embryos only in the hindbrain resulting in exencephaly
Bcl10	MGI:1337994	MP:0011090	perinatal lethality, incomplete penetrance	11163238	about 30% die between E18.5 and birth
Bcl10	MGI:1337994	MP:0011090	perinatal lethality, incomplete penetrance	12910267	30% die between E18.5 and birth because of exencephaly
Bdh2	MGI:1917022	MP:0005561	increased mean corpuscular hemoglobin
Bmpr1b	MGI:107191	MP:0009250	abnormal appendicular skeleton morphology	16179923	display abnormal appendicular skeleton development
Bmpr1b	MGI:107191	MP:0000572	abnormal autopod morphology
Bmpr1b	MGI:107191	MP:0002961	abnormal axon guidance	12654290	defect in axon guidance of ventral retinal ganglion cells into the optic nerve head, showing severely aberrantly growing retinal ganglion cell axons that do not enter the optic nerve head but make abrupt turns
Bmpr1b	MGI:107191	MP:0003795	abnormal bone structure
Bmpr1b	MGI:107191	MP:0009728	abnormal calcaneum morphology	10631182	defects are seen in the calcaneus, in which there is an overall reduction in length and size of the ossification center
Bmpr1b	MGI:107191	MP:0000554	abnormal carpal bone morphology	10631182	several carpal bones are affected
Bmpr1b	MGI:107191	MP:0000164	abnormal cartilage development	10631181	digit cartilage does not develop in mutants
Bmpr1b	MGI:107191	MP:0000164	abnormal cartilage development	10631182	chondrogenesis is impaired in the region of the proximal and middle phalanges
Bmpr1b	MGI:107191	MP:0000164	abnormal cartilage development	10631182	chondrogenesis is impaired in the region of the proximal and middle phalanges
Bmpr1b	MGI:107191	MP:0014105	abnormal chondrocyte differentiation	10631182	chondrocyte differentiation is defective in the phalanges
Bmpr1b	MGI:107191	MP:0006280	abnormal digit development	10631182	initial formation of the digital rays occurs normally, but proliferation of prechondrogenic cells and chondrocyte differentiation in the phalangeal region are reduced
Bmpr1b	MGI:107191	MP:0006280	abnormal digit development	10631182	initial formation of the digital rays occurs normally, but proliferation of prechondrogenic cells and chondrocyte differentiation in the phalangeal region are reduced
Bmpr1b	MGI:107191	MP:0002110	abnormal digit morphology	10631181	homozygous mice show two penetrant phenotypes: mice show complete loss of proximal and medial phalanges in all digits of hindlimb and forelimb, and fusion of the small sesamoid bones that articulate with the missing elements
Bmpr1b	MGI:107191	MP:0013400	abnormal endometrial gland development	11416163	underdeveloped or absent endometrial glands in 89% of mice wide variation in endometrial gland development ranging from a failure of gland formation to inability to develop past a simple epithelium
Bmpr1b	MGI:107191	MP:0002932	abnormal joint morphology	10631182	the proximal interphalangeal joint is absent in adults and the phalanges are replaced by a single rudimentary element, while the distal phalanges are unaffected
Bmpr1b	MGI:107191	MP:0002932	abnormal joint morphology	15781876	appendicular joint defects
Bmpr1b	MGI:107191	MP:0002115	abnormal limb bone morphology	10631181	in homozygous forelimbs, each pair of metacarpophalangeal sesamoids is fused at the distal ends, resulting in a forked configuration the P2-P3 sesamoids are absent or reduced in overall size a novel joint is generated between P3, the fused sesamoids and the metacarpal or metatarsal
Bmpr1b	MGI:107191	MP:0002115	abnormal limb bone morphology	10631182
Bmpr1b	MGI:107191	MP:0000598	abnormal liver morphology
Bmpr1b	MGI:107191	MP:0003073	abnormal metacarpal bone morphology	10631181	at 13.5-14 dpc, metacarpals fail to segment in hindlimbs and forelimbs
Bmpr1b	MGI:107191	MP:0003072	abnormal metatarsal bone morphology	10631181	metatarsal are ~90% the length of wild-type: this is not fully penetrant
Bmpr1b	MGI:107191	MP:0008259	abnormal optic disk morphology
Bmpr1b	MGI:107191	MP:0005306	abnormal phalanx morphology	10631181	homozygotes lack all endochondral-derived phalanges (P1 and P2)
Bmpr1b	MGI:107191	MP:0005306	abnormal phalanx morphology	10631182	by E13.5, but not earlier, the phalanges exhibit decreased cell density and defective proximal phalanx formation percentage of proliferating cells is reduced by 33% in the region of the presumptive phalanges at E12.5 and by E13.5, a 62% reduction is seen
Bmpr1b	MGI:107191	MP:0005306	abnormal phalanx morphology	10631182
Bmpr1b	MGI:107191	MP:0005306	abnormal phalanx morphology	15781876
Bmpr1b	MGI:107191	MP:0001919	abnormal reproductive system physiology	11416163	impaired pseudopregnancy response
Bmpr1b	MGI:107191	MP:0008056	abnormal retina ganglion cell morphology	12654290	defect in axon pathfinding of the ventrally located retinal ganglion cells
Bmpr1b	MGI:107191	MP:0002059	abnormal seminal vesicle morphology
Bmpr1b	MGI:107191	MP:0001146	abnormal testis morphology
Bmpr1b	MGI:107191	MP:0002699	abnormal vitreous body morphology
Bmpr1b	MGI:107191	MP:0009374	absent cumulus expansion	11416163	failure of cumulus cell expansion preventing fertilization <I>in vivo</I>
Bmpr1b	MGI:107191	MP:0009097	absent endometrial glands	11416163
Bmpr1b	MGI:107191	MP:0002544	brachydactyly	10631181	homozygotes have short digits
Bmpr1b	MGI:107191	MP:0002544	brachydactyly	10631182
Bmpr1b	MGI:107191	MP:0002544	brachydactyly	10631182
Bmpr1b	MGI:107191	MP:0002543	brachyphalangia	10631182	the proximal and middle phalanges are reduced
Bmpr1b	MGI:107191	MP:0002543	brachyphalangia	10631182	the proximal and middle phalanges are reduced
Bmpr1b	MGI:107191	MP:0001304	cataract
Bmpr1b	MGI:107191	MP:0000352	decreased cell proliferation	10631181	number of proliferating mesenchymal cells at 13.5 dpc in phalangeal region is reduced 6.4-fold in the distal region of the limbs
Bmpr1b	MGI:107191	MP:0010053	decreased grip strength
Bmpr1b	MGI:107191	MP:0012281	decreased sternebra size	10631182	33% of neonates exhibit a reduced 4th sternebra
Bmpr1b	MGI:107191	MP:0030843	elbow dislocation	10631182	28% of adults sustain frequent elbow joint dislocations
Bmpr1b	MGI:107191	MP:0001926	female infertility	11416163	2 litters, one of 1 pup and the other of 5 pups, were generated by over 30 matings of females and wild-type males over a period of 60 weeks oocytes could be fertilized <I>in vitro</I>
Bmpr1b	MGI:107191	MP:0001926	female infertility	16179923	female mutants are infertile
Bmpr1b	MGI:107191	MP:0001926	female infertility
Bmpr1b	MGI:107191	MP:0004642	fused metatarsal bones	10631181	mutants have fused V-shaped metacarpophalangeal sesamoids
Bmpr1b	MGI:107191	MP:0008730	fused phalanges	10631182	the proximal and middle phalanges are fused
Bmpr1b	MGI:107191	MP:0008730	fused phalanges	10631182	the proximal and middle phalanges are fused
Bmpr1b	MGI:107191	MP:0006042	increased apoptosis	10631181	at 13.5-14.5 dpc, limbs show a 5-fold increase in cell death compared to wild-type
Bmpr1b	MGI:107191	MP:0001566	increased circulating phosphate level
Bmpr1b	MGI:107191	MP:0020421	increased freezing behavior
Bmpr1b	MGI:107191	MP:0030005	increased retina apoptosis	12654290	about a 3-fold increase in retinal apoptosis at P7, with apoptotic cells concentrated in the inner nuclear layer
Bmpr1b	MGI:107191	MP:0001319	irregularly shaped pupil
Bmpr1b	MGI:107191	MP:0002169	no abnormal phenotype detected	10631181
Bmpr1b	MGI:107191	MP:0009011	prolonged diestrus	11416163	prolonged di-oestrus phase in 33% of females
Bmpr1b	MGI:107191	MP:0004634	short metacarpal bones	10631182
Bmpr1b	MGI:107191	MP:0004635	short metatarsal bones	10631182
Bmpr1b	MGI:107191	MP:0000601	small liver
Bmpr1b	MGI:107191	MP:0001157	small seminal vesicle
Bmpr1b	MGI:107191	MP:0001147	small testis
Bmpr1b	MGI:107191	MP:0008258	thin endometrium	11416163	the endometrial lining fails to thicken
Ccn1	MGI:88613	MP:0001648	abnormal apoptosis	12446788	TUNEL analysis revealed the presence of numerous apoptotic vascular cells in homozygous null embryos
Ccn1	MGI:88613	MP:0002191	abnormal artery morphology	12446788	homozygous null embryos displayed loss of vascular integrity in large arteries (e.g. the dorsal aorta and umbilical arteries)
Ccn1	MGI:88613	MP:0008007	abnormal cellular replicative senescence	23508104	fewer senescence cells surrounding the hepatic central veins in CCl4-treated mice
Ccn1	MGI:88613	MP:0004560	abnormal chorionic plate morphology	12446788	at E11.5, approximately 70% of homozygous null embryos displayed successful chorioallantoic fusion but showed vascular deficiency in the chorionic plate, resulting in a relatively pale placenta
Ccn1	MGI:88613	MP:0004787	abnormal dorsal aorta morphology	12446788	the endothelial lining, the smooth-muscle cell wall, and the pericytes of the dorsal aorta were disorganized and mixed with endothelial cells
Ccn1	MGI:88613	MP:0000267	abnormal heart development	17023674	gelatinase activity in the mutant hearts is greatly diminished, particularly in the muscular component of the IVS and the valvular leaflets where defects are observed gelatinase deficiency may compromise the matrix remodeling process that is crucial for fusion of the IVS and AV cushion tissue
Ccn1	MGI:88613	MP:0000281	abnormal interventricular septum morphology	17023674	embryos showed defects in maturation of the interventricular septum, including the fusion of the muscular component that extends as an outgrowth of the ventricular wall and the membranous component that forms from the AV cushion tissue
Ccn1	MGI:88613	MP:0000281	abnormal interventricular septum morphology	17023674	while a VSD in mutant hearts was apparent at E13.5 and E14.5, it is not seen after E15.5, indicating that interventricular septum formation is delayed in mutant embryos but not persistently impaired
Ccn1	MGI:88613	MP:0000286	abnormal mitral valve morphology	17023674	at E14.5, some mutant mice show dysplastic mitral valves (3/27)
Ccn1	MGI:88613	MP:0001711	abnormal placenta morphology	12446788	at E11.5, approximately 70% of homozygous null embryos displayed successful chorioallantoic fusion but showed vascular deficiency in the chorionic plate, resulting in a relatively pale placenta at E12.5, histological analysis revealed vessel branches in the chorionic plate of wild-type but not homozygous null placenta both wild-type and null placentae developed differentiated zones, including the…
Ccn1	MGI:88613	MP:0008803	abnormal placental labyrinth vasculature morphology	12446788	homozygous null embryos displayed a specific defect in vessel bifurcation at the chorioallantoic junction, leading to severe undervascularization in the placental labyrinth unlike the wild-type labyrinth, the mutant labyrinth was saturated with maternal blood sinuses and few fetal vessels were detected notably, trophoblast nuclei were evident in both wild-type and mutant labyrinth, and differenti…
Ccn1	MGI:88613	MP:0010607	common atrioventricular valve	17023674
Ccn1	MGI:88613	MP:0010413	complete atrioventricular septal defect	17023674	55% (10/18) mutant embryos show complete AVSD
Ccn1	MGI:88613	MP:0010413	complete atrioventricular septal defect	17023674	at E14.5, some mutant mice show complete AVSD (4/27)
Ccn1	MGI:88613	MP:0005166	decreased susceptibility to injury	23508104	CCl4-treated mice exhibit reduced hepatic fibrosis, lower levels of hydroxyproline and a 2.5-fold increase in senescent cells compared with wild-type mice following bile duct ligation, mice exhibit reduced fibrosis and hydroxyproline content with increased numbers of senescent cells compared with wild-type mice
Ccn1	MGI:88613	MP:0004068	dilated dorsal aorta	12446788	H&E staining revealed the presence of disorganized vascular cells in the mutant dorsal aorta, which appeared to be significantly dilated, resembling a large aneurysm
Ccn1	MGI:88613	MP:0011108	embryonic lethality during organogenesis, incomplete penetrance	12446788	homozygous null embryos were fully represented at E9.5, suggesting that implantation had proceeded normally however, at E9.5, some homozygous null embryos were already moribund; ~30% of null embryos died by E10.5 due to a failure in chorioallantoic fusion >70% of mutant embryos analyzed between E11.5 and E14.5 died from hemorrhage and/or placental defects of varying degrees of severity
Ccn1	MGI:88613	MP:0000299	failure of atrioventricular cushion closure	17023674	fusion of the inferior and superior cushion tissue was impaired in mutant embryos, as evidenced by gaps between the 2 endocardial cushions at E12.5, a large number of TUNEL- or activated caspase-3 positive apoptotic cells are detectable in the AV cushion tissue proximal to the atrial septum; apoptosis may be detrimental to atrial septum fusion, leading to the ASD phenotype
Ccn1	MGI:88613	MP:0009657	failure of chorioallantoic fusion	12446788	in wild-type embryos, chorioallantoic fusion occurred by E10.5; in ~30% of homozygous null embryos, the allantois failed to fuse with the placenta, resulting in atrophy
Ccn1	MGI:88613	MP:0001914	hemorrhage	12446788	at E14.5, homozygous null embryos were moribund, appeared edematous, and showed evidence of hemorrhage from the umbilical artery, filling the amnion
Ccn1	MGI:88613	MP:0005165	increased susceptibility to injury	23508104	CCl4-treated mice exhibit prominent central-to-central bridging fibrosis, a 4-fold increase more fibrotic area of collagen deposition, 3-fold increase in hydroxyproline accumulation and fewer senescence cells around the central vein compared with control mice 3 weeks following bile duct ligation, mice exhibit a 3-fold increase in fibrotic area and hydroxyproline content and fewer senescent cells …
Ccn1	MGI:88613	MP:0003333	liver fibrosis	23508104	CCl4-treated mice exhibit prominent central-to-central bridging fibrosis and a 4-fold increase more fibrotic area of collagen deposition in hydroxyproline accumulation compared with control mice 3 weeks following bile duct ligation, mice exhibit a 3-fold increase in fibrotic area compared with wild-type mice
Ccn1	MGI:88613	MP:0011087	neonatal lethality, complete penetrance	12446788	only a few embryonic survivors developed to term and were born alive, but these mice died within 24 hours of birth
Ccn1	MGI:88613	MP:0010404	ostium primum atrial septal defect	17023674	20% of adult mutant mice (5/25) show persistent ASD, where the septum primum failed to fuse completely with the cushion tissue and the ostium primum remained septum secundum formation was normal, but the postnatal fusion of the two septa was precluded by the defective septum primum; consequently, blood cells were trapped between the atria and the hemodynamic flow was in disarray
Ccn1	MGI:88613	MP:0004266	pale placenta	12446788	at E11.5, approximately 70% of homozygous null embryos displayed successful chorioallantoic fusion but showed vascular deficiency in the chorionic plate, resulting in a relatively pale placenta
Ccn1	MGI:88613	MP:0004225	patent cardiac foramen ovale	17023674	the foramen ovale remained patent in affected adult mice
Ccn1	MGI:88613	MP:0010402	ventricular septal defect	17023674	45% of mutant embryos (8/18) show VSD
Ccn1	MGI:88613	MP:0010402	ventricular septal defect	17023674	at E14.5, some mutant mice show VSD (11/27), but this is no longer apparent at E15.5
Cenpe	MGI:1098230	MP:0004966	abnormal inner cell mass proliferation	12361599	E3.5 embryos grown in culture exhibit retarded growth of the inner cell mass
Cenpe	MGI:1098230	MP:0001303	abnormal lens morphology
Cenpe	MGI:1098230	MP:0002658	abnormal liver regeneration	12361599	following liver injury, hepatocytes from mutants treated with an adenoviral cre, exhibit abnormal mitosis with misaligned, centrophilic chromosomes
Cenpe	MGI:1098230	MP:0004046	abnormal mitosis	12361599	following liver injury, hepatocytes from mutants treated with an adenoviral cre, exhibit abnormal mitosis with misaligned, centrophilic chromosomes
Cenpe	MGI:1098230	MP:0004046	abnormal mitosis	12361599	E3.5 embryos grown in culture exhibit aberrant mitosis, such as displaced chromosomes from the metaphase plate
Cenpe	MGI:1098230	MP:0004046	abnormal mitosis	12361599	fibroblasts infected with adenovirus encoding cre show mitotic abnormalities with defects in chromosome alignments; in some cases, one or two chromosomes are displaced from the metaphase plate, in other cases chromosomes fail to align or are clustered near the poles in a centrophilic position percentage of mitotic cells with misaligned chromosomes increases over time, from 28% at 24 hours postinf…
Cenpe	MGI:1098230	MP:0001304	cataract
Cenpe	MGI:1098230	MP:0008866	chromosomal instability	12361599	chromosomal instability is observed during liver regeneration after injury in hepatocytes from mutants treated with an adenoviral cre
Cenpe	MGI:1098230	MP:0011096	embryonic lethality between implantation and somite formation, complete penetrance	12361599	mutants die before E7.5 but after E3.5
Cenpe	MGI:1098230	MP:0011886	increased circulating lipase level
Cenpe	MGI:1098230	MP:0013279	increased fasting circulating glucose level
Cenpe	MGI:1098230	MP:0011100	preweaning lethality, complete penetrance
Cisd2	MGI:1914256	MP:0004924	abnormal behavior
Cisd2	MGI:1914256	MP:0002896	abnormal bone mineralization
Cisd2	MGI:1914256	MP:0004231	abnormal calcium ion homeostasis	22343142	mutant myoblasts exhibit a higher ER Ca2+ content compared with controls
Cisd2	MGI:1914256	MP:0002697	abnormal eye size
Cisd2	MGI:1914256	MP:0002078	abnormal glucose homeostasis
Cisd2	MGI:1914256	MP:0011635	abnormal mitochondrial crista morphology	22343142	the mitochondria observed in mutant diaphragm or tibialis anterior (TA) contained extensive and compact cristae
Cisd2	MGI:1914256	MP:0011633	abnormal mitochondrial shape	22343142	immunofluorescence analysis of primary diaphragm myoblasts revealed mitochondria that are significantly more elongated in mutant mice
Cisd2	MGI:1914256	MP:0004090	abnormal sarcomere morphology	22343142	disintegration of the sarcomeric structure in many areas
Cisd2	MGI:1914256	MP:0003084	abnormal skeletal muscle fiber morphology	22343142	increased intermyofibrillar space in many areas
Cisd2	MGI:1914256	MP:0009409	abnormal skeletal muscle fiber type ratio	22343142	immunohistochemical analysis of diaphragm sections reacted with antibody against slow type I myosin heavy chain revealed that mutant diaphragm exhibits a higher proportion of slow-twitch fibers; this was not accompanied by a significant change in overall mean fiber size, although there were mild alterations in the fiber size distribution curves
Cisd2	MGI:1914256	MP:0000759	abnormal skeletal muscle morphology	22343142	diaphragm muscle from mutant 3.5-month-old mice by electron microscopy shows significant skeletal muscle structural disarray
Cisd2	MGI:1914256	MP:0001262	decreased body weight	22343142	low body weight manifests between 2 and 3 months of age
Cisd2	MGI:1914256	MP:0001262	decreased body weight
Cisd2	MGI:1914256	MP:0000063	decreased bone mineral density
Cisd2	MGI:1914256	MP:0008805	decreased circulating amylase level
Cisd2	MGI:1914256	MP:0002644	decreased circulating triglyceride level
Cisd2	MGI:1914256	MP:0002834	decreased heart weight
Cisd2	MGI:1914256	MP:0003961	decreased lean body mass
Cisd2	MGI:1914256	MP:0001402	decreased locomotor activity
Cisd2	MGI:1914256	MP:0004089	dilated sarcoplasmic reticulum	22343142	presence of numerous vacuolar structures suggestive of dilated sarcoplasmic reticulum
Cisd2	MGI:1914256	MP:0030941	enhanced autophagy	22343142	elevated autophagy in skeletal muscle of mutant mice
Cisd2	MGI:1914256	MP:0002841	impaired skeletal muscle contractility	22343142	there is a decrease in diaphragmatic force-generating capacity during brief tetanic, single twitch and repetitive submaximal electrical stimulation protocols the mutant diaphragms were better able to maintain their initial force level during repetitive stimulations due to an increased percentage of slow-twitch fibers
Cisd2	MGI:1914256	MP:0005343	increased circulating aspartate transaminase level
Cisd2	MGI:1914256	MP:0001566	increased circulating phosphate level
Cisd2	MGI:1914256	MP:0011630	increased mitochondrial size	22343142	the mitochondria observed in mutant diaphragm or tibialis anterior (TA) are significantly enlarged compared with the control steady-state mitochondrial mass was unaffected
Cisd2	MGI:1914256	MP:0005202	lethargy	22343142	manifests between 2 and 3 months of age
Cisd2	MGI:1914256	MP:0000420	ruffled hair	22343142	ruffled fur manifests between 2 and 3 months of age
Cisd2	MGI:1914256	MP:0000745	tremors	22343142	manifests between 2 and 3 months of age
Cisd2	MGI:1914256	MP:0000746	weakness	22343142	general weakness of the animal manifests between 2 and 3 months of age
Clca1	MGI:1346342	MP:0008721	abnormal chemokine level	16645179	following LPS-stimulation, CXCL1 levels are increased compared to in similarly treated wild-type mice
Clca1	MGI:1346342	MP:0001845	abnormal inflammatory response	15947424	in two asthma models, mice fail to attenuate the inflammatory response after allergen (ovalbumin) challenge following exposure to ovalbumin, mice develop an exacerbated mucin secretory response compared to wild-type mice following exposure to ovalbumin or IL-13, Muc5ac levels are increased compared to in wild-type mice
Clca1	MGI:1346342	MP:0006382	abnormal lung epithelium morphology	16645179	following ovalbumin-challenge, mice exhibit a decreased thickening in lung epithelium compared to similarly treated wild-type mice following LPS-challenge, mice do not respond by thickening their lung epithelium as do similarly treated wild-type mice
Clca1	MGI:1346342	MP:0002281	abnormal respiratory mucosa goblet cell morphology	16645179	following ovalbumin-challenge, goblet cell (PAS+) hyperplasia is reduced compared to in similarly treated wild-type mice
Clca1	MGI:1346342	MP:0002098	abnormal vibrissa morphology
Clca1	MGI:1346342	MP:0010936	decreased airway resistance	16645179	following ovalbumin-challenge and methacholine provocation, mice exhibit a decrease in airway resistance compared to similarly treated wild-type mice
Clca1	MGI:1346342	MP:0009709	hydrometra
Clca1	MGI:1346342	MP:0001846	increased inflammatory response	16645179	following sensitization with ovalbumin and challenge with aerosolized ovalbumin or LPS-challenge, mice exhibit a decrease in perivascular inflammation compared to wild-type mice
Clca1	MGI:1346342	MP:0000219	increased neutrophil cell number	16645179	following sensitization with olavbumin and challenge with aerosolized ovalbumin or LPS-challenge, mice exhibit a higher number of neutrophils compared to in wild-type mice
Clca1	MGI:1346342	MP:0001861	lung inflammation	16645179	following sensitization with ovalbumin and challenge with aerosolized ovalbumin or LPS-challenge, mice exhibit a higher total bronchoalveolar lavage cell inflammation compared to similarly treated wild-type mice
Clca1	MGI:1346342	MP:0001102	small superior vagus ganglion
Clca2	MGI:2139758	MP:0000607	abnormal hepatocyte morphology		one homozygous female and all homozygous males had hepatocytic hypertrophy which was characterized by increased amount of granular eosinophilic cytoplasm the lesion was predominantly centrilobular in the female and in one male
Clca2	MGI:2139758	MP:0002135	abnormal kidney morphology
Clca2	MGI:2139758	MP:0001325	abnormal retina morphology
Clca2	MGI:2139758	MP:0001146	abnormal testis morphology
Clca2	MGI:2139758	MP:0002699	abnormal vitreous body morphology
Clca2	MGI:2139758	MP:0001304	cataract
Clca2	MGI:2139758	MP:0000599	enlarged liver		in homozygous male
Clca2	MGI:2139758	MP:0002941	increased circulating alanine transaminase level
Clca2	MGI:2139758	MP:0002981	increased liver weight		increased liver weight to body weight ratio, in 2 of 3 homozygous females and in all males
Clca2	MGI:2139758	MP:0001655	multifocal hepatic necrosis		observed in one homozygous male
Clca2	MGI:2139758	MP:0002989	small kidney
Clca2	MGI:2139758	MP:0001147	small testis
Clca4b	MGI:2139790	MP:0002169	no abnormal phenotype detected
Col24a1	MGI:1918605	MP:0001258	decreased body length
Col24a1	MGI:1918605	MP:0010052	increased grip strength
Ctbs	MGI:1921495	MP:0008114	abnormal Kupffer cell morphology	22465033	some mice exhibit increased size of vesiculated Kupffer cells in the liver compared with wild-type mice
Ctbs	MGI:1921495	MP:0005621	abnormal cell physiology	22465033	mice tissues exhibit accumulated oligosaccharides compared with wild-type mice
Ctbs	MGI:1921495	MP:0004756	abnormal proximal convoluted tubule morphology	22465033	accumulation of dark multilamellar inclusions
Ctbs	MGI:1921495	MP:0009643	abnormal urine homeostasis	22465033	mice exhibit increased urine oligosaccharides (10-fold in Man3GlcNAc3 and accumulation of Man3GlcNAc2) compared wild-type mice
Ctbs	MGI:1921495	MP:0005293	impaired glucose tolerance
Cxxc4	MGI:2442112	MP:0008957	abnormal placenta junctional zone morphology	35390758	subtle, but significant, expansion of junctional zone in placenta
Cxxc4	MGI:2442112	MP:0011519	abnormal placenta labyrinth size	35390758	subtle, but significant, reduction of labyrinth layer in placenta
Cxxc4	MGI:2442112	MP:0010124	decreased bone mineral content
Cxxc4	MGI:2442112	MP:0005554	decreased circulating creatinine level
Cxxc4	MGI:2442112	MP:0010053	decreased grip strength
Cxxc4	MGI:2442112	MP:0020870	decreased thigmotaxis
Cxxc4	MGI:2442112	MP:0001399	hyperactivity
Cyp2u1	MGI:1918769	MP:0003795	abnormal bone structure
Cyp2u1	MGI:1918769	MP:0001513	limb grasping
Cyp2u1	MGI:1918769	MP:0011110	preweaning lethality, incomplete penetrance
Dapp1	MGI:1347063	MP:0008217	abnormal B cell activation	14563325	B cells are defective in T cell-independent, but not in T cell-dependent, responses to antigen
Dapp1	MGI:1347063	MP:0001800	abnormal humoral immune response	14588241	null mice display defective responses to T cell independent type II antigens like TNP-Ficoll; production of IgG3 is markedly reduced
Dapp1	MGI:1347063	MP:0005093	decreased B cell proliferation	14563325	proliferative response of B cells to anti-IgM stimulation, but not LPS, anti-CD40, anti-CD40+IL-4, anti-RP105, anti-CD38 and CpG, is severely impaired
Dapp1	MGI:1347063	MP:0005093	decreased B cell proliferation	14588241	Dapp1-deficient B cell proliferation is reduced by 50% compared to wild-type B cells in response to BCR crosslinking; this decrease is limited to signaling by the BCR since stimulation with other B cell mitogens such as anti-CD40 or LPS results in normal or enhanced mutant B cell proliferation
Dapp1	MGI:1347063	MP:0008168	decreased B-1a cell number	14563325	3- to 5-fold reduction in peritoneal B-1a B cells
Dapp1	MGI:1347063	MP:0008498	decreased IgG3 level	14563325	IgG3 response is reduced 14-fold in response to NP-Ficoll immunization
Dapp1	MGI:1347063	MP:0008498	decreased IgG3 level	14588241	vaccination of Dapp1-deficient mice with capsular polysaccharide from S. pneumoniae results in production of type 3 polysaccharide-specific IgM antibodies but failure to produce of type 3 polysaccharide-specific IgG3 antibodies
Dapp1	MGI:1347063	MP:0001806	decreased IgM level	14563325	IgM response is reduced 2- to 3-fold in response to NP-Ficoll immunization
Dapp1	MGI:1347063	MP:0002412	increased susceptibility to bacterial infection	14588241	wild-type mice vaccinated with live S. pneumoniae via IP injection show100% survival but all vaccinated Dapp1-deficient die
Ddah1	MGI:1916469	MP:0005332	abnormal amino acid level	19917889	increased levels of asymmetric dimethyl arginine in lung, liver, and kidney symmetric dimethyl arginine is elevated by about 60% only in lung
Ddah1	MGI:1916469	MP:0005332	abnormal amino acid level	21493890	tissue levels of ADMA and L-NMMA are significantly increased in homozygous mice
Ddah1	MGI:1916469	MP:0005332	abnormal amino acid level	25910799	following overnight culture in Krebs buffer, mutant aortas show a 50% increase in asymmetrical dimethylarginine (ADMA) release
Ddah1	MGI:1916469	MP:0001544	abnormal cardiovascular system physiology	17273169	right ventricular pressure is significantly elevated compared to wild-type pulmonary pressure is elevated
Ddah1	MGI:1916469	MP:0005311	abnormal circulating amino acid level	17273169	both plasma and tissue levels of asymmetric dimethlyarginine (ADMA) are increased, while concentration of symmetric dimethylarginine (SDMA) are unaffected
Ddah1	MGI:1916469	MP:0005311	abnormal circulating amino acid level	19917889	increased levels of asymmetric dimethyl arginine in plasma
Ddah1	MGI:1916469	MP:0005311	abnormal circulating amino acid level	21493890	plasma ADMA and L-NMMA levels are significantly increased in homozygous mice
Ddah1	MGI:1916469	MP:0005311	abnormal circulating amino acid level	25910799	at 10-12 weeks of age, male mice show a significant increase in plasma asymmetrical dimethylarginine (ADMA) levels
Ddah1	MGI:1916469	MP:0005584	abnormal enzyme/coenzyme activity	21493890	enzyme activity for degrading ADMA (asymmetrical dimethylarginine) and L-NMMA (N<sup>g</sup>-mono-methyl-L-arginine) is undetectable in homozygous mice
Ddah1	MGI:1916469	MP:0003957	abnormal nitric oxide homeostasis	17273169	cultured primary pulmonary arterial endothelial cells produce more ADMA and less nitric oxide than cultured wild-type cells
Ddah1	MGI:1916469	MP:0003957	abnormal nitric oxide homeostasis	19917889	acetylcholine induced stimulation of NO production in isolated aortic rings is attenuated
Ddah1	MGI:1916469	MP:0003957	abnormal nitric oxide homeostasis	21493890	both urinary and plasma NOx content are significantly decreased in homozygotes
Ddah1	MGI:1916469	MP:0003710	abnormal physiological neovascularization	25910799	following ligation of the femoral artery, CD31-stained abductor muscles exhibit reduced capillary density (neovascularization) in mutant ischemic limbs relative to controls
Ddah1	MGI:1916469	MP:0000484	abnormal pulmonary artery morphology	17273169	vessels of pulmonary tree show an increase in wall:lumen ratio; percentage smooth muscle medial wall thickness of pulmonary resistance vessels is higher relative to controls
Ddah1	MGI:1916469	MP:0005595	abnormal vascular smooth muscle physiology	19917889	isolated aortic ring relaxation is reduced
Ddah1	MGI:1916469	MP:0001613	abnormal vasodilation	17273169	pulmonary and systemic vessels show reduced relaxation in response to acetycholine or a calcium ionophore, but display increased relaxation in response to sodium nitroprusside (a nitric oxide donor)
Ddah1	MGI:1916469	MP:0005602	decreased angiogenesis	25910799	in vitro, mutant aortic rings cultured in Matrigel form significantly fewer vessel sprouts and fewer branches per sprout than control rings; treatment of mutant aortic rings with the NOS substrate l-arginine restores the number of vessel sprouts to control levels, whereas d-arginine has no effect on vessel growth in vivo, new vessel growth is reduced in a Matrigel plug assay, as determined by the…
Ddah1	MGI:1916469	MP:0003393	decreased cardiac output	17273169	decreased compared to wild-type
Ddah1	MGI:1916469	MP:0002875	decreased erythrocyte cell number
Ddah1	MGI:1916469	MP:0005333	decreased heart rate	17273169	decreased compared to wild-type
Ddah1	MGI:1916469	MP:0011104	embryonic lethality before implantation, incomplete penetrance	19757398	fewer than expected mice are present at E2
Ddah1	MGI:1916469	MP:0010052	increased grip strength
Ddah1	MGI:1916469	MP:0003820	increased left ventricle systolic pressure	19917889
Ddah1	MGI:1916469	MP:0004875	increased mean systemic arterial blood pressure	17273169	increased in heterozygotes
Ddah1	MGI:1916469	MP:0004875	increased mean systemic arterial blood pressure	19917889
Ddah1	MGI:1916469	MP:0002842	increased systemic arterial blood pressure	19917889
Ddah1	MGI:1916469	MP:0002842	increased systemic arterial blood pressure	21493890	slightly elevated blood pressure
Ddah1	MGI:1916469	MP:0006144	increased systemic arterial systolic blood pressure	19917889	including aortic systolic pressure
Ddah1	MGI:1916469	MP:0004878	increased systemic vascular resistance	19917889
Ddah1	MGI:1916469	MP:0003025	increased vasoconstriction	17273169	pulmonary and systemic vessels show increased contraction in response to phenylephrine
Ddah1	MGI:1916469	MP:0011091	prenatal lethality, complete penetrance	17273169	no homozygous mice are produced from heterozygous matings, indicating lethality in utero
Dkk2	MGI:1890663	MP:0002896	abnormal bone mineralization	16056226	osteoid surface of proximal tibial metaphyseal trabecular bones is greater than in heterozygotes without increases in osteoblast surface or osteoblast number mineral apposition rate and bone formation rate in the proximal tibial metaphyseal trabecular bone is lower bone marrow and clavaria derived osteoblast cultures show delayed mineralization compared with those from heterozygotes when induced …
Dkk2	MGI:1890663	MP:0006000	abnormal cornea epithelium morphology	16672341	sebaceous glands and conjunctiva-specific goblet cells are present in the epithelial layer of the cornea
Dkk2	MGI:1890663	MP:0001312	abnormal cornea morphology	16672341	mutant cornea is transformed into a stratified epidermis
Dkk2	MGI:1890663	MP:0013754	abnormal ocular surface morphology	16672341	hair growth is visible on the ocular surface of adults adults exhibit an opaque plaque on their ocular surface
Dkk2	MGI:1890663	MP:0008395	abnormal osteoblast differentiation	16056226	calvarial osteoblast cultures induced with beta-glycerophosphate and ascorbic acid to differentiate produce less osteocalcin and osteopontin than those derived from wild-type mice but wnt7b expression persists much longer than normal
Dkk2	MGI:1890663	MP:0008396	abnormal osteoclast differentiation	16056226	bone marrow cultures with TNFSF11 and CSF1 have normal osteoclast differentiation cultured differentiating calvarial osteoblasts produce increased CSF1 longer than wild-type cultures although TNFSF11 and TNFRSF11B levels are normal
Dkk2	MGI:1890663	MP:0020857	cornea epithelium hyperplasia	16672341	corneal epithelial hyperplasia is present in adults
Dkk2	MGI:1890663	MP:0001262	decreased body weight	16672341	adult homozygotes are smaller in size than wild-type littermates due to a bone density defect
Dkk2	MGI:1890663	MP:0000063	decreased bone mineral density	16056226	total femoral, trabecular, and cortical bone mineral density are 17%, 14%, and 16% lower than in heterozygotes with no abnormality detected in heterozygotes proximal tibial metaphyseal trabecular bones have 33% lower trabecular bone volume and 31% lower trabecular bone number and 52% higher trabecular separation than in heterozygotes
Dkk2	MGI:1890663	MP:0004984	increased osteoclast cell number	16056226	increased number of osteoclasts in proximal tibial trabecular bones
Dnai3	MGI:3045269	MP:0002169	no abnormal phenotype detected	26501274
Dnajb14	MGI:1917854	MP:0004738	abnormal auditory brainstem response
Dnajb14	MGI:1917854	MP:0003385	abnormal body wall morphology
Dnajb14	MGI:1917854	MP:0003795	abnormal bone structure
Dnajb14	MGI:1917854	MP:0010124	decreased bone mineral content
Dnajb14	MGI:1917854	MP:0005343	increased circulating aspartate transaminase level
Dnajb14	MGI:1917854	MP:0001566	increased circulating phosphate level
Dnajb14	MGI:1917854	MP:0002590	increased mean corpuscular volume
Dnajb14	MGI:1917854	MP:0011100	preweaning lethality, complete penetrance
Dnajb14	MGI:1917854	MP:0011100	preweaning lethality, complete penetrance
Dnase2b	MGI:1913283	MP:0005551	abnormal eye electrophysiology	12944971	electroretinogram recordings under dark-adapted conditions shows that responses to the light flash are severely reduced
Dnase2b	MGI:1913283	MP:0002090	abnormal vision	12944971	reduction in response to light due to cataract formation
Dnase2b	MGI:1913283	MP:0001304	cataract	12944971	cataracts of the nucleus lentis caused by undigested DNA left in the lens eyeballs are of normal morphology, with well-differentiated mature lens fiber cells
Dnase2b	MGI:1913283	MP:0000063	decreased bone mineral density
Dnase2b	MGI:1913283	MP:0001556	increased circulating HDL cholesterol level
Eif4e	MGI:95305	MP:0002152	abnormal brain morphology	26306459	mice exhibit higher levels of protein synthesis in the brain
Eif4e	MGI:95305	MP:0005621	abnormal cell physiology	20679199	mouse embryonic fibroblasts exposed to RAS-induced transformation exhibit 4- to 10-fold fewer colonies than similarly treated wild-type cells
Eif4e	MGI:95305	MP:0001727	abnormal embryo implantation	34013332	in vitro, blastocysts frequently show reduced expansion and either fail to produce outgrowths or produce outgrowths of a smaller size relative to heterozygous or wild-type embryos
Eif4e	MGI:95305	MP:0003886	abnormal embryonic epiblast morphology	34013332	in vitro, blastocysts generally fail to produce a normal Oct3/4+ pluripotent epiblast after 96 h of culture
Eif4e	MGI:95305	MP:0000783	abnormal forebrain morphology	23263185	about 12% increase in spine density and smaller spine volume in layer 2/3 medial prefrontal cortex pyramidal neurons
Eif4e	MGI:95305	MP:0020340	abnormal inhibitory learning	23263185	although learning ability in the acquisition and memory phases of the water-based Y maze and modified Morris water maze tasks are intact, males are impaired in locating the new platform positions in the reversal phases
Eif4e	MGI:95305	MP:0001898	abnormal long-term depression	23263185	mutants exhibit enhanced long-term depression in the striatum mutants exhibit enhanced hippocampal metabotropic glutamate receptor dependent (mGluR)-long-term depression treatment with 4DGI-1, an inhibitor of Eif4e-Eif4g interactions, normalizes the enhanced striatal long term depression
Eif4e	MGI:95305	MP:0004753	abnormal miniature excitatory postsynaptic currents	23263185	mutants exhibit an increase in the frequency, but not amplitude, of miniature excitatory postsynaptic currents in layers 2/3 of acute medial prefrontal cortex slices
Eif4e	MGI:95305	MP:0001360	abnormal social investigation	23263185	males do not show a preference for a nonspecific stranger versus a new, inanimate object males exhibit diminished reciprocal interactions with a freely moving stranger mouse treatment with 4DGI-1, an inhibitor of Eif4e-Eif4g interactions, results in a decrease in repetitive behaviors, perseverative behaviors, and in social behavior deficits
Eif4e	MGI:95305	MP:0001360	abnormal social investigation	26306459	mice show deficits in social interaction, with mice showing no preference for the stranger mouse versus an inanimate object as seen in wild-type mice
Eif4e	MGI:95305	MP:0013272	abnormal translation	34013332	embryos derived from heterozygous crosses have variable but generally lower levels of protein synthesis than embryos derived from wild-type crosses
Eif4e	MGI:95305	MP:0001262	decreased body weight	34013332	at 4 weeks of age, the body weight of heterozygous pups resulting from heterozygous cross-matings is significantly lower than that of wild-type littermates
Eif4e	MGI:95305	MP:0008008	early cellular replicative senescence	15098029	mutants exhibit an increase in senescence-associated beta-galactosidase staining of splenic B cells, indicating increased senescence of splenic B cells at 3 weeks of age
Eif4e	MGI:95305	MP:0011104	embryonic lethality before implantation, incomplete penetrance	34013332	fewer than expected homozygous embryos are detected at the four- to eight-cell stage
Eif4e	MGI:95305	MP:0011096	embryonic lethality between implantation and somite formation, complete penetrance	34013332	no homozygous embryos are produced from heterozygous cross-matings, with lethality occurring soon after implantation; no viable homozygotes are detected by E7.5 survival to the blastocyst stage is possibly due to the persistence of maternal protein within the early embryo
Eif4e	MGI:95305	MP:0001399	hyperactivity	23263185	males exhibit mild hyperactivity, however no impairments in motor coordination, motor learning and sensorimotor gating
Eif4e	MGI:95305	MP:0002023	increased B cell derived lymphoma incidence	15098029	16% of tumors are B-cell lymphomas
Eif4e	MGI:95305	MP:0001441	increased grooming behavior	23263185	mutants exhibit increased self grooming
Eif4e	MGI:95305	MP:0003324	increased liver adenoma incidence	15098029	21% of tumors are hepatocellular adenomas
Eif4e	MGI:95305	MP:0031391	increased locomotor activity	26306459	mice are hyperactive in the open field
Eif4e	MGI:95305	MP:0002027	increased lung adenocarcinoma incidence	15098029	21% of tumors are lung adenocarcinomas
Eif4e	MGI:95305	MP:0014384	increased miniature inhibitory postsynaptic current amplitude	23263185	mutants exhibit an increase in the amplitude, but not frequency, of miniature inhibitory postsynaptic currents in layers 2/3 of acute medial prefrontal cortex slices
Eif4e	MGI:95305	MP:0002032	increased sarcoma incidence	15098029	13% of tumors are angiosarcomas
Eif4e	MGI:95305	MP:0001409	increased stereotypic behavior	23263185	males exhibit repetitive digging behavior in the marble-burying test
Eif4e	MGI:95305	MP:0001409	increased stereotypic behavior	26306459	mice display stereotypic behavior in the marble burying task, burying more marbles and at a faster rate
Eif4e	MGI:95305	MP:0002020	increased tumor incidence	15098029	mutants exhibit an increase in tumorigenesis beginning at 16 months of age
Eif4e	MGI:95305	MP:0011100	preweaning lethality, complete penetrance
Emcn	MGI:1891716	MP:0000186	decreased circulating HDL cholesterol level
Emcn	MGI:1891716	MP:0005179	decreased circulating cholesterol level
Emcn	MGI:1891716	MP:0002875	decreased erythrocyte cell number
Emcn	MGI:1891716	MP:0000208	decreased hematocrit
Emcn	MGI:1891716	MP:0002874	decreased hemoglobin content
Emcn	MGI:1891716	MP:0008806	increased circulating amylase level
Emcn	MGI:1891716	MP:0002599	increased mean platelet volume
Gbp2	MGI:102772	MP:0013279	increased fasting circulating glucose level
Gbp2	MGI:102772	MP:0003928	increased heart rate variability
Gbp2	MGI:102772	MP:0005027	increased susceptibility to parasitic infection	23248289	cyst count is double that found in controls at 30 days after infection parasite replication is substantially increased
Gbp2	MGI:102772	MP:0010750	increased susceptibility to parasitic infection induced morbidity/mortality	23248289	chronic Toxoplasma gondii infection results in steadily increasing mortality from 12 days through 60 days after infection whereas mortality of control mice does not increase until after 45 days
Gbp2	MGI:102772	MP:0010506	prolonged RR interval
Gbp2b	MGI:95666	MP:0002451	abnormal macrophage physiology	21551061	macrophage exhibit impaired killing compared with wild-type cells
Gbp2b	MGI:95666	MP:0005036	diarrhea	21551061	sporadic in mice infected with Listeria monocytogenes
Gbp2b	MGI:95666	MP:0002412	increased susceptibility to bacterial infection	21551061	mice infected with Listeria monocytogenes exhibit increased bacterial load in the spleen and liver, weight loss, and sporadic diarrhea compared with similarly treated wild-type mice mice infected with Mycobacterium bovis BCG exhibit increased mycobacterial load in the lungs and become moribund by 10 to 14 weeks after infection compared with wild-type mice
Gbp2b	MGI:95666	MP:0009788	increased susceptibility to bacterial infection induced morbidity/mortality	21551061	in mice infected with Mycobacterium bovis BCG
Gbp2b	MGI:95666	MP:0001263	weight loss	21551061	in mice infected with Listeria monocytogenes
Gbp5	MGI:2429943	MP:0008642	decreased circulating interleukin-1 beta level	22461501	following LPS-induced sepsis
Gbp5	MGI:2429943	MP:0008636	decreased circulating interleukin-18 level	22461501	following LPS-induced sepsis
Gbp5	MGI:2429943	MP:0008658	decreased interleukin-1 beta secretion	22461501	from bone marrow-derived macrophage stimulated with ATP, nigericin, muramyl dipeptide or isoglutamate diaminopimelic acid or infected with Listeria or Salmonella
Gbp5	MGI:2429943	MP:0008685	decreased interleukin-18 secretion	22461501	from ATP- or nigericin-stimulated bone marrow-derived macrophage
Gbp5	MGI:2429943	MP:0008719	impaired neutrophil recruitment	22461501	in a caspase 1-dependent model of peritonitis following infection with Listeria
Gbp5	MGI:2429943	MP:0005553	increased circulating creatinine level
Gbp5	MGI:2429943	MP:0002412	increased susceptibility to bacterial infection	22461501	mice infected with Listeria exhibit higher bacterial burden, weight loss and reduced neutrophil recruitment compared with wild-type mice
Gbp7	MGI:2444421	MP:0002968	increased circulating alkaline phosphatase level
Gbp7	MGI:2444421	MP:0002412	increased susceptibility to bacterial infection	31964735	T. gondii-infected mice exhibit increased parasite burden in the spleen, liver, and lung, and increased mortality compared with wild-type mice
Gbp7	MGI:2444421	MP:0009788	increased susceptibility to bacterial infection induced morbidity/mortality	31964735	in T. gondii-infected mice
Gng5	MGI:109164	MP:0012278	abnormal cardiogenic mesoderm morphology	24599258	at E9.5, the second heart field mesoderm lying dorsal to the heart shows both decreased cell proliferation and increased cell death relative to that in wild-type controls
Gng5	MGI:109164	MP:0011257	abnormal head fold morphology	24599258	homozygotes display abnormal headfolds
Gng5	MGI:109164	MP:0000267	abnormal heart development	24599258	at E9.5, all homozygotes exhibit unlooped hearts characterized by a primitive atrium caudal to a single ventricle, narrow inflow, and no obvious outflow tract, unlike wild-type controls at E8.5, only faint Fgf8 expression is noted within the pharyngeal mesoderm, reflecting both lower numbers of cardiac precursor cells and less chromagen present in the remaining cells at E9.0, homozygotes show los…
Gng5	MGI:109164	MP:0000270	abnormal heart tube morphology	24599258	at E9.5, homozygotes display a dilated heart tube with atrial chamber caudal to ventricle
Gng5	MGI:109164	MP:0014044	absent cardiac outflow tract	24599258	at E9.5, all homozygotes fail to form the cardiac outflow tract (OFT), unlike wild-type controls
Gng5	MGI:109164	MP:0003872	absent heart right ventricle	24599258	at E9.5, all homozygotes fail to form the right ventricle (RV), unlike wild-type controls
Gng5	MGI:109164	MP:0011395	decreased fetal cardiomyocyte proliferation	24599258	at E9.5, mutant hearts exhibit only occasional proliferating cells, unlike wild-type hearts where nearly 10% of cardiomyocytes show anti-pHH3 staining
Gng5	MGI:109164	MP:0012511	dilated aortic sac	24599258	at E9.5, the cardiac chamber opens directly into a dilated aortic sac
Gng5	MGI:109164	MP:0011098	embryonic lethality during organogenesis, complete penetrance	24599258	although present at normal Mendelian ratios between E8.5 and E10.5, all homozygotes appear severely compromised or dead by E10.5
Gng5	MGI:109164	MP:0004251	failure of heart looping	24599258	at E8.5 and E9.5, all homozygotes display an unlooped cardiac tube, unlike wild-type controls
Gng5	MGI:109164	MP:0013267	first pharyngeal arch hypoplasia	24599258	at E9.5, the first pharyngeal arch is severely hypoplastic but appears vascularized
Gng5	MGI:109164	MP:0013504	increased embryonic tissue cell apoptosis	24599258	at E9.5, mutant embryos exhibit multiple regions of abnormal apoptosis, as shown by TUNEL staining
Gng5	MGI:109164	MP:0003873	pharyngeal arch hypoplasia	24599258	at E8.5, all homozygotes display severely hypoplastic pharyngeal arches at E9.5, paucity of cells is noted in the pharyngeal mesoderm
Gstcd	MGI:1914803	MP:0002335	decreased airway responsiveness	31513609	precision cut lung slices show a 31.6% reduction in methacholine-induced contraction after lipopolysaccharide (LPS) treatment
Gstcd	MGI:1914803	MP:0005566	decreased blood urea nitrogen level
Gstcd	MGI:1914803	MP:0005628	decreased circulating potassium level
Gstcd	MGI:1914803	MP:0000691	enlarged spleen
Gstcd	MGI:1914803	MP:0008560	increased tumor necrosis factor secretion	31513609	TNF-alpha production is increased in precision cut lung slices induced by LPS to a greater extent than in wild-type slices
Gtf2b	MGI:2385191	MP:0013292	embryonic lethality prior to organogenesis
Gtf2b	MGI:2385191	MP:0013293	embryonic lethality prior to tooth bud stage
Gtf2b	MGI:2385191	MP:0011100	preweaning lethality, complete penetrance
H2az1	MGI:1888388	MP:0002718	abnormal inner cell mass morphology	11516949	cells derived from the inner cell mass of cultured blastocysts fail to persist whereas trophectoderm does persist
H2az1	MGI:1888388	MP:0005567	decreased circulating total protein level
H2az1	MGI:1888388	MP:0011096	embryonic lethality between implantation and somite formation, complete penetrance	11516949	homozygotes normal at E4.5 but have all disappeared by E7.5
H2az1	MGI:1888388	MP:0013292	embryonic lethality prior to organogenesis
H2az1	MGI:1888388	MP:0001488	increased startle reflex
H2az1	MGI:1888388	MP:0011100	preweaning lethality, complete penetrance
Hadh	MGI:96009	MP:0008898	abnormal acrosome morphology	36398584	deformed, mislocalized, and missing acrosome
Hadh	MGI:96009	MP:0001777	abnormal body temperature homeostasis	21990309	mice fed a high-fat diet and kept at 20 C fail to maintain their body temperature when kept at 4 C unlike wild-type mice
Hadh	MGI:96009	MP:0010953	abnormal fatty acid oxidation	21990309	in male mice fed a high-fat diet
Hadh	MGI:96009	MP:0005280	abnormal fatty acids level	20670938	plasma 3-OH-butyrylcarnitine is elevated 4X in the fed state and 2X after 24 hours of fasting
Hadh	MGI:96009	MP:0002078	abnormal glucose homeostasis	20670938	higher insulin/glucose ratios in fasted mice
Hadh	MGI:96009	MP:0002118	abnormal lipid homeostasis	21990309	under cold condition, mice fed a high-fat diet exhibit impaired fat tolerance (increased triglyceride and fatty acid serum levels) compared with wild-type mice
Hadh	MGI:96009	MP:0005169	abnormal male meiosis	36398584	partially arrested producing multinucleated giant cells
Hadh	MGI:96009	MP:0005216	abnormal pancreatic alpha cell morphology	20670938	glucagon staining alpha cells are distributed throughout the islets rather than being restricted to the outer margin glucagon content of the islets is normal
Hadh	MGI:96009	MP:0002216	abnormal seminiferous tubule morphology	36398584	large vacuoles and disorganized structure
Hadh	MGI:96009	MP:0009643	abnormal urine homeostasis	21990309	mice fed a high-fat diet exhibit loss of acylcarnitines via urine compared with wild-type mice
Hadh	MGI:96009	MP:0009234	absent sperm head	36398584
Hadh	MGI:96009	MP:0010028	aciduria	20670938	increased urine secretion of 3-hydroxyglutarate increased urine secretion of glutaconic acid
Hadh	MGI:96009	MP:0009238	coiled sperm flagellum	36398584
Hadh	MGI:96009	MP:0001262	decreased body weight	21990309	in male mice fed a high-fat diet, but not in mice fed standard chow
Hadh	MGI:96009	MP:0005560	decreased circulating glucose level	20670938	lower basal glucose after 2 hours of fasting lower glucose in response to oral amino acid administration to mice fasted 2 hours lower glucose after 24 hour fast
Hadh	MGI:96009	MP:0005560	decreased circulating glucose level	21990309	in mice fed a high-fat diet while fasting or fasting and refeeding
Hadh	MGI:96009	MP:0003458	decreased circulating ketone body level	21990309	in mice fed a high-fat diet and kept at 4 C
Hadh	MGI:96009	MP:0010379	decreased respiratory quotient	21990309	during the light period, male mice fed a high-fat diet exhibit lower respiratory quotient compared with wild-type mice
Hadh	MGI:96009	MP:0020451	decreased sperm progressive motility	36398584
Hadh	MGI:96009	MP:0005659	decreased susceptibility to diet-induced obesity	21990309	in male mice fed a high-fat diet
Hadh	MGI:96009	MP:0004852	decreased testis weight	36398584
Hadh	MGI:96009	MP:0010025	decreased total body fat amount	21990309	in male mice fed a high-fat diet
Hadh	MGI:96009	MP:0009243	hairpin sperm flagellum	36398584
Hadh	MGI:96009	MP:0005533	increased body temperature	21990309	in mice fed a high-fat diet and kept at 20 C
Hadh	MGI:96009	MP:0001554	increased circulating free fatty acids level	21990309	in mice fed a high-fat diet and kept under cold conditions
Hadh	MGI:96009	MP:0002079	increased circulating insulin level	20670938	elevated basal insulin after 2 hours of fasting elevated insulin in response to oral amino acid administration to mice fasted 2 hours increased insulin response to amino acid administration, particularly glutamine, leucine, and alanine
Hadh	MGI:96009	MP:0002079	increased circulating insulin level	21990309	in the postprandial state
Hadh	MGI:96009	MP:0001552	increased circulating triglyceride level	21990309	in mice fed a high-fat diet and kept under cold conditions
Hadh	MGI:96009	MP:0005281	increased fatty acids level	20670938	6 carbon fatty acid levels are increased 3X after 24 hours of fasting 8 carbon fatty acid levels are increased 2X after 24 hours of fasting
Hadh	MGI:96009	MP:0003058	increased insulin secretion	21990309	in glucose-stimulated islets
Hadh	MGI:96009	MP:0014052	increased male germ cell apoptosis	36398584
Hadh	MGI:96009	MP:0020550	multinucleated giant male germ cells	36398584
Hadh	MGI:96009	MP:0002687	oligozoospermia	36398584
Hadh	MGI:96009	MP:0013288	premature acrosome reaction	36398584
Hadh	MGI:96009	MP:0001922	reduced male fertility	36398584	male mice produced reduced litters compared with wild-type mice
Hadh	MGI:96009	MP:0001147	small testis	36398584
Hadh	MGI:96009	MP:0005578	teratozoospermia	36398584
Hs2st1	MGI:1346049	MP:0002896	abnormal bone mineralization	9637690	global increase in bone mineralization
Hs2st1	MGI:1346049	MP:0001286	abnormal eye development	9637690	evidence of retardation of eye development
Hs2st1	MGI:1346049	MP:0010080	abnormal hepatocyte physiology	19889634	hepatocytes exhibit decreased VLDL binding, uptake, and degradation compared with wild-type cells
Hs2st1	MGI:1346049	MP:0000527	abnormal kidney development	9637690	renal development is arrested
Hs2st1	MGI:1346049	MP:0002118	abnormal lipid homeostasis	19889634	mice exhibit slower plasma clearance of triglycerides and VLDL compared with wild-type mice
Hs2st1	MGI:1346049	MP:0008056	abnormal retina ganglion cell morphology	16807321	retinal ganglion cell (RGC) axons are disorganized in and around the chiasm
Hs2st1	MGI:1346049	MP:0005201	abnormal retina pigment epithelium morphology	9637690	pertubation of pigmented epithelium differentiation
Hs2st1	MGI:1346049	MP:0008277	abnormal sternum ossification	9637690	ectopic ossification of the sternum
Hs2st1	MGI:1346049	MP:0006032	abnormal ureteric bud morphology	9637690
Hs2st1	MGI:1346049	MP:0000520	absent kidney	19889634
Hs2st1	MGI:1346049	MP:0000520	absent kidney	9637690	bilateral renal agenesis
Hs2st1	MGI:1346049	MP:0001304	cataract	9637690	six of eight mutant animals have cataracts
Hs2st1	MGI:1346049	MP:0004620	cervical vertebral fusion	9637690	vertebral fusions in two of 7 mutants
Hs2st1	MGI:1346049	MP:0009890	cleft secondary palate	9637690	cleft secondary palate is a frequent observation
Hs2st1	MGI:1346049	MP:0004936	impaired branching involved in ureteric bud morphogenesis	9637690	at E11.5, kidney rudiments contain an unbranched uteric bud that is not surrounded by condensed metanephric mesenchyme in contrast to controls at E12.5, no branching of the uteric bud is seen with no overt signs of mesenchymal condensation
Hs2st1	MGI:1346049	MP:0001552	increased circulating triglyceride level	19889634	2-fold
Hs2st1	MGI:1346049	MP:0010714	iris coloboma	9637690	bilateral coloboma of the iris
Hs2st1	MGI:1346049	MP:0011087	neonatal lethality, complete penetrance	19889634	mice die within a day of birth
Hs2st1	MGI:1346049	MP:0011089	perinatal lethality, complete penetrance	9637690	mutant mice were stillborn or died within 24 hours of birth
Hs2st1	MGI:1346049	MP:0000562	polydactyly	9637690	potaxial polydactyly is seen in mutants at high frequency
Ints12	MGI:1919043	MP:0003961	decreased lean body mass
Ints12	MGI:1919043	MP:0010068	decreased red blood cell distribution width
Ints12	MGI:1919043	MP:0010092	increased circulating magnesium level
Ints12	MGI:1919043	MP:0001552	increased circulating triglyceride level
Ints12	MGI:1919043	MP:0011100	preweaning lethality, complete penetrance
Ints12	MGI:1919043	MP:0011100	preweaning lethality, complete penetrance
Lamtor3	MGI:1929467	MP:0005333	decreased heart rate
Lamtor3	MGI:1929467	MP:0011100	preweaning lethality, complete penetrance
Lamtor3	MGI:1929467	MP:0010506	prolonged RR interval
Lef1	MGI:96770	MP:0002152	abnormal brain morphology	10631168	brains have cystic defects in the external capsule
Lef1	MGI:96770	MP:0000428	abnormal craniofacial morphology
Lef1	MGI:96770	MP:0013400	abnormal endometrial gland development	22792274	although an intact endometrial lining is observed at P3, endometrial gland buds fail to form by P5 unlike in wild-type controls no signs of gland formation are visible P7 or even P9 mutant uteri lack cyclin D1 expression although cell proliferation is active, as shown by BrdU incorporation
Lef1	MGI:96770	MP:0003704	abnormal hair follicle development	7958926	homozygotes exhibit an arrest in hair follicle development at a stage corresponding to E17
Lef1	MGI:96770	MP:0000377	abnormal hair follicle morphology	7958926	at P3, mutant hair follicles fail to project as deeply into the dermis as wild-type follicles at P3, the mutant hair sheath is not fully differentiated
Lef1	MGI:96770	MP:0000383	abnormal hair follicle orientation	11782404	transgenic mice exhibited an abnormal orientationof hair follicles during anagen of the first postnatal hair cycle
Lef1	MGI:96770	MP:0000808	abnormal hippocampus development	10631168	cell proliferation analysis shows a 30% reduction in the number of mitotically active cells in the region of the hippocampal primordium closer to the fimbria at E11.5
Lef1	MGI:96770	MP:0008262	abnormal hippocampus region morphology	10631168	abnormal appearance of the CA fields of the hippocampus
Lef1	MGI:96770	MP:0013785	abnormal mammary gland bud morphology	7958926	at E13.5, homozygotes display a severely reduced number of rudimentary mammary buds relative to wild-type controls
Lef1	MGI:96770	MP:0004215	abnormal myocardial fiber physiology	16738313	cardiomyocytes exhibit limited ability to undergo concentric hypertrophy
Lef1	MGI:96770	MP:0002792	abnormal retina vasculature morphology	19154719	peripheral retinal vasculature is delayed and vessel density is reduced compared to in wild-type retina
Lef1	MGI:96770	MP:0001191	abnormal skin condition	11782404	concomitant with hair loss, at 6 weeks of age mice developed small while lumps of the skin all over the body
Lef1	MGI:96770	MP:0000364	abnormal vascular regression	19154719	discontinuous and fragmented vessel indicate extensive vessel regression not observed in wild-type retina
Lef1	MGI:96770	MP:0000094	absent alveolar process	7958926	the alveolar ridges are absent from both the mandible and the maxilla
Lef1	MGI:96770	MP:0000862	absent barrels in primary somatosensory cortex	7958926	homozygotes show absence of barrels in the primary somatosensory cortex, in the absence of other brain abnormalities
Lef1	MGI:96770	MP:0000814	absent dentate gyrus	10631168
Lef1	MGI:96770	MP:0000814	absent dentate gyrus	10631168	dentate gyrus granule cells are absent but glial cells and interneurons are present in this region dentate gyrus is absent at E16.5, E18.5, and P0
Lef1	MGI:96770	MP:0009097	absent endometrial glands	22792274	female homozygotes do not develop endometrial glands
Lef1	MGI:96770	MP:0000394	absent hair follicle melanin granules	7958926	at P3, mutant hair follicles lack the brown pigment of wild-type follicles, corresponding to melanin granules however, both epidermal and dermal melanocytes are normally present, suggesting that absence of melanin may be secondary to the arrest in hair follicle development
Lef1	MGI:96770	MP:0000809	absent hippocampus	10631168	entire hippocampus is missing at E16.5 due to defects in patterning and proliferation
Lef1	MGI:96770	MP:0000125	absent incisors	7958926	no upper or lower incisor teeth are detected at P3
Lef1	MGI:96770	MP:0004791	absent lower incisors	7958926
Lef1	MGI:96770	MP:0000629	absent mammary gland	7958926	newborn female homozygotes lack mammary glands
Lef1	MGI:96770	MP:0000908	absent mesencephalic trigeminal nucleus	7958926	at P10, homozygotes lack the mesencephalic nucleus of the trigeminal nerve, the only neural crest-derived neuronal populations
Lef1	MGI:96770	MP:0003931	absent molars	7958926	no molar teeth are detected at P3
Lef1	MGI:96770	MP:0008843	absent subcutaneous adipose tissue	7958926	at P3, the skin of homozygotes lacks dermal-associated fat
Lef1	MGI:96770	MP:0030610	absent teeth	7958926	at P10, homozygotes lack both upper and lower incisors and molars
Lef1	MGI:96770	MP:0004790	absent upper incisors	7958926
Lef1	MGI:96770	MP:0001284	absent vibrissae	7958926	at P3, homozygotes lack whiskers
Lef1	MGI:96770	MP:0000414	alopecia	11782404	observed at 6 weeks of age, when hair appeared progressively sparser than littermate controls hair was thinner with each progressive hair cycle, and by ten months of age the mice were almost completely bald
Lef1	MGI:96770	MP:0000414	alopecia	7958926	homozygotes lack body hair some rudimentary hair without pigmentation is first noted at ~P9, but is progressively lost after P12
Lef1	MGI:96770	MP:0000118	arrest of tooth development	7958926	tooth development is normally initiated but becomes arrested at the bud stage at E13
Lef1	MGI:96770	MP:0001265	decreased body size	7958926	homozygotes are significantly smaller than wild-type and heterozygous control mice
Lef1	MGI:96770	MP:0000379	decreased hair follicle number	7958926	at P3, the number of hair follicles is reduced to one-third of that found in wild-type mice
Lef1	MGI:96770	MP:0014316	decreased heart left ventricle posterior wall thickness	16738313	left ventricular posterior wall thickness is reduced by an average of 22%
Lef1	MGI:96770	MP:0005598	decreased heart ventricle muscle contractility	16738313
Lef1	MGI:96770	MP:0009142	decreased prepulse inhibition
Lef1	MGI:96770	MP:0002795	dilated cardiomyopathy	16738313	ventricles are dilated with depressed contractile function, consistent with severe dilated cardiomyopathy
Lef1	MGI:96770	MP:0002753	dilated heart left ventricle	16738313
Lef1	MGI:96770	MP:0002754	dilated heart right ventricle	16738313
Lef1	MGI:96770	MP:0002015	epithelioid cyst	11782404	the cysts were derived from the base of hair follicles and expressed markers of interfollicular epidermis.
Lef1	MGI:96770	MP:0002626	increased heart rate	16738313
Lef1	MGI:96770	MP:0000220	increased monocyte cell number
Lef1	MGI:96770	MP:0010300	increased skin tumor incidence	11782404	mice developed spontaneous skin tumors starting at 3 months of age tumor growth was quick and mice were sacrificed within 2 - 3 weeks of tumor onset
Lef1	MGI:96770	MP:0011089	perinatal lethality, complete penetrance	16738313	very few males survive to birth and none survive for more than 1 to 2 days
Lef1	MGI:96770	MP:0001289	persistence of hyaloid vascular system	16163358	associated with reduced levels of cell death and reduced rate of entry into the cell cycle
Lef1	MGI:96770	MP:0000448	pointed snout	7958926	at P3, homozygotes display a pointed snout due to the absence of whiskers and associated dermal fat
Lef1	MGI:96770	MP:0011085	postnatal lethality, complete penetrance	7958926	no homozygotes survive to weaning, with only 63% surviving the first week and only 5% surviving the second week after birth
Lef1	MGI:96770	MP:0011100	preweaning lethality, complete penetrance
Lef1	MGI:96770	MP:0001283	sparse vibrissae	11782404	observed at 6 weeks of age, when whickers appeared progressively sparser than littermate controls
Lef1	MGI:96770	MP:0001200	thick skin	11782404	the epidermis of transgenic animals was slightly thicker than wild-type
Lef1	MGI:96770	MP:0001199	thin skin	7958926	at P3, the skin of homozygotes is significantly thinner than normal
Lef1	MGI:96770	MP:0000382	underdeveloped hair follicles	7958926	at P3, nearly all mutant hair follicles present are short and rudimentary
Lmo4	MGI:109360	MP:0002498	abnormal acute inflammation	31434684	leukocyte infiltration is attenuated in the lungs after papain challenge
Lmo4	MGI:109360	MP:0000913	abnormal brain development	14966285
Lmo4	MGI:109360	MP:0000788	abnormal cerebral cortex morphology	14966285	disrupted architecture due to widespread necrosis
Lmo4	MGI:109360	MP:0001056	abnormal cranial nerve morphology	14966286
Lmo4	MGI:109360	MP:0003938	abnormal ear development	19913004	at E11.5, the vertical canal outpouch is absent unlike in wild-type mice at E11.5, cell proliferation in the otic region is decreased compared to in wild-type mice rudiment epithelial invagination at the posterolateral boundary of the inner ear is less than in wild-type mice epithelial cells do not push inward within close proximity of the medial layer unlike in wild-type mice at E11.5, apoptosis…
Lmo4	MGI:109360	MP:0012704	abnormal embryonic neuroepithelial cell proliferation	15691703	abnormal patterns of cell proliferation in the ventral neuroepithelium at E10.5
Lmo4	MGI:109360	MP:0004261	abnormal embryonic neuroepithelium morphology	15691703	increased apoptosis at E10.5 and abnormal patterns of cell proliferation in the ventral neuroepithelium that everts rather than elevates
Lmo4	MGI:109360	MP:0006011	abnormal endolymphatic duct morphology	19913004	slightly larger than in wild-type mice at E15.5
Lmo4	MGI:109360	MP:0002378	abnormal gut-associated lymphoid tissue morphology	31434684	number of intestinal lymphoid follicles is decreased
Lmo4	MGI:109360	MP:0000026	abnormal inner ear morphology	19913004	at E15.5, mice exhibit vestibular defects observed in <A HREF="http://www.informatics.jax.org/accession/MGI:4421413">Lmo4<sup>tm1Gan</sup></A> homozygotes
Lmo4	MGI:109360	MP:0000026	abnormal inner ear morphology	19913004	at E15.5, mice exhibit vestibular defects observed in <A HREF="http://www.informatics.jax.org/accession/MGI:4421413">Lmo4<sup>tm1Gan</sup></A> homozygotes
Lmo4	MGI:109360	MP:0003945	abnormal lymphocyte physiology	31434684	mice exhibit a reduced number of IFN-gamma+ group 1 innate lymphoid cells (ILC1s) after S. typhimurium infection mice show a decreased number of group 2 innate lymphoid cells (ILC2s) in the lung and a reduced number of IL-5 and IL-13 secreting ILC2s in the lung after papain challenge
Lmo4	MGI:109360	MP:0002401	abnormal lymphopoiesis	31434684	frequencies of alpha-lymphoid progenitors, common helper innate lymphoid cell progenitors (CHILPs), and innate lymphoid cell precursors (ILCPs) are reduced in the small intestine and liver, ILC2s in the small intestine and lung, and ILC3s in the small intestine mutant common lymphoid progenitors (CLPs) engrafted into Rag1/Il2rg null recipients produce fewer numbers of innate lymphoid cells (ILCs)…
Lmo4	MGI:109360	MP:0004838	abnormal neural fold elevation formation	15691703	failure of neural fold elevation and folding resulting in the failure of neural tube closure between the caudal border of the forebrain and the rostral border of the hindbrain
Lmo4	MGI:109360	MP:0003720	abnormal neural tube closure	19913004	in 30% of mice
Lmo4	MGI:109360	MP:0002151	abnormal neural tube morphology	14966285
Lmo4	MGI:109360	MP:0002233	abnormal nose morphology	14966285	at E18.5, the nasal part of the face is more broad and protruded than in wild-type and heterozygous littermates
Lmo4	MGI:109360	MP:0008488	abnormal semicircular canal ampulla morphology	19913004	at E15.5, mice lack anterior and posterior ampullae unlike in wild-type mice
Lmo4	MGI:109360	MP:0008488	abnormal semicircular canal ampulla morphology	19913004	at E15.5, mice lack anterior and posterior ampullae unlike in wild-type mice
Lmo4	MGI:109360	MP:0008488	abnormal semicircular canal ampulla morphology	19913004	at E15.5, mice lack anterior and posterior ampullae unlike in wild-type mice
Lmo4	MGI:109360	MP:0000104	abnormal sphenoid bone morphology	14966286	in about 50% of homozygotes trabecula basal plate largely missing inferior half of optic canal poorly formed
Lmo4	MGI:109360	MP:0008148	abnormal sternocostal joint morphology	14966286	occasional failure of the first rib to attach to sternum 8th rib frequently attaches to sternum
Lmo4	MGI:109360	MP:0001065	abnormal trigeminal nerve morphology	14966286	branch to 2nd branchial arch is missing
Lmo4	MGI:109360	MP:0004449	absent presphenoid bone	14966286	presphenoid absent or lacking lateral processes
Lmo4	MGI:109360	MP:0000036	absent semicircular canals	19913004
Lmo4	MGI:109360	MP:0000036	absent semicircular canals	19913004
Lmo4	MGI:109360	MP:0000036	absent semicircular canals	19913004
Lmo4	MGI:109360	MP:0003104	acrania	14966285	absence of the cranium
Lmo4	MGI:109360	MP:0003104	acrania	19913004	in 30% of mice
Lmo4	MGI:109360	MP:0001890	anencephaly	14966285	incomplete penetrance approximately one-third of fetuses completely lacked a cranium and featured a severely malformed brain
Lmo4	MGI:109360	MP:0004620	cervical vertebral fusion	14966286	abnormalities seen in cervical vertebrae including fusion of C2 and C3
Lmo4	MGI:109360	MP:0008133	decreased Peyer's patch number	31434684	number of Peyers patches is decreased
Lmo4	MGI:109360	MP:0003148	decreased cochlea coiling	19913004	only 1 and one quarter turn compared to 1 and three quarter in wild-type mice
Lmo4	MGI:109360	MP:0001698	decreased embryo size	14966285
Lmo4	MGI:109360	MP:0001698	decreased embryo size	15691703	varied penetrance of growth retardation with some mutants that where small at E10.5 and others that were normal in size
Lmo4	MGI:109360	MP:0000861	disorganized barrel cortex	16862160	poorly differentiated and smaller than controls thalamocortical afferents fail to segregate into distinct terminal patches and are significantly smaller than controls barrel-like organization of layer IV neuronal cell bodies also lacking
Lmo4	MGI:109360	MP:0009754	enhanced behavioral response to cocaine	20618444	increased locomotor response to repeated doses of cocaine increased sensitivity to cocaine
Lmo4	MGI:109360	MP:0012686	everted embryonic neuroepithelium	15691703	ventral neuroepithelium everts rather than elevates
Lmo4	MGI:109360	MP:0000914	exencephaly	14966285	exhibited by approximately 50% of mice
Lmo4	MGI:109360	MP:0000914	exencephaly	14966286	in about 50% of homozygotes on a CD1 background less than 10% of homozygotes on a C567BL/6 background
Lmo4	MGI:109360	MP:0000914	exencephaly	15691703	varied phenotypic penetrance with some mutants exhibiting exencephaly at early times (E9.5 to E14.5) and others having normal skull closure
Lmo4	MGI:109360	MP:0000914	exencephaly	16949565	55% show exencephaly
Lmo4	MGI:109360	MP:0000914	exencephaly	19913004	in 30% of mice
Lmo4	MGI:109360	MP:0001302	eyelids open at birth	16949565	16% exhibit open eyes at birth
Lmo4	MGI:109360	MP:0004568	fusion of glossopharyngeal and vagus nerve	14966286	occurs in about 50% of homozygotes
Lmo4	MGI:109360	MP:0000928	incomplete rostral neuropore closure	15691703	failure of neural tube closure between the caudal border of the forebrain and the rostral border of the hindbrain
Lmo4	MGI:109360	MP:0012701	increased embryonic neuroepithelium apoptosis	15691703	increased apoptosis at E10.5 in the ventral neuroepithelium
Lmo4	MGI:109360	MP:0002412	increased susceptibility to bacterial infection	31434684	mice exhibit a higher number of S. typhimurium CFUs in mesenteric lymph nodes after infection than controls mice exhibit a higher number of bacterial CFUs in feces, weight loss and shrinking colon length accompanied by more severe intestinal damage after C. rodentium infection
Lmo4	MGI:109360	MP:0008911	induced hyperactivity	20618444	increased locomotor response to repeated doses of cocaine
Lmo4	MGI:109360	MP:0011087	neonatal lethality, complete penetrance	14966286	although homozygotes are born in the expected Mendelian ratio, all died within the first day
Lmo4	MGI:109360	MP:0011088	neonatal lethality, incomplete penetrance	14966285	the remaining 50% die at birth
Lmo4	MGI:109360	MP:0000929	open neural tube	14966286	failed to close in the mid and hindbrain regions
Lmo4	MGI:109360	MP:0003717	pallor	14966285
Lmo4	MGI:109360	MP:0011089	perinatal lethality, complete penetrance	19913004	mice die at birth
Lmo4	MGI:109360	MP:0011090	perinatal lethality, incomplete penetrance	14966285	approximately 50% of homozygotes die during late gestation
Lmo4	MGI:109360	MP:0011091	prenatal lethality, complete penetrance	15691703	embryonic lethality increased progressively with time from E10.5 to birth
Lmo4	MGI:109360	MP:0004310	small otic vesicle	19913004	at E10
Lpar3	MGI:1929469	MP:0001711	abnormal placenta morphology	15875025	28% of placentas were shared by two to three embryos at E18.5 placental hypertrophy
Lpar3	MGI:1929469	MP:0000230	abnormal systemic arterial blood pressure	30804442	after i.v. injection of lysophosphatidic acid (18:1-LPA, 1.4 mg/kg), mice show an attenuated initial hypotensive response but no differences in the LPA-induced transient hypertensive response relative to similarly treated wild-type controls
Lpar3	MGI:1929469	MP:0001935	decreased litter size	15875025	homozygous null females produced litter sizes of less than 50% compared with wildtype E10.5 and E18.5 embryos from homozygous null females were smaller than wildtype, while newborns (at P0) were heavier, possibly resulting from prolonged pregnancy and/or smaller litter size
Lpar3	MGI:1929469	MP:0009815	decreased prostaglandin level	15875025	reduced production of PGE2 and PGI2 in uterus during early pregnancy (E3.5) due to significantly reduced levels of COX2 mRNA treatment of pregnant homozygous null females (at E3.5) with exogenous PGE2 or PGI2 rescued the delayed implantation defect but not the uneven embryo spacing or the reduction in implantation sites
Lpar3	MGI:1929469	MP:0009649	delayed embryo implantation	15875025	homozygous null females exhibited delayed implantation, with implantation sites detectable at E5.5 but not at E4.5
Lpar3	MGI:1929469	MP:0001729	impaired embryo implantation	15875025	reduced number of implantation sites even though comparable numbers of blastocysts were available for implantation
Lpar3	MGI:1929469	MP:0009352	impaired spacing of implantation sites	15875025	implantation sites in homozygous null uteri were crowded/clustered in the uterine segments proximal to the cervix with 44% of implantation sites containing 2-4 embryos at E10.5
Lpar3	MGI:1929469	MP:0002293	long gestation period	15875025	significant prolongation of pregnancy (20.9 days versus 19.4 days in wildtype), however observed no differences in superovulation, fertilization or decidualization
Manba	MGI:88175	MP:0000815	abnormal Ammon gyrus morphology	16377659	specific segments of Ammon's horn show differences in severity of vacuolation with variation among animals
Manba	MGI:88175	MP:0008114	abnormal Kupffer cell morphology	16377659	a few Kupffer cells contain fine intracytoplasmic vacuoles
Manba	MGI:88175	MP:0000818	abnormal amygdala morphology	16377659	neuronal vacuolation is present to some extent
Manba	MGI:88175	MP:0009979	abnormal cerebellum deep nucleus morphology	16377659	deep cerebellar nuclei show some vacuolation
Manba	MGI:88175	MP:0009969	abnormal cerebral cortex pyramidal cell morphology	16377659	severe vacuolation is observed in pyramidal cells of the dorsolateral cerebral cortex
Manba	MGI:88175	MP:0000820	abnormal choroid plexus morphology	16377659	the choroid plexus shows vacuolation
Manba	MGI:88175	MP:0003271	abnormal duodenum morphology	16377659	some intracytoplasmic vacuoles are observed in scattered smooth muscle cells of the outer longitudinal muscle layer and in some neurons of the myenteric plexus
Manba	MGI:88175	MP:0004933	abnormal epididymis epithelium morphology	16377659	small numbers of epithelial cells lining the ducts in the body of the epididymis contain small clear vacuoles in the apical cytoplasm and in some cells, the cytoplasm is filled with fine to coarse vacuoles no vacuoles are observed in the head and tail of the epididymis
Manba	MGI:88175	MP:0000798	abnormal frontal lobe morphology	16377659	accumulation of disaccharide is seen in the frontal cortex
Manba	MGI:88175	MP:0000607	abnormal hepatocyte morphology	16377659	very small numbers of hepatocytes had discrete, fine, clear intracytoplasmic vacuoles in mice between 4 and 37 weeks of age
Manba	MGI:88175	MP:0031148	abnormal liver sinusoidal endothelial cell morphology	16377659	a few sinusoidal endothelial cells contain fine intracytoplasmic vacuoles
Manba	MGI:88175	MP:0003172	abnormal lysosome physiology	16377659	accumulation of disaccharide is seen in some but not all visceral organs and in the nervous system
Manba	MGI:88175	MP:0002703	abnormal renal tubule morphology	16377659	proximal and distal tubules have fine to coarse granules in the apical cytoplasm; however the number of affected cells is small
Manba	MGI:88175	MP:0000955	abnormal spinal cord morphology	16377659	neuronal cell bodies at all levels contain fine intracytoplasmic vacuoles
Manba	MGI:88175	MP:0004077	abnormal striatum morphology	16377659	the striatum shows some degree of neuronal vacuolation
Manba	MGI:88175	MP:0004696	abnormal thyroid follicle morphology	16377659	a small number of follicular epithelial cells showed fine intracytoplasmic vacuoles; most cells show no vacuolation
Mcoln2	MGI:1915529	MP:0008721	abnormal chemokine level	26432893	following LPS treatment (1 ug/ml) for 24 h, bone marrow-derived macrophages (BMDMs) show increased accumulation of CCL2 in the Golgi relative to LPS-treated wild-type cells, indicating altered trafficking of specific chemokines
Mcoln2	MGI:1915529	MP:0008722	abnormal chemokine secretion	26432893	following LPS treatment for 24 h, production of several chemokines (CCL3, CCL5, and CXCL2) and of ICAM1 (CD54) is reduced in BMDM lysates relative to that in LPS-treated wild-type controls after LPS treatment, the amount of secreted CCL2 is significantly decreased in cell culture supernatants at all time points, as measured by ELISA
Mcoln2	MGI:1915529	MP:0002419	abnormal innate immunity	26432893	mice exhibit impaired recruitment of peripheral macrophages in response to i.p. injections of LPS or live bacteria, suggesting an altered innate immune response
Mcoln2	MGI:1915529	MP:0003799	impaired macrophage chemotaxis	26432893	at 8 h after i.p. injection of LPS (0.5 ug/g), the % of recruited CD11b<sup>+</sup>F4/80<sup>dim</sup> peritoneal macrophages is significantly reduced relative to that in wild-type controls at 8 h after i.p. injection of live enterotoxigenic E. coli (strain H10407) (5 x 10<sup>7</sup> CFU), the % of recruited CD11b<sup>+</sup>F4/80<sup>dim</sup> macrophages is significantly reduced relative to th…
Mcoln2	MGI:1915529	MP:0008720	impaired neutrophil chemotaxis	26432893	at 8 h after i.p. injection of LPS (0.5 ug/g), migration of Ly6G<sup>+</sup>CD16<sup>+</sup> neutrophils into the intraperitoneal space is significantly decreased relative to that in wild-type controls at 8 h after i.p. injection of live enterotoxigenic E. coli (strain H10407) (5 x 10<sup>7</sup> CFU), migration of Ly6G<sup>+</sup>CD16<sup>+</sup> neutrophils into the intraperitoneal space is sig…
Mcoln3	MGI:1890500	MP:0002622	abnormal cochlear hair cell morphology		unequal size of the hair cells by 11 day
Mcoln3	MGI:1890500	MP:0004249	abnormal crista ampullaris morphology		at age of 25 days the hairs have mostly disappeared
Mcoln3	MGI:1890500	MP:0004249	abnormal crista ampullaris morphology		at age of 25 days the hairs have mostly disappeared more severely affected than heterozygous mice
Mcoln3	MGI:1890500	MP:0009379	abnormal foot pigmentation	4557539	white feet
Mcoln3	MGI:1890500	MP:0003312	abnormal locomotor coordination		waddling "duck like" walk
Mcoln3	MGI:1890500	MP:0003312	abnormal locomotor coordination		waddling "duck like" walk Homozygotes show more intense behavioral abnormalities than heterozygotes
Mcoln3	MGI:1890500	MP:0001386	abnormal maternal nurturing		neglect their young and trample pups
Mcoln3	MGI:1890500	MP:0001386	abnormal maternal nurturing		neglect their young and trample pups
Mcoln3	MGI:1890500	MP:0000048	abnormal stria vascularis morphology		becomes distinctly abnormal at the age of 17 days nuclei becomes rounded and later lose their cytoplasmic processes
Mcoln3	MGI:1890500	MP:0000048	abnormal stria vascularis morphology		becomes distinctly abnormal at the age of 17 days nuclei becomes rounded and later lose their cytoplasmic processes more severely affected than heterozygous mice
Mcoln3	MGI:1890500	MP:0002856	abnormal vestibular ganglion morphology		the average cell size in the vestibular ganglion is reduced
Mcoln3	MGI:1890500	MP:0002856	abnormal vestibular ganglion morphology		the average cell size in the vestibular ganglion is reduced more severely affected than heterozygous mice
Mcoln3	MGI:1890500	MP:0003703	abnormal vestibulocochlear ganglion morphology		a change in the shape of the cells and their nuclei are seen starting at the age of 6 days
Mcoln3	MGI:1890500	MP:0003703	abnormal vestibulocochlear ganglion morphology		a change in the shape of the cells and their nuclei are seen starting at the age of 6 days more severely affected than heterozygous mice
Mcoln3	MGI:1890500	MP:0000373	belly spot	12209292	heterozygotes express a small white ventral spot
Mcoln3	MGI:1890500	MP:0000373	belly spot	4557539	mice exhibit a large, irregular belly spot
Mcoln3	MGI:1890500	MP:0001394	circling	4557539	circling is described as vigorous
Mcoln3	MGI:1890500	MP:0001394	circling		mixed circling habits are present as early as 14 days after birth
Mcoln3	MGI:1890500	MP:0001394	circling		mixed circling habits are present as early as 14 days after birth Homozygotes show more intense behavioral abnormalities than heterozygotes
Mcoln3	MGI:1890500	MP:0002857	cochlear ganglion degeneration		a reduction in cell size and density by 9 days destruction of nerve cells through life
Mcoln3	MGI:1890500	MP:0002857	cochlear ganglion degeneration		a reduction in cell size and density by 9 days destruction of nerve cells through life more severely affected than heterozygous mice and degeneration is quicker
Mcoln3	MGI:1890500	MP:0004362	cochlear hair cell degeneration		some of hair cells disappear entirely by the 17th day the others are drastically reduced
Mcoln3	MGI:1890500	MP:0004362	cochlear hair cell degeneration		at 35 days the hair cells are gone the cells of Deiter are still present and not dedifferentiated
Mcoln3	MGI:1890500	MP:0001967	deafness	12209292
Mcoln3	MGI:1890500	MP:0001967	deafness	4557539
Mcoln3	MGI:1890500	MP:0001967	deafness	4557539
Mcoln3	MGI:1890500	MP:0001967	deafness	4557539
Mcoln3	MGI:1890500	MP:0001967	deafness
Mcoln3	MGI:1890500	MP:0001967	deafness
Mcoln3	MGI:1890500	MP:0001967	deafness
Mcoln3	MGI:1890500	MP:0001967	deafness
Mcoln3	MGI:1890500	MP:0001265	decreased body size	4557539	somewhat smaller than the Va<sup>J</sup> homozygous mice
Mcoln3	MGI:1890500	MP:0003150	detached tectorial membrane		loses all contact with the organ of Corti by 7 days remain detached from the organ of Corti and later shrivels up
Mcoln3	MGI:1890500	MP:0003150	detached tectorial membrane		loses all contact with the organ of Corti by 7 days remain detached from the organ of Corti and later shrivels up more severely affected than heterozygous mice
Mcoln3	MGI:1890500	MP:0000371	diluted coat color	12209292	heterozygotes express a slightly diluted coat color which is less diluted than that of the original veritant waddler heterozygotes
Mcoln3	MGI:1890500	MP:0000371	diluted coat color	12209292
Mcoln3	MGI:1890500	MP:0000371	diluted coat color	4557539
Mcoln3	MGI:1890500	MP:0000371	diluted coat color	4557539
Mcoln3	MGI:1890500	MP:0004591	enlarged tectorial membrane		staring 4 days of age the tectorial membrane in mutant mice forms a big bulge instead of forming a thin strand of the outer marginal zone
Mcoln3	MGI:1890500	MP:0004591	enlarged tectorial membrane		staring 4 days of age the tectorial membrane in mutant mice forms a big bulge instead of forming a thin strand of the outer marginal zone more severely affected than heterozygous mice
Mcoln3	MGI:1890500	MP:0002939	head spot	12209292	some heterozygotes have a white forehead patch
Mcoln3	MGI:1890500	MP:0002939	head spot	12209292
Mcoln3	MGI:1890500	MP:0005307	head tossing		choreic head movements
Mcoln3	MGI:1890500	MP:0005307	head tossing		Homozygotes show more intense behavioral abnormalities than heterozygotes
Mcoln3	MGI:1890500	MP:0001399	hyperactivity		usually in motion when not asleep, nodding and tossing their heads
Mcoln3	MGI:1890500	MP:0001399	hyperactivity		usually in motion when not asleep, nodding and tossing their heads homozygotes show more intense behavioral abnormalities than heterozygotes
Mcoln3	MGI:1890500	MP:0001405	impaired coordination		a marked inability to negotiate a narrow bridge at two or three days before their eyes open
Mcoln3	MGI:1890500	MP:0001523	impaired righting response		often homozygous do not right themselves
Mcoln3	MGI:1890500	MP:0001522	impaired swimming	4557539
Mcoln3	MGI:1890500	MP:0001522	impaired swimming		elderly heterozygous mice over 10 months old cannot swim
Mcoln3	MGI:1890500	MP:0011967	increased or absent threshold for auditory brainstem response	12209292	at 2 weeks of age heterozygotes respond to 8- and 16-kHz stimuli only at sound pressure levels of 88 dB and 94 dB respectively, no response was found to click or 32 kHz stimuli, and at 3 weeks of age thresholds increased to >100 dB, which, although it is an early and rapidly progressing hearing loss, is a less severe phenotype than in mice heterozygous for the original veritant waddler mutation
Mcoln3	MGI:1890500	MP:0011967	increased or absent threshold for auditory brainstem response	12209292	at 2 weeks of age heterozygotes only return positive waveforms to an 8 kHz stimulus at 95 dB and by 3 weeks of age there is no response to click or 32 kHz stimuli
Mcoln3	MGI:1890500	MP:0011967	increased or absent threshold for auditory brainstem response	12209292	at 12 weeks of age F2 progeny of a cross to C3HeB/FeJLe fail to respond to a 16 kHz stimulus at >100 dB, indicating that there are no background modifiers ameliorating this phenotype
Mcoln3	MGI:1890500	MP:0011967	increased or absent threshold for auditory brainstem response	12209292	at 12 weeks of age F2 progeny of a cross to A/J fail to respond to a 16 kHz stimulus at >100 dB, indicating that there are no background modifiers ameliorating this phenotype
Mcoln3	MGI:1890500	MP:0011967	increased or absent threshold for auditory brainstem response	12209292	at 12 weeks of age F2 progeny of a cross to DBA/2J fail to respond to a 16 kHz stimulus at >100 dB, indicating that there are no background modifiers ameliorating this phenotype
Mcoln3	MGI:1890500	MP:0011967	increased or absent threshold for auditory brainstem response	12209292	at 12 weeks of age F2 progeny of a cross to BALB/cByJ fail to respond to a 16 kHz stimulus at >100 dB, indicating that there are no background modifiers ameliorating this phenotype
Mcoln3	MGI:1890500	MP:0011967	increased or absent threshold for auditory brainstem response	12209292	at 12 weeks of age F2 progeny of a cross to CZECHII/EiJ fail to respond to a 16 kHz stimulus at >100 dB, indicating that there are no background modifiers ameliorating this phenotype
Mcoln3	MGI:1890500	MP:0001401	jumpy		in reaction to sudden jarring
Mcoln3	MGI:1890500	MP:0001401	jumpy		in reaction to sudden jarring Homozygotes show more intense behavioral abnormalities than heterozygotes
Mcoln3	MGI:1890500	MP:0000421	mottled coat	12209292	homozygotes are almost entirely variegated both ventrally and dorsally
Mcoln3	MGI:1890500	MP:0000421	mottled coat	12209292	coat color is more dilute and mottled than in Va-J heterozygotes, with an entirely white ventrum and a large white spot on the forehead
Mcoln3	MGI:1890500	MP:0005175	non-pigmented tail tip	4557539
Mcoln3	MGI:1890500	MP:0011101	prenatal lethality, incomplete penetrance	12209292	at backcross generation N6 to C57BL/6J intercrossing heterozygotes yields only 8% homozygous offspring
Mcoln3	MGI:1890500	MP:0011101	prenatal lethality, incomplete penetrance		mortality is very high in homozygotes, and very few of the survivors are fertile
Mcoln3	MGI:1890500	MP:0011101	prenatal lethality, incomplete penetrance		mortality is very high in homozygotes
Mcoln3	MGI:1890500	MP:0011110	preweaning lethality, incomplete penetrance	4557539	only 12 compound heterozygotes were produced in 231 progeny from a Va/+ and Va<sup>J</sup>/+ cross (over 50 expected) and 4 of these died young
Mcoln3	MGI:1890500	MP:0001921	reduced fertility	4557539	only one male bred at 10 months of age
Mcoln3	MGI:1890500	MP:0001921	reduced fertility		some of the heterozygous mice, especially the males are sterile
Mcoln3	MGI:1890500	MP:0001921	reduced fertility		very few of the survivors are fertile
Mcoln3	MGI:1890500	MP:0001408	stereotypic behavior		abnormal behavior like Mcoln3<sup>Va</sup>/Mcoln3<sup>+</sup>
Mcoln3	MGI:1890500	MP:0002826	tonic seizures		a convulsive stiffening of the body in reaction ot sudden jarring
Mcoln3	MGI:1890500	MP:0002826	tonic seizures		a convulsive stiffening of the body in reaction to sudden jarring Homozygotes show more intense behavioral abnormalities than heterozygotes
Mcoln3	MGI:1890500	MP:0005366	variegated coat color		with patches of normal-colored, diluted, and white fur
Mcoln3	MGI:1890500	MP:0005366	variegated coat color		their coats are white, except for small patches of unaltered color near the ears and base of the tail
Mcoln3	MGI:1890500	MP:0005366	variegated coat color		a slightly dilute coat color, large irregular belly spots and white feet and tail tips not as varicolored as unlike Mcoln3<sup>Va</sup>
Mcoln3	MGI:1890500	MP:0005366	variegated coat color		mostly white with patches of dilute color
Mcoln3	MGI:1890500	MP:0005366	variegated coat color		mostly white with patches of dilute color like Mcoln3<sup>Va-J</sup>/Mcoln3<sup>Va-J</sup>
Mcoln3	MGI:1890500	MP:0002938	white spotting	12209292
Mcoln3	MGI:1890500	MP:0002938	white spotting	4557539
Mcoln3	MGI:1890500	MP:0002938	white spotting	4557539
Metap1	MGI:1922874	MP:0020870	decreased thigmotaxis
Metap1	MGI:1922874	MP:0000692	small spleen
Mttp	MGI:106926	MP:0000180	abnormal circulating cholesterol level	10037685	homozygotes on a high cholesterol diet injected with an adenovirus carrying the Cre1 recombinse (Ad-Cre1) to delete the floxed region in the liver, show a significant reduction in plasma cholesterol
Mttp	MGI:106926	MP:0000180	abnormal circulating cholesterol level	9671739	exhibit a small but consistent reduction in intermediate density lipoprotein (IDL)/LDL cholesterol levels
Mttp	MGI:106926	MP:0003949	abnormal circulating lipid level	9671739	28% reduction in plasma apoB100 levels on a regular diet 15-20% reduction in apoB100 levels on a high fat diet
Mttp	MGI:106926	MP:0005416	abnormal circulating protein level	12588952	following polyIC induction, plasma apoB-100 levels are not detectable following polyIC induction, plasma apoB-48 levels are reduced by ~65%
Mttp	MGI:106926	MP:0002118	abnormal lipid homeostasis	9671739	lipoprotein production is almost always absent in the visceral endoderm cells at E9.5
Mttp	MGI:106926	MP:0002118	abnormal lipid homeostasis	9671739	reduction in lipoprotein secretion from hepatocytes
Mttp	MGI:106926	MP:0001547	abnormal lipid level	9671739	livers contain increased amounts of neutral lipids
Mttp	MGI:106926	MP:0000609	abnormal liver physiology	12588952	following polyIC induction, apoB-100 is nearly absent in hepatic microsomes while apoB-48 remains unaffected following polyIC induction, hepatic secretion of apoB-100 is blocked without causing apoB to accumulate in the hepatic ER
Mttp	MGI:106926	MP:0000187	abnormal triglyceride level	10037685	homozygotes fed a fat-free diet that were injected with AD-Cre1 show a triglyceride secretion rate that is reduced to less than 1/10 that in wild-type
Mttp	MGI:106926	MP:0011204	abnormal visceral yolk sac blood island morphology	9671739	hematopoietic cells are rarely observed in yolk sac blood islands at E10.5
Mttp	MGI:106926	MP:0020515	abnormal visceral yolk sac endoderm morphology	9671739	exhibit an accumulation of lipid in the visceral endoderm of the yolk sac
Mttp	MGI:106926	MP:0020515	abnormal visceral yolk sac endoderm morphology	9671739	exhibit an accumulation of lipid in the visceral endoderm of the yolk sac
Mttp	MGI:106926	MP:0000186	decreased circulating HDL cholesterol level	10037685	homozygotes fed a chow or high cholesterol diet that were injected with Ad-Cre1 show a marked or slight reduction, respectively, in the HDL fraction
Mttp	MGI:106926	MP:0000186	decreased circulating HDL cholesterol level	12588952	following polyIC induction, plasma HDL levels are reduced by 50%
Mttp	MGI:106926	MP:0000183	decreased circulating LDL cholesterol level	10037685	homozygotes fed a chow or high cholesterol diet that were injected with Ad-Cre1 show an almost complete absence of lipoproteins in the IDL/LDL fraction
Mttp	MGI:106926	MP:0000183	decreased circulating LDL cholesterol level	12588952	following polyIC induction, plasma IDL and LDL levels are almost undetectable
Mttp	MGI:106926	MP:0000183	decreased circulating LDL cholesterol level	9671739	reduction in plasma levels of low-density lipoprotein cholesterol on a regular and high fat diet
Mttp	MGI:106926	MP:0005146	decreased circulating VLDL cholesterol level	10037685	homozygotes fed a chow or high cholesterol diet that were injected with Ad-Cre1 show an almost complete absence of lipoproteins in the VLDL fraction
Mttp	MGI:106926	MP:0005146	decreased circulating VLDL cholesterol level	12588952	following polyIC induction, plasma VLDL levels are almost undetectable
Mttp	MGI:106926	MP:0005146	decreased circulating VLDL cholesterol level	9671739	on a high fat diet
Mttp	MGI:106926	MP:0003976	decreased circulating VLDL triglyceride level	10037685	homozygotes fed a chow or high cholesterol diet that were injected with Ad-Cre1 show an essentially abolished VLDL region
Mttp	MGI:106926	MP:0005179	decreased circulating cholesterol level	12588952	following induction of cre expression with polyIC, plasma cholesterol levels are reduced by 60%
Mttp	MGI:106926	MP:0005179	decreased circulating cholesterol level	9671739	on a high fat diet, total plasma cholesterol levels are about 20% lower as a result of a decrease in VLDL and LDL cholesterol
Mttp	MGI:106926	MP:0002644	decreased circulating triglyceride level	12588952	following polyIC induction, plasma triglyceride levels are reduced by 45%
Mttp	MGI:106926	MP:0002875	decreased erythrocyte cell number	9671739	very few mature erythrocytes at E14.5
Mttp	MGI:106926	MP:0013241	embryo tissue necrosis	9671739	by E10.5, most embryos appear necrotic
Mttp	MGI:106926	MP:0003984	embryonic growth retardation	9671739	E9.5 embryos are retarded in growth
Mttp	MGI:106926	MP:0011108	embryonic lethality during organogenesis, incomplete penetrance	9671739	most embryos die around E10.5, although a few survive to E14.5
Mttp	MGI:106926	MP:0000914	exencephaly	9671739	embryos surviving to E14.5 all have exencephalus
Mttp	MGI:106926	MP:0001914	hemorrhage	9671739	at E14.5, most embryos are hemorrhagic and in a stage of resorption
Mttp	MGI:106926	MP:0002628	hepatic steatosis	9671739	livers exhibit an accumulation of cytosolic fat
Mttp	MGI:106926	MP:0000928	incomplete rostral neuropore closure	9671739	E9.5 and 10.5 embryos have an open anterior neuropore
Mttp	MGI:106926	MP:0010027	increased liver cholesterol level	12588952	following polyIC induction, hepatic cholesterol levels are increased by 65%
Mttp	MGI:106926	MP:0010027	increased liver cholesterol level	9671739	livers contain increased amounts of cholesterol
Mttp	MGI:106926	MP:0009355	increased liver triglyceride level	12588952	following polyIC induction, hepatic triglyceride levels are increased 2.5-fold
Mttp	MGI:106926	MP:0009355	increased liver triglyceride level	9671739	livers contain increased amounts of triglyceride
Mttp	MGI:106926	MP:0002981	increased liver weight	12588952	following polyIC induction, mutant liver weights are increased while body weights remain normal
Mttp	MGI:106926	MP:0001722	pale yolk sac	9671739	pale at E9.5
Nfkb1	MGI:97312	MP:0002459	abnormal B cell physiology	16973390	addition of Tnfsf13b (BAFF) to the in vitro B cell cultures does not elevate survival of B cells for the first 12 hours but provides benefits when present for 24 hours or longer
Nfkb1	MGI:97312	MP:0005463	abnormal CD4-positive, alpha-beta T cell physiology	14568969	splenocytes treated with anti-CD3 with or without anti-CD28 antibodies produce reduced levels of interferon gamma and Il-2 (Th1 cytokines) but increased levels of Il-4 and Il-10 (Th2 cytokines) while wild-type splenocytes produce both Th1 and Th2 cytokines
Nfkb1	MGI:97312	MP:0002392	abnormal Peyer's patch T cell area morphology	12055593	CD3+ T cell numbers are reduced and T-cell areas of Peyer's patches are underrepresented and small in size
Nfkb1	MGI:97312	MP:0002389	abnormal Peyer's patch follicle morphology	12055593	size of interfollicluar region is reduced slight increase of M cells in the follicle-associated epithelium (FAE)
Nfkb1	MGI:97312	MP:0002391	abnormal Peyer's patch germinal center morphology	12055593	germinal centers are reduced in number and size with a low number of myeloid dentritic cells
Nfkb1	MGI:97312	MP:0002398	abnormal bone marrow cell morphology/development	9529315	erythroblasts are decreased in the bone marrow whereas granulocytes are slightly increased
Nfkb1	MGI:97312	MP:0004231	abnormal calcium ion homeostasis	16571762	at 8 months, the immunoreactivity for a set of calcium-buffering proteins is significantly increased in mutant spiral ganglion neurons, suggesting impaired calcium ion homeostasis
Nfkb1	MGI:97312	MP:0004816	abnormal class switch recombination	8598461	B cells are defective in IgG3, IgE and IgA class switching but undergo substantial IgG1 class switching
Nfkb1	MGI:97312	MP:0004393	abnormal cochlear inner hair cell morphology	16571762	at 1 and 3 months, vacuole-like spaces replace the afferent terminals of the inner radial nerves while efferent inner spiral fibers appear intact at 1 and 3 months, edematous-appearing extracellular spaces are noted between the IHC and supporting cells; the cytoplasm in the base of IHCs consists of numerous small vesicles infiltrated with mitochondria and short profiles of cisternae in contrast, …
Nfkb1	MGI:97312	MP:0000495	abnormal colon morphology	11160181	mice exhibit mild colonic perforations and typhlocolitis
Nfkb1	MGI:97312	MP:0001312	abnormal cornea morphology
Nfkb1	MGI:97312	MP:0003009	abnormal cytokine secretion	12235116	Il-4 secretion is impaired in cultured cells upon stimulation with MOG peptide
Nfkb1	MGI:97312	MP:0003009	abnormal cytokine secretion	9529315	stimulated and non-stimulated macrophages produce less cytokines that wild-type cells (17- to 86-fold reduction in unstimulated cells and 2- to 8-fold reduction in stimulated cells)
Nfkb1	MGI:97312	MP:0002376	abnormal dendritic cell physiology	14568969	bone marrow-derived dendritic cells stimulated with LPS produce significantly less Il-12p40 and TNF alpha than stimulated wild-type dendritic cells
Nfkb1	MGI:97312	MP:0001800	abnormal humoral immune response	7834752	total NP-binding following exposure to NP15-CG is lower than in wild-type mice and NP-specific antibodies of all isotypes are decreased compared to in wild-type mice
Nfkb1	MGI:97312	MP:0001800	abnormal humoral immune response	9529315	after 2 and 3 weeks stimulated with NP-KLH, IgG1 production is increased 2- to 3-fold compared to in wild-type mice after 3 weeks of stimulation with LPS, IgG3 levels are reduced 3-fold
Nfkb1	MGI:97312	MP:0001800	abnormal humoral immune response		decreased TNP-specific IgM to TNP-Ficoll immunization
Nfkb1	MGI:97312	MP:0001800	abnormal humoral immune response		decreased TNP-specific IgM to TNP-Ficoll immunization decreased antibody response to recombinant Semliki Forest virus (rSFV)-encoded beta-galactosidase (rSFV-beta-gal)
Nfkb1	MGI:97312	MP:0001800	abnormal humoral immune response		decreased antibody response to recombinant Semliki Forest virus (rSFV)-encoded beta-galactosidase (rSFV-beta-gal)
Nfkb1	MGI:97312	MP:0001800	abnormal humoral immune response		decreased antibody response to recombinant Semliki Forest virus (rSFV)-encoded beta-galactosidase (rSFV-beta-gal)
Nfkb1	MGI:97312	MP:0001845	abnormal inflammatory response	9529315
Nfkb1	MGI:97312	MP:0002353	abnormal inguinal lymph node morphology	19060899	most mice have small or absent inguinal lymph nodes
Nfkb1	MGI:97312	MP:0002221	abnormal lymph organ size	9529315
Nfkb1	MGI:97312	MP:0003945	abnormal lymphocyte physiology	9529315
Nfkb1	MGI:97312	MP:0002451	abnormal macrophage physiology	14568969	peritoneal macrophages produce less Il-6, Il-12p40, TNF alpha, and nitric oxide compared to wild-type cells upon stimulation with interferon gamma and/or LPS
Nfkb1	MGI:97312	MP:0002452	abnormal professional antigen presenting cell physiology	14568969
Nfkb1	MGI:97312	MP:0001191	abnormal skin condition
Nfkb1	MGI:97312	MP:0009622	absent inguinal lymph nodes	19060899
Nfkb1	MGI:97312	MP:0009481	cecum inflammation	11160181	mice exhibit mild typhlocolitis
Nfkb1	MGI:97312	MP:0002857	cochlear ganglion degeneration	16571762	at 8 months, homozygotes show a 69% loss of SGNs in the basal cochlea relative to a ~28% loss observed in wild-type mice at 8 months, the numbers of afferent axons per habenular opening are significantly reduced relative to those of wild-type mice however, no significant differences in IHC or OHC loss are noted at 8 months relative to wild-type mice
Nfkb1	MGI:97312	MP:0005093	decreased B cell proliferation	7834752	B cells do not proliferate in response to LPS concentration that stimulate wild-type B cells to proliferate
Nfkb1	MGI:97312	MP:0005093	decreased B cell proliferation	8598461	B cell proliferation following LPS and sCD40L stimulation is impaired
Nfkb1	MGI:97312	MP:0004978	decreased B-1 B cell number
Nfkb1	MGI:97312	MP:0008168	decreased B-1a cell number		reduced frequencies of B1a cells in B1 cells in the peripheral blood
Nfkb1	MGI:97312	MP:0013435	decreased CD8-positive, naive alpha-beta T cell number
Nfkb1	MGI:97312	MP:0001807	decreased IgA level	24652767
Nfkb1	MGI:97312	MP:0001807	decreased IgA level	7834752	IgA levels are decreased 5-fold
Nfkb1	MGI:97312	MP:0002492	decreased IgE level	7834752	IgE levels are decreased 50-fold
Nfkb1	MGI:97312	MP:0002492	decreased IgE level
Nfkb1	MGI:97312	MP:0002492	decreased IgE level
Nfkb1	MGI:97312	MP:0002492	decreased IgE level
Nfkb1	MGI:97312	MP:0002492	decreased IgE level		reduced circulating levels of IgE
Nfkb1	MGI:97312	MP:0002492	decreased IgE level		reduced circulating levels of IgE
Nfkb1	MGI:97312	MP:0001805	decreased IgG level		mice bearing this mutation exhibit a diminished T cell-dependent IgG response at day 28 following immunization at days 0 and 14 with recombinant Semliki Forest virus- (rSFV-) encoded beta-galactosidase (rSFV-beta-gal); the response of heterozygous mutant mice is intermediate between those of wild-type and homozygous mutant animals.
Nfkb1	MGI:97312	MP:0001805	decreased IgG level		mice bearing this mutation exhibit a reduced T cell dependent IgG response at day 28 following immunization at days 0 and 14 with recombinant Semliki virus- (rSV-) encoded beta-galactosidase; the response of heterozygous mutant mice is intermediate between those of wild-type and homozygous mutant animals.
Nfkb1	MGI:97312	MP:0001805	decreased IgG level		decreased antibody response to recombinant Semliki Forest virus (rSFV)-encoded beta-galactosidase (rSFV-beta-gal)
Nfkb1	MGI:97312	MP:0001805	decreased IgG level		decreased antibody response to recombinant Semliki Forest virus (rSFV)-encoded beta-galactosidase (rSFV-beta-gal)
Nfkb1	MGI:97312	MP:0001805	decreased IgG level		decreased antibody response to recombinant Semliki Forest virus (rSFV)-encoded beta-galactosidase (rSFV-beta-gal)
Nfkb1	MGI:97312	MP:0008495	decreased IgG1 level	24652767
Nfkb1	MGI:97312	MP:0008495	decreased IgG1 level	7834752	IgG1 levels are reduced 10-fold
Nfkb1	MGI:97312	MP:0008498	decreased IgG3 level	9529315	IgG3 levels are decreased 4-fold
Nfkb1	MGI:97312	MP:0001806	decreased IgM level	8598461	proliferating B cells stimulated with alpha-delta-dex and IL-4 + IL-5 produce 32-fold less IgM than wild-type proliferating B cells stimulated wth mCD40L + IL-4 + IL-5 produce 41-fold less IgM than wild-type
Nfkb1	MGI:97312	MP:0001806	decreased IgM level		decreased TNP-specific IgM to TNP-Ficoll immunization
Nfkb1	MGI:97312	MP:0001806	decreased IgM level		decreased TNP-specific IgM to TNP-Ficoll immunization
Nfkb1	MGI:97312	MP:0008040	decreased NK T cell number	19060899	there are slightly fewer thymic TCRbeta<sup>+</sup>NK1.1<sup>+</sup> NKT cells the number of thymic CD1d-dependent NKT is also reduced
Nfkb1	MGI:97312	MP:0008045	decreased NK cell number	24652767
Nfkb1	MGI:97312	MP:0008133	decreased Peyer's patch number	12055593	average of 2 to 4 Peyer's patches per mouse compared to an observed average of 7 to 10 per control mouse
Nfkb1	MGI:97312	MP:0005095	decreased T cell proliferation	19060899	naÃ¯ve CD4<sup>+</sup> T cells stimulated in vitro through the TCR only have a third the proliferative response as control mice 66% fewer naive CD4<sup>+</sup> T cells go into S-phase with 24 hours of TCR stimulation compared to controls the S-phase entry defect can be partly overcome by CD28 stimulation allogeneic proliferative response of naÃ¯ve CD4<sup>+</sup> T cells is reduced 6-fold compare…
Nfkb1	MGI:97312	MP:0005095	decreased T cell proliferation	9529315	T cell proliferation stimulated by anti-CD3 or anti-CD3 and anti-CD28 antibodies do not proliferate as well as wild-type T cells
Nfkb1	MGI:97312	MP:0010842	decreased central memory CD4-positive, alpha-beta T cell number
Nfkb1	MGI:97312	MP:0010842	decreased central memory CD4-positive, alpha-beta T cell number
Nfkb1	MGI:97312	MP:0008805	decreased circulating amylase level
Nfkb1	MGI:97312	MP:0008600	decreased circulating interleukin-2 level	19060899	naÃ¯ve CD4<sup>+</sup> T cells only produce one-third the amount of IL-2 as controls after in vitro stimulation
Nfkb1	MGI:97312	MP:0005634	decreased circulating sodium level
Nfkb1	MGI:97312	MP:0004417	decreased cochlear nerve compound action potential	16571762	at 1 month of age, CAP thresholds in homozygotes are elevated by 6-20 dB SPL relative to wild-type mice at almost all frequencies at 3 months of age, mutant CAP thresholds are increased by ~20 dB SPL at low frequencies and by ~30 dB at high frequencies relative to wild-type by 8 months of age, most homozygotes no longer respond to auditory stimuli at high frequencies (90 dB SPL), whereas wild-typ…
Nfkb1	MGI:97312	MP:0010845	decreased effector memory CD4-positive, alpha-beta T cell number
Nfkb1	MGI:97312	MP:0010845	decreased effector memory CD4-positive, alpha-beta T cell number
Nfkb1	MGI:97312	MP:0002875	decreased erythrocyte cell number	9529315	decreased erythrocyte cell numbers are associated with myeloid hyperplasia in the bone marrow
Nfkb1	MGI:97312	MP:0002460	decreased immunoglobulin level	7834752	immunoglobin levels are 4-fold lower than in wild-type mice all isotypes except IgM are reduced
Nfkb1	MGI:97312	MP:0008658	decreased interleukin-1 beta secretion		reduced secretion of the proinflammatory cytokine interleukin (IL)-1beta in response to priming with lipopolysaccharide (LPS) followed byÂ nigericin treatment (NLRP3 inflammasome response) and in response to priming with flagellin (NLRC4 inflammasome response)
Nfkb1	MGI:97312	MP:0008688	decreased interleukin-2 secretion	9529315	stimulated T cells produce 3- to 6-fold less IL-2 than wild-type
Nfkb1	MGI:97312	MP:0008700	decreased interleukin-4 secretion	9529315	stimulated T cells produce 3- to 6-fold less IL-4 than wild-type
Nfkb1	MGI:97312	MP:0008706	decreased interleukin-6 secretion	7834752	LPS-stimulated macrophages release 6-fold less IL-6
Nfkb1	MGI:97312	MP:0003961	decreased lean body mass
Nfkb1	MGI:97312	MP:0008182	decreased marginal zone B cell number	11034607
Nfkb1	MGI:97312	MP:0005642	decreased mean corpuscular hemoglobin concentration
Nfkb1	MGI:97312	MP:0008050	decreased memory T cell number	19060899	reconstitution of wild-type mice with mutant bone marrow leads to lower CD4<sup>+</sup> memory T cells in the spleen and lymph nodes compared to controls reconstituted with wild-type bone marrow
Nfkb1	MGI:97312	MP:0008050	decreased memory T cell number	19060899	CD4<sup>+</sup> memory T cells are reduced by 3-fold in the spleen splenic CD8<sup>+</sup> memory T cells are also reduced reconstitution of wild-type mice with both wild-type and mutant bone marrow demonstrate an intrinsic defect of mutant hematopoietic cells to produce CD4<sup>+</sup> memory T cells
Nfkb1	MGI:97312	MP:0008122	decreased myeloid dendritic cell number	12055593	low number of myeloid dendritic cells in Peyer's patches
Nfkb1	MGI:97312	MP:0004985	decreased osteoclast cell number	9359707
Nfkb1	MGI:97312	MP:0004974	decreased regulatory T cell number	19060899	reconstitution of wild-type mice with mutant bone marrow leads to 3-fold lower FoxP3<sup>+</sup> CD4<sup>+</sup> regulatory T cells in the spleen and lymph nodes compared to controls reconstituted with wild-type bone marrow
Nfkb1	MGI:97312	MP:0004974	decreased regulatory T cell number	19060899	there is a 75% decrease in the number of regulatory T cells found in the spleen, lymph node and thymus of mice reconstitution of wild-type mice with both wild-type and mutant bone marrow demonstrate an intrinsic defect of mutant hematopoietic cells to produce CD4<sup>+</sup> regulatory T cells
Nfkb1	MGI:97312	MP:0004974	decreased regulatory T cell number	24652767
Nfkb1	MGI:97312	MP:0010379	decreased respiratory quotient	24652767
Nfkb1	MGI:97312	MP:0008083	decreased single-positive T cell number	9529315	single positive CD4+ or CD8+ T cells are decreased in the spleen and lymph node the number of Thy 1.2+ cells is decreased by 50% compared to wild-type in the peripheral T cell population
Nfkb1	MGI:97312	MP:0031039	decreased susceptibility to Picornaviridae infection induced morbidity/mortality	7834752	mice are more resistant to EMC virus infection than wild-type mice and exhibit mortality at a 10-fold higher titer with a slower progression towards fatal encephalopathy
Nfkb1	MGI:97312	MP:0004804	decreased susceptibility to autoimmune diabetes	14568969	>70% of control mice treated with low dose streptozotocin for 5 days develop diabetes starting ~8 and 12 days after the first injection, but only 23% of mutants develop diabetes
Nfkb1	MGI:97312	MP:0003998	decreased thermal nociceptive threshold
Nfkb1	MGI:97312	MP:0008561	decreased tumor necrosis factor secretion	22733995	from bone marrow-derived macrophage stimulated with LPS
Nfkb1	MGI:97312	MP:0008561	decreased tumor necrosis factor secretion	9529315	stimulated T cells produce 3- to 6-fold less TNF-alpha than wild-type
Nfkb1	MGI:97312	MP:0005036	diarrhea	11160181	mild
Nfkb1	MGI:97312	MP:0000702	enlarged lymph nodes	9529315	mice develop lymph node enlargement at 3 weeks that worsens with age
Nfkb1	MGI:97312	MP:0000691	enlarged spleen	9529315	mice develop spleen enlargement due to extramedullary hematopoiesis and follicular expansion with loss of mantle and marginal zone differentiation at 3 weeks of age that worsens with age
Nfkb1	MGI:97312	MP:0000240	extramedullary hematopoiesis	9529315	extramedullary hematopoiesis results in splenomegaly at 3 weeks and worsens with age erythroblasts accumulate in the spleen
Nfkb1	MGI:97312	MP:0020154	impaired humoral immune response		mice bearing this mutation exhibit a diminished T cell-dependent IgG response at day 28 following immunization at days 0 and 14 with recombinant Semliki Forest virus- (rSFV-) encoded beta-galactosidase (rSFV-beta-gal); the response of heterozygous mutant mice is intermediate between those of wild-type and homozygous mutant animals.
Nfkb1	MGI:97312	MP:0020154	impaired humoral immune response		mice bearing this mutation exhibit a reduced T cell dependent IgG response at day 28 following immunization at days 0 and 14 with recombinant Semliki virus- (rSV-) encoded beta-galactosidase; the response of heterozygous mutant mice is intermediate between those of wild-type and homozygous mutant animals.
Nfkb1	MGI:97312	MP:0005154	increased B cell proliferation	9529315	at low levels of stimulation, B cell proliferation is increased 4- to 5-foldcompared to in wild-type mice
Nfkb1	MGI:97312	MP:0002497	increased IgE level	9529315	IgE levels are increased 50-fold
Nfkb1	MGI:97312	MP:0008499	increased IgG1 level	9529315	IgG1 levels are increased 18-fold
Nfkb1	MGI:97312	MP:0006042	increased apoptosis	14568969	growth factor withdrawal from cultured bone marrow dendritic cells enhances apoptosis of dendritic cells, but not granulocytes or macrophages
Nfkb1	MGI:97312	MP:0010847	increased central memory CD8 positive, alpha-beta T cell number
Nfkb1	MGI:97312	MP:0010847	increased central memory CD8 positive, alpha-beta T cell number
Nfkb1	MGI:97312	MP:0010847	increased central memory CD8 positive, alpha-beta T cell number
Nfkb1	MGI:97312	MP:0002968	increased circulating alkaline phosphatase level	24652767
Nfkb1	MGI:97312	MP:0002968	increased circulating alkaline phosphatase level
Nfkb1	MGI:97312	MP:0001554	increased circulating free fatty acids level
Nfkb1	MGI:97312	MP:0002461	increased immunoglobulin level	9529315	serum Ig levels are increased 5-fold
Nfkb1	MGI:97312	MP:0000218	increased leukocyte cell number	24652767
Nfkb1	MGI:97312	MP:0000218	increased leukocyte cell number
Nfkb1	MGI:97312	MP:0000218	increased leukocyte cell number
Nfkb1	MGI:97312	MP:0004748	increased susceptibility to age-related hearing loss	16571762	homozygotes exhibit accelerated age-related hearing loss at higher frequencies, as assessed by CAP threshold shifts at 1, 3, and 8 months of age accelerated hearing loss is highly associated with an exacerbated excitotoxic-like damage in afferent dendrites under IHCs and an accelerated loss of spiral ganglion neurons
Nfkb1	MGI:97312	MP:0002412	increased susceptibility to bacterial infection	11160181	mice are more sensitive to typhlocolitis induced by H. hepaticus than wild-type mice but less sensitive than Nfkb1<sup>tm1Bal</sup>/Nfkb1<sup>tm1Bal</sup> Rela<sup>tm1Bal</sup>/Rela<sup>+</sup>
Nfkb1	MGI:97312	MP:0002412	increased susceptibility to bacterial infection	24652767
Nfkb1	MGI:97312	MP:0002412	increased susceptibility to bacterial infection	7834752	mice are more prone to infection than wild-type mice while mice efficiently clear extracellular bacteria they fail to clear intracellular bacteria 6 days after infection with Listeria monocytogenes, mice exhibit no peritoneal bacterial but several thousand splenic bacteria compared to wild-type mice that exhibit neither mice die 24 hours after infection with Staphylococcus pneumoniae compared to …
Nfkb1	MGI:97312	MP:0002412	increased susceptibility to bacterial infection	9529315	mice in conventional housing develop eye and/or nasal infections produced by Staphylococcus xylosis and Pasteurella haemolytica unlike wild-type mice
Nfkb1	MGI:97312	MP:0009788	increased susceptibility to bacterial infection induced morbidity/mortality	7834752	mice die 24 hours after infection with Staphylococcus pneumoniae compared to wild-type mice that die between 36 and 72 hours after infection
Nfkb1	MGI:97312	MP:0008537	increased susceptibility to induced colitis		induced by DSS
Nfkb1	MGI:97312	MP:0004597	increased susceptibility to noise-induced hearing loss	16571762	at 2 hrs after exposure to a wideband, low-level noise at 70 dB SPL, 1-month-old homozygotes display 7-15 dB SPL threshold shifts across most test frequencies whereas wild-type mice show no significant CAP threshold shifts
Nfkb1	MGI:97312	MP:0001973	increased thermal nociceptive threshold
Nfkb1	MGI:97312	MP:0003304	large intestinal inflammation	11160181	mice exhibit mild typhlocolitis
Nfkb1	MGI:97312	MP:0005202	lethargy	9529315	after weaning surviving mice appear sick, have rough coats and are lethargic
Nfkb1	MGI:97312	MP:0001860	liver inflammation	9529315	mild to moderate perivascular and periportal mixed infiltration of inflammatory cells is mainly composed of lymphocytic cells
Nfkb1	MGI:97312	MP:0001861	lung inflammation	9529315	mild to moderate perivascular and periairway mixed infiltration of inflammatory cells is mainly composed of lymphocytic cells
Nfkb1	MGI:97312	MP:0000688	lymphoid hyperplasia	24652767
Nfkb1	MGI:97312	MP:0010373	myeloid hyperplasia	9529315	mice exhibit myeloid hyperplasia in the bone marrow associated with decreased erythrocyte cell number
Nfkb1	MGI:97312	MP:0002169	no abnormal phenotype detected	12904583
Nfkb1	MGI:97312	MP:0003303	peritoneal inflammation	11160181	mild
Nfkb1	MGI:97312	MP:0001732	postnatal growth retardation	9529315	after weaning mice exhibit growth retardation
Nfkb1	MGI:97312	MP:0002083	premature death	7834752	mice die more frequently at a young age compared to wild-type mice
Nfkb1	MGI:97312	MP:0002083	premature death	9529315	mice begin to die after 2 months and survival at 100 days is 50% whereas almost all wild-type mice are alive at day 100
Nfkb1	MGI:97312	MP:0011110	preweaning lethality, incomplete penetrance	9529315	20% of mice die prior to weaning
Nfkb1	MGI:97312	MP:0010179	rough coat	9529315	after weaning surviving mice appear sick, have rough coats and are lethargic
Nfkb1	MGI:97312	MP:0008135	small Peyer's patches	12055593	Peyer's patches are smaller and contain a range of no more than 1 to 2 follicles
Nfkb1	MGI:97312	MP:0009624	small inguinal lymph nodes	19060899
Npnt	MGI:2148811	MP:0000527	abnormal kidney development	17537792	in 2/4 mutants examined at E13.5, no kidney development was seen and metanephric mesenchyme was atrophying; in 1 of 4 embryos, a kidney was developing on one side while in 1 of 4, kidney development on both sides occurred
Npnt	MGI:2148811	MP:0000527	abnormal kidney development	34049960	mice show developmental arrest in the nephron in primordial kidneys
Npnt	MGI:2148811	MP:0002135	abnormal kidney morphology	17537792	some kidneys show cystic or dysplastic elements
Npnt	MGI:2148811	MP:0000520	absent kidney	17537792	some animals lack one (23%) or both (46%) kidneys; remainder (31%) have two kidneys
Npnt	MGI:2148811	MP:0000520	absent kidney	34049960	14 of 15 pups have no kidneys on either side; the remaining mouse has two primordial kidneys that are smaller
Npnt	MGI:2148811	MP:0003722	absent ureter	34049960
Npnt	MGI:2148811	MP:0004936	impaired branching involved in ureteric bud morphogenesis	17537792	at E11.5, embryos show no evidence of ureteric bud branching or invasion of the metanephric mesenchyme by E12.5, extent of branching is variable with either one or two rounds of branching, compared to three rounds in wild-type ureteric bud formation is normal, but there is failure to invade metanephric mesenchyme
Npnt	MGI:2148811	MP:0011089	perinatal lethality, complete penetrance	34049960	mice die the day after birth
Npnt	MGI:2148811	MP:0003604	single kidney	17537792	2/109 mice exhibit unilateral kidney agenesis
Npnt	MGI:2148811	MP:0002989	small kidney	17537792	kidneys are smaller than those of wild-type littermates
Odf2l	MGI:1098600	MP:0002135	abnormal kidney morphology
Odf2l	MGI:1098600	MP:0002989	small kidney
Papss1	MGI:1330587	MP:0011100	preweaning lethality, complete penetrance
Pdha2	MGI:97533	MP:0000689	abnormal spleen morphology
Pdlim5	MGI:1927489	MP:0004091	abnormal Z line morphology	20538684	wider than in controls
Pdlim5	MGI:1927489	MP:0010695	abnormal blood pressure regulation	20538684	peak positive pressure differential is slightly but significantly lower than in controls at high dobutamine concentrations
Pdlim5	MGI:1927489	MP:0002972	abnormal cardiac muscle contractility	20538684	isovolumic relaxation is dramatically impaired
Pdlim5	MGI:1927489	MP:0001544	abnormal cardiovascular system physiology	20538684
Pdlim5	MGI:1927489	MP:0000266	abnormal heart morphology	20538684
Pdlim5	MGI:1927489	MP:0003088	abnormal prepulse inhibition	23593136	in methamphetamine-treated (acute or chronic) mice
Pdlim5	MGI:1927489	MP:0002573	behavioral despair	23593136	increased immobility in the forced swimming test
Pdlim5	MGI:1927489	MP:0031633	decreased heart left ventricle muscle contractility	20538684	left ventricular function significantly impaired as measured by fractional shortening
Pdlim5	MGI:1927489	MP:0003822	decreased left ventricle systolic pressure	20538684	decreased left ventricular systolic function than in controls after transverse aortic constriction
Pdlim5	MGI:1927489	MP:0001402	decreased locomotor activity	23593136	methamphetamine-treated (acute or chronic) mice exhibit reduced enhanced locomotion compared with wild-type mice
Pdlim5	MGI:1927489	MP:0008770	decreased survivor rate	23593136	no mice are present at genotyping (no time of death given)
Pdlim5	MGI:1927489	MP:0002795	dilated cardiomyopathy	20538684	develop dilated cardiomyopathy starting at 3 months of age
Pdlim5	MGI:1927489	MP:0002795	dilated cardiomyopathy	20538684	heart to body weight ratio modestly increased
Pdlim5	MGI:1927489	MP:0002753	dilated heart left ventricle	20538684	left ventricular chamber size is significantly enlarged
Pdlim5	MGI:1927489	MP:0002753	dilated heart left ventricle	20538684	modest but significant left ventricular enlargement at end diastole beginning at 3 months of age
Pdlim5	MGI:1927489	MP:0009750	impaired behavioral response to addictive substance	23593136	methamphetamine-treated (acute or chronic) mice exhibit reduced enhanced locomotion and impaired prepulse inhibition compared with wild-type mice
Pdlim5	MGI:1927489	MP:0010579	increased heart left ventricle size	20538684	left ventricular internal dimension is increased after pressure overload but less wall thickening
Pdlim5	MGI:1927489	MP:0002833	increased heart weight	20538684	heart to body weight ratio modestly increased
Pkn2	MGI:109211	MP:0002084	abnormal developmental patterning	26774483
Pkn2	MGI:109211	MP:0014134	abnormal embryo morphology	26774483	tamoxifen treatment at E6.5 reproduces the gross phenotypes seen in germline null mice
Pkn2	MGI:109211	MP:0001700	abnormal embryo turning	26774483	fail to undergo axial turning
Pkn2	MGI:109211	MP:0001700	abnormal embryo turning	26774483	tamoxifen treatment at E7.5 results in axial turning defects in most mice at E9.5
Pkn2	MGI:109211	MP:0011702	abnormal fibroblast proliferation	26774483	MEFs fail to proliferate
Pkn2	MGI:109211	MP:0014138	abnormal germ layer morphology	26774483	separation of endodermal and mesodermal layers
Pkn2	MGI:109211	MP:0012176	abnormal head development	26774483	lack of head development at E9.5
Pkn2	MGI:109211	MP:0006301	abnormal mesenchyme morphology	26774483	lack of branchial arch formation and head development implies a lack of mesenchymal expansion
Pkn2	MGI:109211	MP:0006301	abnormal mesenchyme morphology	26774483	tamoxifen treatment at E6.5 results in collapse of the mesenchyme
Pkn2	MGI:109211	MP:0014141	abnormal mesoderm morphology	26774483	decrease in cephalic mesoderm at E10 in embryos treated with tamoxifen at E8.0
Pkn2	MGI:109211	MP:0004046	abnormal mitosis	26774483	in MEFs tamoxifen treatment results in an accumulation of cells in G1/G0 and loss of S-phase and mitotic cells
Pkn2	MGI:109211	MP:0002950	abnormal neural crest cell migration	26774483	cells fail to migrate away from the neuroendothelium
Pkn2	MGI:109211	MP:0004837	abnormal neural fold formation	26774483	the neural groove is often absent
Pkn2	MGI:109211	MP:0002151	abnormal neural tube morphology	26774483
Pkn2	MGI:109211	MP:0003885	abnormal rostral-caudal body axis extension	26774483	compression of somites at E9.5 indicating impaired elongation
Pkn2	MGI:109211	MP:0001688	abnormal somite development	26774483	compressed somites at E9.5
Pkn2	MGI:109211	MP:0000259	abnormal vascular development	26774483	collapsed major vessels and sparse peripheral vasculature
Pkn2	MGI:109211	MP:0000259	abnormal vascular development	26774483	vascular disintegration following tamoxifen treatment
Pkn2	MGI:109211	MP:0013925	abnormal vascular plexus formation	26774483	disorganized endothelial network throughout the mesenchyme
Pkn2	MGI:109211	MP:0003229	abnormal vitelline vasculature morphology	26774483
Pkn2	MGI:109211	MP:0003874	absent pharyngeal arches	26774483	lack of branchial arch formation
Pkn2	MGI:109211	MP:0003874	absent pharyngeal arches	26774483	loss of branchial arches following tamoxifen treatment
Pkn2	MGI:109211	MP:0001719	absent vitelline blood vessels	26774483
Pkn2	MGI:109211	MP:0001625	cardiac hypertrophy	26774483	in survivors
Pkn2	MGI:109211	MP:0008784	craniorachischisis	26774483	in some embryos
Pkn2	MGI:109211	MP:0000186	decreased circulating HDL cholesterol level
Pkn2	MGI:109211	MP:0005179	decreased circulating cholesterol level
Pkn2	MGI:109211	MP:0005567	decreased circulating total protein level
Pkn2	MGI:109211	MP:0011897	decreased circulating unsaturated transferrin level
Pkn2	MGI:109211	MP:0001417	decreased exploration in new environment
Pkn2	MGI:109211	MP:0011704	decreased fibroblast proliferation	26774483	reduced MEF cell growth following tamoxifen treatment
Pkn2	MGI:109211	MP:0004759	decreased mitotic index	26774483	in pharyngeal mesodermal cells at E10, 48h past tamoxifen treatment
Pkn2	MGI:109211	MP:0009328	delayed heart looping	26774483
Pkn2	MGI:109211	MP:0001723	disorganized yolk sac vascular plexus	26774483	immature vascular plexus
Pkn2	MGI:109211	MP:0011098	embryonic lethality during organogenesis, complete penetrance	26774483	die at E10
Pkn2	MGI:109211	MP:0001914	hemorrhage	26774483	at E10 in embryos treated with tamoxifen at E8.0
Pkn2	MGI:109211	MP:0005344	increased circulating bilirubin level
Pkn2	MGI:109211	MP:0013504	increased embryonic tissue cell apoptosis	26774483	following tamoxifen treatment
Pkn2	MGI:109211	MP:0001488	increased startle reflex
Pkn2	MGI:109211	MP:0010831	lethality, incomplete penetrance	26774483
Pkn2	MGI:109211	MP:0002169	no abnormal phenotype detected	26774483
Pkn2	MGI:109211	MP:0000929	open neural tube	26774483	open to varying degrees in all embryos the prospective hind-brain neural tube is always open, often with no discernible neural groove
Pkn2	MGI:109211	MP:0001183	overexpanded pulmonary alveolus	26774483	alveolar enlargement in survivors
Pkn2	MGI:109211	MP:0001787	pericardial edema	26774483
Pkn2	MGI:109211	MP:0011100	preweaning lethality, complete penetrance
Pkn2	MGI:109211	MP:0006050	pulmonary fibrosis	26774483	in survivors
Ppa2	MGI:1922026	MP:0013293	embryonic lethality prior to tooth bud stage
Ppa2	MGI:1922026	MP:0011100	preweaning lethality, complete penetrance
Ppp3ca	MGI:107164	MP:0002761	abnormal hippocampal mossy fiber morphology	9084440	mossy fibers exhibit decreased neurofilament-rich regions compared to wild-type mice mossy fibers exhibit abnormal cytoskeletal structures and decreased neurofilament to microtubule ratios compared to wild-type mice
Ppp3ca	MGI:107164	MP:0009409	abnormal skeletal muscle fiber type ratio	12773574	the gastrocnemius, biceps and triceps exhibit less oxidative/slow fiber muscle type than wild-type
Ppp3ca	MGI:107164	MP:0002987	abnormal urine osmolality	16735444	mice exhibit a slight delay in reaching maximum postnatal urine concentration compared to wild-type mice
Ppp3ca	MGI:107164	MP:0001625	cardiac hypertrophy	15543153	at 3 weeks of age, showed a 149% increase in heart weight/body weight ratio compared to wild-type
Ppp3ca	MGI:107164	MP:0001625	cardiac hypertrophy	23524588
Ppp3ca	MGI:107164	MP:0001625	cardiac hypertrophy	26436652	hypertrophy is attenuated in mice treated with an adeno-virus expressing Mlip as neonates
Ppp3ca	MGI:107164	MP:0001625	cardiac hypertrophy	9568714	the heart to body weight ratio is increased 2-3 fold as early as P18 with concentric hypertrophy seen, both ventricles and atria are affected cyclosporin A treatment prevented hypertrophy and fibrosis
Ppp3ca	MGI:107164	MP:0005608	cardiac interstitial fibrosis	9568714	extensive, primarily interstitial fibrosis is seen in the ventricular walls sometimes associated with myofiber degeneration
Ppp3ca	MGI:107164	MP:0005095	decreased T cell proliferation	8627154	T cell proliferation in response to ovalbumin stimulation is lower than for wild-type mice and is not complimented by normal antibody producing cells or IL-2 T cells proliferation is more sensitive to cyclosporine A and FK506 exhibiting a 2- to 7-fold lower decreased in proliferation compared to wild-type mice
Ppp3ca	MGI:107164	MP:0001262	decreased body weight	12773574	mice exhibit reduced body weight despite normal muscle weights for their size (25.7+/-1.6 g compared to 30.3+/-0.7 g in wild-type mice)
Ppp3ca	MGI:107164	MP:0001262	decreased body weight	16735444	5.3+/-0.2 g compared to 10.7+/-0.3 g for wild-type mice
Ppp3ca	MGI:107164	MP:0000195	decreased circulating calcium level	16735444	9.4+/-0.4 mg per dl compared to 11.0+/-0.5 mg per dl in wild-type mice
Ppp3ca	MGI:107164	MP:0005560	decreased circulating glucose level	16735444	60+/-35 mg per dl compared to 181+/-17 mg pr dl in wild-type mice
Ppp3ca	MGI:107164	MP:0008567	decreased interferon-gamma secretion	8627154	when stimulated with ovalbumin, mice produce less interferon-gamma than wild-type mice
Ppp3ca	MGI:107164	MP:0008688	decreased interleukin-2 secretion	8627154	when stimulated with ovalbumin, mice produce less IL-2 than wild-type mice
Ppp3ca	MGI:107164	MP:0008700	decreased interleukin-4 secretion	8627154	when stimulated with ovalbumin, mice produce less IL-4 than wild-type mice
Ppp3ca	MGI:107164	MP:0009406	decreased skeletal muscle fiber number	12773574	the number of fibers in the soleus is decreased however, fiber number in the extensor digitorum longus is normal
Ppp3ca	MGI:107164	MP:0011471	decreased urine creatinine level	16735444	7+/-1 mg per dl urine creatinine compared to 23+/-2 mg per dl in wild-type mice
Ppp3ca	MGI:107164	MP:0002988	decreased urine osmolality	16735444	1400 mOsm per kg compared to 2200mOsm per kg in wild-type mice mice fail to increase their urine concentration to the same extent as wild-type mice in response to 1-desamino-8D-arginine vasopressin
Ppp3ca	MGI:107164	MP:0002753	dilated heart left ventricle	9568714	dilation of the ventricles is seen in older transgenic mice
Ppp3ca	MGI:107164	MP:0002754	dilated heart right ventricle	9568714	dilation of the ventricles is seen in older transgenic mice
Ppp3ca	MGI:107164	MP:0005565	increased blood urea nitrogen level	16735444	104+/-34 mg per dl compared to 25+/-2 mg per dl in wild-type mice
Ppp3ca	MGI:107164	MP:0005553	increased circulating creatinine level	16735444	1.7+/-0.2 mg per dl compared to 0.5+/-0.1 mg per dl in wild-type mice
Ppp3ca	MGI:107164	MP:0002833	increased heart weight	16648267	at 3 weeks of age, transgenic mice display a ~2-fold increase in heart weight to tibia length ratio
Ppp3ca	MGI:107164	MP:0002833	increased heart weight	23524588
Ppp3ca	MGI:107164	MP:0004564	increased myocardial fiber size	15543153	34% increase in myocyte area compared to wild-type
Ppp3ca	MGI:107164	MP:0009401	increased skeletal muscle fiber diameter	12773574	the cross-sectional area of the soleus is increased
Ppp3ca	MGI:107164	MP:0031131	myocardial fiber disarray	9568714	the ventricular cardiomyocytes are disorganized, hypertrophic and display enlarged nuclei
Ppp3ca	MGI:107164	MP:0002083	premature death	16735444	most mice die between 3 and 4 weeks of age
Ppp3ca	MGI:107164	MP:0002083	premature death	26436652	about 50% survive to 20 weeks of age
Ppp3ca	MGI:107164	MP:0002083	premature death	9568714	transgenic mice are highly susceptible to sudden death from heart failure
Ppp3ca	MGI:107164	MP:0003828	pulmonary edema	9568714	perivascular edema in the lungs is seen in transgenic mice that die suddenly
Prkacb	MGI:97594	MP:0001454	abnormal cued conditioning behavior	12139926	homozygotes on a mixed 129X1/SvJ C57BL/6 background have 39% and 30% reductions in freezing response to a tone 2 and 24 hours, respectively, after cued fear training; however, on a 98% C57BL/6 cued fear responses are normal
Prkacb	MGI:97594	MP:0003633	abnormal nervous system physiology	12139926	a 26% decrease in basal cAMP-dependent protein kinase (PKA) levels is seen in the amygdala, hippocampus, and cortex relative to wild-type controls; however total PKA activity (with the addition of cAMP) in these areas is similar to wild-type
Prkacb	MGI:97594	MP:0001899	absent long-term depression	8643673
Prkacb	MGI:97594	MP:0002917	decreased synaptic depression	8643673	low-frequency stimulation fails to produce lasting synaptic depression as it does in wild-type
Prkacb	MGI:97594	MP:0002941	increased circulating alanine transaminase level
Prkacb	MGI:97594	MP:0011110	preweaning lethality, incomplete penetrance
Prkacb	MGI:97594	MP:0001473	reduced long-term potentiation	8643673	mutants are unable to maintain a potentiated response upon high-frequency stimulation, resulting in a late phase of long-term potentiation that is only 30% of controls, however paired-pulse facilitation is unaffected
Rap1gds1	MGI:2385189	MP:0000961	abnormal dorsal root ganglion morphology	10793158	increased number of apoptotic cells compared to controls at 12.5 dpc
Rap1gds1	MGI:2385189	MP:0003105	abnormal heart atrium morphology	10793158	described as extended reduced trabeculation
Rap1gds1	MGI:2385189	MP:0000266	abnormal heart morphology	10793158	atrial and ventricular walls are thin heart abnormalities are seen in 70% of mice at 1 day and appear to correlate with mice exhibiting postnatal lethality, suggesting that the lethality is due to heart defects
Rap1gds1	MGI:2385189	MP:0006113	abnormal heart septum morphology	10793158	septal walls are thin
Rap1gds1	MGI:2385189	MP:0005294	abnormal heart ventricle morphology	10793158	described as extended reduced trabeculation
Rap1gds1	MGI:2385189	MP:0000846	abnormal medulla oblongata morphology	10793158	increased number of apoptotic cells compared to controls at 12.5 dpc
Rap1gds1	MGI:2385189	MP:0002189	abnormal myocardial trabeculae morphology	10793158	reduced atrial and ventricular trabeculae
Rap1gds1	MGI:2385189	MP:0005329	abnormal myocardium layer morphology	10793158	myocardium shows decreased cellularity without signs of inflammation
Rap1gds1	MGI:2385189	MP:0000703	abnormal thymus morphology	10793158	widespread pyknotic nuclei are present in the cortex and medulla TUNEL staining indicates that these nuclei are undergoing apoptosis profiles of remaining CD4 and CD8-positive cell populations indicate normal ratios
Rap1gds1	MGI:2385189	MP:0001092	abnormal trigeminal ganglion morphology	10793158	increased number of apoptotic cells compared to controls at 12.5 dpc
Rap1gds1	MGI:2385189	MP:0001575	cyanosis	10793158	in 70% of mice at 1 day of age
Rap1gds1	MGI:2385189	MP:0003653	decreased skin turgor	10793158	in 70% of mice at 1 day of age
Rap1gds1	MGI:2385189	MP:0000715	decreased thymocyte number	10793158	total thymocyte numbers are reduced 5-10 fold
Rap1gds1	MGI:2385189	MP:0001785	edema	10793158	in 70% of mice at 1 day of age
Rap1gds1	MGI:2385189	MP:0000274	enlarged heart	10793158	in 70% of mice at 1 day of age
Rap1gds1	MGI:2385189	MP:0003222	increased cardiomyocyte apoptosis	10793158	massive cell death of cardiomyocytes is seen by TUNEL staining 6 hours after birth apoptotic changes are prominent in the left ventricle, although also seen in the right ventricles in both mutant and control mice
Rap1gds1	MGI:2385189	MP:0002981	increased liver weight	10793158
Rap1gds1	MGI:2385189	MP:0005630	increased lung weight	10793158
Rap1gds1	MGI:2385189	MP:0013182	increased spinal cord apoptosis	10793158	increased number of apoptotic cells compared to controls at 12.5 dpc
Rap1gds1	MGI:2385189	MP:0009541	increased thymocyte apoptosis	10793158	cultured thymocytes from homozygous mice that are challenged with etoposide or UV irradiation show a 3-4 fold increase in caspase-3 activity, an upstream activator of DNA fragmentation enzymes that are active during apoptosis
Rap1gds1	MGI:2385189	MP:0010019	liver vascular congestion	10793158	marked congestion is shown by histology
Rap1gds1	MGI:2385189	MP:0011086	postnatal lethality, incomplete penetrance	10793158	incomplete penetrance; 70% of homozygous mice die within 5 days of birth and die within 20-30 hours after the onset of weakness symptoms
Rap1gds1	MGI:2385189	MP:0010018	pulmonary vascular congestion	10793158	marked congestion is shown by histology
Rap1gds1	MGI:2385189	MP:0000706	small thymus	10793158
Rap1gds1	MGI:2385189	MP:0000746	weakness	10793158	in 70% of mice, weakness symptoms appear 0-2 days after birth
Selenof	MGI:1927947	MP:0002840	abnormal lens fiber morphology	21768092	aberrant structure of fiber cells
Selenof	MGI:1927947	MP:0000609	abnormal liver physiology	21768092	livers exhibit increased lipid and protein oxidation indicating mild oxidative stress compared with wild-type livers
Selenof	MGI:1927947	MP:0001304	cataract	21768092	as early as 1.5 months of age increasing in size with age
Selenof	MGI:1927947	MP:0011697	lens vacuoles	21768092	extensive vacuolization
Selenof	MGI:1927947	MP:0010254	nuclear cataract	21768092	predominantly
Selenof	MGI:1927947	MP:0003674	oxidative stress	21768092	mild in the liver
Sgms2	MGI:1921692	MP:0005621	abnormal cell physiology	19286635	embryo fibroblasts are less sensitive to lysenin-mediated cytolysis compared with wild-type cells
Sgms2	MGI:1921692	MP:0005621	abnormal cell physiology	21669879	mouse embryonic fibroblasts (MEFs) exhibit impaired oleic acid compared with MEFs reconstituted with wild-type Sgms2
Sgms2	MGI:1921692	MP:0012232	abnormal ceramide level	25605874	low serum ceramide phosphoethanolamine levels
Sgms2	MGI:1921692	MP:0012232	abnormal ceramide level	25667419	diminished nitrobenzoxadiazole sphingomyelin formation in brain and liver microsomes reduced nitrobenzoxadiazole ceramide phosphoethanolamine formation in liver microsomes
Sgms2	MGI:1921692	MP:0000188	abnormal circulating glucose level	21669879	mice fed a high-fat diet do not exhibit an increase in fasting blood glucose unlike in similarly treated wild-type mice
Sgms2	MGI:1921692	MP:0005416	abnormal circulating protein level	19286635	plasma ApoE levels are increased in mice fed a high-fat diet compared to in similarly treated wild-type mice
Sgms2	MGI:1921692	MP:0010080	abnormal hepatocyte physiology	19286635	hepatocytes are less sensitive to lysenin-mediated cytolysis than wild-type cells
Sgms2	MGI:1921692	MP:0001547	abnormal lipid level	18566297	the amount of diacyglycerol in macrophages is decreased while the amount of ceramide in macrophages is increased compared to in wild-type cells
Sgms2	MGI:1921692	MP:0001547	abnormal lipid level	19286635	plasma levels of ceramide, sphingosine, and sphingosine-1-phosphate are increased compared to in wild-type mice sphingosine-1-phosphate levels in the liver are decreased compared to in wild-type mice
Sgms2	MGI:1921692	MP:0002446	abnormal macrophage morphology	18566297	the amount of diacyglycerol in macrophages is decreased while the amount of ceramide in macrophages is increased compared to in wild-type cells
Sgms2	MGI:1921692	MP:0002451	abnormal macrophage physiology	18566297	macrophages are less sensitive to lysenin-mediated cytolysis compared with wild-type cells
Sgms2	MGI:1921692	MP:0002451	abnormal macrophage physiology	19286635	macrophages are less sensitive to lysenin-mediated cytolysis compared with wild-type cells
Sgms2	MGI:1921692	MP:0009823	abnormal sphingomyelin level	19286635	plasma levels of sphingomyelin (SM) and HDL-SM are decreased compared to in wild-type mice liver SM levels are decreased compared to in wild-type mice mice fed a high cholesterol diet exhibit a decrease in plasma SM (HDL and non-HDL) levels compared with similarly treated wild-type mice
Sgms2	MGI:1921692	MP:0009823	abnormal sphingomyelin level	25667419	minor reduction in sphingomyelin in the brain reduced sphingomyelin in the kidney
Sgms2	MGI:1921692	MP:0002644	decreased circulating triglyceride level	21669879	when fed a high-fat diet
Sgms2	MGI:1921692	MP:0009289	decreased epididymal fat pad weight	21669879	when fed a high-fat diet
Sgms2	MGI:1921692	MP:0031268	decreased susceptibility to diet-induced hepatic steatosis	21669879	when fed a high-fat diet
Sgms2	MGI:1921692	MP:0005659	decreased susceptibility to diet-induced obesity	21669879	when fed a high-fat diet
Sgms2	MGI:1921692	MP:0010163	hemolysis	19286635	red blood cells are less sensitive to lysenin-mediated cytolysis compared with wild-type cells
Sgms2	MGI:1921692	MP:0005292	improved glucose tolerance	21669879	mice fed a high-fat diet exhibit improved glucose tolerance compared with similarly treated wild-type mice
Sgms2	MGI:1921692	MP:0001554	increased circulating free fatty acids level	21669879	when fed a high-fat diet
Sgms2	MGI:1921692	MP:0002891	increased insulin sensitivity	21669879	mice fed a high-fat diet exhibit improved insulin sensitivity compared with similarly treated wild-type mice
Sh3glb1	MGI:1859730	MP:0013502	decreased fibroblast apoptosis	16227588	induction of apoptosis in MEFs in response to serum withdrawal or treatment with an inducer of mitochondrial stress (TUN) is significantly delayed
Slc39a8	MGI:1914797	MP:0003921	abnormal heart left ventricle morphology	29337306	hearts exhibit left ventricular noncompaction
Slc39a8	MGI:1914797	MP:0000266	abnormal heart morphology	29337306	hearts exhibit extracellular matrix accumulation at E12.5
Slc39a8	MGI:1914797	MP:0001764	abnormal homeostasis	35784893	reduced palladium levels in plasma and liver reduced mercury and undetectable lithium levels in liver reduced cobalt and doubled platinum levels in kidney
Slc39a8	MGI:1914797	MP:0002189	abnormal myocardial trabeculae morphology	29337306	hearts exhibit hypertrabeculation, with a 24.9% increase at E12.5 and 44.2% increase at E14.5
Slc39a8	MGI:1914797	MP:0001325	abnormal retina morphology
Slc39a8	MGI:1914797	MP:0020893	abnormal zinc level	29337306	zinc levels are lower in E14.5 hearts
Slc39a8	MGI:1914797	MP:0009617	decreased brain zinc level	36056013
Slc39a8	MGI:1914797	MP:0005560	decreased circulating glucose level	35784893	glucose levels donÃ¢ÂÂt rise after fasting and on high-sugar diet reduced rise in glucose levels after intraperitoneal glucose injection after fasting and on high-sugar diet
Slc39a8	MGI:1914797	MP:0020508	decreased dendritic spine density	36056013	in cortex
Slc39a8	MGI:1914797	MP:0001402	decreased locomotor activity	36056013	reduced total distance and distance in corner in open-field test
Slc39a8	MGI:1914797	MP:0001785	edema	29337306	some E14.5 mutants exhibit body edema
Slc39a8	MGI:1914797	MP:0001596	hypotension	35784893
Slc39a8	MGI:1914797	MP:0005559	increased circulating glucose level	35784893	glucose levels remain high after intraperitoneal glucose followed by insulin injection after fasting and on standard diet or high-sugar diet
Slc39a8	MGI:1914797	MP:0002079	increased circulating insulin level	35784893	after fasting and on standard diet after intraperitoneal glucose injection after fasting and on high-sugar diet
Slc39a8	MGI:1914797	MP:0001566	increased circulating phosphate level	35784893
Slc39a8	MGI:1914797	MP:0001552	increased circulating triglyceride level
Slc39a8	MGI:1914797	MP:0031173	increased circulating zinc level	36056013
Slc39a8	MGI:1914797	MP:0011394	increased fetal cardiomyocyte proliferation	29337306	cardiomyocyte proliferation is increased in E12.5 hearts
Slc39a8	MGI:1914797	MP:0003058	increased insulin secretion	35784893	after intraperitoneal glucose injection after fasting and on high-sugar diet
Slc39a8	MGI:1914797	MP:0001759	increased urine glucose level	35784893
Slc39a8	MGI:1914797	MP:0005331	insulin resistance	35784893	after intraperitoneal glucose followed by insulin injection after fasting and on standard diet or high-sugar diet
Slc39a8	MGI:1914797	MP:0011099	lethality throughout fetal growth and development, complete penetrance	29337306	embryonic lethal by E16.5
Slc39a8	MGI:1914797	MP:0011100	preweaning lethality, complete penetrance
Slc39a8	MGI:1914797	MP:0004057	thin myocardium compact layer	29337306	hearts exhibit thin compact myocardium, with a 53.9% decrease in thickness at E12.5, and 72.7% decrease at E14.5
Slc39a8	MGI:1914797	MP:0010402	ventricular septal defect	29337306
Slc9b1	MGI:1921696	MP:0000266	abnormal heart morphology
Slc9b1	MGI:1921696	MP:0002135	abnormal kidney morphology
Slc9b1	MGI:1921696	MP:0000598	abnormal liver morphology
Slc9b1	MGI:1921696	MP:0002339	abnormal lymph node morphology
Slc9b1	MGI:1921696	MP:0002060	abnormal skin morphology
Slc9b1	MGI:1921696	MP:0000689	abnormal spleen morphology
Slc9b1	MGI:1921696	MP:0000274	enlarged heart
Slc9b1	MGI:1921696	MP:0000599	enlarged liver
Slc9b1	MGI:1921696	MP:0000702	enlarged lymph nodes
Slc9b1	MGI:1921696	MP:0000691	enlarged spleen
Slc9b1	MGI:1921696	MP:0002989	small kidney
Slc9b2	MGI:2140077	MP:0002727	decreased circulating insulin level	23720317
Slc9b2	MGI:2140077	MP:0003059	decreased insulin secretion	23720317	insulin secretion of isolated islets induced with 20mM glucose is greatly reduced
Slc9b2	MGI:2140077	MP:0003059	decreased insulin secretion	23720317	insulin secretion of isolated islets induced with 20mM glucose is greatly reduced
Slc9b2	MGI:2140077	MP:0003059	decreased insulin secretion	23720317	insulin secretion of isolated islets induced with 20mM glucose is greatly reduced
Slc9b2	MGI:2140077	MP:0005559	increased circulating glucose level	23720317	increase in serum glucose after i.p. glucose load is greater than for controls
Slc9b2	MGI:2140077	MP:0005559	increased circulating glucose level	23720317	increase in serum glucose after i.p. glucose load is greater than for controls
Slc9b2	MGI:2140077	MP:0005559	increased circulating glucose level	23720317	increase in serum glucose after i.p. glucose load is greater than for controls
Slc9b2	MGI:2140077	MP:0005559	increased circulating glucose level	23720317	increase in serum glucose after i.p. glucose load is greater than for controls
Slc9b2	MGI:2140077	MP:0001566	increased circulating phosphate level
Ssx2ip	MGI:2139150	MP:0010053	decreased grip strength
Tacr3	MGI:892968	MP:0002798	abnormal active avoidance behavior	17558564	mice require a greater number of training sessions and never reach the same level of proficiency as the wild-type mice in actively avoiding a shock by crossing into a non-shock chamber
Tacr3	MGI:892968	MP:0001312	abnormal cornea morphology
Tacr3	MGI:892968	MP:0001927	abnormal estrous cycle	22253416	mice are acyclic or have irregular cycles
Tacr3	MGI:892968	MP:0001463	abnormal spatial learning	17558564	on the third day of testing in a Morris water maze, mice take significantly longer than controls to find the hidden platform
Tacr3	MGI:892968	MP:0001262	decreased body weight	22253416	on P60 in female, but not male, mice
Tacr3	MGI:892968	MP:0010124	decreased bone mineral content
Tacr3	MGI:892968	MP:0000063	decreased bone mineral density
Tacr3	MGI:892968	MP:0002790	decreased circulating follicle stimulating hormone level	22253416	in male mice
Tacr3	MGI:892968	MP:0010053	decreased grip strength
Tacr3	MGI:892968	MP:0004905	decreased uterus weight	22253416
Tacr3	MGI:892968	MP:0001926	female infertility
Tacr3	MGI:892968	MP:0004000	impaired passive avoidance behavior	17558564	mice exhibit decreased latency in entering a darkened chamber they had previously been shocked in 48-72 hours earlier
Tacr3	MGI:892968	MP:0001260	increased body weight	17558564	mice weigh 7-10% more than controls; gain in weight over controls increases with age
Tacr3	MGI:892968	MP:0010024	increased total body fat amount
Tacr3	MGI:892968	MP:0009011	prolonged diestrus	22253416	in some mice
Tacr3	MGI:892968	MP:0001923	reduced female fertility	22253416	female mice are sub-fertile, failing to sustain reproductive robustness
Tacr3	MGI:892968	MP:0001147	small testis	22253416	at P60
Tbck	MGI:2445052	MP:0001417	decreased exploration in new environment	37353954	in a Y-maze assay, males show a significantly lower number of total arm entries than wild-type males at the 8 min timepoint; however, the number of spontaneous arm alternations is normal at all timepoints in both sexes in an elevated zero maze (EZM) test, females travel significantly less than males and strongly trend towards less total distance traveled than wild-type females
Tbck	MGI:2445052	MP:0009142	decreased prepulse inhibition	37353954	mice show a significant reduction of PPI at the 87-dB pre-pulse stimulus
Tbck	MGI:2445052	MP:0002757	decreased vertical activity	37353954	in the open field test, mice rear significantly less than wild-type controls over a 10-min period, with males more severely affected than females
Tbck	MGI:2445052	MP:0008762	embryonic lethality	37353954	homozygotes backcrossed to C57BL/6J for six generations are embryonic lethal
Tbck	MGI:2445052	MP:0011110	preweaning lethality, incomplete penetrance
Tet2	MGI:2443298	MP:0006410	abnormal common myeloid progenitor cell morphology	21723200	increased myeloid progenitors in the spleen
Tet2	MGI:2443298	MP:0006410	abnormal common myeloid progenitor cell morphology	21723201	mice exhibit increased common myeloid progenitors (CMP) and megakaryocyte-erythrocyte progenitors (MEP) compared with control mice mice exhibit reduced numbers of granulocyte-macrophage progenitor cells compared with control mice
Tet2	MGI:2443298	MP:0006410	abnormal common myeloid progenitor cell morphology	21723201	pIpC-treated mice exhibit increased common myeloid progenitors (CMP) and megakaryocyte-erythrocyte progenitors (MEP) compared with control mice
Tet2	MGI:2443298	MP:0006410	abnormal common myeloid progenitor cell morphology	21803851	increased numbers of granulocyte and macrophage precursors (CFU-GM) in the bone marrow and spleen
Tet2	MGI:2443298	MP:0002123	abnormal definitive hematopoiesis	21873190	extent of hematopoietic reconstitution is increased in a repopulation assay
Tet2	MGI:2443298	MP:0000245	abnormal erythropoiesis	27622333	block in erythroblast development resulting in an increase at development stage R2 and a decrease in R4 population in spleen at 45 weeks post-piPC
Tet2	MGI:2443298	MP:0010763	abnormal hematopoietic stem cell physiology	21723200	in transplantation experiments, pIpC-treated hematopoietic stem cells exhibit increased self-renewal compared with control cells
Tet2	MGI:2443298	MP:0010763	abnormal hematopoietic stem cell physiology	21723200	hematopoietic progenitors exhibit increased serial replating capacity compared with control cells
Tet2	MGI:2443298	MP:0010763	abnormal hematopoietic stem cell physiology	21723200	hematopoietic progenitors exhibit increased serial replating capacity compared with control cells
Tet2	MGI:2443298	MP:0010763	abnormal hematopoietic stem cell physiology	21803851	increased proliferation and altered differentiation potential in vitro
Tet2	MGI:2443298	MP:0008989	abnormal liver sinusoid morphology	21723201	at 4 months, pIpC-treated mice exhibit liver sinusoids with a lymphoid and trilineage myeloid elements and some focused perivascular infiltrations unlike control mice
Tet2	MGI:2443298	MP:0008112	abnormal monocyte differentiation	21723201	some aged mice exhibit abnormal myelononocytic differentiation compared with wild-type mice
Tet2	MGI:2443298	MP:0008112	abnormal monocyte differentiation	21723201	some aged mice exhibit abnormal myelononocytic differentiation compared with wild-type mice
Tet2	MGI:2443298	MP:0008250	abnormal myeloid leukocyte morphology	21723200	at 20 weeks, bone marrow and peripheral lymphoid tissue exhibit myeloid dysplasia (including blasts, promyelocytes, myelocytes, or metamyelocytes) unlike in wild-type mice
Tet2	MGI:2443298	MP:0001601	abnormal myelopoiesis	21873190	slight increase in the frequency of myeloid progenitors in the bone marrow absolute numbers of LK cells are increased
Tet2	MGI:2443298	MP:0001601	abnormal myelopoiesis	27622333	transplantation of bone marrow from mutants into lethally irradiated CD45.1 recipient mice that were treated with post-pIPC results in 100% donor chimerism by 24 weeks as compared to approximately 25% in wild-type
Tet2	MGI:2443298	MP:0002416	abnormal proerythroblast morphology	21723201	pIpC-treated mice exhibit increased CD71+Ter119- proerythroblasts and a decreases CD71<sup>low</sup>Ter119+ late erythroblasts in the bone marrow compared with control mice
Tet2	MGI:2443298	MP:0004756	abnormal proximal convoluted tubule morphology	18288583	mice exhibit a loss of acidic granules from the proximal convoluted tubules of the kidney
Tet2	MGI:2443298	MP:0000689	abnormal spleen morphology	21723201	some aged mice exhibit complete spleen effacement and fibrosis unlike wild-type mice
Tet2	MGI:2443298	MP:0000689	abnormal spleen morphology	21723201	some aged mice exhibit complete spleen effacement and fibrosis unlike wild-type mice
Tet2	MGI:2443298	MP:0000689	abnormal spleen morphology	21723201	at 4 months, spleens in pIpC-treated mice exhibit infiltration of the lymphoid follicles with admixed maturing myeloid, immature erythroid, and maturing megakaryocytic elements unlike control mice
Tet2	MGI:2443298	MP:0001577	anemia	21723201	in some aged mice
Tet2	MGI:2443298	MP:0001577	anemia	21723201	in some aged mice
Tet2	MGI:2443298	MP:0001577	anemia	21803851	at 1 year of age, one-third of moribund mice exhibit pale footpads suggesting anemia unlike wild-type mice
Tet2	MGI:2443298	MP:0005017	decreased B cell number	27622333	decrease in percentage of B cells in the spleen and bone marrow 45 weeks post-pIPC
Tet2	MGI:2443298	MP:0002875	decreased erythrocyte cell number	21723201	in some aged mice
Tet2	MGI:2443298	MP:0002875	decreased erythrocyte cell number	21723201	at 4 months and in some aged mice
Tet2	MGI:2443298	MP:0002875	decreased erythrocyte cell number	21723201	at 4 months in pIpC-treated mice
Tet2	MGI:2443298	MP:0008209	decreased pre-B cell number	21723201	in the bone marrow
Tet2	MGI:2443298	MP:0008209	decreased pre-B cell number	21723201	in the bone marrow of pIpC-treated mice
Tet2	MGI:2443298	MP:0008208	decreased pro-B cell number	21723201	in the bone marrow
Tet2	MGI:2443298	MP:0008208	decreased pro-B cell number	21723201	in the bone marrow of pIpC-treated mice
Tet2	MGI:2443298	MP:0000599	enlarged liver	21723201	massive in some aged mice
Tet2	MGI:2443298	MP:0000599	enlarged liver	21723201	at 4 months and massive in some aged mice
Tet2	MGI:2443298	MP:0000599	enlarged liver	21723201	at 4 months in some pIpC-treated mice
Tet2	MGI:2443298	MP:0000599	enlarged liver	21803851	at 2 and 4 months 2 to 5 times in moribund mice at 1 year of age
Tet2	MGI:2443298	MP:0000691	enlarged spleen	21723200	at 20 weeks
Tet2	MGI:2443298	MP:0000691	enlarged spleen	21723201	massive in some aged mice
Tet2	MGI:2443298	MP:0000691	enlarged spleen	21723201	at 4 months and massive in some aged mice
Tet2	MGI:2443298	MP:0000691	enlarged spleen	21723201	at 4 months in some pIpC-treated mice
Tet2	MGI:2443298	MP:0000691	enlarged spleen	21803851	in moribund mice at 1 year of age
Tet2	MGI:2443298	MP:0000691	enlarged spleen	21803851
Tet2	MGI:2443298	MP:0000691	enlarged spleen	27622333	post-pIPC treatment
Tet2	MGI:2443298	MP:0000240	extramedullary hematopoiesis	21723200
Tet2	MGI:2443298	MP:0000240	extramedullary hematopoiesis	21723200	in the spleen
Tet2	MGI:2443298	MP:0000240	extramedullary hematopoiesis	21723201
Tet2	MGI:2443298	MP:0000240	extramedullary hematopoiesis	21723201	in pIpC-treated mice
Tet2	MGI:2443298	MP:0005014	increased B cell number	21723201
Tet2	MGI:2443298	MP:0005014	increased B cell number	21723201	in the spleen
Tet2	MGI:2443298	MP:0005014	increased B cell number	21723201	in the spleen of pIpC-treated mice
Tet2	MGI:2443298	MP:0010129	increased DN1 thymic pro-T cell number	21723201	in the thymus
Tet2	MGI:2443298	MP:0010129	increased DN1 thymic pro-T cell number	21723201	in the thymus of pIpC-treated mice
Tet2	MGI:2443298	MP:0000321	increased bone marrow cell number	21803851	in most mice at 2 and 4 months
Tet2	MGI:2443298	MP:0000321	increased bone marrow cell number	21873190	increase in total cell numbers at 8-12 weeks of age
Tet2	MGI:2443298	MP:0005481	increased chronic myelocytic leukemia incidence	21723200	at 20 weeks, mice exhibit chronic myelomonocytic leukemia (CMML)-like phenotype unlike wild-type mice
Tet2	MGI:2443298	MP:0005481	increased chronic myelocytic leukemia incidence	21803851	3 of 5 mice develop chronic myelomonocytic leukemia
Tet2	MGI:2443298	MP:0005481	increased chronic myelocytic leukemia incidence	21803851	4 of 21 mice develop chronic myelomonocytic leukemia
Tet2	MGI:2443298	MP:0005090	increased double-negative T cell number	21723201	in the thymus
Tet2	MGI:2443298	MP:0005090	increased double-negative T cell number	21723201	in the thymus of pIpC-treated mice
Tet2	MGI:2443298	MP:0011178	increased erythroblast number	21723201	pIpC-treated mice exhibit increased numbers of CD71+Ter119+ erythroid cells in the spleen compared with control mice
Tet2	MGI:2443298	MP:0003131	increased erythrocyte cell number	21803851	in most mice at 2 and 4 months
Tet2	MGI:2443298	MP:0003135	increased erythroid progenitor cell number	21723201	some aged mice exhibit erythroid lineage hyperplasia with abnormal myelononocytic differentiation compared with wild-type mice
Tet2	MGI:2443298	MP:0003135	increased erythroid progenitor cell number	21723201	some aged mice exhibit erythroid lineage hyperplasia with abnormal myelononocytic differentiation compared with wild-type mice
Tet2	MGI:2443298	MP:0000322	increased granulocyte number	27622333	increased percentage of granulocytes in peripheral blood and bone marrow at 45 weeks post-pIPC
Tet2	MGI:2443298	MP:0011181	increased hematopoietic cell number	21723200	in the spleen
Tet2	MGI:2443298	MP:0011181	increased hematopoietic cell number	21723200	in the spleen
Tet2	MGI:2443298	MP:0004809	increased hematopoietic stem cell number	21723201	mice exhibit a slight increase in the absolute number of CD150+CD48- LSK cells compared with control mice
Tet2	MGI:2443298	MP:0004809	increased hematopoietic stem cell number	21723201	pIpC-treated mice exhibit a slight increase in the absolute number of CD150+CD48- LSK cells compared with control mice
Tet2	MGI:2443298	MP:0004809	increased hematopoietic stem cell number	21803851
Tet2	MGI:2443298	MP:0004809	increased hematopoietic stem cell number	21873190	significantly greater frequency of HSCs in the bone marrow absolute numbers of LSK cells are increased
Tet2	MGI:2443298	MP:0004809	increased hematopoietic stem cell number	27622333	increase in long term repopulating hematopoietic stem cells (LT-HSC) in bone marrow 45 weeks post-piPC treatment increase in multi-potent progenitors (MPP) in bone marrow 12 weeks post-piPC treatment increase in short term repopulating hematopoietic stem cells (ST-HSC) in bone marrow 45 weeks post-piPC treatment
Tet2	MGI:2443298	MP:0005564	increased hemoglobin content	21803851	in most mice at 2 and 4 months
Tet2	MGI:2443298	MP:0002026	increased leukemia incidence	21803851	2 of 5 mice develop myeloproliferative-like myeloid leukemia 3 of 5 mice develop chronic myelomonocytic leukemia
Tet2	MGI:2443298	MP:0002026	increased leukemia incidence	21803851	12 of 21 mice develop myelodysplastic syndrome with erythroid predominance 4 of 21 mice develop myeloproliferative-like myeloid leukemia 4 of 21 mice develop chronic myelomonocytic leukemia 1 of 21 mice develop myeloid leukemia with maturation
Tet2	MGI:2443298	MP:0000218	increased leukocyte cell number	21723200	progressive in the peripheral blood
Tet2	MGI:2443298	MP:0000218	increased leukocyte cell number	21723200	at 20 weeks, progressive in the peripheral blood
Tet2	MGI:2443298	MP:0000218	increased leukocyte cell number	21723201	in some aged mice
Tet2	MGI:2443298	MP:0000218	increased leukocyte cell number	21723201	modest at 4 months and in some aged mice
Tet2	MGI:2443298	MP:0000218	increased leukocyte cell number	21723201	modest at 4 months in pIpC-treated mice
Tet2	MGI:2443298	MP:0000218	increased leukocyte cell number	21803851	in 2 of 24 mice
Tet2	MGI:2443298	MP:0000218	increased leukocyte cell number	21803851	in most mice at 2 and 4 months
Tet2	MGI:2443298	MP:0000220	increased monocyte cell number	21723200	in the peripheral blood
Tet2	MGI:2443298	MP:0000220	increased monocyte cell number	21723200	at 20 weeks
Tet2	MGI:2443298	MP:0000220	increased monocyte cell number	21723201	mice exhibit increased myelomonocytic cells compared with control mice
Tet2	MGI:2443298	MP:0000220	increased monocyte cell number	21723201	mice exhibit increased myelomonocytic cells in the peripheral blood and spleen compared with control mice
Tet2	MGI:2443298	MP:0000220	increased monocyte cell number	21723201	pIpC-treated mice exhibit increased myelomonocytic CD11b+Gr1- cells in the peripheral blood and spleen compared with control mice
Tet2	MGI:2443298	MP:0000220	increased monocyte cell number	21803851	in 2 of 24 mice
Tet2	MGI:2443298	MP:0000220	increased monocyte cell number	21803851	in most mice at 2 and 4 months
Tet2	MGI:2443298	MP:0000219	increased neutrophil cell number	21803851	in most mice at 2 and 4 months
Tet2	MGI:2443298	MP:0008476	increased spleen red pulp amount	21723201	at 4 months in pIpC-treated mice
Tet2	MGI:2443298	MP:0004952	increased spleen weight	21723200	at 20 weeks
Tet2	MGI:2443298	MP:0009338	increased splenocyte number	21873190	increase in total cell numbers at 8-12 weeks of age
Tet2	MGI:2443298	MP:0003333	liver fibrosis	21723201	moderate in some aged mice
Tet2	MGI:2443298	MP:0001860	liver inflammation	21723201	some aged mice exhibit massive perivascular and interstitial infiltration of the liver with myeloid elements unlike wild-type mice
Tet2	MGI:2443298	MP:0001860	liver inflammation	21723201	some aged mice exhibit massive perivascular and interstitial infiltration of the liver with myeloid elements unlike wild-type mice
Tet2	MGI:2443298	MP:0010373	myeloid hyperplasia	21723200	mice exhibit an increase in the GMP population (including monocyte and granulocyte progenitors) compared with wild-type mice
Tet2	MGI:2443298	MP:0010373	myeloid hyperplasia	21803851	2 of 5 mice develop myeloproliferative-like myeloid leukemia 3 of 5 mice develop chronic myelomonocytic leukemia
Tet2	MGI:2443298	MP:0010373	myeloid hyperplasia	21803851	12 of 21 mice develop myelodysplastic syndrome with erythroid predominance 4 of 21 mice develop myeloproliferative-like myeloid leukemia 4 of 21 mice develop chronic myelomonocytic leukemia 1 of 21 mice develop myeloid leukemia with maturation
Tet2	MGI:2443298	MP:0011088	neonatal lethality, incomplete penetrance	18288583	95% mice are dead by P1
Tet2	MGI:2443298	MP:0002169	no abnormal phenotype detected	21723200
Tet2	MGI:2443298	MP:0002082	postnatal lethality	18288583	all mice are dead by P2
Tet2	MGI:2443298	MP:0002083	premature death	21723201	some aged mice develop a lethal phenotype
Tet2	MGI:2443298	MP:0002083	premature death	21723201	some aged mice develop a lethal phenotype
Tet2	MGI:2443298	MP:0002083	premature death	21803851	by 1 year of age, 5 of 66 mice are moribund compared with no wild-type mice
Tet2	MGI:2443298	MP:0002083	premature death	21803851	by 1 year of age, 21 of 62 mice are moribund compared with no wild-type mice
Tet2	MGI:2443298	MP:0002083	premature death	24218140	17.7% of mice treated with polyinosinicpolycytidylic acid (pIpC) at 4 weeks of life die by 50 weeks of age
Tet2	MGI:2443298	MP:0003179	thrombocytopenia	21723201	in some aged mice
Tet2	MGI:2443298	MP:0003179	thrombocytopenia	21723201	at 4 months and in some aged mice
Tet2	MGI:2443298	MP:0003179	thrombocytopenia	21723201	at 4 months in pIpC-treated mice
Tet2	MGI:2443298	MP:0001263	weight loss	21723201	in some aged mice
Tet2	MGI:2443298	MP:0001263	weight loss	21723201	in some aged mice
Trmt10a	MGI:1920421	MP:0001303	abnormal lens morphology
Trmt10a	MGI:1920421	MP:0020551	abnormal postsynaptic density morphology	38950903	postsynaptic density is smaller in the CA1 region of the hippocampus
Trmt10a	MGI:1920421	MP:0008414	abnormal spatial reference memory	38950903	in the Barnes maze test, mice have difficulty learning and memorizing the location of the hidden box
Trmt10a	MGI:1920421	MP:0001304	cataract
Trmt10a	MGI:1920421	MP:0001262	decreased body weight	38950903	mice exhibit lower body weight at P0.5 and during the growth period and adulthood
Trmt10a	MGI:1920421	MP:0001262	decreased body weight
Trmt10a	MGI:1920421	MP:0002175	decreased brain weight	38950903	brain weight is lower in adults but not at P0.5
Trmt10a	MGI:1920421	MP:0000186	decreased circulating HDL cholesterol level
Trmt10a	MGI:1920421	MP:0000183	decreased circulating LDL cholesterol level
Trmt10a	MGI:1920421	MP:0002942	decreased circulating alanine transaminase level
Trmt10a	MGI:1920421	MP:0005632	decreased circulating aspartate transaminase level
Trmt10a	MGI:1920421	MP:0005179	decreased circulating cholesterol level
Trmt10a	MGI:1920421	MP:0001405	impaired coordination	38950903	mice cannot continue walking and do not stay on the rotarod, indicting reduced motor coordination
Trmt10a	MGI:1920421	MP:0012307	impaired spatial learning	38950903	in the Barnes maze test, mice have difficulty learning and memorizing the location of the hidden box, indicating reduced spatial learning ability
Trmt10a	MGI:1920421	MP:0001900	impaired synaptic plasticity	38950903	mice exhibit normal induction of hippocampal long-term potentiation (LTP), however maintenance of LTP is disrupted at 60 minutes post-administration of high frequency stimuli suggesting impaired hippocampal neuronal plasticity
Trmt10a	MGI:1920421	MP:0001554	increased circulating free fatty acids level
Trmt10a	MGI:1920421	MP:0003443	increased circulating glycerol level
Trmt10a	MGI:1920421	MP:0010092	increased circulating magnesium level	23870131	in male mice
Trmt10a	MGI:1920421	MP:0010101	increased sacral vertebrae number
Tspan5	MGI:1928096	MP:0001399	hyperactivity
Ttll7	MGI:1918142	MP:0003633	abnormal nervous system physiology	37238654	brain lysates show a significant reduction in polyglutamylated beta-tubulins
Ttll7	MGI:1918142	MP:0002573	behavioral despair	37238654	in the Porsolt forced swim test, mice show a significantly increased immobility posture, and a significantly shorter distance traveled in the first 5 min block of day 1, indicating increased depression-like behavior during the initial period
Ttll7	MGI:1918142	MP:0001405	impaired coordination	37238654	in the wire hang test, the latency to fall off the wire mesh is significantly shorter than in wild-type controls
Ttll7	MGI:1918142	MP:0001260	increased body weight	37238654	mice are significantly heavier than wild-type controls
Ttll7	MGI:1918142	MP:0010052	increased grip strength
Ttll7	MGI:1918142	MP:0031391	increased locomotor activity	37238654	in the social interaction test in the home cage, mice exhibit a significantly increased mean of particles during the dark period, suggesting increased locomotor activity during the night in the elevated plus maze test, the distance traveled during the first 5 min block of the test is significantly greater than in wild-type controls; however, the total distance traveled over the 10 min test period…
Ube2d3	MGI:1913355	MP:0001325	abnormal retina morphology
Ube2d3	MGI:1913355	MP:0010124	decreased bone mineral content
Ube2d3	MGI:1913355	MP:0000063	decreased bone mineral density
Ube2d3	MGI:1913355	MP:0003961	decreased lean body mass
Ube2d3	MGI:1913355	MP:0001402	decreased locomotor activity
Unc5c	MGI:1095412	MP:0000875	abnormal cerebellar Purkinje cell layer	9126743	abnormal groups of migrating granule cells are associated with gaps in the Purkinje cell layer
Unc5c	MGI:1095412	MP:0006097	abnormal cerebellar lobule formation	9126743	only 5 lobes are formed vermal fissure formation is also abnormal in the lateral cerebral hemisphere
Unc5c	MGI:1095412	MP:0000854	abnormal cerebellum development	14562603	decreased number of cerebellar lobules
Unc5c	MGI:1095412	MP:0000854	abnormal cerebellum development	9126743	an abnormal band of granule cells extends from the cerebellum into the inferior colliculus partial fusion of the inferior colliculus to the rostral cerebellum
Unc5c	MGI:1095412	MP:0000854	abnormal cerebellum development	9389662	ectopic subpial cell populations identical to those in Unc5c<sup>rcm</sup> homozygotes are seen
Unc5c	MGI:1095412	MP:0000872	abnormal cerebellum external granule cell layer morphology	9126743	abnormal external granule cell migration with cells migrating in cohorts rather than as single cells these abnormal groups of cells are often associated with gaps in the Purkinje cell layer
Unc5c	MGI:1095412	MP:0000899	abnormal corpora quadrigemina morphology	14562603	protrusion of colliculus ectopic cerebellar cells in the colliculus
Unc5c	MGI:1095412	MP:0002878	abnormal corticospinal tract morphology	12451134	expression analysis indicates the absence of the corticospinal tract in the dorsal funiculus just before the decussation the pyramidal tract broadens and at the decussation 2 bundles of axons form with some but not all axons crossing the midline most axons that cross the midline fail to enter the dorsal funiculus and are instead found in the adjacent dorsal gray matter and just into the white mat…
Unc5c	MGI:1095412	MP:0006319	abnormal epididymal fat pad morphology	14562603	reduced in size
Unc5c	MGI:1095412	MP:0005334	abnormal fat pad morphology	14562603	reduced size of pericardial, perirenal, mesenteric, and epididymal fat depots
Unc5c	MGI:1095412	MP:0001406	abnormal gait	14562603	swaying gait similar to that observed in Unc5c<SUP>rcm</SUP> mice</
Unc5c	MGI:1095412	MP:0000776	abnormal inferior colliculus morphology	9126743	an abnormal band of granule cells extends from the cerebellum into the inferior colliculus partial fusion of the inferior colliculus to the rostral cerebellum with ectopic granule and Purkinje cells in the inferior colliculus and tegmentum of the midbrain
Unc5c	MGI:1095412	MP:0001052	abnormal innervation pattern to muscle	16723533	penetrance and severity of the defect in diaphragm motor neuron innervation are decreased on a mixed mixed C57BL/6J and SJL/J background compared to an inbred C57BL/6J background
Unc5c	MGI:1095412	MP:0012055	abnormal phrenic nerve innervation pattern to diaphragm	16723533	at E18.5 from 30 to 75% of the diaphragm is uninnervated by motor neurons absence of innervation ranges from complete and unilateral to partial and bilateral areas lacking innervation do not appear to have ever been in contact with motor neurons penetrance and severity of the defect in diaphragm motor neuron innervation are increased on an inbred C57BL/6J background compared to a mixed C57BL/6J a…
Unc5c	MGI:1095412	MP:0001078	abnormal phrenic nerve morphology	16723533	reduced diameter proximal to the point of contact with the diaphragm reduction in diameter correlates to the reduction in diaphragm innervation the number of axons in the phrenic nerve is significantly reduced
Unc5c	MGI:1095412	MP:0009681	abnormal pyramidal decussation morphology	12451134	the pyramidal decussation is thinner but present
Unc5c	MGI:1095412	MP:0009677	abnormal spinal cord dorsal column morphology	12451134	the dorsal funiculus is smaller and its ventral aspect appears shorter and thinner expression analysis indicates the absence of the corticospinal tract in the dorsal funiculus
Unc5c	MGI:1095412	MP:0001063	abnormal trochlear nerve morphology	16723533	the trochlear nerve projects ventrally rather than dorsally and some of the axons exit the CNS ipsilaterally rather than contralaterally all mice have abnormalities in at least 1 trochlear nerve on an inbred C57BL/6J background compared to only 2 of 5 mice on a mixed C57BL/6J and SJL/J background
Unc5c	MGI:1095412	MP:0001063	abnormal trochlear nerve morphology	16723533	only 2 of 5mice have abnormalities in at least 1 trochlear nerve on a mixed C57BL/6J and SJL/J background while abnormalities are seen in all mice on an inbred C57BL/6J background
Unc5c	MGI:1095412	MP:0001393	ataxia	14562603	forward motion is interrupted by frequent side-to-side swaying
Unc5c	MGI:1095412	MP:0001393	ataxia	9126743
Unc5c	MGI:1095412	MP:0001265	decreased body size	14562603
Unc5c	MGI:1095412	MP:0001262	decreased body weight	14562603	reduced weight putatively due to decrease in fat accumulation mice did not recover body weight in contrast to Unc5c<SUP>rcm</SUP> mice which recovered body weight by 5 to 6 weeks of age
Unc5c	MGI:1095412	MP:0001402	decreased locomotor activity
Unc5c	MGI:1095412	MP:0000885	ectopic Purkinje cell	9126743	in the inferior colliculus and tegmentum of the midbrain
Unc5c	MGI:1095412	MP:0000885	ectopic Purkinje cell	9389662	in the inferior colliculus and pontine area at P7
Unc5c	MGI:1095412	MP:0002762	ectopic cerebellar granule cells	9126743	an abnormal band of granule cells extends from the cerebellum into the inferior colliculus
Unc5c	MGI:1095412	MP:0002762	ectopic cerebellar granule cells	9389662	in the inferior colliculus and pontine area at P7
Unc5c	MGI:1095412	MP:0001399	hyperactivity	14562603	increased travel distance and circling behavior within a chamber
Unc5c	MGI:1095412	MP:0011941	increased fluid intake	14562603	increased water intake
Unc5c	MGI:1095412	MP:0011939	increased food intake	14562603	increased food intake
Unc5c	MGI:1095412	MP:0031391	increased locomotor activity	14562603	increased travel distance within a chamber
Unc5c	MGI:1095412	MP:0011100	preweaning lethality, complete penetrance	16723533	a decrease in number surviving to weaning compared to homozygotes on a mixed C57BL/6J and SJL/J background is seen after 3 generations of backcrosses after 10 generations of backcrosses to C57BL/6J, no mice survive to weaning
Unc5c	MGI:1095412	MP:0011100	preweaning lethality, complete penetrance
Unc5c	MGI:1095412	MP:0009719	reduced cerebellar foliation	9126743	a reduction in size and number of folia is seen in midline sagital sections
Unc5c	MGI:1095412	MP:0000852	small cerebellum	14562603
Unc5c	MGI:1095412	MP:0000852	small cerebellum	9126743	more pronounced than in Unc5c<sup>rcm</sup> homozygotes
Uox	MGI:98907	MP:0008713	abnormal cytokine level	28729031	mRNA expression of inflammatory cytokines F4/80 and interlukin-1beta are elevated in the kidneys
Uox	MGI:98907	MP:0011425	abnormal kidney interstitium morphology	28729031	urate crystals are seen in kidney interstices
Uox	MGI:98907	MP:0002135	abnormal kidney morphology	11316859
Uox	MGI:98907	MP:0002135	abnormal kidney morphology	28729031	lesions in kidney tissues are seen at 6 weeks of age
Uox	MGI:98907	MP:0002135	abnormal kidney morphology	8290593	exhibit progressive destruction of the kidneys as early as 6 days after birth, showing small cortical cysts and white-yellow deposits (urate crystals) which persist until P14 and then gradually resolve as disease progresses, affected kidneys become smaller, discolored (pale yellow) and soft
Uox	MGI:98907	MP:0003881	abnormal nephron morphology	28729031	kidneys show collapsed and necrotic nephrons at 8 weeks of age
Uox	MGI:98907	MP:0003881	abnormal nephron morphology	8290593	glomeruli are associated with foci of tubular atrophy and collapse of the nephron
Uox	MGI:98907	MP:0001944	abnormal pancreas morphology
Uox	MGI:98907	MP:0005325	abnormal renal glomerulus morphology	11316859	kidneys exhibit tubular atrophy with apparent crowding of glomeruli
Uox	MGI:98907	MP:0002703	abnormal renal tubule morphology	8290593	tubular degeneration and regeneration with dilation of tubules are seen at P8 exhibit mechanical blockage of renal tubules by urate crystal deposition within tubular lumens
Uox	MGI:98907	MP:0003619	abnormal urine color	11316859	mutants as young as 10 to 12 days of age produce copious pale urine
Uox	MGI:98907	MP:0009645	crystalluria	11316859	crystals appear rapidly as urine cools
Uox	MGI:98907	MP:0011625	cystolithiasis	11316859	bladders of some adults are dilated and contain uric acid stones
Uox	MGI:98907	MP:0002644	decreased circulating triglyceride level	28729031	triglyceride levels are decreased in males
Uox	MGI:98907	MP:0003059	decreased insulin secretion	28729031	insulin secretion from islets in males is decreased by 20.56% at an elevated glucose concentration 8-week old males secrete lower amount of insulin at 15 and 30 minutes after a glucose injection
Uox	MGI:98907	MP:0009114	decreased pancreatic beta cell mass	28729031	beta-cell mass of STZ-treated males is lower than that of wild-type males
Uox	MGI:98907	MP:0008770	decreased survivor rate	28729031	approximate 40% survival up to 62 weeks
Uox	MGI:98907	MP:0002988	decreased urine osmolality	11316859	urine osmolality is much lower than in controls ability to concentrate urine when deprived of water is severely impaired
Uox	MGI:98907	MP:0004860	dilated kidney collecting duct	11316859	in both the cortex and medulla, collecting ducts are markedly dilated
Uox	MGI:98907	MP:0002705	dilated renal tubule	28729031	8-week old mice show dilated tubules
Uox	MGI:98907	MP:0002705	dilated renal tubule	8290593	dilation of tubules at P8
Uox	MGI:98907	MP:0000539	distended urinary bladder	11316859	in some adults
Uox	MGI:98907	MP:0013292	embryonic lethality prior to organogenesis
Uox	MGI:98907	MP:0013293	embryonic lethality prior to tooth bud stage
Uox	MGI:98907	MP:0003450	enlarged pancreas
Uox	MGI:98907	MP:0000519	hydronephrosis	11316859	exhibit scarred, irregularly shaped, hydronephrotic kidneys
Uox	MGI:98907	MP:0000519	hydronephrosis	8290593	as obstructive disease progresses, hydronephrotic lesions appear and result in hydronephrosis at 5 weeks
Uox	MGI:98907	MP:0005293	impaired glucose tolerance	28729031	upon glucose tolerance test, blood glucose at 15 and 30 minutes after initiation is higher in males than in control males
Uox	MGI:98907	MP:0005565	increased blood urea nitrogen level	11316859	serum urea nitrogen concentrations at 50-60 days and 9-13 months of age are 1.5- and 2-fold, respectively, higher than in controls
Uox	MGI:98907	MP:0005565	increased blood urea nitrogen level	28729031	blood urea nitrogen is elevated
Uox	MGI:98907	MP:0008821	increased blood uric acid level	28729031	mice exhibit higher serum uric acid levels males have higher serum uric acid levels that females
Uox	MGI:98907	MP:0008821	increased blood uric acid level	8290593	develop hyperuricemia, with 10-fold higher levels of serum uric acid levels
Uox	MGI:98907	MP:0000182	increased circulating LDL cholesterol level	28729031	low-density lipoprotein cholesterol levels are elevated in females
Uox	MGI:98907	MP:0005178	increased circulating cholesterol level	28729031	total cholesterol is elevated in females
Uox	MGI:98907	MP:0005553	increased circulating creatinine level	28729031	serum creatinine is elevated
Uox	MGI:98907	MP:0001552	increased circulating triglyceride level	28729031	triglyceride levels are elevated in females
Uox	MGI:98907	MP:0011501	increased glomerular capsule space	28729031	8-week old mice show dilated BowmanÃ¢ÂÂs spaces
Uox	MGI:98907	MP:0011501	increased glomerular capsule space	8290593	dilation of Bowman's spaces
Uox	MGI:98907	MP:0014117	increased pancreatic beta cell apoptosis	28729031	STZ-treated males show increased beta-cell apoptosis compared to wild-type males
Uox	MGI:98907	MP:0020087	increased susceptibility to non-insulin-dependent diabetes	28729031	87.5% of males and 80% of females develop diabetes at day 20 after streptozotocin (STZ) treatment, at higher rates than in wild-type mice onset of STZ-induced diabetes occurs earlier in males than females pancreas from STZ-treated males show many atrophic islets associated with reduced number of insulin-positive beta cells
Uox	MGI:98907	MP:0002842	increased systemic arterial blood pressure	28729031	8-week old females, but not males, develop higher systolic and diastolic blood pressure than controls
Uox	MGI:98907	MP:0009810	increased urine uric acid level	11316859	uric acid/creatine molar ratio in the urine is 30- to 100-fold higher
Uox	MGI:98907	MP:0009810	increased urine uric acid level	8290593	develop hyperuricosuria (10x more urinary uric acid than normal)
Uox	MGI:98907	MP:0000522	kidney cortex cyst	8290593	cortical cysts start as dilations within the collecting tubules and extend from the papilla to the corticomedullary junction
Uox	MGI:98907	MP:0003675	kidney cyst	8290593	the surface of the kidney becomes irregular with obvious pits and scars and multiple cysts
Uox	MGI:98907	MP:0001859	kidney inflammation	28729031	severe nonspecific chronic corticomedullar inflammation is seen in the kidney, with mice showing substantial lymphocyte (CD3+) and macrophage (CD68+) infiltration
Uox	MGI:98907	MP:0011291	nephron necrosis	28729031	kidneys show necrotic nephrons at 8 weeks of age
Uox	MGI:98907	MP:0004969	pale kidney	8290593	as disease progresses, affected kidneys become discolored (pale yellow)
Uox	MGI:98907	MP:0001426	polydipsia	11316859	ingest about 5-fold more water
Uox	MGI:98907	MP:0001762	polyuria	11316859	exhibit about 6-fold more urine output
Uox	MGI:98907	MP:0002083	premature death	28729031	about 40% of mice die within 5 weeks after birth
Uox	MGI:98907	MP:0002083	premature death	8290593	65% die within 4 weeks of age on the mixed 129S7/SvEvBrd and C57BL/6J background while a higher rate of lethality is seen on a 129/Sv background
Uox	MGI:98907	MP:0011100	preweaning lethality, complete penetrance
Uox	MGI:98907	MP:0011402	renal cast	8290593	exhibit mechanical blockage of renal tubules by urate crystal deposition within tubular lumens
Uox	MGI:98907	MP:0003985	renal fibrosis	11316859	kidneys exhibit cortical foci of fibrosis
Uox	MGI:98907	MP:0011363	renal glomerulus atrophy	8290593
Uox	MGI:98907	MP:0003215	renal interstitial fibrosis	28729031	kidneys show focal tubulointerstitial fibrosis at 8 weeks of age
Uox	MGI:98907	MP:0011346	renal tubule atrophy	11316859	kidneys exhibit tubular atrophy
Uox	MGI:98907	MP:0002989	small kidney	8290593	as disease progresses, affected kidneys become smaller
Uox	MGI:98907	MP:0004247	small pancreas
Uox	MGI:98907	MP:0011405	tubulointerstitial nephritis	8290593	chronic inflammation, characterized by infiltration of plasma cells, lymphocytes, and macrophages, occurs within the interstitium of the kidney
Uox	MGI:98907	MP:0009644	uremia	11316859	exhibit moderate azotemia, however do not observe signs of renal insufficiency
Znhit6	MGI:1916996	MP:0001614	abnormal blood vessel morphology
Znhit6	MGI:1916996	MP:0002339	abnormal lymph node morphology
Znhit6	MGI:1916996	MP:0001711	abnormal placenta morphology
Znhit6	MGI:1916996	MP:0003231	abnormal placenta vasculature
Znhit6	MGI:1916996	MP:0009142	decreased prepulse inhibition
Znhit6	MGI:1916996	MP:0013292	embryonic lethality prior to organogenesis
Znhit6	MGI:1916996	MP:0000702	enlarged lymph nodes
Znhit6	MGI:1916996	MP:0001914	hemorrhage
Znhit6	MGI:1916996	MP:0011100	preweaning lethality, complete penetrance
