# Supplementary material for: LocusPackRat: an R package to support prioritizing candidate genes from large GWAS intervals with standardized evidence aggregation
Source: G3 (Bethesda). 2026 Mar 28;16(6):jkag081. doi: 10.1093/g3journal/jkag081 (PMC13232493; doi:10.1093/g3journal/jkag081)
Supplement: jkag081_Supplementary_Data [file jkag081_supplementary_data.zip › nrvm_expression.csv]

gene_symbol	avg_cpm_ctrl
Adgrl2	165.54
Adh5	56.33
Adh6a	0
Adh7	0.35
Aimp1	45.26
Arhgef38	0.26
Bank1	0
Bcl10	25.15
Bdh2	5.1
Bmpr1b	0.3
Ccn1	226.19
Cenpe	34.73
Cisd2	76.25
Clca1	0.1
Clca2	0.21
Col24a1	4.86
Ctbs	21.42
Cxxc4	17.89
Cyp2u1	8.29
Dapp1	4.11
Ddah1	341.43
Ddit4l	2.29
Dkk2	0.46
Dnai3	0.04
Dnajb14	3.81
Dnase2b	0.02
Eif4e	98.72
Emcn	0.92
Gbp2	12.95
Gbp3	0
Gbp5	5.1
Gbp7	9.43
Gimd1	0
Gng5	51.94
Gstcd	9.35
Gtf2b	13.75
H2az1	118.93
Hadh	55.88
Hs2st1	49.08
Ints12	17.48
Kyat3	8.35
Lamtor3	31.27
Lef1	2.74
Lmo4	54.39
Lpar3	8.58
Manba	38.81
Mcoln2	0.66
Mcoln3	0.25
Metap1	79.3
Mttp	0.03
Nfkb1	93.69
Npnt	24.19
Odf2l	4.52
Papss1	57.02
Pdlim5	1411.04
Pkn2	86.77
Ppa2	29.35
Ppp3ca	61.52
Prkacb	120.27
Rap1gds1	63.33
Rpf1	16.94
Samd13	0.58
Selenof	180.57
Sgms2	4.91
Sh3glb1	105.23
Slc39a8	6.74
Slc9b1	0.02
Slc9b2	2.9
Spata1	0.32
Ssx2ip	27.72
Stpg2	0
Syde2	29.88
Tacr3	1.51
Tbck	20.25
Tet2	70.23
Trmt10a	16.49
Tspan5	12.23
Ttll7	14.66
Ube2d3	269.51
Unc5c	2.84
Uox	0.05
Znhit6	30.11
