# Supplementary material for: LocusPackRat: an R package to support prioritizing candidate genes from large GWAS intervals with standardized evidence aggregation
Source: G3 (Bethesda). 2026 Mar 28;16(6):jkag081. doi: 10.1093/g3journal/jkag081 (PMC13232493; doi:10.1093/g3journal/jkag081)
Supplement: jkag081_Supplementary_Data [file jkag081_supplementary_data.zip › ot_constraints.csv]

gene_symbol	human_ensembl_id	constraintType	exp	obs	score	oe	oeLower	oeUpper
Adgrl2	ENSG00000117114	syn	577.820007324219	500	1.76460003852844	0.86531001329422	0.802999973297119	0.931999981403351
Adgrl2	ENSG00000117114	mis	1606.69995117188	1313	2.67589998245239	0.817200005054474	0.779999971389771	0.855000019073486
Adgrl2	ENSG00000117114	lof	120.019996643066	26	1	0.21662999689579	0.158000007271767	0.300999999046326
Adh1	ENSG00000187758	syn	166.550003051758	145	0.910120010375977	0.870609998703003	0.759999990463257	0.999000012874603
Adh1	ENSG00000187758	mis	470.010009765625	460	0.168640002608299	0.97869998216629	0.906000018119812	1.057000041008
Adh1	ENSG00000187758	lof	35.8219985961914	29	8.76740013922017e-09	0.809570014476776	0.601999998092651	1.10399997234344
Adh1	ENSG00000196616	syn	163.429992675781	159	0.189019992947578	0.972869992256165	0.853999972343445	1.11000001430511
Adh1	ENSG00000196616	mis	446.799987792969	400	0.808570027351379	0.895250022411346	0.824000000953674	0.972000002861023
Adh1	ENSG00000196616	lof	33.3310012817383	24	1.28689998746268e-06	0.720049977302551	0.521000027656555	1.01300001144409
Adh1	ENSG00000248144	syn	171.449996948242	170	0.0605180002748966	0.99151998758316	0.874000012874603	1.12600004673004
Adh1	ENSG00000248144	mis	480.410003662109	412	1.13979995250702	0.857599973678589	0.790000021457672	0.930000007152557
Adh1	ENSG00000248144	lof	36.3959999084473	26	5.16290015184495e-07	0.714359998703003	0.523000001907349	0.99099999666214
Adh4	ENSG00000198099	syn	151.75	164	-0.542219996452332	1.08080005645752	0.950999975204468	1.23000001907349
Adh4	ENSG00000198099	mis	435.809997558594	450	-0.248160004615784	1.03250002861023	0.954999983310699	1.11600005626678
Adh4	ENSG00000198099	lof	29.17799949646	22	1.81129996690288e-06	0.753989994525909	0.537999987602234	1.07700002193451
Adh5	ENSG00000197894	syn	135.880004882813	108	1.30379998683929	0.794799983501434	0.679000020027161	0.933000028133392
Adh5	ENSG00000197894	mis	398.059997558594	311	1.59360003471375	0.781289994716644	0.711000025272369	0.857999980449677
Adh5	ENSG00000197894	lof	31.261999130249	27	9.25790022421324e-09	0.863669991493225	0.635999977588654	1.19099998474121
Adh6b	ENSG00000172955	syn	156.199996948242	157	-0.0348699986934662	1.00510001182556	0.882000029087067	1.14699995517731
Adh6b	ENSG00000172955	mis	444.440002441406	425	0.336710005998611	0.956260025501251	0.882000029087067	1.03600001335144
Adh6b	ENSG00000172955	lof	34.0449981689453	32	5.85880025050223e-11	0.939939975738525	0.708000004291534	1.26300001144409
Adh7	ENSG00000196344	syn	170	180	-0.418110013008118	1.05879998207092	0.936999976634979	1.19799995422363
Adh7	ENSG00000196344	mis	481.850006103516	538	-0.934140026569366	1.11650002002716	1.03999996185303	1.19900000095367
Adh7	ENSG00000196344	lof	35.6500015258789	39	6.45859996479268e-15	1.09399998188019	0.846000015735626	1.42900002002716
Aimp1	ENSG00000164022	syn	127.110000610352	120	0.343829989433289	0.944050014019012	0.813000023365021	1.09899997711182
Aimp1	ENSG00000164022	mis	373.540008544922	359	0.274749994277954	0.961070001125336	0.880999982357025	1.04900002479553
Aimp1	ENSG00000164022	lof	31.2229995727539	20	6.28089983365499e-05	0.640550017356873	0.449999988079071	0.930999994277954
Arhgef38	ENSG00000236699	syn	328.459991455078	346	-0.527610003948212	1.05340003967285	0.96399998664856	1.15100002288818
Arhgef38	ENSG00000236699	mis	901.700012207031	914	-0.149580001831055	1.0135999917984	0.958999991416931	1.07099997997284
Arhgef38	ENSG00000236699	lof	75.0930023193359	75	6.44790005505334e-26	0.998769998550415	0.828000009059906	1.21000003814697
Bank1	ENSG00000153064	syn	257.929992675781	279	-0.714950025081635	1.08169996738434	0.980000019073486	1.19400000572205
Bank1	ENSG00000153064	mis	774.940002441406	813	-0.499359995126724	1.04910004138947	0.990000009536743	1.11199998855591
Bank1	ENSG00000153064	lof	66.2880020141602	62	3.40420009553347e-20	0.935310006141663	0.760999977588654	1.15600001811981
Bcl10	ENSG00000142867	syn	102.51000213623	109	-0.349339991807938	1.06330001354218	0.908999979496002	1.24699997901917
Bcl10	ENSG00000142867	mis	280.579986572266	196	1.84399998188019	0.698559999465942	0.620999991893768	0.78600001335144
Bcl10	ENSG00000142867	lof	20.6350002288818	7	0.73351001739502	0.339219987392426	0.19200000166893	0.637000024318695
Bdh2	ENSG00000164039	syn	88.2470016479492	67	1.23280000686646	0.759230017662048	0.623000025749207	0.930000007152557
Bdh2	ENSG00000164039	mis	247.880004882813	211	0.855490028858185	0.851209998130798	0.759999990463257	0.953999996185303
Bdh2	ENSG00000164039	lof	24.1310005187988	21	4.14299989870415e-07	0.87024998664856	0.61599999666214	1.25300002098084
Bmpr1b	ENSG00000138696	syn	216.050003051758	236	-0.739830017089844	1.09230005741119	0.981000006198883	1.21700000762939
Bmpr1b	ENSG00000138696	mis	630.130004882813	543	1.26760005950928	0.861720025539398	0.801999986171722	0.925000011920929
Bmpr1b	ENSG00000138696	lof	58.6510009765625	12	1	0.204600006341934	0.129999995231628	0.331000000238419
Ccn1	ENSG00000142871	syn	203.789993286133	202	0.0681630000472069	0.99124002456665	0.883000016212463	1.1139999628067
Ccn1	ENSG00000142871	mis	510.269989013672	466	0.715690016746521	0.913240015506744	0.846000015735626	0.986000001430511
Ccn1	ENSG00000142871	lof	38.2249984741211	12	0.974960029125214	0.313930004835129	0.200000002980232	0.50900000333786
Cenpe	ENSG00000138778	syn	712.77001953125	699	0.281170010566711	0.980679988861084	0.921000003814697	1.0440000295639
Cenpe	ENSG00000138778	mis	2122.10009765625	1893	1.81589996814728	0.892059981822968	0.857999980449677	0.926999986171722
Cenpe	ENSG00000138778	lof	201.369995117188	75	0.999580025672913	0.372449994087219	0.30799999833107	0.45100000500679
Cisd2	ENSG00000145354	syn	48.9230003356934	48	0.0719529986381531	0.981130003929138	0.77700001001358	1.24800002574921
Cisd2	ENSG00000145354	mis	136.380004882813	94	1.32539999485016	0.689230024814606	0.582000017166138	0.818000018596649
Cisd2	ENSG00000145354	lof	10.8459997177124	1	0.970139980316162	0.0921979993581772	0.0320000015199184	0.437000006437302
Clca1	ENSG00000016490	syn	361.609985351563	338	0.676829993724823	0.934700012207031	0.853999972343445	1.02300000190735
Clca1	ENSG00000016490	mis	985.320007324219	874	1.29519999027252	0.887019991874695	0.837999999523163	0.938000023365021
Clca1	ENSG00000016490	lof	69.6589965820313	49	4.83129985670572e-12	0.703429996967316	0.558000028133392	0.89300000667572
Clca2	ENSG00000137975	syn	372.959991455078	382	-0.255210012197495	1.02419996261597	0.940999984741211	1.11500000953674
Clca2	ENSG00000137975	mis	1049.5	967	0.930360019207001	0.921360015869141	0.873000025749207	0.972000002861023
Clca2	ENSG00000137975	lof	71.8010025024414	67	1.06240000182821e-21	0.933130025863647	0.764999985694885	1.14400005340576
Clca4a	ENSG00000016602	syn	337.760009765625	306	0.94199001789093	0.905960023403168	0.824000000953674	0.995999991893768
Clca4a	ENSG00000016602	mis	971.450012207031	923	0.567709982395172	0.950119972229004	0.898999989032745	1.00300002098084
Clca4a	ENSG00000016602	lof	58.6839981079102	50	4.5682998298113e-15	0.852020025253296	0.677999973297119	1.07799994945526
Clca4b	ENSG00000016602	syn	337.760009765625	306	0.94199001789093	0.905960023403168	0.824000000953674	0.995999991893768
Clca4b	ENSG00000016602	mis	971.450012207031	923	0.567709982395172	0.950119972229004	0.898999989032745	1.00300002098084
Clca4b	ENSG00000016602	lof	58.6839981079102	50	4.5682998298113e-15	0.852020025253296	0.677999973297119	1.07799994945526
Ctbs	ENSG00000117151	syn	132.800003051758	123	0.463620007038117	0.92619001865387	0.799000024795532	1.07599997520447
Ctbs	ENSG00000117151	mis	375.25	393	-0.334529995918274	1.04729998111725	0.962999999523163	1.13800001144409
Ctbs	ENSG00000117151	lof	33.2840003967285	26	1.01860003098864e-07	0.781170010566711	0.572000026702881	1.08399999141693
Cxxc4	ENSG00000168772	syn	172.899993896484	191	-0.750299990177155	1.10469996929169	0.981000006198883	1.24500000476837
Cxxc4	ENSG00000168772	mis	396.350006103516	307	1.63900005817413	0.774569988250732	0.7049999833107	0.851000010967255
Cxxc4	ENSG00000168772	lof	15.621000289917	3	0.968240022659302	0.192049995064735	0.0860000029206276	0.495999991893768
Cyp2u1	ENSG00000155016	syn	250.899993896484	296	-1.55200004577637	1.17980003356934	1.07200002670288	1.29900002479553
Cyp2u1	ENSG00000155016	mis	651.200012207031	642	0.131589993834496	0.985880017280579	0.922999978065491	1.05200004577637
Cyp2u1	ENSG00000155016	lof	41.5229988098145	30	4.95370002795426e-08	0.722490012645721	0.540000021457672	0.980000019073486
Dapp1	ENSG00000070190	syn	84.9160003662109	85	-0.00496040005236864	1.00100004673004	0.83899998664856	1.19900000095367
Dapp1	ENSG00000070190	mis	241.490005493164	180	1.44509994983673	0.745360016822815	0.658999979496002	0.842999994754791
Dapp1	ENSG00000070190	lof	22.8430004119873	13	0.00511959986761212	0.569109976291657	0.370000004768372	0.904999971389771
Ddah1	ENSG00000153904	syn	117.959999084473	140	-1.1061999797821	1.18690001964569	1.03400003910065	1.36600005626678
Ddah1	ENSG00000153904	mis	285.910003662109	298	-0.261029988527298	1.04229998588562	0.947000026702881	1.14699995517731
Ddah1	ENSG00000153904	lof	18.1790008544922	13	0.000462589989183471	0.715129971504211	0.465000003576279	1.13699996471405
Ddit4l	ENSG00000145358	syn	87.7399978637695	80	0.450379997491837	0.911779999732971	0.759999990463257	1.09800004959106
Ddit4l	ENSG00000145358	mis	236.229995727539	235	0.0291460007429123	0.994809985160828	0.893999993801117	1.10800004005432
Ddit4l	ENSG00000145358	lof	16.3269996643066	13	0.000170810002600774	0.796209990978241	0.517000019550324	1.26600003242493
Dkk2	ENSG00000155011	syn	135.210006713867	135	0.00963499955832958	0.998480021953583	0.866999983787537	1.15199995040894
Dkk2	ENSG00000155011	mis	354.510009765625	326	0.552980005741119	0.919579982757568	0.83899998664856	1.00800001621246
Dkk2	ENSG00000155011	lof	29.3419990539551	11	0.611660003662109	0.374889999628067	0.234999999403954	0.620999991893768
Dnai3	ENSG00000162643	syn	335.410003662109	292	1.29200005531311	0.870570003986359	0.790000021457672	0.958999991416931
Dnai3	ENSG00000162643	mis	1036.5	927	1.24170005321503	0.894389986991882	0.847000002861023	0.944000005722046
Dnai3	ENSG00000162643	lof	100.860000610352	73	4.57269992112683e-18	0.723760008811951	0.59799998998642	0.879000008106232
Dnajb14	ENSG00000164031	syn	160.910003662109	138	0.984260022640228	0.857640027999878	0.745999991893768	0.987999975681305
Dnajb14	ENSG00000164031	mis	463.5	312	2.56979990005493	0.673139989376068	0.612999975681305	0.739000022411346
Dnajb14	ENSG00000164031	lof	43.5779991149902	19	0.0948790013790131	0.435999989509583	0.303000003099442	0.639999985694885
Dnase2b	ENSG00000137976	syn	156.309997558594	152	0.187889993190765	0.972429990768433	0.851000010967255	1.11300003528595
Dnase2b	ENSG00000137976	mis	420.010009765625	382	0.677240014076233	0.909510016441345	0.836000025272369	0.990000009536743
Dnase2b	ENSG00000137976	lof	45.8409996032715	43	2.42750003448143e-14	0.938030004501343	0.734000027179718	1.21000003814697
Eif4e	ENSG00000151247	syn	90.0039978027344	71	1.09179997444153	0.788850009441376	0.649999976158142	0.961000025272369
Eif4e	ENSG00000151247	mis	269.679992675781	113	3.48420000076294	0.419019997119904	0.358999997377396	0.490000009536743
Eif4e	ENSG00000151247	lof	33.0709991455078	0	1	0	0	0.0900000035762787
Emcn	ENSG00000164035	syn	56.5610008239746	41	1.12769997119904	0.72487998008728	0.564000010490418	0.940999984741211
Emcn	ENSG00000164035	mis	169.210006713867	159	0.286619991064072	0.939660012722015	0.824999988079071	1.07200002670288
Emcn	ENSG00000164035	lof	17.9290008544922	16	8.47879982757149e-06	0.892390012741089	0.602999985218048	1.35500001907349
Gbp2	ENSG00000162645	syn	249.710006713867	227	0.783320009708405	0.909049987792969	0.814999997615814	1.01499998569489
Gbp2	ENSG00000162645	mis	671.080017089844	597	1.04439997673035	0.88960999250412	0.830999970436096	0.952000021934509
Gbp2	ENSG00000162645	lof	54.6730003356934	46	8.74779984777821e-14	0.841369986534119	0.662999987602234	1.07599997520447
Gbp2b	ENSG00000162645	syn	249.710006713867	227	0.783320009708405	0.909049987792969	0.814999997615814	1.01499998569489
Gbp2b	ENSG00000162645	mis	671.080017089844	597	1.04439997673035	0.88960999250412	0.830999970436096	0.952000021934509
Gbp2b	ENSG00000162645	lof	54.6730003356934	46	8.74779984777821e-14	0.841369986534119	0.662999987602234	1.07599997520447
Gbp3	ENSG00000162654	syn	260.070007324219	257	0.103890001773834	0.988179981708527	0.892000019550324	1.09599995613098
Gbp3	ENSG00000162654	mis	708.169982910156	625	1.14139997959137	0.882560014724731	0.825999975204468	0.943000018596649
Gbp3	ENSG00000162654	lof	59.4710006713867	66	4.04699991786093e-25	1.10979998111725	0.908999979496002	1.36199998855591
Gbp5	ENSG00000154451	syn	239.490005493164	226	0.475050002336502	0.943679988384247	0.846000015735626	1.05400002002716
Gbp5	ENSG00000154451	mis	643.349975585938	634	0.134570002555847	0.985469996929169	0.921999990940094	1.05200004577637
Gbp5	ENSG00000154451	lof	47.8339996337891	31	3.50439989915685e-07	0.648079991340637	0.486000001430512	0.875
Gbp7	ENSG00000162654	syn	260.070007324219	257	0.103890001773834	0.988179981708527	0.892000019550324	1.09599995613098
Gbp7	ENSG00000162654	mis	708.169982910156	625	1.14139997959137	0.882560014724731	0.825999975204468	0.943000018596649
Gbp7	ENSG00000162654	lof	59.4710006713867	66	4.04699991786093e-25	1.10979998111725	0.908999979496002	1.36199998855591
Gimd1	ENSG00000250298	syn	80.8310012817383	80	0.0503679998219013	0.989719986915588	0.824999988079071	1.19200003147125
Gimd1	ENSG00000250298	mis	218.809997558594	229	-0.251579999923706	1.04659998416901	0.939000010490417	1.16799998283386
Gimd1	ENSG00000250298	lof	9.58259963989258	8	0.00259710010141134	0.834839999675751	0.488999992609024	1.49300003051758
Gng5	ENSG00000174021	syn	10.0069999694824	13	-0.515770018100739	1.29910004138947	0.836000025272369	1.86300003528595
Gng5	ENSG00000174021	mis	27.2019996643066	33	-0.405970007181168	1.21309995651245	0.917999982833862	1.61899995803833
Gng5	ENSG00000174021	lof	1.67040002346039	0	0.498549997806549	0	0	1.48500001430511
Gstcd	ENSG00000138780	syn	232.470001220703	234	-0.0548209995031357	1.00660002231598	0.903999984264374	1.12199997901917
Gstcd	ENSG00000138780	mis	646.830017089844	610	0.528810024261475	0.943069994449615	0.882000029087067	1.00800001621246
Gstcd	ENSG00000138780	lof	49.0239982604981	30	2.17549995795707e-06	0.611949980258942	0.456999987363815	0.8299999833107
Gtf2b	ENSG00000137947	syn	86.6859970092773	87	-0.0183959994465113	1.00360000133514	0.842999994754791	1.19900000095367
Gtf2b	ENSG00000137947	mis	265.730010986328	156	2.45830011367798	0.58705997467041	0.513999998569489	0.670000016689301
Gtf2b	ENSG00000137947	lof	23.6229991912842	13	0.0075832000002265	0.550310015678406	0.35699999332428	0.875
Hadh	ENSG00000138796	syn	94.375	91	0.189380005002022	0.964230000972748	0.813000023365021	1.14800000190735
Hadh	ENSG00000138796	mis	235.479995727539	190	1.08239996433258	0.806850016117096	0.716000020503998	0.910000026226044
Hadh	ENSG00000138796	lof	15.5570001602173	10	0.0050646997988224	0.642799973487854	0.395999997854233	1.0900000333786
Hs2st1	ENSG00000153936	syn	124.669998168945	115	0.47189000248909	0.92246001958847	0.791999995708466	1.07700002193451
Hs2st1	ENSG00000153936	mis	341.640014648438	257	1.67229998111725	0.752250015735626	0.679000020027161	0.833999991416931
Hs2st1	ENSG00000153936	lof	28.4510002136231	12	0.228139996528626	0.421770006418228	0.268999993801117	0.683000028133392
Ints12	ENSG00000138785	syn	190.960006713867	195	-0.15930999815464	1.02119994163513	0.907999992370605	1.14999997615814
Ints12	ENSG00000138785	mis	537.559997558594	427	1.74140000343323	0.79433000087738	0.732999980449677	0.861000001430512
Ints12	ENSG00000138785	lof	38.8359985351563	13	0.939339995384216	0.33474001288414	0.216999992728233	0.532000005245209
Kyat3	ENSG00000137944	syn	91.7689971923828	67	1.40919995307922	0.730099976062775	0.598999977111816	0.894999980926514
Kyat3	ENSG00000137944	mis	266.529998779297	233	0.750060021877289	0.874199986457825	0.785000026226044	0.973999977111816
Kyat3	ENSG00000137944	lof	25.2369995117188	20	2.79229993793706e-06	0.792479991912842	0.556999981403351	1.15199995040894
Lamtor3	ENSG00000109270	syn	21.0610008239746	12	1.0760999917984	0.569790005683899	0.363999992609024	0.922999978065491
Lamtor3	ENSG00000109270	mis	62.9039993286133	58	0.225820004940033	0.922039985656738	0.745999991893768	1.14699995517731
Lamtor3	ENSG00000109270	lof	7.75159978866577	7	0.00340420007705689	0.903029978275299	0.510999977588654	1.63999998569489
Lef1	ENSG00000138795	syn	166.990005493164	156	0.463499993085861	0.934189975261688	0.819000005722046	1.06700003147125
Lef1	ENSG00000138795	mis	450.170013427734	323	2.18880009651184	0.717509984970093	0.653999984264374	0.787000000476837
Lef1	ENSG00000138795	lof	39.7019996643066	11	0.996410012245178	0.277060002088547	0.172999992966652	0.458999991416931
Lmo4	ENSG00000143013	syn	90.4120025634766	95	-0.263000011444092	1.05069994926453	0.888999998569489	1.24600005149841
Lmo4	ENSG00000143013	mis	218.800003051758	113	2.61209988594055	0.516449987888336	0.44200000166893	0.603999972343445
Lmo4	ENSG00000143013	lof	14.3959999084473	1	0.994840025901794	0.0694649964570999	0.0240000002086163	0.330000013113022
Lpar3	ENSG00000171517	syn	188.940002441406	179	0.393959999084473	0.947409987449646	0.837999999523163	1.07200002670288
Lpar3	ENSG00000171517	mis	476.760009765625	391	1.43439996242523	0.820119976997376	0.754000008106232	0.892000019550324
Lpar3	ENSG00000171517	lof	21.1140003204346	7	0.777700006961823	0.331530004739761	0.187999993562698	0.623000025749207
Manba	ENSG00000109323	syn	294.649993896484	288	0.211040005087852	0.977439999580383	0.887000024318695	1.07799994945526
Manba	ENSG00000109323	mis	806.909973144531	802	0.0631060004234314	0.993920028209686	0.936999976634979	1.05400002002716
Manba	ENSG00000109323	lof	72.556999206543	47	2.4023000255724e-10	0.64776998758316	0.512000024318695	0.825999975204468
Mcoln2	ENSG00000153898	syn	193.589996337891	188	0.218909993767738	0.971130013465881	0.861999988555908	1.09599995613098
Mcoln2	ENSG00000153898	mis	548.940002441406	478	1.10580003261566	0.87076997756958	0.806999981403351	0.939000010490417
Mcoln2	ENSG00000153898	lof	49.0690002441406	39	3.21640006295532e-11	0.794799983501434	0.614000022411346	1.03799998760223
Mcoln3	ENSG00000055732	syn	215.169998168945	173	1.56679999828339	0.80401998758316	0.709999978542328	0.912000000476837
Mcoln3	ENSG00000055732	mis	638.950012207031	522	1.68970000743866	0.816959977149963	0.759999990463257	0.878000020980835
Mcoln3	ENSG00000055732	lof	62.4059982299805	58	7.82090015085785e-19	0.929400026798248	0.750999987125397	1.15699994564056
Metap1	ENSG00000164024	syn	111.080001831055	122	-0.564490020275116	1.09829998016357	0.947000026702881	1.27600002288818
Metap1	ENSG00000164024	mis	308.279998779297	240	1.42019999027252	0.778519988059998	0.699999988079071	0.86599999666214
Metap1	ENSG00000164024	lof	24.9640007019043	14	0.00435910001397133	0.560810029506683	0.368999987840652	0.876999974250794
Mttp	ENSG00000138823	syn	391.649993896484	336	1.53279995918274	0.857900023460388	0.783999979496002	0.939000010490417
Mttp	ENSG00000138823	mis	1080.19995117188	905	1.94649994373322	0.837830007076263	0.791999995708466	0.884999990463257
Mttp	ENSG00000138823	lof	90.9169998168945	48	6.72270004997699e-07	0.527949988842011	0.418000012636185	0.671999990940094
Nfkb1	ENSG00000109320	syn	386.160003662109	369	0.475870013237	0.955569982528687	0.876999974250794	1.04200005531311
Nfkb1	ENSG00000109320	mis	1017.20001220703	670	3.97580003738403	0.658659994602203	0.616999983787537	0.702000021934509
Nfkb1	ENSG00000109320	lof	80.9169998168945	8	1	0.0988660007715225	0.0570000000298023	0.178000003099442
Npnt	ENSG00000168743	syn	209.770004272461	195	0.555830001831055	0.929589986801147	0.825999975204468	1.04700005054474
Npnt	ENSG00000168743	mis	579.02001953125	542	0.561770021915436	0.936070024967194	0.871999979019165	1.00499999523163
Npnt	ENSG00000168743	lof	49.1629981994629	35	4.94370011594469e-09	0.711910009384155	0.542999982833862	0.944000005722046
Odf2l	ENSG00000122417	syn	55.7000007629395	54	0.124140001833439	0.969479978084564	0.777999997138977	1.21599996089935
Odf2l	ENSG00000122417	mis	165.679992675781	178	-0.349500000476837	1.07439994812012	0.949999988079071	1.21700000762939
Odf2l	ENSG00000122417	lof	15.9460000991821	19	3.82589995240323e-08	1.19159996509552	0.828999996185303	1.71899998188019
Papss1	ENSG00000138801	syn	226.470001220703	225	0.0533519983291626	0.993499994277954	0.889999985694885	1.11000001430511
Papss1	ENSG00000138801	mis	672.989990234375	542	1.84389996528626	0.805369973182678	0.75	0.865000009536743
Papss1	ENSG00000138801	lof	49.4879989624024	37	4.88930007591648e-10	0.747659981250763	0.574000000953674	0.984000027179718
Pdha2	ENSG00000163114	syn	198.119995117188	188	0.391820013523102	0.948930025100708	0.842000007629395	1.07099997997284
Pdha2	ENSG00000163114	mis	522.969970703125	533	-0.160139992833138	1.01919996738434	0.949000000953674	1.09500002861023
Pdha2	ENSG00000163114	lof	1.86210000514984	0	0.524370014667511	0	0	1.40600001811981
Pdlim5	ENSG00000163110	syn	130.919998168945	117	0.663100004196167	0.89367002248764	0.76800000667572	1.04200005531311
Pdlim5	ENSG00000163110	mis	348.190002441406	320	0.551620006561279	0.919049978256226	0.837999999523163	1.00800001621246
Pdlim5	ENSG00000163110	lof	20.0690002441406	11	0.0147219998762012	0.548110008239746	0.34400001168251	0.907000005245209
Pkn2	ENSG00000065243	syn	248.619995117188	251	-0.0821070000529289	1.00960004329681	0.910000026226044	1.12100005149841
Pkn2	ENSG00000065243	mis	742.419982910156	540	2.71300005912781	0.727349996566773	0.676999986171722	0.781000018119812
Pkn2	ENSG00000065243	lof	56.7789993286133	16	0.999670028686523	0.281800001859665	0.189999997615814	0.428000003099442
Ppa2	ENSG00000138777	syn	110.580001831055	107	0.185350000858307	0.967660009860992	0.825999975204468	1.1360000371933
Ppa2	ENSG00000138777	mis	304.760009765625	325	-0.423409998416901	1.06640005111694	0.97299998998642	1.1690000295639
Ppa2	ENSG00000138777	lof	28.121000289917	27	1.40610001420072e-09	0.960139989852905	0.707000017166138	1.32400000095367
Ppp3ca	ENSG00000138814	syn	205.550003051758	203	0.0969540029764175	0.98759001493454	0.879999995231628	1.10899996757507
Ppp3ca	ENSG00000138814	mis	577.260009765625	281	4.50309991836548	0.486790001392365	0.441000014543533	0.537000000476837
Ppp3ca	ENSG00000138814	lof	54.1800003051758	7	1	0.129199996590614	0.0719999969005585	0.243000000715256
Prkacb	ENSG00000142875	syn	130.070007324219	123	0.33772999048233	0.945670008659363	0.815999984741211	1.09800004959106
Prkacb	ENSG00000142875	mis	382.489990234375	258	2.32459998130798	0.674530029296875	0.607999980449677	0.748000025749207
Prkacb	ENSG00000142875	lof	37.923999786377	12	0.971019983291626	0.316419988870621	0.202000007033348	0.513000011444092
Rap1gds1	ENSG00000138698	syn	247.679992675781	227	0.71628999710083	0.916499972343445	0.822000026702881	1.02300000190735
Rap1gds1	ENSG00000138698	mis	709.380004882813	658	0.704519987106323	0.927569985389709	0.869000017642975	0.989000022411346
Rap1gds1	ENSG00000138698	lof	67.3720016479492	33	0.000521510024555028	0.489820003509522	0.370000004768372	0.654999971389771
Rpf1	ENSG00000117133	syn	71.5759963989258	60	0.745800018310547	0.838259994983673	0.680000007152557	1.03900003433228
Rpf1	ENSG00000117133	mis	190.630004882813	191	-0.00978200044482946	1.00189995765686	0.889999985694885	1.12999999523163
Rpf1	ENSG00000117133	lof	14.1579999923706	13	5.03560004290193e-05	0.918190002441406	0.597000002861023	1.4559999704361
Samd13	ENSG00000203943	syn	42.3199996948242	39	0.278189986944199	0.921540021896362	0.712999999523163	1.2039999961853
Samd13	ENSG00000203943	mis	101.25	61	1.46080005168915	0.602469980716705	0.488999992609024	0.745999991893768
Samd13	ENSG00000203943	lof	7.5113000869751	3	0.331550002098084	0.399399995803833	0.180999994277954	1.03100001811981
Selenof	ENSG00000183291	syn	62.7910003662109	65	-0.151930004358292	1.03519999980927	0.847000002861023	1.27300000190735
Selenof	ENSG00000183291	mis	158.889999389648	167	-0.234940007328987	1.05099999904633	0.925999999046326	1.19500005245209
Selenof	ENSG00000183291	lof	13.1149997711182	10	0.00138439994771034	0.762499988079071	0.46900001168251	1.29299998283386
Sgms2	ENSG00000164023	syn	168.100006103516	166	0.088457003235817	0.987479984760284	0.869000017642975	1.12300002574921
Sgms2	ENSG00000164023	mis	458.399993896484	378	1.37129998207092	0.824620008468628	0.757000029087067	0.898000001907349
Sgms2	ENSG00000164023	lof	42.7750015258789	18	0.193220004439354	0.420810014009476	0.28999999165535	0.624000012874603
Sh3glb1	ENSG00000097033	syn	114.269996643066	98	0.829739987850189	0.857590019702911	0.726999998092651	1.01400005817413
Sh3glb1	ENSG00000097033	mis	328.130004882813	264	1.29289996623993	0.804560005664825	0.726999998092651	0.890999972820282
Sh3glb1	ENSG00000097033	lof	25.9029998779297	10	0.49074000120163	0.386059999465942	0.237000003457069	0.654999971389771
Slc39a8	ENSG00000138821	syn	202.360000610352	211	-0.331039994955063	1.04270005226135	0.930999994277954	1.1690000295639
Slc39a8	ENSG00000138821	mis	518.840026855469	445	1.18379998207092	0.8576899766922	0.792999982833862	0.927999973297119
Slc39a8	ENSG00000138821	lof	34.3370018005371	13	0.621150016784668	0.378600001335144	0.245000004768372	0.601999998092651
Slc9b1	ENSG00000164037	syn	110.290000915527	78	1.67599999904633	0.707210004329681	0.587999999523163	0.853999972343445
Slc9b1	ENSG00000164037	mis	323.760009765625	214	2.22769999504089	0.660979986190796	0.589999973773956	0.740000009536743
Slc9b1	ENSG00000164037	lof	16.9570007324219	10	0.0104179996997118	0.589720010757446	0.363000005483627	1
Slc9b2	ENSG00000164038	syn	221.619995117188	198	0.864839971065521	0.89341002702713	0.795000016689301	1.00499999523163
Slc9b2	ENSG00000164038	mis	619.960021972656	587	0.483480006456375	0.946829974651337	0.88400000333786	1.01400005817413
Slc9b2	ENSG00000164038	lof	45.6160011291504	34	2.79679990278225e-09	0.745350003242493	0.565999984741211	0.991999983787537
Spata1	ENSG00000122432	syn	84.6210021972656	76	0.510810017585754	0.898119986057282	0.745000004768372	1.08700001239777
Spata1	ENSG00000122432	mis	242.910003662109	246	-0.0724579989910126	1.01269996166229	0.912000000476837	1.12600004673004
Spata1	ENSG00000122432	lof	21.7749996185303	21	1.0251000048811e-07	0.964420020580292	0.683000028133392	1.38900005817413
Ssx2ip	ENSG00000117155	syn	210.990005493164	202	0.337390005588532	0.957379996776581	0.852999985218048	1.07599997520447
Ssx2ip	ENSG00000117155	mis	607.580017089844	548	0.882749974727631	0.901939988136292	0.839999973773956	0.967999994754791
Ssx2ip	ENSG00000117155	lof	69.1529998779297	46	1.49680004501995e-10	0.665189981460571	0.523999989032745	0.851000010967255
Stpg2	ENSG00000163116	syn	145.190002441406	164	-0.851000010967255	1.12960004806519	0.994000017642975	1.28600001335144
Stpg2	ENSG00000163116	mis	417.269989013672	468	-0.906970024108887	1.12160003185272	1.03900003433228	1.21099996566772
Stpg2	ENSG00000163116	lof	29.0559997558594	27	2.51499998604743e-09	0.929239988327026	0.684000015258789	1.28100001811981
Syde2	ENSG00000097096	syn	445.970001220703	466	-0.517059981822968	1.04489994049072	0.967999994754791	1.12800002098084
Syde2	ENSG00000097096	mis	1218.5	1208	0.110200002789497	0.991360008716583	0.944999992847443	1.03999996185303
Syde2	ENSG00000097096	lof	72.5790023803711	58	3.08970011178244e-16	0.799130022525787	0.646000027656555	0.994000017642975
Tacr3	ENSG00000169836	syn	236.850006103516	233	0.136199995875359	0.983759999275208	0.883000016212463	1.09700000286102
Tacr3	ENSG00000169836	mis	626.510009765625	558	0.99958997964859	0.890649974346161	0.8299999833107	0.954999983310699
Tacr3	ENSG00000169836	lof	40.2309989929199	37	2.87880006291652e-12	0.919690012931824	0.705999970436096	1.21000003814697
Tbck	ENSG00000145348	syn	249.360000610352	265	-0.539900004863739	1.06270003318787	0.959999978542328	1.17700004577637
Tbck	ENSG00000145348	mis	703.200012207031	667	0.498580008745194	0.948520004749298	0.888999998569489	1.0110000371933
Tbck	ENSG00000145348	lof	57.4819984436035	48	3.13090008021051e-14	0.835049986839294	0.662000000476837	1.06200003623962
Tet2	ENSG00000168769	syn	881.22998046875	808	1.34449994564056	0.916899979114532	0.865000009536743	0.972000002861023
Tet2	ENSG00000168769	mis	2434.39990234375	2389	0.33568000793457	0.981369972229004	0.948000013828278	1.01499998569489
Tet2	ENSG00000168769	lof	128.089996337891	290	0	2.26399993896484	1.87600004673004	1.99699997901917
Trmt10a	ENSG00000145331	syn	137.440002441406	101	1.69430005550385	0.734849989414215	0.625	0.866999983787537
Trmt10a	ENSG00000145331	mis	416.369995117188	383	0.597249984741211	0.919849991798401	0.84500002861023	1.00100004673004
Trmt10a	ENSG00000145331	lof	39.2869987487793	35	2.45250000863173e-11	0.890890002250671	0.679000020027161	1.18099999427795
Tspan5	ENSG00000168785	syn	119.269996643066	106	0.662289977073669	0.888740003108978	0.758000016212463	1.0440000295639
Tspan5	ENSG00000168785	mis	325.980010986328	184	2.87190008163452	0.564440011978149	0.5	0.638000011444092
Tspan5	ENSG00000168785	lof	34.2910003662109	8	0.998650014400482	0.233300000429153	0.136000007390976	0.421000003814697
Ttll7	ENSG00000137941	syn	338.459991455078	329	0.280169993638992	0.972060024738312	0.887000024318695	1.06500005722046
Ttll7	ENSG00000137941	mis	998.309997558594	736	3.03189992904663	0.737249970436096	0.693000018596649	0.783999979496002
Ttll7	ENSG00000137941	lof	106.209999084473	47	0.00470909988507628	0.442510008811951	0.349000006914139	0.564000010490418
Ube2d3	ENSG00000109332	syn	46.4589996337891	41	0.436529994010925	0.882499992847443	0.685999989509583	1.14499998092651
Ube2d3	ENSG00000109332	mis	141.389999389648	21	3.69749999046326	0.148519992828369	0.104000002145767	0.214000001549721
Ube2d3	ENSG00000109332	lof	13.5629997253418	0	0.997699975967407	0	0	0.219999998807907
Unc5c	ENSG00000182168	syn	433.510009765625	444	-0.274720013141632	1.02419996261597	0.947000026702881	1.10800004005432
Unc5c	ENSG00000182168	mis	1099.59997558594	948	1.66980004310608	0.862119972705841	0.815999984741211	0.910000026226044
Unc5c	ENSG00000182168	lof	87.6380004882813	44	1.77080000867136e-05	0.502070009708405	0.39300000667572	0.646000027656555
Znhit6	ENSG00000117174	syn	153.179992675781	138	0.66855001449585	0.900889992713928	0.783999979496002	1.03799998760223
Znhit6	ENSG00000117174	mis	444.329986572266	379	1.13180005550385	0.852970004081726	0.782999992370606	0.929000020027161
Znhit6	ENSG00000117174	lof	36.7120018005371	21	0.000290650001261383	0.572030007839203	0.405000001192093	0.824000000953674
