# Supplementary material for: LocusPackRat: an R package to support prioritizing candidate genes from large GWAS intervals with standardized evidence aggregation
Source: G3 (Bethesda). 2026 Mar 28;16(6):jkag081. doi: 10.1093/g3journal/jkag081 (PMC13232493; doi:10.1093/g3journal/jkag081)
Supplement: jkag081_Supplementary_Data [file jkag081_supplementary_data.zip › ot_diseases.csv]

gene_symbol	human_ensembl_id	disease_id	disease_name	score
Adgrl2	ENSG00000117114	EFO_0003898	ankylosing spondylitis	0.352905892759622
Adgrl2	ENSG00000117114	EFO_0003893	ovarian neoplasm	0.339459368670161
Adgrl2	ENSG00000117114	EFO_0000729	ulcerative colitis	0.320000491573367
Adgrl2	ENSG00000117114	EFO_0001073	obesity	0.314199256675235
Adgrl2	ENSG00000117114	EFO_0010817	self-injurious ideation	0.313630630462818
Adgrl2	ENSG00000117114	EFO_0005140	autoimmune disease	0.309926773826307
Adgrl2	ENSG00000117114	EFO_0000384	Crohn's disease	0.30986540947937
Adgrl2	ENSG00000117114	MONDO_0005147	type 1 diabetes mellitus	0.30937240404428
Adgrl2	ENSG00000117114	MONDO_0015517	common variable immunodeficiency	0.30937240404428
Adgrl2	ENSG00000117114	EFO_0001060	celiac disease	0.309002824189595
Adgrl2	ENSG00000117114	EFO_0000676	psoriasis	0.309002824189595
Adgrl2	ENSG00000117114	EFO_0006812	autoimmune thyroid disease	0.309002824189595
Adgrl2	ENSG00000117114	EFO_0002609	juvenile idiopathic arthritis	0.309002824189595
Adgrl2	ENSG00000117114	MONDO_0007915	systemic lupus erythematosus	0.309002824189595
Adgrl2	ENSG00000117114	MONDO_0005148	type 2 diabetes mellitus	0.293259462931244
Adgrl2	ENSG00000117114	EFO_0009492	cardiac arrest	0.284217766098799
Adgrl2	ENSG00000117114	EFO_0009003	ovarian dysfunction	0.264531795774599
Adgrl2	ENSG00000117114	MONDO_0010805	bladder exstrophy	0.260574850798898
Adgrl2	ENSG00000117114	MONDO_0005129	cataract	0.251754056779951
Adgrl2	ENSG00000117114	EFO_0005670	smoking initiation	0.200758214401147
Adgrl2	ENSG00000117114	HP_0002619	Varicose veins	0.199559493709646
Adgrl2	ENSG00000117114	MONDO_0002462	glomerulonephritis	0.197112614470635
Adgrl2	ENSG00000117114	EFO_0022599	DNA methylation	0.195972674547335
Adgrl2	ENSG00000117114	MONDO_0005277	migraine disorder	0.195775509967218
Adgrl2	ENSG00000117114	EFO_0007352	lymphatic system disease	0.192892470874628
Adgrl2	ENSG00000117114	MONDO_0004634	vein disorder	0.192892470874628
Adgrl2	ENSG00000117114	EFO_0004242	obsessive-compulsive disorder	0.191754094987321
Adgrl2	ENSG00000117114	EFO_0005405	response to antihypertensive drug	0.189558695113008
Adgrl2	ENSG00000117114	EFO_0003966	eye disease	0.189558695113008
Adgrl2	ENSG00000117114	EFO_0003907	deep vein thrombosis	0.189176277298435
Adgrl2	ENSG00000117114	EFO_0000668	preeclampsia	0.187906940932578
Adgrl2	ENSG00000117114	EFO_0004255	nephrotic syndrome	0.178187812001033
Adgrl2	ENSG00000117114	EFO_0001421	liver disease	0.175612274280108
Adgrl2	ENSG00000117114	EFO_0009578	placental retention	0.175612274280108
Adgrl2	ENSG00000117114	EFO_1001478	systemic inflammatory response syndrome	0.175612274280108
Adgrl2	ENSG00000117114	EFO_1001488	influenza A (H1N1)	0.168498664097462
Adgrl2	ENSG00000117114	HP_0007686	Abnormal pupillary function	0.168498664097462
Adgrl2	ENSG00000117114	EFO_0004192	alopecia areata	0.168498664097462
Adgrl2	ENSG00000117114	EFO_0009812	secondary malignant neoplasm	0.168498664097462
Adgrl2	ENSG00000117114	MONDO_0004323	muscular atrophy	0.167598792684716
Adgrl2	ENSG00000117114	EFO_1001754	Abruptio Placentae	0.163570232483486
Adgrl2	ENSG00000117114	MONDO_0004577	corneal ulcer	0.161576659338269
Adgrl2	ENSG00000117114	EFO_0003888	attention deficit hyperactivity disorder	0.161388402273561
Adgrl2	ENSG00000117114	MONDO_0002491	substance abuse	0.161388402273561
Adgrl2	ENSG00000117114	MONDO_0000992	heart conduction disease	0.144025851473985
Adgrl2	ENSG00000117114	EFO_0000616	neoplasm	0.0486275671407234
Adgrl2	ENSG00000117114	MONDO_0013746	ventricular septal defect 1	0.0409716226903461
Adgrl2	ENSG00000117114	MONDO_0859086	intellectual developmental disorder, X-linked 110	0.0367362375556594
Adgrl2	ENSG00000117114	MONDO_0004992	cancer	0.0366001743846847
Adgrl2	ENSG00000117114	MONDO_0013749	ventricular septal defect 3	0.0364479652690053
Adgrl2	ENSG00000117114	MONDO_0011938	atrial septal defect 2	0.0351913937630773
Adgrl2	ENSG00000117114	MONDO_0013752	hypoplastic left heart syndrome 2	0.0350139954328286
Adgrl2	ENSG00000117114	EFO_0005938	congenital left-sided heart lesions	0.0350139954328286
Adgrl2	ENSG00000117114	MONDO_0007172	atrial septal defect 1	0.0334691516402466
Adgrl2	ENSG00000117114	EFO_1001951	colorectal carcinoma	0.0325718938819287
Adgrl2	ENSG00000117114	EFO_0000266	aortic stenosis	0.0309412254342032
Adgrl2	ENSG00000117114	MONDO_0859222	heterotaxy, visceral, 12, autosomal	0.0306825195359239
Adgrl2	ENSG00000117114	MONDO_0001056	gastric cancer	0.027975141778217
Adgrl2	ENSG00000117114	EFO_0004610	acute lung injury	0.0255626066156919
Adgrl2	ENSG00000117114	MONDO_0004975	Alzheimer disease	0.0234272563441803
Adgrl2	ENSG00000117114	EFO_0000305	breast carcinoma	0.0226404618979848
Adgrl2	ENSG00000117114	HP_0000252	Microcephaly	0.0225238389216177
Adgrl2	ENSG00000117114	EFO_0000571	lung adenocarcinoma	0.0224615525095055
Adgrl2	ENSG00000117114	MONDO_0007254	breast cancer	0.02190382203509
Adgrl2	ENSG00000117114	EFO_0000519	glioblastoma multiforme	0.0215228934818466
Adgrl2	ENSG00000117114	EFO_0003060	non-small cell lung carcinoma	0.0199406810595131
Adgrl2	ENSG00000117114	MONDO_0004986	urinary bladder carcinoma	0.0184789927342351
Adgrl2	ENSG00000117114	EFO_1000637	acute respiratory distress syndrome	0.0179862195946555
Adgrl2	ENSG00000117114	MONDO_0002050	depressive disorder	0.015871401537293
Adgrl2	ENSG00000117114	EFO_0002892	thyroid carcinoma	0.0127505049866222
Adgrl2	ENSG00000117114	EFO_0005537	triple-negative breast cancer	0.012175602990446
Adgrl2	ENSG00000117114	EFO_0000544	infection	0.0117894096875045
Adgrl2	ENSG00000117114	EFO_0000319	cardiovascular disease	0.011210588925436
Adgrl2	ENSG00000117114	EFO_0000272	astrocytoma	0.0106565645920347
Adgrl2	ENSG00000117114	EFO_0000612	myocardial infarction	0.0090547064397752
Adgrl2	ENSG00000117114	EFO_0003869	breast neoplasm	0.00872619101338879
Adgrl2	ENSG00000117114	EFO_0000763	viral disease	0.00870052574570235
Adgrl2	ENSG00000117114	HP_0002725	Systemic lupus erythematosus	0.00850033665774814
Adgrl2	ENSG00000117114	MONDO_0004126	thyroiditis	0.00850033665774814
Adgrl2	ENSG00000117114	EFO_0005543	glioma	0.00798703130401939
Adgrl2	ENSG00000117114	MONDO_0008315	prostate cancer	0.00794596687572109
Adgrl2	ENSG00000117114	HP_0001370	Rheumatoid arthritis	0.00794596687572109
Adgrl2	ENSG00000117114	EFO_0000632	oligodendroglioma	0.00777875888990814
Adgrl2	ENSG00000117114	MONDO_0005575	colorectal cancer	0.00776117694837874
Adgrl2	ENSG00000117114	MONDO_0009623	Nijmegen breakage syndrome	0.00665243738432463
Adgrl2	ENSG00000117114	EFO_1000049	pulmonary tuberculosis	0.00665243738432463
Adgrl2	ENSG00000117114	EFO_0004288	colonic neoplasm	0.00591327767495523
Adgrl2	ENSG00000117114	EFO_0000181	head and neck squamous cell carcinoma	0.00517411796558583
Adgrl2	ENSG00000117114	MONDO_0002108	thyroid cancer	0.00480453811090112
Adgrl2	ENSG00000117114	MONDO_0009061	cystic fibrosis	0.00456354311261024
Adgrl2	ENSG00000117114	EFO_1000646	papillary carcinoma	0.00443495825621642
Adgrl2	ENSG00000117114	EFO_0006544	bladder transitional cell carcinoma	0.00443495825621642
Adgrl2	ENSG00000117114	EFO_0001068	malaria	0.00443495825621642
Adgrl2	ENSG00000117114	MONDO_0002691	liver cancer	0.00406537840153172
Adgrl2	ENSG00000117114	MONDO_0011804	autoimmune lymphoproliferative syndrome type 2B	0.00369579854684702
Adgrl2	ENSG00000117114	MONDO_0012382	hyperinsulinemic hypoglycemia, familial, 4	0.00369579854684702
Adgrl2	ENSG00000117114	HP_0000739	Anxiety	0.00369579854684702
Adgrl2	ENSG00000117114	EFO_0003819	dental caries	0.00369579854684702
Adgrl2	ENSG00000117114	EFO_0005952	non-Hodgkins lymphoma	0.00369579854684702
Adgrl2	ENSG00000117114	MONDO_0016296	holoprosencephaly	0.00369579854684702
Adgrl2	ENSG00000117114	MONDO_0000873	lymphoblastic lymphoma	0.00369579854684702
Adgrl2	ENSG00000117114	EFO_1001961	intrahepatic cholangiocarcinoma	0.00369579854684702
Adgrl2	ENSG00000117114	EFO_0000691	sarcoma	0.00369579854684702
Adgrl2	ENSG00000117114	EFO_0000756	melanoma	0.00369579854684702
Adgrl2	ENSG00000117114	HP_0002140	Ischemic stroke	0.00369579854684702
Adgrl2	ENSG00000117114	MONDO_0004647	in situ carcinoma	0.00369579854684702
Adgrl2	ENSG00000117114	MONDO_0009901	Bartsocas-Papas syndrome 1	0.00369579854684702
Adgrl2	ENSG00000117114	MONDO_0018076	tuberculosis	0.00369579854684702
Adgrl2	ENSG00000117114	HP_0002084	Encephalocele	0.00369579854684702
Adgrl2	ENSG00000117114	MONDO_0018177	glioblastoma	0.00369579854684702
Adgrl2	ENSG00000117114	Orphanet_275517	Autoimmune lymphoproliferative syndrome with recurrent viral infections	0.00369579854684702
Adgrl2	ENSG00000117114	EFO_0004248	male infertility	0.00369579854684702
Adgrl2	ENSG00000117114	EFO_0003144	heart failure	0.00369579854684702
Adgrl2	ENSG00000117114	EFO_0005631	rectal adenocarcinoma	0.00369579854684702
Adgrl2	ENSG00000117114	EFO_0000220	acute lymphoblastic leukemia	0.00369579854684702
Adgrl2	ENSG00000117114	EFO_0003777	heart disease	0.00332621869216232
Adgrl2	ENSG00000117114	MONDO_0005090	schizophrenia	0.00332621869216232
Adgrl2	ENSG00000117114	MONDO_0008903	lung cancer	0.00332621869216232
Adgrl2	ENSG00000117114	EFO_0000641	papillary thyroid carcinoma	0.00308456195107658
Adgrl2	ENSG00000117114	EFO_0700045	cerebral malformation	0.00295663883747761
Adgrl2	ENSG00000117114	MONDO_0018946	rhombencephalosynapsis	0.00295663883747761
Adgrl2	ENSG00000117114	MONDO_0001475	neutropenia	0.00295663883747761
Adgrl2	ENSG00000117114	EFO_0003105	spina bifida	0.00295559664913185
Adgrl2	ENSG00000117114	EFO_0003017	transitional cell carcinoma of kidney	0.00286475769625846
Adgrl2	ENSG00000117114	EFO_0000400	diabetes mellitus	0.00258705898279291
Adgrl2	ENSG00000117114	EFO_0000222	acute myeloid leukemia	0.00258705898279291
Adgrl2	ENSG00000117114	EFO_0000708	squamous cell lung carcinoma	0.00258705898279291
Adgrl2	ENSG00000117114	HP_0000854	Thyroid adenoma	0.00221747912810821
Adgrl2	ENSG00000117114	MP_0001845	inflammation	0.00221747912810821
Adgrl2	ENSG00000117114	EFO_0001075	ovarian carcinoma	0.00221747912810821
Adgrl2	ENSG00000117114	HP_0012115	Hepatitis	0.00221747912810821
Adgrl2	ENSG00000117114	EFO_1001991	pneumonitis	0.00221747912810821
Adgrl2	ENSG00000117114	EFO_1001491	abortion	0.00221747912810821
Adgrl2	ENSG00000117114	EFO_0000217	gastritis	0.00221747912810821
Adgrl2	ENSG00000117114	EFO_1001413	Respiratory Syncytial Virus Infection	0.00221747912810821
Adgrl2	ENSG00000117114	EFO_0004238	hearing loss	0.00221747912810821
Adgrl2	ENSG00000117114	HP_0001644	Dilated cardiomyopathy	0.00221747912810821
Adgrl2	ENSG00000117114	MONDO_0015204	microlissencephaly	0.00221747912810821
Adgrl2	ENSG00000117114	MONDO_0043839	ulcer disease	0.00221747912810821
Adgrl2	ENSG00000117114	EFO_0003770	diabetic retinopathy	0.00221747912810821
Adgrl2	ENSG00000117114	EFO_0001378	multiple myeloma	0.00221747912810821
Adgrl2	ENSG00000117114	EFO_1000595	Thyroid Gland Undifferentiated (Anaplastic) Carcinoma	0.00221747912810821
Adgrl2	ENSG00000117114	EFO_0000702	small cell lung carcinoma	0.00147831941873881
Adgrl2	ENSG00000117114	MONDO_0008170	ovarian cancer	0.00147831941873881
Adgrl2	ENSG00000117114	HP_0000855	Insulin resistance	0.00147831941873881
Adgrl2	ENSG00000117114	EFO_1001134	pulmonary edema	0.00147831941873881
Adgrl2	ENSG00000117114	EFO_0006890	fibrosis	0.00147831941873881
Adgrl2	ENSG00000117114	EFO_0004264	vascular disease	0.00147831941873881
Adgrl2	ENSG00000117114	HP_0001880	Increased total eosinophil count	0.00147831941873881
Adgrl2	ENSG00000117114	MONDO_0008111	oculodentodigital dysplasia	0.00147831941873881
Adgrl2	ENSG00000117114	EFO_0600064	serum lipopolysaccharide activity	0.00147831941873881
Adgrl2	ENSG00000117114	EFO_1001461	endothelial dysfunction	0.00147831941873881
Adgrl2	ENSG00000117114	EFO_1001324	Fascioliasis	0.00147831941873881
Adgrl2	ENSG00000117114	HP_0002321	Vertigo	0.00147831941873881
Adgrl2	ENSG00000117114	EFO_0009463	infarction	0.00147831941873881
Adgrl2	ENSG00000117114	MONDO_0011962	endometrial cancer	0.00147831941873881
Adgrl2	ENSG00000117114	MONDO_0002974	cervical cancer	0.00147831941873881
Adgrl2	ENSG00000117114	EFO_0004194	IGA glomerulonephritis	0.00147831941873881
Adgrl2	ENSG00000117114	EFO_0000199	oral squamous cell carcinoma	0.00147831941873881
Adgrl2	ENSG00000117114	MONDO_0016525	familial hyperaldosteronism	0.00147831941873881
Adgrl2	ENSG00000117114	EFO_1000015	aldosterone-producing adenoma	0.00147574342222879
Adh1	ENSG00000187758	EFO_0002916	esophageal carcinoma	0.301193195961487
Adh1	ENSG00000187758	EFO_0000616	neoplasm	0.102572041930168
Adh1	ENSG00000187758	EFO_0000182	hepatocellular carcinoma	0.0989405143612214
Adh1	ENSG00000187758	EFO_0005537	triple-negative breast cancer	0.0739159709369404
Adh1	ENSG00000187758	MONDO_0001056	gastric cancer	0.0672942973379634
Adh1	ENSG00000187758	EFO_1000941	frozen shoulder	0.0633653101540629
Adh1	ENSG00000187758	EFO_0000565	leukemia	0.0598719364589217
Adh1	ENSG00000187758	EFO_0000280	Barrett's esophagus	0.055795711218982
Adh1	ENSG00000187758	MONDO_0007254	breast cancer	0.0472751592428716
Adh1	ENSG00000187758	MONDO_0007272	hereditary hypercarotenemia and vitamin A deficiency	0.045430603637117
Adh1	ENSG00000187758	EFO_0001666	aortic aneurysm	0.0435342975202087
Adh1	ENSG00000187758	EFO_1000044	pancreatic adenocarcinoma	0.0419267812925645
Adh1	ENSG00000187758	MONDO_0005575	colorectal cancer	0.0404877386998618
Adh1	ENSG00000187758	EFO_0001365	age-related macular degeneration	0.0369579854684702
Adh1	ENSG00000187758	EFO_1001249	non-alcoholic steatohepatitis	0.0363728173652194
Adh1	ENSG00000187758	EFO_0000571	lung adenocarcinoma	0.0362520879460224
Adh1	ENSG00000187758	EFO_0007834	liver dysplastic nodule	0.0340013466309926
Adh1	ENSG00000187758	EFO_0003060	non-small cell lung carcinoma	0.0329757112037071
Adh1	ENSG00000187758	HP_0002902	Hyponatremia	0.0319159848173523
Adh1	ENSG00000187758	EFO_0010702	opioid use disorder	0.0299418692491469
Adh1	ENSG00000187758	MONDO_0021698	alcohol-related disorders	0.0296251326855179
Adh1	ENSG00000187758	MONDO_0002494	substance-related disorder	0.0295500176540971
Adh1	ENSG00000187758	MONDO_0007079	alcohol dependence	0.0282430952040903
Adh1	ENSG00000187758	HP_0001644	Dilated cardiomyopathy	0.0225443711357668
Adh1	ENSG00000187758	MONDO_0004992	cancer	0.0224607448898086
Adh1	ENSG00000187758	MONDO_0005180	Parkinson disease	0.0220608374925543
Adh1	ENSG00000187758	HP_0002901	Hypocalcemia	0.0212607343208949
Adh1	ENSG00000187758	HP_0002150	Hypercalciuria	0.0204162971825815
Adh1	ENSG00000187758	EFO_0000756	melanoma	0.017730764314764
Adh1	ENSG00000187758	EFO_0001071	lung carcinoma	0.0163206463828764
Adh1	ENSG00000187758	EFO_0000339	chronic myelogenous leukemia	0.0158919337514422
Adh1	ENSG00000187758	HP_0006554	Acute hepatic failure	0.0153627855841172
Adh1	ENSG00000187758	MONDO_0004975	Alzheimer disease	0.0150926146546158
Adh1	ENSG00000187758	MONDO_0016642	meningioma	0.0147831941873881
Adh1	ENSG00000187758	MONDO_0018531	carcinoma of liver and intrahepatic biliary tract	0.0146985171174695
Adh1	ENSG00000187758	HP_0003074	Hyperglycemia	0.0145984042600457
Adh1	ENSG00000187758	HP_0001513	Obesity	0.0144092899969887
Adh1	ENSG00000187758	HP_0000829	Hypoparathyroidism	0.0141104153695435
Adh1	ENSG00000187758	EFO_0009451	hypoparathyroidism	0.0141104153695435
Adh1	ENSG00000187758	EFO_0000729	ulcerative colitis	0.0137631537884583
Adh1	ENSG00000187758	EFO_0600064	serum lipopolysaccharide activity	0.0133048747686493
Adh1	ENSG00000187758	MONDO_0008170	ovarian cancer	0.0118265553499105
Adh1	ENSG00000187758	MONDO_0001572	leiomyoma	0.0116417654225681
Adh1	ENSG00000187758	HP_0001919	Acute kidney injury	0.0110873956405411
Adh1	ENSG00000187758	EFO_1000307	Invasive Breast Carcinoma	0.0110873956405411
Adh1	ENSG00000187758	MONDO_0009623	Nijmegen breakage syndrome	0.0110873956405411
Adh1	ENSG00000187758	MONDO_0002492	acute kidney injury	0.0110873956405411
Adh1	ENSG00000187758	EFO_0003817	laryngeal neoplasm	0.0110130690253211
Adh1	ENSG00000187758	EFO_0000544	infection	0.00982678624330329
Adh1	ENSG00000187758	EFO_0000220	acute lymphoblastic leukemia	0.00970660423901071
Adh1	ENSG00000187758	EFO_1000906	dry eye syndrome	0.00960907622180225
Adh1	ENSG00000187758	MONDO_0018899	posterior cortical atrophy	0.00923949636711754
Adh1	ENSG00000187758	MONDO_0009685	Miyoshi myopathy	0.00886991651243284
Adh1	ENSG00000187758	MONDO_0007804	Pallister-Hall syndrome	0.00886991651243284
Adh1	ENSG00000187758	EFO_0000222	acute myeloid leukemia	0.00875452546891462
Adh1	ENSG00000187758	HP_0000855	Insulin resistance	0.00850033665774814
Adh1	ENSG00000187758	MONDO_0008758	mitochondrial DNA depletion syndrome 4a	0.00794596687572109
Adh1	ENSG00000187758	EFO_0001421	liver disease	0.00794596687572109
Adh1	ENSG00000187758	EFO_0005922	esophageal squamous cell carcinoma	0.00792543466157194
Adh1	ENSG00000187758	EFO_1000003	Zinc deficiency	0.00776117694837874
Adh1	ENSG00000187758	EFO_0001378	multiple myeloma	0.00776117694837874
Adh1	ENSG00000187758	HP_0000131	Uterine leiomyoma	0.00739159709369404
Adh1	ENSG00000187758	MONDO_0007763	nonpapillary renal cell carcinoma	0.00739159709369404
Adh1	ENSG00000187758	HP_0001394	Cirrhosis	0.00739159709369404
Adh1	ENSG00000187758	MONDO_0100192	liver failure	0.00739159709369404
Adh1	ENSG00000187758	MONDO_0007576	esophageal cancer	0.00739159709369404
Adh1	ENSG00000187758	EFO_0000272	astrocytoma	0.00739159709369404
Adh1	ENSG00000187758	MONDO_0004938	substance dependence	0.00739159709369404
Adh1	ENSG00000187758	EFO_0005221	cholangiocarcinoma	0.00739159709369404
Adh1	ENSG00000187758	EFO_1000254	Fibroadenoma	0.00666836666411631
Adh1	ENSG00000187758	MONDO_0002334	hematopoietic and lymphoid system neoplasm	0.00665243738432463
Adh1	ENSG00000187758	HP_0002905	Hyperphosphatemia	0.0066243082509403
Adh1	ENSG00000187758	MONDO_0000328	hyperphosphatemia	0.0066243082509403
Adh1	ENSG00000187758	EFO_0000305	breast carcinoma	0.00636575398149015
Adh1	ENSG00000187758	EFO_0000178	gastric carcinoma	0.00629993569071447
Adh1	ENSG00000187758	EFO_0000400	diabetes mellitus	0.00584408411327259
Adh1	ENSG00000187758	EFO_1001345	Hepatitis, Alcoholic	0.00572848774761288
Adh1	ENSG00000187758	EFO_0004705	hypothyroidism	0.00535890789292818
Adh1	ENSG00000187758	EFO_0001663	prostate carcinoma	0.00520264453660909
Adh1	ENSG00000187758	MONDO_0002009	major depressive disorder	0.00517411796558583
Adh1	ENSG00000187758	HP_0006536	Airway obstruction	0.00517411796558583
Adh1	ENSG00000187758	HP_0100806	Sepsis	0.00517411796558583
Adh1	ENSG00000187758	EFO_1001951	colorectal carcinoma	0.0051408557786642
Adh1	ENSG00000187758	MONDO_0001567	nephrocalcinosis	0.0050611907877655
Adh1	ENSG00000187758	HP_0000121	Nephrocalcinosis	0.0050611907877655
Adh1	ENSG00000187758	EFO_0004253	nephrolithiasis	0.00480453811090112
Adh1	ENSG00000187758	EFO_0000731	uterine fibroid	0.00480453811090112
Adh1	ENSG00000187758	HP_0001397	Hepatic steatosis	0.00480453811090112
Adh1	ENSG00000187758	MONDO_0002691	liver cancer	0.00475074370983035
Adh1	ENSG00000187758	EFO_0000199	oral squamous cell carcinoma	0.00449655489866387
Adh1	ENSG00000187758	EFO_0008573	alcoholic liver disease	0.00449655489866387
Adh1	ENSG00000187758	MONDO_0009833	Shwachman-Diamond syndrome	0.00443495825621642
Adh1	ENSG00000187758	EFO_0001645	coronary artery disease	0.00443495825621642
Adh1	ENSG00000187758	HP_0002900	Hypokalemia	0.00443495825621642
Adh1	ENSG00000187758	MONDO_0000078	acrocephalopolysyndactyly	0.00443495825621642
Adh1	ENSG00000187758	EFO_0000474	epilepsy	0.00443495825621642
Adh1	ENSG00000187758	EFO_1000796	adrenal cortex carcinoma	0.00443495825621642
Adh1	ENSG00000187758	EFO_0000564	leiomyosarcoma	0.00443495825621642
Adh1	ENSG00000187758	EFO_0000707	squamous cell carcinoma	0.00425016832887407
Adh1	ENSG00000187758	MONDO_0008494	cryohydrocytosis	0.00425016832887407
Adh1	ENSG00000187758	MONDO_0008903	lung cancer	0.00406537840153172
Adh1	ENSG00000187758	MONDO_0005148	type 2 diabetes mellitus	0.00406537840153172
Adh1	ENSG00000187758	EFO_0000621	neuroblastoma	0.0039524512237114
Adh1	ENSG00000187758	EFO_1001237	vitamin A deficiency	0.00384979015296564
Adh1	ENSG00000187758	MONDO_0017413	Reunion island Larsen syndrome	0.00369579854684702
Adh1	ENSG00000187758	Orphanet_294049	Reunion Island's Larsen syndrome	0.00369579854684702
Adh1	ENSG00000187758	EFO_0008601	pemphigus foliaceus	0.00369579854684702
Adh1	ENSG00000187758	MONDO_0005147	type 1 diabetes mellitus	0.00369579854684702
Adh1	ENSG00000187758	MONDO_0000992	heart conduction disease	0.00369579854684702
Adh1	ENSG00000187758	EFO_0000717	systemic scleroderma	0.00369579854684702
Adh1	ENSG00000187758	HP_0100526	Neoplasm of the lung	0.00369579854684702
Adh1	ENSG00000187758	EFO_0000318	cardiomyopathy	0.00369579854684702
Adh1	ENSG00000187758	EFO_0000771	bacterial disease	0.00369579854684702
Adh1	ENSG00000187758	MONDO_0010200	Wilson disease	0.00369579854684702
Adh1	ENSG00000187758	EFO_0004212	Keloid	0.00369579854684702
Adh1	ENSG00000187758	MONDO_0007796	hypoparathyroidism, familial isolated 1	0.00369579854684702
Adh1	ENSG00000187758	EFO_0000275	atrial fibrillation	0.00369579854684702
Adh1	ENSG00000187758	EFO_1000359	Malignant Pancreatic Neoplasm	0.00295663883747761
Adh1	ENSG00000187758	EFO_0000763	viral disease	0.00295663883747761
Adh1	ENSG00000187758	MONDO_0002046	alcohol abuse	0.00295663883747761
Adh1	ENSG00000187758	EFO_0000284	benign prostatic hyperplasia	0.00295663883747761
Adh1	ENSG00000187758	MONDO_0002404	liver hemangioma	0.00288335937733585
Adh1	ENSG00000187758	MONDO_0004355	childhood leukemia	0.00277184891013526
Adh1	ENSG00000187758	EFO_0008527	steatosis	0.00277184891013526
Adh1	ENSG00000187758	MONDO_0016983	Bartter syndrome with hypocalcemia	0.00275131669598611
Adh1	ENSG00000187758	EFO_0000384	Crohn's disease	0.00269674329168735
Adh1	ENSG00000187758	EFO_1000802	alcoholic liver cirrhosis	0.00258705898279291
Adh1	ENSG00000187758	MONDO_0008315	prostate cancer	0.00258705898279291
Adh1	ENSG00000187758	EFO_1000680	mucous membrane pemphigoid	0.00258705898279291
Adh1	ENSG00000187758	EFO_1000653	sarcopenia	0.00221747912810821
Adh1	ENSG00000187758	MONDO_0011013	autosomal dominant hypocalcemia 1	0.00221747912810821
Adh1	ENSG00000187758	EFO_0000713	subarachnoid hemorrhage	0.00221747912810821
Adh1	ENSG00000187758	EFO_0007543	vulvovaginal candidiasis	0.00221747912810821
Adh1	ENSG00000187758	EFO_0004211	Hypertriglyceridemia	0.00221747912810821
Adh1	ENSG00000187758	MONDO_0005411	gallbladder cancer	0.00221747912810821
Adh1	ENSG00000187758	MONDO_0003061	benign muscle neoplasm	0.00221747912810821
Adh1	ENSG00000187758	MONDO_0043243	leukoplakia	0.00221747912810821
Adh1	ENSG00000187758	HP_0001082	Cholecystitis	0.00221747912810821
Adh1	ENSG00000187758	MONDO_0004126	thyroiditis	0.00221747912810821
Adh1	ENSG00000187758	EFO_0005414	airway hyperresponsiveness	0.00221747912810821
Adh1	ENSG00000187758	HP_0001396	Cholestasis	0.00221747912810821
Adh1	ENSG00000187758	MONDO_0002165	rectal neoplasm	0.00221747912810821
Adh1	ENSG00000187758	EFO_0000313	carcinoma	0.00221747912810821
Adh1	ENSG00000187758	EFO_0003095	non-alcoholic fatty liver disease	0.00221747912810821
Adh1	ENSG00000187758	EFO_0008504	hepatitis C virus induced hepatocellular carcinoma	0.00196538596639788
Adh1	ENSG00000187758	EFO_0000637	osteosarcoma	0.00147831941873881
Adh1	ENSG00000187758	MONDO_0005184	pancreatic ductal adenocarcinoma	0.00147831941873881
Adh1	ENSG00000187758	MONDO_0017278	autoimmune polyendocrinopathy	0.00147831941873881
Adh1	ENSG00000187758	HP_0000083	Renal insufficiency	0.00147831941873881
Adh1	ENSG00000187758	EFO_0003106	pneumonia	0.00147831941873881
Adh1	ENSG00000187758	MONDO_0044881	hematopoietic and lymphoid cell neoplasm	0.00147831941873881
Adh1	ENSG00000187758	EFO_0009104	hyperuricemia	0.00147831941873881
Adh1	ENSG00000187758	HP_0003228	Hypernatremia	0.00147831941873881
Adh1	ENSG00000187758	EFO_0008506	hyperparathyroidism	0.00147831941873881
Adh1	ENSG00000187758	MONDO_0015231	Bartter syndrome	0.00147831941873881
Adh1	ENSG00000187758	HP_0000938	Osteopenia	0.00147831941873881
Adh1	ENSG00000187758	HP_0002090	Pneumonia	0.00147831941873881
Adh1	ENSG00000187758	HP_0030955	Addictive alcohol use	0.00147831941873881
Adh1	ENSG00000187758	EFO_0003890	drug dependence	0.00147831941873881
Adh1	ENSG00000187758	MONDO_0002974	cervical cancer	0.00147831941873881
Adh1	ENSG00000187758	MONDO_0002026	candidiasis	0.00147831941873881
Adh1	ENSG00000187758	MONDO_0018458	familial hypocalciuric hypercalcemia	0.00147831941873881
Adh1	ENSG00000187758	MONDO_0003060	biliary tract cancer	0.00147831941873881
Adh1	ENSG00000187758	Orphanet_309005	Disorder of lipid metabolism	0.00147831941873881
Adh1	ENSG00000187758	EFO_0000319	cardiovascular disease	0.00147831941873881
Adh1	ENSG00000187758	EFO_0002617	metastatic melanoma	0.00147831941873881
Adh1	ENSG00000187758	MONDO_0016471	pachyonychia congenita	0.00147831941873881
Adh1	ENSG00000187758	Orphanet_93372	Familial hypocalciuric hypercalcemia type 1	0.00147831941873881
Adh1	ENSG00000187758	EFO_0001067	parasitic infection	0.00147831941873881
Adh1	ENSG00000187758	EFO_0009518	complication	0.00147831941873881
Adh1	ENSG00000187758	EFO_1001283	Candidiasis, Invasive	0.00147831941873881
Adh1	ENSG00000187758	MONDO_0009397	neonatal severe primary hyperparathyroidism	0.00147831941873881
Adh1	ENSG00000187758	MONDO_0004986	urinary bladder carcinoma	0.00147831941873881
Adh1	ENSG00000187758	EFO_0000341	chronic obstructive pulmonary disease	0.00147831941873881
Adh1	ENSG00000187758	EFO_0001379	endocrine system disease	0.00147831941873881
Adh1	ENSG00000187758	HP_0000843	Hyperparathyroidism	0.00147831941873881
Adh1	ENSG00000196616	MONDO_0007079	alcohol dependence	0.62852996662496
Adh1	ENSG00000196616	EFO_0004329	alcohol drinking	0.568056667693486
Adh1	ENSG00000196616	EFO_0004274	gout	0.561838785928505
Adh1	ENSG00000196616	EFO_0000537	hypertension	0.554841970061025
Adh1	ENSG00000196616	MONDO_0021698	alcohol-related disorders	0.529287376011747
Adh1	ENSG00000196616	EFO_0008573	alcoholic liver disease	0.520380977013912
Adh1	ENSG00000196616	EFO_0002916	esophageal carcinoma	0.515225362092262
Adh1	ENSG00000196616	HP_0030955	Addictive alcohol use	0.50643688236067
Adh1	ENSG00000196616	EFO_0008579	risk-taking behaviour	0.502720260564994
Adh1	ENSG00000196616	MONDO_0007576	esophageal cancer	0.497560305981878
Adh1	ENSG00000196616	MONDO_0001134	essential hypertension	0.482126162204941
Adh1	ENSG00000196616	EFO_0001073	obesity	0.482126162204941
Adh1	ENSG00000196616	MONDO_0002046	alcohol abuse	0.463205702926567
Adh1	ENSG00000196616	MONDO_0005148	type 2 diabetes mellitus	0.448774264626632
Adh1	ENSG00000196616	EFO_1001931	oropharynx cancer	0.446954278152625
Adh1	ENSG00000196616	HP_0002902	Hyponatremia	0.446738120927836
Adh1	ENSG00000196616	EFO_0000319	cardiovascular disease	0.446009463868581
Adh1	ENSG00000196616	HP_0001392	Abnormality of the liver	0.443274350415028
Adh1	ENSG00000196616	HP_0032263	Increased blood pressure	0.442768924473925
Adh1	ENSG00000196616	EFO_0007066	chronic ulcer of skin	0.442768924473925
Adh1	ENSG00000196616	EFO_0004284	upper aerodigestive tract neoplasm	0.442768924473925
Adh1	ENSG00000196616	HP_0012603	Abnormal urine sodium concentration	0.442768924473925
Adh1	ENSG00000196616	MONDO_0003916	overnutrition	0.442768924473925
Adh1	ENSG00000196616	HP_0003111	Abnormal blood ion concentration	0.442768924473925
Adh1	ENSG00000196616	MONDO_0041261	disorder of acid-base balance	0.442768924473925
Adh1	ENSG00000196616	MONDO_0002494	substance-related disorder	0.4177742060121
Adh1	ENSG00000196616	MONDO_0021699	alcohol-induced disorders	0.390504238620888
Adh1	ENSG00000196616	MONDO_0002491	substance abuse	0.388887711046894
Adh1	ENSG00000196616	EFO_0000275	atrial fibrillation	0.370184069133642
Adh1	ENSG00000196616	EFO_0006859	head and neck malignant neoplasia	0.36043009795398
Adh1	ENSG00000196616	EFO_0000677	mental or behavioural disorder	0.358628282357823
Adh1	ENSG00000196616	EFO_0005577	pharynx cancer	0.358200304169886
Adh1	ENSG00000196616	EFO_0001421	liver disease	0.358037214538026
Adh1	ENSG00000196616	EFO_0001422	cirrhosis of liver	0.357695709191169
Adh1	ENSG00000196616	EFO_0000400	diabetes mellitus	0.356213493063043
Adh1	ENSG00000196616	EFO_0005570	oral cavity cancer	0.355601064034208
Adh1	ENSG00000196616	EFO_0005611	opioid dependence	0.354720565520243
Adh1	ENSG00000196616	EFO_0002938	hypopharyngeal carcinoma	0.35421513957914
Adh1	ENSG00000196616	EFO_0011049	drug misuse	0.35421513957914
Adh1	ENSG00000196616	EFO_0007068	ulcer of lower limb	0.35421513957914
Adh1	ENSG00000196616	MONDO_0002009	major depressive disorder	0.35421513957914
Adh1	ENSG00000196616	EFO_0010702	opioid use disorder	0.240694041594074
Adh1	ENSG00000196616	EFO_0000571	lung adenocarcinoma	0.103179500367897
Adh1	ENSG00000196616	EFO_0005922	esophageal squamous cell carcinoma	0.0941249201207611
Adh1	ENSG00000196616	MONDO_0008170	ovarian cancer	0.0830573196127632
Adh1	ENSG00000196616	MONDO_0004975	Alzheimer disease	0.082738657135408
Adh1	ENSG00000196616	MONDO_0004992	cancer	0.0736114870800889
Adh1	ENSG00000196616	HP_0001997	Gout	0.0731167806902333
Adh1	ENSG00000196616	EFO_0004610	acute lung injury	0.0716984918088321
Adh1	ENSG00000196616	EFO_0000182	hepatocellular carcinoma	0.0668743230675237
Adh1	ENSG00000196616	EFO_0003060	non-small cell lung carcinoma	0.0655041801596335
Adh1	ENSG00000196616	MONDO_0001056	gastric cancer	0.0652191363760143
Adh1	ENSG00000196616	MONDO_0007254	breast cancer	0.0620761723463797
Adh1	ENSG00000196616	EFO_0001071	lung carcinoma	0.0613140727260385
Adh1	ENSG00000196616	HP_0001513	Obesity	0.0603275063201883
Adh1	ENSG00000196616	EFO_0000616	neoplasm	0.0590757865472843
Adh1	ENSG00000196616	MONDO_0024431	bilirubin metabolism disease	0.0523411198514312
Adh1	ENSG00000196616	EFO_1001951	colorectal carcinoma	0.0505419592394884
Adh1	ENSG00000196616	MONDO_0005575	colorectal cancer	0.0475879715716917
Adh1	ENSG00000196616	EFO_1001180	sialolithiasis	0.0463951671736045
Adh1	ENSG00000196616	MONDO_0007272	hereditary hypercarotenemia and vitamin A deficiency	0.045430603637117
Adh1	ENSG00000196616	HP_0002149	Hyperuricemia	0.0430355208566186
Adh1	ENSG00000196616	EFO_0001365	age-related macular degeneration	0.0382515149598666
Adh1	ENSG00000196616	MONDO_0000078	acrocephalopolysyndactyly	0.0349252962677043
Adh1	ENSG00000196616	EFO_0000280	Barrett's esophagus	0.0340456962135547
Adh1	ENSG00000196616	HP_0001297	Stroke	0.033739628177347
Adh1	ENSG00000196616	EFO_0000178	gastric carcinoma	0.0329295650524069
Adh1	ENSG00000196616	EFO_0003095	non-alcoholic fatty liver disease	0.0328183477284746
Adh1	ENSG00000196616	EFO_0000641	papillary thyroid carcinoma	0.0319598073644308
Adh1	ENSG00000196616	EFO_0000335	chromophobe renal cell carcinoma	0.0310261372069665
Adh1	ENSG00000196616	EFO_0000199	oral squamous cell carcinoma	0.0305568945155187
Adh1	ENSG00000196616	EFO_1000796	adrenal cortex carcinoma	0.0289267302356837
Adh1	ENSG00000196616	EFO_0000349	clear cell renal carcinoma	0.0273093202682556
Adh1	ENSG00000196616	EFO_0000685	rheumatoid arthritis	0.0262704014676986
Adh1	ENSG00000196616	HP_0001394	Cirrhosis	0.0259292023972105
Adh1	ENSG00000196616	EFO_0001075	ovarian carcinoma	0.0246288015161885
Adh1	ENSG00000196616	EFO_0006352	laryngeal squamous cell carcinoma	0.0245489312031483
Adh1	ENSG00000196616	HP_0001263	Global developmental delay	0.0243922704091903
Adh1	ENSG00000196616	EFO_0005578	pituitary cancer	0.0242449946646073
Adh1	ENSG00000196616	EFO_0000305	breast carcinoma	0.0240620939741207
Adh1	ENSG00000196616	EFO_0004239	chronic hepatitis B virus infection	0.0236531106998209
Adh1	ENSG00000196616	EFO_0001645	coronary artery disease	0.0222927566442961
Adh1	ENSG00000196616	EFO_0000640	papillary renal cell carcinoma	0.0218115222132883
Adh1	ENSG00000196616	EFO_0001666	aortic aneurysm	0.0216212266802042
Adh1	ENSG00000196616	EFO_0005537	triple-negative breast cancer	0.0214304985181754
Adh1	ENSG00000196616	HP_0000855	Insulin resistance	0.0213443304955051
Adh1	ENSG00000196616	MONDO_0005277	migraine disorder	0.021066051717028
Adh1	ENSG00000196616	EFO_0000181	head and neck squamous cell carcinoma	0.0203977875614749
Adh1	ENSG00000196616	MONDO_0005180	Parkinson disease	0.0203449603561099
Adh1	ENSG00000196616	MONDO_0008903	lung cancer	0.0201925341511369
Adh1	ENSG00000196616	HP_0007716	Uveal melanoma	0.0194748051204689
Adh1	ENSG00000196616	EFO_0020921	hemorrhagic stroke	0.019012830302113
Adh1	ENSG00000196616	EFO_1000941	frozen shoulder	0.0188179991878205
Adh1	ENSG00000196616	EFO_0000676	psoriasis	0.0177848188780718
Adh1	ENSG00000196616	EFO_0000365	colorectal adenocarcinoma	0.0171029503188048
Adh1	ENSG00000196616	MONDO_0004986	urinary bladder carcinoma	0.0169879433427238
Adh1	ENSG00000196616	MONDO_0003825	kidney oncocytoma	0.0166969574064194
Adh1	ENSG00000196616	EFO_0000503	gastric adenocarcinoma	0.0164463035334692
Adh1	ENSG00000196616	EFO_0005406	colorectal adenoma	0.0162615136061269
Adh1	ENSG00000196616	EFO_1000802	alcoholic liver cirrhosis	0.0162455824173131
Adh1	ENSG00000196616	EFO_0000770	malignant pleural mesothelioma	0.0158919337514422
Adh1	ENSG00000196616	HP_0006554	Acute hepatic failure	0.0157479260826798
Adh1	ENSG00000196616	EFO_0009963	bipolar I disorder	0.0157071438240998
Adh1	ENSG00000196616	EFO_0000186	invasive breast ductal carcinoma	0.0148225827386468
Adh1	ENSG00000196616	EFO_0009964	bipolar II disorder	0.0147831941873881
Adh1	ENSG00000196616	MONDO_0002050	depressive disorder	0.0147230347999311
Adh1	ENSG00000196616	EFO_1001252	gastric cardia carcinoma	0.0146353622455142
Adh1	ENSG00000196616	EFO_1000760	rosacea	0.0144094515889357
Adh1	ENSG00000196616	EFO_1001974	uterine leiomyosarcoma	0.0143394350657232
Adh1	ENSG00000196616	EFO_0004240	heroin dependence	0.0140440344780187
Adh1	ENSG00000196616	EFO_1001512	endometrial carcinoma	0.0133869600581794
Adh1	ENSG00000196616	MONDO_0002529	skin squamous cell carcinoma	0.0133048747686493
Adh1	ENSG00000196616	HP_0100543	Cognitive impairment	0.0131484192968327
Adh1	ENSG00000196616	EFO_0003817	laryngeal neoplasm	0.0128794515153949
Adh1	ENSG00000196616	EFO_0000707	squamous cell carcinoma	0.0125998107368635
Adh1	ENSG00000196616	EFO_0000756	melanoma	0.0123603929177884
Adh1	ENSG00000196616	EFO_1001249	non-alcoholic steatohepatitis	0.0123317379083069
Adh1	ENSG00000196616	EFO_0000432	breast ductal carcinoma in situ	0.012192952392807
Adh1	ENSG00000196616	EFO_1000642	hemochromatosis	0.0120113452772528
Adh1	ENSG00000196616	MONDO_0009685	Miyoshi myopathy	0.0118265553499105
Adh1	ENSG00000196616	HP_0001397	Hepatic steatosis	0.011621233208419
Adh1	ENSG00000196616	MONDO_0016060	laryngotracheoesophageal cleft	0.0114545116295279
Adh1	ENSG00000196616	EFO_0006890	fibrosis	0.0113491813709427
Adh1	ENSG00000196616	EFO_0000274	atopic eczema	0.0113360274126134
Adh1	ENSG00000196616	MONDO_0005178	osteoarthritis	0.0102271872637054
Adh1	ENSG00000196616	MONDO_0015486	keratoconus	0.00997865607648695
Adh1	ENSG00000196616	EFO_1000637	acute respiratory distress syndrome	0.0097938661491446
Adh1	ENSG00000196616	Orphanet_91088	Other metabolic disease	0.00977333393499545
Adh1	ENSG00000196616	MONDO_0004379	female breast carcinoma	0.00960907622180225
Adh1	ENSG00000196616	MONDO_0002281	macrocytic anemia	0.00960907622180225
Adh1	ENSG00000196616	HP_0000739	Anxiety	0.00940375408031074
Adh1	ENSG00000196616	EFO_0004288	colonic neoplasm	0.00922488687551403
Adh1	ENSG00000196616	EFO_0000544	infection	0.00919596807312135
Adh1	ENSG00000196616	MONDO_0007739	Huntington disease	0.00886991651243284
Adh1	ENSG00000196616	HP_0001873	Thrombocytopenia	0.00886991651243284
Adh1	ENSG00000196616	EFO_0000228	adenocarcinoma	0.00886991651243284
Adh1	ENSG00000196616	EFO_1000359	Malignant Pancreatic Neoplasm	0.00886991651243284
Adh1	ENSG00000196616	HP_0009125	Lipodystrophy	0.00886991651243284
Adh1	ENSG00000196616	EFO_1001375	Myocardial Ischemia	0.00884938429828369
Adh1	ENSG00000196616	MONDO_0008964	congenital secretory chloride diarrhea 1	0.00870052574570235
Adh1	ENSG00000196616	EFO_1000044	pancreatic adenocarcinoma	0.00856193330019559
Adh1	ENSG00000196616	EFO_0000479	essential thrombocythemia	0.00850033665774814
Adh1	ENSG00000196616	MONDO_0004985	bipolar disorder	0.00831554673040579
Adh1	ENSG00000196616	MONDO_0009514	Laurence-Moon syndrome	0.00831554673040579
Adh1	ENSG00000196616	HP_0010783	Erythema	0.00813075680306344
Adh1	ENSG00000196616	MONDO_0008758	mitochondrial DNA depletion syndrome 4a	0.00794596687572109
Adh1	ENSG00000196616	EFO_0000222	acute myeloid leukemia	0.00794596687572109
Adh1	ENSG00000196616	EFO_0003888	attention deficit hyperactivity disorder	0.00782277359082619
Adh1	ENSG00000196616	HP_0000819	Diabetes mellitus	0.00776117694837874
Adh1	ENSG00000196616	EFO_0001067	parasitic infection	0.00776117694837874
Adh1	ENSG00000196616	EFO_0001668	human papilloma virus infection	0.00757638702103639
Adh1	ENSG00000196616	EFO_1000307	Invasive Breast Carcinoma	0.00739159709369404
Adh1	ENSG00000196616	MONDO_0016471	pachyonychia congenita	0.00739159709369404
Adh1	ENSG00000196616	EFO_0000708	squamous cell lung carcinoma	0.00739159709369404
Adh1	ENSG00000196616	EFO_0004270	restless legs syndrome	0.00739159709369404
Adh1	ENSG00000196616	EFO_0005741	infectious disease	0.00739159709369404
Adh1	ENSG00000196616	MONDO_0005184	pancreatic ductal adenocarcinoma	0.00739159709369404
Adh1	ENSG00000196616	EFO_0000474	epilepsy	0.00739159709369404
Adh1	ENSG00000196616	EFO_0000538	hypertrophic cardiomyopathy	0.00739159709369404
Adh1	ENSG00000196616	EFO_0005772	neurodegenerative disease	0.00739159709369404
Adh1	ENSG00000196616	EFO_0003966	eye disease	0.00739159709369404
Adh1	ENSG00000196616	EFO_0004264	vascular disease	0.00739159709369404
Adh1	ENSG00000196616	EFO_0000272	astrocytoma	0.00739159709369404
Adh1	ENSG00000196616	EFO_0004149	neuropathy	0.00739159709369404
Adh1	ENSG00000196616	EFO_0008502	gastric non-cardia carcinoma	0.00726886959531115
Adh1	ENSG00000196616	EFO_0006788	anxiety disorder	0.00718627495220254
Adh1	ENSG00000196616	HP_0002901	Hypocalcemia	0.00712158590688936
Adh1	ENSG00000196616	HP_0012444	Brain atrophy	0.00665243738432463
Adh1	ENSG00000196616	HP_0005206	Pancreatic pseudocyst	0.00665243738432463
Adh1	ENSG00000196616	EFO_0005140	autoimmune disease	0.00665243738432463
Adh1	ENSG00000196616	MONDO_0018373	avascular necrosis	0.00665243738432463
Adh1	ENSG00000196616	MONDO_0000456	cerebral creatine deficiency syndrome	0.00665243738432463
Adh1	ENSG00000196616	HP_0004757	Paroxysmal atrial fibrillation	0.00665243738432463
Adh1	ENSG00000196616	EFO_1001872	agoraphobia	0.00665243738432463
Adh1	ENSG00000196616	EFO_0004799	cholelithiasis	0.00665243738432463
Adh1	ENSG00000196616	MONDO_0004938	substance dependence	0.00642739174650659
Adh1	ENSG00000196616	HP_0002140	Ischemic stroke	0.00641385305591151
Adh1	ENSG00000196616	EFO_1000680	mucous membrane pemphigoid	0.00612886592352131
Adh1	ENSG00000196616	Orphanet_294049	Reunion Island's Larsen syndrome	0.00611613595074883
Adh1	ENSG00000196616	MONDO_0017413	Reunion island Larsen syndrome	0.00611613595074883
Adh1	ENSG00000196616	EFO_0000225	acute quadriplegic myopathy	0.00606728181570272
Adh1	ENSG00000196616	MONDO_0015459	nasopharyngeal carcinoma	0.00591327767495523
Adh1	ENSG00000196616	EFO_1002013	alcoholic pancreatitis	0.00557203227579635
Adh1	ENSG00000196616	HP_0012393	Allergy	0.00554369782027053
Adh1	ENSG00000196616	EFO_0003758	autism	0.0052722370804171
Adh1	ENSG00000196616	MONDO_0009901	Bartsocas-Papas syndrome 1	0.00517411796558583
Adh1	ENSG00000196616	EFO_0000495	fetal growth restriction	0.00517411796558583
Adh1	ENSG00000196616	EFO_0004607	duodenal ulcer	0.00498932803824348
Adh1	ENSG00000196616	MONDO_0002679	cerebral infarction	0.00496879582409432
Adh1	ENSG00000196616	EFO_0003017	transitional cell carcinoma of kidney	0.0048725434775735
Adh1	ENSG00000196616	MONDO_0018899	posterior cortical atrophy	0.00486613475334857
Adh1	ENSG00000196616	EFO_0004193	basal cell carcinoma	0.00461974818355877
Adh1	ENSG00000196616	EFO_0005952	non-Hodgkins lymphoma	0.00461974818355877
Adh1	ENSG00000196616	EFO_0004197	hepatitis B virus infection	0.00459921596940962
Adh1	ENSG00000196616	EFO_0004262	panic disorder	0.00443495825621642
Adh1	ENSG00000196616	EFO_0003839	retinopathy	0.00443495825621642
Adh1	ENSG00000196616	EFO_0001065	endometriosis	0.00443495825621642
Adh1	ENSG00000196616	EFO_1000803	alcoholic neuropathy	0.00443495825621642
Adh1	ENSG00000196616	EFO_1001759	alcohol amnestic disorder	0.00443495825621642
Adh1	ENSG00000196616	EFO_0004777	alcohol withdrawal	0.00443495825621642
Adh1	ENSG00000196616	HP_0012758	Neurodevelopmental delay	0.00443495825621642
Adh1	ENSG00000196616	EFO_0008527	steatosis	0.00441442604206727
Adh1	ENSG00000196616	MONDO_0002691	liver cancer	0.0043220310783961
Adh1	ENSG00000196616	EFO_0002917	ovarian serous adenocarcinoma	0.00425016832887407
Adh1	ENSG00000196616	EFO_0003956	seasonal allergic rhinitis	0.00425016832887407
Adh1	ENSG00000196616	EFO_0000478	esophageal adenocarcinoma	0.00410022237541163
Adh1	ENSG00000196616	EFO_0000717	systemic scleroderma	0.00406537840153172
Adh1	ENSG00000196616	EFO_0002618	pancreatic carcinoma	0.00382630627483274
Adh1	ENSG00000196616	MONDO_0100135	Dravet syndrome	0.00369579854684702
Adh1	ENSG00000196616	EFO_0008601	pemphigus foliaceus	0.00369579854684702
Adh1	ENSG00000196616	EFO_0004265	peripheral arterial disease	0.00369579854684702
Adh1	ENSG00000196616	MONDO_0800195	achalasia-alacrima syndrome	0.00369579854684702
Adh1	ENSG00000196616	HP_0012115	Hepatitis	0.00369579854684702
Adh1	ENSG00000196616	EFO_0004906	lymph node metastatic carcinoma	0.00369579854684702
Adh1	ENSG00000196616	HP_0001082	Cholecystitis	0.00369579854684702
Adh1	ENSG00000196616	MONDO_0005405	childhood onset asthma	0.00369579854684702
Adh1	ENSG00000196616	EFO_0003768	nicotine dependence	0.00369579854684702
Adh1	ENSG00000196616	EFO_0000760	malignant peripheral nerve sheath tumor	0.00369579854684702
Adh1	ENSG00000196616	MONDO_0012454	alcohol sensitivity, acute	0.00369579854684702
Adh1	ENSG00000196616	EFO_0007321	hypopharynx cancer	0.00369579854684702
Adh1	ENSG00000196616	EFO_0003869	breast neoplasm	0.00369579854684702
Adh1	ENSG00000196616	EFO_0000195	metabolic syndrome	0.00369579854684702
Adh1	ENSG00000196616	MONDO_0004790	fatty liver disease	0.00369579854684702
Adh1	ENSG00000196616	HP_0001410	Decreased liver function	0.00369579854684702
Adh1	ENSG00000196616	EFO_0000771	bacterial disease	0.00369579854684702
Adh1	ENSG00000196616	EFO_0003914	atherosclerosis	0.00369579854684702
Adh1	ENSG00000196616	EFO_0004214	Abdominal Aortic Aneurysm	0.00369579854684702
Adh1	ENSG00000196616	HP_0001644	Dilated cardiomyopathy	0.00369579854684702
Adh1	ENSG00000196616	EFO_0000729	ulcerative colitis	0.00369579854684702
Adh1	ENSG00000196616	EFO_0002608	AIDS dementia	0.00369579854684702
Adh1	ENSG00000196616	Orphanet_309005	Disorder of lipid metabolism	0.00369579854684702
Adh1	ENSG00000196616	EFO_0007834	liver dysplastic nodule	0.00369579854684702
Adh1	ENSG00000196616	EFO_0005676	Autoimmune Hepatitis	0.00369579854684702
Adh1	ENSG00000196616	EFO_1001121	prediabetes syndrome	0.00332621869216232
Adh1	ENSG00000196616	EFO_0005669	intracerebral hemorrhage	0.00332621869216232
Adh1	ENSG00000196616	EFO_0000232	adenoma	0.00302850158699964
Adh1	ENSG00000196616	EFO_0000342	chronic pancreatitis	0.00301823547992507
Adh1	ENSG00000196616	MONDO_0008315	prostate cancer	0.00295663883747761
Adh1	ENSG00000196616	EFO_1001960	hypopharyngeal squamous cell carcinoma	0.00295663883747761
Adh1	ENSG00000196616	EFO_0000339	chronic myelogenous leukemia	0.00295663883747761
Adh1	ENSG00000196616	EFO_0000341	chronic obstructive pulmonary disease	0.00293610662332846
Adh1	ENSG00000196616	EFO_0007540	animal viral hepatitis	0.00277184891013526
Adh1	ENSG00000196616	EFO_0000313	carcinoma	0.00277184891013526
Adh1	ENSG00000196616	EFO_0002627	vulvar intraepithelial neoplasia	0.00262325485747054
Adh1	ENSG00000196616	EFO_0004237	Graves disease	0.00258705898279291
Adh1	ENSG00000196616	EFO_0004253	nephrolithiasis	0.00258705898279291
Adh1	ENSG00000196616	MONDO_0043243	leukoplakia	0.00221747912810821
Adh1	ENSG00000196616	HP_0001395	Hepatic fibrosis	0.00221747912810821
Adh1	ENSG00000196616	EFO_0007507	thoracic outlet syndrome	0.00221747912810821
Adh1	ENSG00000196616	HP_0001888	Decreased total lymphocyte count	0.00221747912810821
Adh1	ENSG00000196616	EFO_0009104	hyperuricemia	0.00221747912810821
Adh1	ENSG00000196616	MONDO_0008494	cryohydrocytosis	0.00221747912810821
Adh1	ENSG00000196616	HP_0002315	Headache	0.00221747912810821
Adh1	ENSG00000196616	EFO_0003948	gastroesophageal reflux disease	0.00221747912810821
Adh1	ENSG00000196616	MONDO_0002025	psychiatric disorder	0.00221747912810821
Adh1	ENSG00000196616	EFO_0004701	methamphetamine dependence	0.00221747912810821
Adh1	ENSG00000196616	MONDO_0002358	laryngeal carcinoma	0.00221747912810821
Adh1	ENSG00000196616	EFO_0004212	Keloid	0.00221747912810821
Adh1	ENSG00000196616	MONDO_0001328	thyroid hormone resistance syndrome	0.00221747912810821
Adh1	ENSG00000196616	HP_0001974	Increased total leukocyte count	0.00221747912810821
Adh1	ENSG00000196616	EFO_1001345	Hepatitis, Alcoholic	0.00221747912810821
Adh1	ENSG00000196616	EFO_0001054	leprosy	0.00221747912810821
Adh1	ENSG00000196616	MONDO_0024660	tubular adenoma	0.00221747912810821
Adh1	ENSG00000196616	EFO_0009562	polyneuropathy	0.00221747912810821
Adh1	ENSG00000196616	EFO_1000299	Hyperplastic Polyp	0.00221747912810821
Adh1	ENSG00000196616	EFO_0000284	benign prostatic hyperplasia	0.00221747912810821
Adh1	ENSG00000196616	HP_0032310	Increased total granulocyte count	0.00221747912810821
Adh1	ENSG00000196616	EFO_1001961	intrahepatic cholangiocarcinoma	0.00221747912810821
Adh1	ENSG00000196616	MONDO_0002181	exostosis	0.00221747912810821
Adh1	ENSG00000196616	MONDO_0004126	thyroiditis	0.00221747912810821
Adh1	ENSG00000196616	MONDO_0016075	filariasis	0.00221747912810821
Adh1	ENSG00000196616	EFO_0000401	diabetic nephropathy	0.00221747912810821
Adh1	ENSG00000196616	HP_0003074	Hyperglycemia	0.00221747912810821
Adh1	ENSG00000196616	EFO_1000906	dry eye syndrome	0.00221747912810821
Adh1	ENSG00000196616	EFO_1000254	Fibroadenoma	0.00218225133081343
Adh1	ENSG00000196616	MONDO_0012382	hyperinsulinemic hypoglycemia, familial, 4	0.00201215698661671
Adh1	ENSG00000196616	HP_0002150	Hypercalciuria	0.00201215698661671
Adh1	ENSG00000196616	EFO_0003890	drug dependence	0.00184789927342351
Adh1	ENSG00000196616	EFO_0000763	viral disease	0.00184789927342351
Adh1	ENSG00000196616	EFO_0000612	myocardial infarction	0.00184789927342351
Adh1	ENSG00000196616	EFO_1001248	non-alcoholic fatty liver	0.00184789927342351
Adh1	ENSG00000196616	EFO_0008501	dysplasia	0.00184604095670955
Adh1	ENSG00000196616	EFO_0000699	Sjogren syndrome	0.00157873310048934
Adh1	ENSG00000196616	EFO_0003968	angiosarcoma	0.00147831941873881
Adh1	ENSG00000196616	EFO_1001930	idiopathic osteonecrosis of the femoral head	0.00147831941873881
Adh1	ENSG00000196616	MONDO_0008663	snowflake vitreoretinal degeneration	0.00147831941873881
Adh1	ENSG00000196616	MONDO_0005271	allergic disease	0.00147831941873881
Adh1	ENSG00000196616	HP_0002571	Achalasia	0.00147831941873881
Adh1	ENSG00000196616	EFO_0004142	colorectal neoplasm	0.00147831941873881
Adh1	ENSG00000196616	EFO_0005672	acute coronary syndrome	0.00147831941873881
Adh1	ENSG00000196616	EFO_0003106	pneumonia	0.00147831941873881
Adh1	ENSG00000196616	HP_0002905	Hyperphosphatemia	0.00147831941873881
Adh1	ENSG00000196616	HP_0000121	Nephrocalcinosis	0.00147831941873881
Adh1	ENSG00000196616	EFO_0008549	digestive system neoplasm	0.00147831941873881
Adh1	ENSG00000196616	EFO_0001068	malaria	0.00147831941873881
Adh1	ENSG00000196616	MONDO_0000820	cerebral cavernous malformation	0.00147831941873881
Adh1	ENSG00000196616	MONDO_0044348	hemoglobinopathy	0.00147831941873881
Adh1	ENSG00000196616	HP_0006536	Airway obstruction	0.00147831941873881
Adh1	ENSG00000196616	EFO_0010445	cocaine use disorder	0.00147831941873881
Adh1	ENSG00000196616	HP_0003228	Hypernatremia	0.00147831941873881
Adh1	ENSG00000196616	MONDO_0007763	nonpapillary renal cell carcinoma	0.00147831941873881
Adh1	ENSG00000196616	EFO_0004216	conduct disorder	0.00147831941873881
Adh1	ENSG00000196616	EFO_0009709	metastatic neoplasm	0.00147831941873881
Adh1	ENSG00000196616	MONDO_0008753	alkaptonuria	0.00147831941873881
Adh1	ENSG00000196616	MONDO_0021661	coronary atherosclerosis	0.00147831941873881
Adh1	ENSG00000196616	HP_0000938	Osteopenia	0.00147831941873881
Adh1	ENSG00000196616	MONDO_0001567	nephrocalcinosis	0.00147831941873881
Adh1	ENSG00000196616	HP_0001370	Rheumatoid arthritis	0.00147831941873881
Adh1	ENSG00000196616	MONDO_0100096	COVID-19	0.00147831941873881
Adh1	ENSG00000196616	MONDO_0010788	Leber hereditary optic neuropathy	0.00147831941873881
Adh1	ENSG00000196616	EFO_0009518	complication	0.00147831941873881
Adh1	ENSG00000196616	HP_0002090	Pneumonia	0.00147831941873881
Adh1	ENSG00000196616	HP_0005181	Premature coronary artery atherosclerosis	0.00147831941873881
Adh1	ENSG00000196616	EFO_1000178	Chronic Eosinophilic Leukemia, Not Otherwise Specified	0.00147831941873881
Adh1	ENSG00000196616	EFO_0003779	Hashimoto's thyroiditis	0.00147831941873881
Adh1	ENSG00000196616	MONDO_0015263	Brugada syndrome	0.00147831941873881
Adh1	ENSG00000196616	MONDO_0000328	hyperphosphatemia	0.00147831941873881
Adh1	ENSG00000196616	MONDO_0007034	Adams-Oliver syndrome	0.00130886419442278
Adh1	ENSG00000196616	EFO_0000407	dilated cardiomyopathy	0.00106814508440158
Adh1	ENSG00000248144	EFO_0004329	alcohol drinking	0.54862795807496
Adh1	ENSG00000248144	MONDO_0007079	alcohol dependence	0.540219680068084
Adh1	ENSG00000248144	EFO_0001422	cirrhosis of liver	0.384436637088637
Adh1	ENSG00000248144	MONDO_0021699	alcohol-induced disorders	0.365529978985902
Adh1	ENSG00000248144	HP_0002902	Hyponatremia	0.331141174665651
Adh1	ENSG00000248144	MONDO_0002491	substance abuse	0.331056767035537
Adh1	ENSG00000248144	MONDO_0002494	substance-related disorder	0.32130471418259
Adh1	ENSG00000248144	MONDO_0002046	alcohol abuse	0.318682594243465
Adh1	ENSG00000248144	EFO_0004214	Abdominal Aortic Aneurysm	0.308931715623614
Adh1	ENSG00000248144	EFO_0000537	hypertension	0.284656863696603
Adh1	ENSG00000248144	MONDO_0021698	alcohol-related disorders	0.278911851093665
Adh1	ENSG00000248144	HP_0001392	Abnormality of the liver	0.248840549605362
Adh1	ENSG00000248144	MONDO_0010796	Parkinson disease, mitochondrial	0.184789927342351
Adh1	ENSG00000248144	MONDO_0005180	Parkinson disease	0.121031259564184
Adh1	ENSG00000248144	MONDO_0008199	late-onset Parkinson disease	0.118265553499105
Adh1	ENSG00000248144	Orphanet_411602	Hereditary late-onset Parkinson disease	0.118265553499105
Adh1	ENSG00000248144	EFO_1001180	sialolithiasis	0.0770255179074527
Adh1	ENSG00000248144	EFO_0000182	hepatocellular carcinoma	0.0696482118161025
Adh1	ENSG00000248144	MONDO_0004992	cancer	0.0669254083649473
Adh1	ENSG00000248144	MONDO_0024431	bilirubin metabolism disease	0.0599570554390398
Adh1	ENSG00000248144	EFO_0005922	esophageal squamous cell carcinoma	0.057267014449819
Adh1	ENSG00000248144	EFO_0000280	Barrett's esophagus	0.0565290866732986
Adh1	ENSG00000248144	EFO_0002916	esophageal carcinoma	0.0499226856469056
Adh1	ENSG00000248144	MONDO_0007272	hereditary hypercarotenemia and vitamin A deficiency	0.045430603637117
Adh1	ENSG00000248144	MONDO_0004975	Alzheimer disease	0.0433058148851488
Adh1	ENSG00000248144	EFO_0001365	age-related macular degeneration	0.0369579854684702
Adh1	ENSG00000248144	EFO_0000729	ulcerative colitis	0.0357570540516966
Adh1	ENSG00000248144	EFO_0000571	lung adenocarcinoma	0.0352369472226811
Adh1	ENSG00000248144	MONDO_0007254	breast cancer	0.0350054208253173
Adh1	ENSG00000248144	EFO_0000616	neoplasm	0.0327990567734027
Adh1	ENSG00000248144	EFO_1001951	colorectal carcinoma	0.0324989308218305
Adh1	ENSG00000248144	EFO_0000478	esophageal adenocarcinoma	0.0322421465226934
Adh1	ENSG00000248144	EFO_0000178	gastric carcinoma	0.0314660288278555
Adh1	ENSG00000248144	MONDO_0008903	lung cancer	0.0310138749364152
Adh1	ENSG00000248144	EFO_0007493	spondylolisthesis	0.0307601491997418
Adh1	ENSG00000248144	MONDO_0000078	acrocephalopolysyndactyly	0.030367144726593
Adh1	ENSG00000248144	EFO_0003060	non-small cell lung carcinoma	0.0294006463550297
Adh1	ENSG00000248144	EFO_0000232	adenoma	0.0290513987742292
Adh1	ENSG00000248144	EFO_0000319	cardiovascular disease	0.0290403530482749
Adh1	ENSG00000248144	EFO_0001071	lung carcinoma	0.0285389563787527
Adh1	ENSG00000248144	EFO_0001075	ovarian carcinoma	0.0285389563787527
Adh1	ENSG00000248144	MONDO_0005041	glaucoma	0.0282728588833797
Adh1	ENSG00000248144	EFO_0001645	coronary artery disease	0.0261931257707256
Adh1	ENSG00000248144	EFO_0000349	clear cell renal carcinoma	0.0260485489765703
Adh1	ENSG00000248144	EFO_1002013	alcoholic pancreatitis	0.0256872371555772
Adh1	ENSG00000248144	EFO_0006859	head and neck malignant neoplasia	0.0256733486613801
Adh1	ENSG00000248144	MONDO_0005575	colorectal cancer	0.0248252948627738
Adh1	ENSG00000248144	EFO_0000365	colorectal adenocarcinoma	0.0247286956871565
Adh1	ENSG00000248144	EFO_0000342	chronic pancreatitis	0.024687915436823
Adh1	ENSG00000248144	EFO_0000199	oral squamous cell carcinoma	0.0246497318038773
Adh1	ENSG00000248144	EFO_1000802	alcoholic liver cirrhosis	0.0236423726577052
Adh1	ENSG00000248144	HP_0006554	Acute hepatic failure	0.0231264767743311
Adh1	ENSG00000248144	HP_0001644	Dilated cardiomyopathy	0.0225443711357668
Adh1	ENSG00000248144	EFO_0000181	head and neck squamous cell carcinoma	0.0204416975334912
Adh1	ENSG00000248144	EFO_0000400	diabetes mellitus	0.0197017533635731
Adh1	ENSG00000248144	MONDO_0001056	gastric cancer	0.0196846860713678
Adh1	ENSG00000248144	HP_0001297	Stroke	0.0180734815047894
Adh1	ENSG00000248144	EFO_0004142	colorectal neoplasm	0.0177398330248657
Adh1	ENSG00000248144	MONDO_0006058	Wilms tumor	0.0166310934608116
Adh1	ENSG00000248144	EFO_0000640	papillary renal cell carcinoma	0.0165289341032787
Adh1	ENSG00000248144	EFO_0003817	laryngeal neoplasm	0.0155324819584467
Adh1	ENSG00000248144	Orphanet_733	Familial adenomatous polyposis	0.0150579152127037
Adh1	ENSG00000248144	HP_0030955	Addictive alcohol use	0.0148447908298355
Adh1	ENSG00000248144	MONDO_0004986	urinary bladder carcinoma	0.0145778720458966
Adh1	ENSG00000248144	EFO_0000186	invasive breast ductal carcinoma	0.0142350180210638
Adh1	ENSG00000248144	EFO_0008502	gastric non-cardia carcinoma	0.0139035941332385
Adh1	ENSG00000248144	EFO_0001421	liver disease	0.0125867417226677
Adh1	ENSG00000248144	EFO_1001249	non-alcoholic steatohepatitis	0.0125349167380561
Adh1	ENSG00000248144	EFO_1000680	mucous membrane pemphigoid	0.0120113452772528
Adh1	ENSG00000248144	HP_0000202	Orofacial cleft	0.0118265553499105
Adh1	ENSG00000248144	EFO_0000612	myocardial infarction	0.011502749762035
Adh1	ENSG00000248144	EFO_0000432	breast ductal carcinoma in situ	0.0114299212610963
Adh1	ENSG00000248144	EFO_0004252	nasopharyngeal neoplasm	0.0100585137684444
Adh1	ENSG00000248144	EFO_0008573	alcoholic liver disease	0.00969412885745941
Adh1	ENSG00000248144	MONDO_0005148	type 2 diabetes mellitus	0.00967847510562637
Adh1	ENSG00000248144	EFO_0000228	adenocarcinoma	0.0094242862944599
Adh1	ENSG00000248144	EFO_0000763	viral disease	0.00923949636711754
Adh1	ENSG00000248144	MONDO_0007576	esophageal cancer	0.00920950676371643
Adh1	ENSG00000248144	MONDO_0016168	cryopyrin-associated periodic syndrome	0.00886991651243284
Adh1	ENSG00000248144	EFO_0004239	chronic hepatitis B virus infection	0.00886991651243284
Adh1	ENSG00000248144	EFO_0005537	triple-negative breast cancer	0.00872619101338879
Adh1	ENSG00000248144	EFO_1001252	gastric cardia carcinoma	0.00853310055502739
Adh1	ENSG00000248144	MONDO_0002691	liver cancer	0.00778951140390456
Adh1	ENSG00000248144	EFO_0000707	squamous cell carcinoma	0.00776117694837874
Adh1	ENSG00000248144	MONDO_0009717	Schwartz-Jampel syndrome	0.00739159709369404
Adh1	ENSG00000248144	EFO_1000044	pancreatic adenocarcinoma	0.00739159709369404
Adh1	ENSG00000248144	EFO_1000307	Invasive Breast Carcinoma	0.00739159709369404
Adh1	ENSG00000248144	EFO_1000003	Zinc deficiency	0.00739159709369404
Adh1	ENSG00000248144	EFO_1000601	Transitional Cell Carcinoma	0.00739159709369404
Adh1	ENSG00000248144	MONDO_0007763	nonpapillary renal cell carcinoma	0.00739159709369404
Adh1	ENSG00000248144	EFO_0000272	astrocytoma	0.00739159709369404
Adh1	ENSG00000248144	EFO_0000384	Crohn's disease	0.0070689797649866
Adh1	ENSG00000248144	HP_0001513	Obesity	0.00700148502486018
Adh1	ENSG00000248144	HP_0100543	Cognitive impairment	0.00683722731166698
Adh1	ENSG00000248144	EFO_0008527	steatosis	0.00665243738432463
Adh1	ENSG00000248144	HP_0000939	Osteoporosis	0.00665243738432463
Adh1	ENSG00000248144	MONDO_0007739	Huntington disease	0.00665243738432463
Adh1	ENSG00000248144	EFO_1000254	Fibroadenoma	0.00638841381623654
Adh1	ENSG00000248144	HP_0001394	Cirrhosis	0.00571903035836091
Adh1	ENSG00000248144	EFO_0000305	breast carcinoma	0.00543450556324723
Adh1	ENSG00000248144	EFO_0005577	pharynx cancer	0.00524598071510785
Adh1	ENSG00000248144	EFO_1001345	Hepatitis, Alcoholic	0.00517411796558583
Adh1	ENSG00000248144	EFO_0000313	carcinoma	0.00517411796558583
Adh1	ENSG00000248144	HP_0001636	Tetralogy of Fallot	0.00516397209534693
Adh1	ENSG00000248144	EFO_0006352	laryngeal squamous cell carcinoma	0.00480453811090112
Adh1	ENSG00000248144	MONDO_0003825	kidney oncocytoma	0.00472023609183399
Adh1	ENSG00000248144	EFO_0000685	rheumatoid arthritis	0.00469557272633526
Adh1	ENSG00000248144	EFO_0004257	neurotic disorder	0.00443495825621642
Adh1	ENSG00000248144	HP_0001251	Ataxia	0.00443495825621642
Adh1	ENSG00000248144	EFO_0005406	colorectal adenoma	0.00425016832887407
Adh1	ENSG00000248144	EFO_0000676	psoriasis	0.0041456853635959
Adh1	ENSG00000248144	EFO_0000771	bacterial disease	0.00406537840153172
Adh1	ENSG00000248144	EFO_0001378	multiple myeloma	0.00369579854684702
Adh1	ENSG00000248144	HP_0200119	Acute hepatitis	0.00369579854684702
Adh1	ENSG00000248144	MONDO_0017147	idiopathic pulmonary arterial hypertension	0.00369579854684702
Adh1	ENSG00000248144	HP_0100526	Neoplasm of the lung	0.00369579854684702
Adh1	ENSG00000248144	MONDO_0002974	cervical cancer	0.00369579854684702
Adh1	ENSG00000248144	MONDO_0013316	occult macular dystrophy	0.00369579854684702
Adh1	ENSG00000248144	EFO_1001211	thromboangiitis obliterans	0.00369579854684702
Adh1	ENSG00000248144	HP_0001370	Rheumatoid arthritis	0.00369579854684702
Adh1	ENSG00000248144	EFO_0003768	nicotine dependence	0.00369579854684702
Adh1	ENSG00000248144	EFO_0000691	sarcoma	0.00369579854684702
Adh1	ENSG00000248144	EFO_0000195	metabolic syndrome	0.00369579854684702
Adh1	ENSG00000248144	EFO_0000318	cardiomyopathy	0.00369579854684702
Adh1	ENSG00000248144	EFO_0003888	attention deficit hyperactivity disorder	0.00369579854684702
Adh1	ENSG00000248144	HP_0001395	Hepatic fibrosis	0.00332621869216232
Adh1	ENSG00000248144	MONDO_0008170	ovarian cancer	0.00332621869216232
Adh1	ENSG00000248144	EFO_1000024	chronic rhinosinusitis	0.00310405758026854
Adh1	ENSG00000248144	MONDO_0000920	duodenum cancer	0.00295663883747761
Adh1	ENSG00000248144	EFO_0004607	duodenal ulcer	0.00277184891013526
Adh1	ENSG00000248144	EFO_0007540	animal viral hepatitis	0.00277184891013526
Adh1	ENSG00000248144	EFO_0003767	inflammatory bowel disease	0.00275702976405137
Adh1	ENSG00000248144	EFO_1001237	vitamin A deficiency	0.00275131669598611
Adh1	ENSG00000248144	EFO_0008523	sessile serrated polyp	0.00261985492545935
Adh1	ENSG00000248144	EFO_0004288	colonic neoplasm	0.00238627249574112
Adh1	ENSG00000248144	MONDO_0005178	osteoarthritis	0.00228403680610558
Adh1	ENSG00000248144	MONDO_0005405	childhood onset asthma	0.00221747912810821
Adh1	ENSG00000248144	EFO_1001375	Myocardial Ischemia	0.00221747912810821
Adh1	ENSG00000248144	EFO_0000222	acute myeloid leukemia	0.00221747912810821
Adh1	ENSG00000248144	EFO_0007191	cannabis dependence	0.00221747912810821
Adh1	ENSG00000248144	HP_0000175	Cleft palate	0.00221747912810821
Adh1	ENSG00000248144	EFO_0010702	opioid use disorder	0.00221747912810821
Adh1	ENSG00000248144	MONDO_0005277	migraine disorder	0.00221747912810821
Adh1	ENSG00000248144	HP_0001082	Cholecystitis	0.00221747912810821
Adh1	ENSG00000248144	MONDO_0016064	cleft palate	0.00221747912810821
Adh1	ENSG00000248144	EFO_0001668	human papilloma virus infection	0.00221747912810821
Adh1	ENSG00000248144	MONDO_0008964	congenital secretory chloride diarrhea 1	0.00221747912810821
Adh1	ENSG00000248144	EFO_0000540	immune system disease	0.00221747912810821
Adh1	ENSG00000248144	HP_0003074	Hyperglycemia	0.00221747912810821
Adh1	ENSG00000248144	MONDO_0004126	thyroiditis	0.00221747912810821
Adh1	ENSG00000248144	EFO_0004248	male infertility	0.00221747912810821
Adh1	ENSG00000248144	MONDO_0012382	hyperinsulinemic hypoglycemia, familial, 4	0.00221747912810821
Adh1	ENSG00000248144	MONDO_0005411	gallbladder cancer	0.00221747912810821
Adh1	ENSG00000248144	MONDO_0002358	laryngeal carcinoma	0.00221747912810821
Adh1	ENSG00000248144	MONDO_0018373	avascular necrosis	0.00221747912810821
Adh1	ENSG00000248144	EFO_0010282	gastrointestinal disease	0.00221747912810821
Adh1	ENSG00000248144	EFO_0003872	colitis	0.00221747912810821
Adh1	ENSG00000248144	MONDO_0002404	liver hemangioma	0.00158543598933032
Adh1	ENSG00000248144	EFO_0007321	hypopharynx cancer	0.00147831941873881
Adh1	ENSG00000248144	EFO_0003890	drug dependence	0.00147831941873881
Adh1	ENSG00000248144	EFO_0001067	parasitic infection	0.00147831941873881
Adh1	ENSG00000248144	EFO_0005570	oral cavity cancer	0.00147831941873881
Adh1	ENSG00000248144	EFO_0007157	aspergillosis	0.00147831941873881
Adh1	ENSG00000248144	EFO_0009518	complication	0.00147831941873881
Adh1	ENSG00000248144	EFO_0003106	pneumonia	0.00147831941873881
Adh1	ENSG00000248144	EFO_1001209	temporal arteritis	0.00147831941873881
Adh1	ENSG00000248144	EFO_0003839	retinopathy	0.00147831941873881
Adh1	ENSG00000248144	HP_0002090	Pneumonia	0.00147831941873881
Adh1	ENSG00000248144	HP_0003077	Hyperlipidemia	0.00147831941873881
Adh1	ENSG00000248144	HP_0003228	Hypernatremia	0.00147831941873881
Adh1	ENSG00000248144	MONDO_0000358	orofacial cleft	0.00147831941873881
Adh1	ENSG00000248144	EFO_0000544	infection	0.00147831941873881
Adh1	ENSG00000248144	HP_0000938	Osteopenia	0.00147831941873881
Adh1	ENSG00000248144	EFO_0005039	hippocampal atrophy	0.00147831941873881
Adh1	ENSG00000248144	EFO_0005672	acute coronary syndrome	0.00147831941873881
Adh1	ENSG00000248144	EFO_1001931	oropharynx cancer	0.00147831941873881
Adh1	ENSG00000248144	MONDO_0016060	laryngotracheoesophageal cleft	0.00147831941873881
Adh4	ENSG00000198099	HP_0002140	Ischemic stroke	0.262378690958118
Adh4	ENSG00000198099	EFO_0001645	coronary artery disease	0.244323882408065
Adh4	ENSG00000198099	EFO_0004286	venous thromboembolism	0.212068939952674
Adh4	ENSG00000198099	EFO_0000182	hepatocellular carcinoma	0.124759863659503
Adh4	ENSG00000198099	EFO_0000280	Barrett's esophagus	0.0761038836766738
Adh4	ENSG00000198099	EFO_0000616	neoplasm	0.0732395418898153
Adh4	ENSG00000198099	Orphanet_167	Chédiak-Higashi syndrome	0.0604261105796563
Adh4	ENSG00000198099	MONDO_0007576	esophageal cancer	0.0540397309067344
Adh4	ENSG00000198099	EFO_1001249	non-alcoholic steatohepatitis	0.0539602596914121
Adh4	ENSG00000198099	MONDO_0004992	cancer	0.0452486619675594
Adh4	ENSG00000198099	MONDO_0005575	colorectal cancer	0.0434891287977087
Adh4	ENSG00000198099	EFO_0005922	esophageal squamous cell carcinoma	0.0414818065422661
Adh4	ENSG00000198099	MONDO_0001056	gastric cancer	0.041446600080372
Adh4	ENSG00000198099	MONDO_0000078	acrocephalopolysyndactyly	0.0349252962677043
Adh4	ENSG00000198099	HP_0012199	Cluster headache	0.0341389124657919
Adh4	ENSG00000198099	MONDO_0007254	breast cancer	0.033374087488736
Adh4	ENSG00000198099	MONDO_0007079	alcohol dependence	0.0330276714576994
Adh4	ENSG00000198099	MONDO_0002691	liver cancer	0.0300575063664805
Adh4	ENSG00000198099	MONDO_0005277	migraine disorder	0.028881228388619
Adh4	ENSG00000198099	EFO_0003060	non-small cell lung carcinoma	0.0270897927041057
Adh4	ENSG00000198099	EFO_1000802	alcoholic liver cirrhosis	0.0256520349175991
Adh4	ENSG00000198099	MONDO_0004975	Alzheimer disease	0.024137834606196
Adh4	ENSG00000198099	EFO_0003890	drug dependence	0.0223725165033384
Adh4	ENSG00000198099	MONDO_0004938	substance dependence	0.0215588248566076
Adh4	ENSG00000198099	HP_0007716	Uveal melanoma	0.0193824101567977
Adh4	ENSG00000198099	EFO_0008573	alcoholic liver disease	0.0190779048502224
Adh4	ENSG00000198099	MONDO_0002046	alcohol abuse	0.0155730496095908
Adh4	ENSG00000198099	MONDO_0005180	Parkinson disease	0.0145626782074262
Adh4	ENSG00000198099	EFO_1001951	colorectal carcinoma	0.0125657150592799
Adh4	ENSG00000198099	MONDO_0002679	cerebral infarction	0.0118265553499105
Adh4	ENSG00000198099	EFO_0005543	glioma	0.0118265553499105
Adh4	ENSG00000198099	HP_0006554	Acute hepatic failure	0.0115606743969118
Adh4	ENSG00000198099	EFO_0007160	autoimmune thrombocytopenic purpura	0.0110873956405411
Adh4	ENSG00000198099	EFO_0003817	laryngeal neoplasm	0.0110130690253211
Adh4	ENSG00000198099	EFO_0003095	non-alcoholic fatty liver disease	0.0106937930953018
Adh4	ENSG00000198099	HP_0001394	Cirrhosis	0.00975423897583674
Adh4	ENSG00000198099	MONDO_0005148	type 2 diabetes mellitus	0.00935386079992831
Adh4	ENSG00000198099	EFO_0000228	adenocarcinoma	0.00923949636711754
Adh4	ENSG00000198099	MONDO_0021104	alcoholic fatty liver disease	0.00850033665774814
Adh4	ENSG00000198099	EFO_0000313	carcinoma	0.00831554673040579
Adh4	ENSG00000198099	EFO_0001422	cirrhosis of liver	0.00819235344551089
Adh4	ENSG00000198099	EFO_0000495	fetal growth restriction	0.00813075680306344
Adh4	ENSG00000198099	EFO_1000680	mucous membrane pemphigoid	0.00808969237476514
Adh4	ENSG00000198099	EFO_0000222	acute myeloid leukemia	0.00794596687572109
Adh4	ENSG00000198099	EFO_1000044	pancreatic adenocarcinoma	0.00776117694837874
Adh4	ENSG00000198099	EFO_0000199	oral squamous cell carcinoma	0.00757638702103639
Adh4	ENSG00000198099	HP_0002725	Systemic lupus erythematosus	0.00739159709369404
Adh4	ENSG00000198099	EFO_0000756	melanoma	0.00739159709369404
Adh4	ENSG00000198099	EFO_0000305	breast carcinoma	0.00739159709369404
Adh4	ENSG00000198099	MONDO_0100096	COVID-19	0.00739159709369404
Adh4	ENSG00000198099	EFO_1000307	Invasive Breast Carcinoma	0.00739159709369404
Adh4	ENSG00000198099	HP_0000029	Testicular atrophy	0.00739159709369404
Adh4	ENSG00000198099	EFO_0004149	neuropathy	0.00739159709369404
Adh4	ENSG00000198099	EFO_0003108	essential tremor	0.00739159709369404
Adh4	ENSG00000198099	EFO_0000272	astrocytoma	0.00739159709369404
Adh4	ENSG00000198099	HP_0002315	Headache	0.00739159709369404
Adh4	ENSG00000198099	EFO_0004264	vascular disease	0.00739159709369404
Adh4	ENSG00000198099	EFO_0000707	squamous cell carcinoma	0.00720680716635169
Adh4	ENSG00000198099	HP_0002901	Hypocalcemia	0.00712158590688936
Adh4	ENSG00000198099	HP_0012444	Brain atrophy	0.00665243738432463
Adh4	ENSG00000198099	MONDO_0018373	avascular necrosis	0.00665243738432463
Adh4	ENSG00000198099	HP_0005206	Pancreatic pseudocyst	0.00665243738432463
Adh4	ENSG00000198099	EFO_0000544	infection	0.00588001548803361
Adh4	ENSG00000198099	EFO_1001237	vitamin A deficiency	0.00565929418593024
Adh4	ENSG00000198099	EFO_0000400	diabetes mellitus	0.00553424043101856
Adh4	ENSG00000198099	MONDO_0002050	depressive disorder	0.00535890789292818
Adh4	ENSG00000198099	EFO_1002013	alcoholic pancreatitis	0.00533837567877903
Adh4	ENSG00000198099	EFO_0000503	gastric adenocarcinoma	0.00523571460803328
Adh4	ENSG00000198099	EFO_0004607	duodenal ulcer	0.00498932803824348
Adh4	ENSG00000198099	EFO_0006890	fibrosis	0.00498932803824348
Adh4	ENSG00000198099	EFO_0000178	gastric carcinoma	0.00495268841178068
Adh4	ENSG00000198099	EFO_0001421	liver disease	0.00481817946256695
Adh4	ENSG00000198099	MONDO_0008170	ovarian cancer	0.00480453811090112
Adh4	ENSG00000198099	EFO_0004777	alcohol withdrawal	0.00480453811090112
Adh4	ENSG00000198099	HP_0000939	Osteoporosis	0.00480453811090112
Adh4	ENSG00000198099	EFO_1001759	alcohol amnestic disorder	0.00443495825621642
Adh4	ENSG00000198099	MONDO_0015486	keratoconus	0.00443495825621642
Adh4	ENSG00000198099	EFO_1000803	alcoholic neuropathy	0.00443495825621642
Adh4	ENSG00000198099	EFO_0003839	retinopathy	0.00443495825621642
Adh4	ENSG00000198099	EFO_0006788	anxiety disorder	0.00443495825621642
Adh4	ENSG00000198099	MONDO_0008758	mitochondrial DNA depletion syndrome 4a	0.00425016832887407
Adh4	ENSG00000198099	MONDO_0004907	alopecia	0.00369579854684702
Adh4	ENSG00000198099	EFO_0004799	cholelithiasis	0.00369579854684702
Adh4	ENSG00000198099	EFO_1001875	amyloidosis	0.00369579854684702
Adh4	ENSG00000198099	EFO_0004197	hepatitis B virus infection	0.00369579854684702
Adh4	ENSG00000198099	HP_0001082	Cholecystitis	0.00369579854684702
Adh4	ENSG00000198099	HP_0001596	Alopecia	0.00369579854684702
Adh4	ENSG00000198099	EFO_0000771	bacterial disease	0.00369579854684702
Adh4	ENSG00000198099	Orphanet_98454	Platelet storage pool disease	0.00369579854684702
Adh4	ENSG00000198099	EFO_0000195	metabolic syndrome	0.00369579854684702
Adh4	ENSG00000198099	EFO_0000326	central nervous system cancer	0.00346776225083183
Adh4	ENSG00000198099	EFO_0000763	viral disease	0.00332621869216232
Adh4	ENSG00000198099	EFO_0000342	chronic pancreatitis	0.00301823547992507
Adh4	ENSG00000198099	EFO_0000181	head and neck squamous cell carcinoma	0.00277184891013526
Adh4	ENSG00000198099	EFO_0007540	animal viral hepatitis	0.00277184891013526
Adh4	ENSG00000198099	EFO_1001345	Hepatitis, Alcoholic	0.00258705898279291
Adh4	ENSG00000198099	MONDO_0002404	liver hemangioma	0.00240318797486982
Adh4	ENSG00000198099	EFO_0000401	diabetic nephropathy	0.00221747912810821
Adh4	ENSG00000198099	EFO_0003144	heart failure	0.00221747912810821
Adh4	ENSG00000198099	MONDO_0043243	leukoplakia	0.00221747912810821
Adh4	ENSG00000198099	EFO_0009104	hyperuricemia	0.00221747912810821
Adh4	ENSG00000198099	MONDO_0008494	cryohydrocytosis	0.00221747912810821
Adh4	ENSG00000198099	MONDO_0008964	congenital secretory chloride diarrhea 1	0.00221747912810821
Adh4	ENSG00000198099	EFO_0000713	subarachnoid hemorrhage	0.00221747912810821
Adh4	ENSG00000198099	MONDO_0004126	thyroiditis	0.00221747912810821
Adh4	ENSG00000198099	EFO_0009562	polyneuropathy	0.00221747912810821
Adh4	ENSG00000198099	EFO_0004257	neurotic disorder	0.00221747912810821
Adh4	ENSG00000198099	HP_0003074	Hyperglycemia	0.00221747912810821
Adh4	ENSG00000198099	EFO_0000508	genetic disorder	0.00221747912810821
Adh4	ENSG00000198099	EFO_0004610	acute lung injury	0.00221747912810821
Adh4	ENSG00000198099	MONDO_0002181	exostosis	0.00221747912810821
Adh4	ENSG00000198099	EFO_0003884	chronic kidney disease	0.00221747912810821
Adh4	ENSG00000198099	HP_0001395	Hepatic fibrosis	0.00221747912810821
Adh4	ENSG00000198099	HP_0002150	Hypercalciuria	0.00201215698661671
Adh4	ENSG00000198099	MONDO_0012382	hyperinsulinemic hypoglycemia, familial, 4	0.00184789927342351
Adh4	ENSG00000198099	MONDO_0008903	lung cancer	0.00184789927342351
Adh4	ENSG00000198099	HP_0001513	Obesity	0.00184789927342351
Adh4	ENSG00000198099	MONDO_0000328	hyperphosphatemia	0.00147831941873881
Adh4	ENSG00000198099	EFO_0004216	conduct disorder	0.00147831941873881
Adh4	ENSG00000198099	EFO_0000365	colorectal adenocarcinoma	0.00147831941873881
Adh4	ENSG00000198099	EFO_0000479	essential thrombocythemia	0.00147831941873881
Adh4	ENSG00000198099	HP_0000819	Diabetes mellitus	0.00147831941873881
Adh4	ENSG00000198099	EFO_0001067	parasitic infection	0.00147831941873881
Adh4	ENSG00000198099	HP_0002905	Hyperphosphatemia	0.00147831941873881
Adh4	ENSG00000198099	EFO_0003106	pneumonia	0.00147831941873881
Adh4	ENSG00000198099	MONDO_0010788	Leber hereditary optic neuropathy	0.00147831941873881
Adh4	ENSG00000198099	HP_0000121	Nephrocalcinosis	0.00147831941873881
Adh4	ENSG00000198099	MONDO_0002491	substance abuse	0.00147831941873881
Adh4	ENSG00000198099	MONDO_0015613	dentin dysplasia	0.00147831941873881
Adh4	ENSG00000198099	HP_0001397	Hepatic steatosis	0.00147831941873881
Adh4	ENSG00000198099	EFO_0009518	complication	0.00147831941873881
Adh4	ENSG00000198099	EFO_0008549	digestive system neoplasm	0.00147831941873881
Adh4	ENSG00000198099	MONDO_0010526	Fabry disease	0.00147831941873881
Adh4	ENSG00000198099	EFO_1000783	diabetic neuropathy	0.00147831941873881
Adh4	ENSG00000198099	EFO_0001068	malaria	0.00147831941873881
Adh4	ENSG00000198099	HP_0002090	Pneumonia	0.00147831941873881
Adh4	ENSG00000198099	MONDO_0001567	nephrocalcinosis	0.00147831941873881
Adh4	ENSG00000198099	MONDO_0044348	hemoglobinopathy	0.00147831941873881
Adh4	ENSG00000198099	MONDO_0016060	laryngotracheoesophageal cleft	0.00147831941873881
Adh4	ENSG00000198099	MONDO_0019600	xeroderma pigmentosum	0.00147831941873881
Adh4	ENSG00000198099	EFO_0000180	HIV-1 infection	0.00147831941873881
Adh4	ENSG00000198099	MONDO_0004986	urinary bladder carcinoma	0.00147831941873881
Adh4	ENSG00000198099	HP_0001300	Parkinsonism	0.00147831941873881
Adh4	ENSG00000198099	EFO_1001930	idiopathic osteonecrosis of the femoral head	0.00147831941873881
Adh4	ENSG00000198099	HP_0000938	Osteopenia	0.00147831941873881
Adh4	ENSG00000198099	EFO_0000571	lung adenocarcinoma	0.00147831941873881
Adh4	ENSG00000198099	EFO_0000589	metabolic disease	0.00147831941873881
Adh4	ENSG00000198099	HP_0003228	Hypernatremia	0.00147831941873881
Adh4	ENSG00000198099	EFO_0004253	nephrolithiasis	0.00147831941873881
Adh4	ENSG00000198099	HP_0002902	Hyponatremia	0.00147831941873881
Adh4	ENSG00000198099	MONDO_0007943	Nager acrofacial dysostosis	0.00147831941873881
Adh4	ENSG00000198099	EFO_0005611	opioid dependence	0.00147831941873881
Adh4	ENSG00000198099	HP_0030955	Addictive alcohol use	0.00147831941873881
Adh4	ENSG00000198099	MONDO_0956989	CIC-rearranged sarcoma	0
Adh5	ENSG00000197894	MONDO_0030894	AMED syndrome, digenic	0.60387504205997
Adh5	ENSG00000197894	EFO_0004274	gout	0.334482038902735
Adh5	ENSG00000197894	MONDO_0004975	Alzheimer disease	0.292953076296603
Adh5	ENSG00000197894	EFO_0020092	neuroinflammatory disorder	0.22485771650674
Adh5	ENSG00000197894	HP_0001249	Intellectual disability	0.185159507197036
Adh5	ENSG00000197894	HP_0000252	Microcephaly	0.185159507197036
Adh5	ENSG00000197894	HP_0001915	Aplastic anemia	0.185159507197036
Adh5	ENSG00000197894	MONDO_0001149	microcephaly	0.184789927342351
Adh5	ENSG00000197894	HP_0002140	Ischemic stroke	0.158745755953635
Adh5	ENSG00000197894	EFO_0001645	coronary artery disease	0.15831971251004
Adh5	ENSG00000197894	EFO_0004286	venous thromboembolism	0.132468077075211
Adh5	ENSG00000197894	MONDO_0009061	cystic fibrosis	0.103183091873071
Adh5	ENSG00000197894	MONDO_0005180	Parkinson disease	0.100489789099478
Adh5	ENSG00000197894	EFO_0001066	experimental autoimmune encephalomyelitis	0.0900183598834113
Adh5	ENSG00000197894	MONDO_0004979	asthma	0.0831554673040579
Adh5	ENSG00000197894	EFO_0000341	chronic obstructive pulmonary disease	0.0777452288757569
Adh5	ENSG00000197894	EFO_0003914	atherosclerosis	0.0648612644971652
Adh5	ENSG00000197894	EFO_0000616	neoplasm	0.0640028707413448
Adh5	ENSG00000197894	MONDO_0008903	lung cancer	0.0620018331229404
Adh5	ENSG00000197894	HP_0001513	Obesity	0.058800039648522
Adh5	ENSG00000197894	Orphanet_169150	Immunodeficiency due to a late component of complements deficiency	0.0585636237733379
Adh5	ENSG00000197894	MONDO_0002046	alcohol abuse	0.0567480883251218
Adh5	ENSG00000197894	MONDO_0021699	alcohol-induced disorders	0.0520838359306192
Adh5	ENSG00000197894	MONDO_0013487	recurrent Neisseria infections due to factor D deficiency	0.0410751050496578
Adh5	ENSG00000197894	MONDO_0013714	mannose-binding lectin deficiency	0.0401807218013208
Adh5	ENSG00000197894	Orphanet_331226	Autosomal recessive hyper-IgE syndrome due to TYK2 deficiency	0.0401659386071334
Adh5	ENSG00000197894	Orphanet_169446	Autosomal recessive hyper-IgE syndrome	0.0401659386071334
Adh5	ENSG00000197894	MONDO_0012682	immunodeficiency 35	0.0401659386071334
Adh5	ENSG00000197894	Orphanet_70592	Immunodeficiency due to interleukin-1 receptor-associated kinase-4 deficiency	0.038532395649427
Adh5	ENSG00000197894	MONDO_0013427	immunodeficiency 31B	0.0379188930906504
Adh5	ENSG00000197894	Orphanet_391311	Susceptibility to viral and mycobacterial infections	0.0379188930906504
Adh5	ENSG00000197894	MONDO_0013421	type II complement component 8 deficiency	0.0378449771197135
Adh5	ENSG00000197894	EFO_0000612	myocardial infarction	0.0370424401453793
Adh5	ENSG00000197894	MONDO_0013467	immunodeficiency due to ficolin3 deficiency	0.0356348895886989
Adh5	ENSG00000197894	Orphanet_319547	Mendelian susceptibility to mycobacterial diseases due to complete IFNgammaR2 deficiency	0.0348144223112989
Adh5	ENSG00000197894	MONDO_0013953	immunodeficiency 28	0.0348144223112989
Adh5	ENSG00000197894	MONDO_0014456	autosomal recessive severe congenital neutropenia due to JAGN1 deficiency	0.0313847212598249
Adh5	ENSG00000197894	Orphanet_101992	Immunodeficiency due to a complement cascade protein anomaly	0.0309781834196717
Adh5	ENSG00000197894	MONDO_0000078	acrocephalopolysyndactyly	0.030367144726593
Adh5	ENSG00000197894	EFO_0000668	preeclampsia	0.0282728588833797
Adh5	ENSG00000197894	HP_0001297	Stroke	0.0280880689560373
Adh5	ENSG00000197894	EFO_0003060	non-small cell lung carcinoma	0.0272359820688476
Adh5	ENSG00000197894	EFO_0000544	infection	0.0267584769521131
Adh5	ENSG00000197894	MONDO_0007254	breast cancer	0.0265137930130736
Adh5	ENSG00000197894	MONDO_0002491	substance abuse	0.0257449080809979
Adh5	ENSG00000197894	EFO_1002013	alcoholic pancreatitis	0.0253778166883495
Adh5	ENSG00000197894	MONDO_0001056	gastric cancer	0.0250185029407394
Adh5	ENSG00000197894	EFO_0000342	chronic pancreatitis	0.0245990298056723
Adh5	ENSG00000197894	EFO_0000763	viral disease	0.0245565281223835
Adh5	ENSG00000197894	EFO_1000044	pancreatic adenocarcinoma	0.0240226905545056
Adh5	ENSG00000197894	EFO_0000318	cardiomyopathy	0.0222595404878456
Adh5	ENSG00000197894	EFO_0000712	stroke	0.0221747912810821
Adh5	ENSG00000197894	EFO_0000284	benign prostatic hyperplasia	0.0215203807784762
Adh5	ENSG00000197894	EFO_0003875	peripheral vascular disease	0.0215203807784762
Adh5	ENSG00000197894	EFO_0000182	hepatocellular carcinoma	0.0201271537275006
Adh5	ENSG00000197894	EFO_0022976	inherited bone marrow failure syndrome	0.0196084698345798
Adh5	ENSG00000197894	MONDO_0007079	alcohol dependence	0.0176721212921646
Adh5	ENSG00000197894	MONDO_0007804	Pallister-Hall syndrome	0.0173394548489573
Adh5	ENSG00000197894	MONDO_0004992	cancer	0.0169948645396496
Adh5	ENSG00000197894	EFO_1001951	colorectal carcinoma	0.0161186994859762
Adh5	ENSG00000197894	EFO_1000802	alcoholic liver cirrhosis	0.0161108972445995
Adh5	ENSG00000197894	EFO_0002503	cardiac hypertrophy	0.015691744663488
Adh5	ENSG00000197894	MONDO_0005405	childhood onset asthma	0.0153375639694151
Adh5	ENSG00000197894	MONDO_0010031	Sjogren-Larsson syndrome	0.0150184083716471
Adh5	ENSG00000197894	EFO_0000199	oral squamous cell carcinoma	0.0149679841147304
Adh5	ENSG00000197894	EFO_0000571	lung adenocarcinoma	0.0147831941873881
Adh5	ENSG00000197894	HP_0001952	Glucose intolerance	0.0144136143327034
Adh5	ENSG00000197894	EFO_0003890	drug dependence	0.0140440344780187
Adh5	ENSG00000197894	MONDO_0004986	urinary bladder carcinoma	0.0140440344780187
Adh5	ENSG00000197894	HP_0030955	Addictive alcohol use	0.0138592445506763
Adh5	ENSG00000197894	EFO_0000181	head and neck squamous cell carcinoma	0.0134896646959916
Adh5	ENSG00000197894	EFO_0000556	ischemia	0.0133048747686493
Adh5	ENSG00000197894	HP_0100806	Sepsis	0.0124936090655267
Adh5	ENSG00000197894	EFO_0001421	liver disease	0.0123412979586297
Adh5	ENSG00000197894	MONDO_0012382	hyperinsulinemic hypoglycemia, familial, 4	0.0120972372091524
Adh5	ENSG00000197894	EFO_0009492	cardiac arrest	0.011621233208419
Adh5	ENSG00000197894	EFO_1001999	systemic juvenile idiopathic arthritis	0.0115900242429123
Adh5	ENSG00000197894	EFO_0000222	acute myeloid leukemia	0.0114463362081619
Adh5	ENSG00000197894	MONDO_0100096	COVID-19	0.0110873956405411
Adh5	ENSG00000197894	EFO_1000680	mucous membrane pemphigoid	0.0110873956405411
Adh5	ENSG00000197894	EFO_0000565	leukemia	0.0109720045970228
Adh5	ENSG00000197894	MONDO_0019501	Usher syndrome	0.0107178157858564
Adh5	ENSG00000197894	EFO_0003818	lung disease	0.0104200986806937
Adh5	ENSG00000197894	EFO_0000228	adenocarcinoma	0.0100402527189344
Adh5	ENSG00000197894	EFO_0000400	diabetes mellitus	0.0100094543977107
Adh5	ENSG00000197894	MONDO_0019391	Fanconi anemia	0.00990532153609845
Adh5	ENSG00000197894	EFO_0008573	alcoholic liver disease	0.00963665666551822
Adh5	ENSG00000197894	HP_0005528	Bone marrow hypocellularity	0.00961687846317892
Adh5	ENSG00000197894	EFO_0006859	head and neck malignant neoplasia	0.00948588293690735
Adh5	ENSG00000197894	EFO_0000198	myelodysplastic syndrome	0.00939348797323617
Adh5	ENSG00000197894	EFO_0006318	breast ductal adenocarcinoma	0.00886991651243284
Adh5	ENSG00000197894	MONDO_0016168	cryopyrin-associated periodic syndrome	0.00886991651243284
Adh5	ENSG00000197894	HP_0007354	Amyotrophic lateral sclerosis	0.00881858597705997
Adh5	ENSG00000197894	MONDO_0100339	Friedreich ataxia	0.00863133218401972
Adh5	ENSG00000197894	HP_0002863	Myelodysplasia	0.00857219940727017
Adh5	ENSG00000197894	EFO_0000707	squamous cell carcinoma	0.00774064473422959
Adh5	ENSG00000197894	EFO_1001991	pneumonitis	0.00739159709369404
Adh5	ENSG00000197894	EFO_1000003	Zinc deficiency	0.00739159709369404
Adh5	ENSG00000197894	MONDO_0017380	juvenile polyposis syndrome	0.00739159709369404
Adh5	ENSG00000197894	EFO_0000095	chronic lymphocytic leukemia	0.00739159709369404
Adh5	ENSG00000197894	MONDO_0004743	hyperhomocysteinemia	0.00739159709369404
Adh5	ENSG00000197894	MONDO_0007763	nonpapillary renal cell carcinoma	0.00739159709369404
Adh5	ENSG00000197894	EFO_0000713	subarachnoid hemorrhage	0.00739159709369404
Adh5	ENSG00000197894	MONDO_0009214	Fanconi anemia complementation group D2	0.00739159709369404
Adh5	ENSG00000197894	MONDO_0040677	invasive carcinoma	0.00739159709369404
Adh5	ENSG00000197894	MONDO_0019170	polyarteritis nodosa	0.00739159709369404
Adh5	ENSG00000197894	EFO_0006890	fibrosis	0.00739159709369404
Adh5	ENSG00000197894	HP_0000939	Osteoporosis	0.00720680716635169
Adh5	ENSG00000197894	EFO_0008527	steatosis	0.00665243738432463
Adh5	ENSG00000197894	HP_0100256	Senile plaques	0.00665243738432463
Adh5	ENSG00000197894	MONDO_0003783	lymphopenia	0.00634445417208738
Adh5	ENSG00000197894	EFO_0003872	colitis	0.00598514042447726
Adh5	ENSG00000197894	MONDO_0002691	liver cancer	0.0059646082103281
Adh5	ENSG00000197894	EFO_0005414	airway hyperresponsiveness	0.00592691902662106
Adh5	ENSG00000197894	EFO_1001052	myeloid sarcoma	0.00572848774761288
Adh5	ENSG00000197894	EFO_1002048	kidney failure	0.00569768942638915
Adh5	ENSG00000197894	MONDO_0019269	ichthyosis	0.00568946396998614
Adh5	ENSG00000197894	MONDO_0015909	aplastic anemia	0.00567469334654211
Adh5	ENSG00000197894	MONDO_0008315	prostate cancer	0.00554369782027053
Adh5	ENSG00000197894	MONDO_0005147	type 1 diabetes mellitus	0.00554369782027053
Adh5	ENSG00000197894	HP_0001394	Cirrhosis	0.005387242348454
Adh5	ENSG00000197894	EFO_1001375	Myocardial Ischemia	0.00535890789292818
Adh5	ENSG00000197894	EFO_0000319	cardiovascular disease	0.00522079336846051
Adh5	ENSG00000197894	HP_0002637	Cerebral ischemia	0.00517411796558582
Adh5	ENSG00000197894	MONDO_0007576	esophageal cancer	0.00498932803824348
Adh5	ENSG00000197894	EFO_0005577	pharynx cancer	0.00498932803824348
Adh5	ENSG00000197894	MONDO_0005148	type 2 diabetes mellitus	0.00480453811090112
Adh5	ENSG00000197894	MONDO_0020121	muscular dystrophy	0.00480453811090112
Adh5	ENSG00000197894	HP_0003560	Muscular dystrophy	0.00480453811090112
Adh5	ENSG00000197894	EFO_0004244	interstitial lung disease	0.00480453811090112
Adh5	ENSG00000197894	MONDO_0018899	posterior cortical atrophy	0.00461974818355877
Adh5	ENSG00000197894	HP_0100543	Cognitive impairment	0.00458894986233505
Adh5	ENSG00000197894	EFO_0009910	chronic lung disease	0.00443495825621642
Adh5	ENSG00000197894	EFO_0004264	vascular disease	0.00443495825621642
Adh5	ENSG00000197894	EFO_1001461	endothelial dysfunction	0.00443495825621642
Adh5	ENSG00000197894	EFO_0006857	cerebral malaria	0.00443495825621642
Adh5	ENSG00000197894	MONDO_0010679	Duchenne muscular dystrophy	0.00443495825621642
Adh5	ENSG00000197894	EFO_0005140	autoimmune disease	0.00441442604206727
Adh5	ENSG00000197894	HP_0000238	Hydrocephalus	0.00425016832887407
Adh5	ENSG00000197894	MONDO_0005301	multiple sclerosis	0.00425016832887407
Adh5	ENSG00000197894	EFO_0005406	colorectal adenoma	0.00425016832887407
Adh5	ENSG00000197894	EFO_1001249	non-alcoholic steatohepatitis	0.00406537840153172
Adh5	ENSG00000197894	HP_0001876	Pancytopenia	0.00406537840153172
Adh5	ENSG00000197894	MONDO_0002041	fungal infectious disease	0.00406537840153172
Adh5	ENSG00000197894	EFO_0001422	cirrhosis of liver	0.00375739518929447
Adh5	ENSG00000197894	HP_0012758	Neurodevelopmental delay	0.00369579854684702
Adh5	ENSG00000197894	OTAR_0000003	cyst	0.00369579854684702
Adh5	ENSG00000197894	MONDO_0015253	Diamond-Blackfan anemia	0.00369579854684702
Adh5	ENSG00000197894	EFO_0004593	gestational diabetes	0.00369579854684702
Adh5	ENSG00000197894	EFO_1001950	colon carcinoma	0.00369579854684702
Adh5	ENSG00000197894	EFO_0003756	autism spectrum disorder	0.00369579854684702
Adh5	ENSG00000197894	EFO_0000232	adenoma	0.00369579854684702
Adh5	ENSG00000197894	MONDO_0005232	large cell carcinoma	0.00369579854684702
Adh5	ENSG00000197894	EFO_0004198	skin neoplasm	0.00369579854684702
Adh5	ENSG00000197894	EFO_0000637	osteosarcoma	0.00369579854684702
Adh5	ENSG00000197894	EFO_0000519	glioblastoma multiforme	0.00369579854684702
Adh5	ENSG00000197894	MONDO_0002281	macrocytic anemia	0.00369579854684702
Adh5	ENSG00000197894	MONDO_0018661	Zika virus infectious disease	0.00369579854684702
Adh5	ENSG00000197894	HP_0001903	Anemia	0.00369579854684702
Adh5	ENSG00000197894	EFO_0000764	HIV infection	0.00369579854684702
Adh5	ENSG00000197894	MONDO_0002512	papillary adenocarcinoma	0.00369579854684702
Adh5	ENSG00000197894	MONDO_0001083	Fanconi renotubular syndrome	0.00369579854684702
Adh5	ENSG00000197894	HP_0200119	Acute hepatitis	0.00369579854684702
Adh5	ENSG00000197894	MONDO_0004355	childhood leukemia	0.00369579854684702
Adh5	ENSG00000197894	EFO_0002087	fibrosarcoma	0.00369579854684702
Adh5	ENSG00000197894	EFO_0000313	carcinoma	0.00369579854684702
Adh5	ENSG00000197894	MONDO_0008170	ovarian cancer	0.00369579854684702
Adh5	ENSG00000197894	EFO_0003884	chronic kidney disease	0.00369579854684702
Adh5	ENSG00000197894	MONDO_0016006	Cockayne syndrome	0.00367526633269787
Adh5	ENSG00000197894	MONDO_0005575	colorectal cancer	0.00367526633269787
Adh5	ENSG00000197894	EFO_0005772	neurodegenerative disease	0.00349047640535552
Adh5	ENSG00000197894	EFO_0003144	heart failure	0.00349047640535552
Adh5	ENSG00000197894	EFO_0000618	nervous system disease	0.00332621869216232
Adh5	ENSG00000197894	HP_0001395	Hepatic fibrosis	0.00332621869216232
Adh5	ENSG00000197894	EFO_0001356	familial amyotrophic lateral sclerosis	0.00295663883747761
Adh5	ENSG00000197894	EFO_0003869	breast neoplasm	0.00295663883747761
Adh5	ENSG00000197894	EFO_0003839	retinopathy	0.00295663883747761
Adh5	ENSG00000197894	MONDO_0030602	Klebsiella pneumonia	0.00295663883747761
Adh5	ENSG00000197894	EFO_0000349	clear cell renal carcinoma	0.00295663883747761
Adh5	ENSG00000197894	EFO_0005708	renal cell adenocarcinoma	0.00295663883747761
Adh5	ENSG00000197894	MONDO_0004323	muscular atrophy	0.00295663883747761
Adh5	ENSG00000197894	HP_0004326	Cachexia	0.00277184891013526
Adh5	ENSG00000197894	EFO_0004607	duodenal ulcer	0.00277184891013526
Adh5	ENSG00000197894	EFO_0001070	folate deficiency	0.00277184891013526
Adh5	ENSG00000197894	EFO_0007540	animal viral hepatitis	0.00277184891013526
Adh5	ENSG00000197894	MONDO_0005149	pulmonary hypertension	0.00277184891013526
Adh5	ENSG00000197894	MONDO_0000159	bone marrow failure syndrome	0.00275131669598611
Adh5	ENSG00000197894	EFO_0004248	male infertility	0.00258705898279291
Adh5	ENSG00000197894	MONDO_0004784	allergic asthma	0.00258705898279291
Adh5	ENSG00000197894	EFO_1001237	vitamin A deficiency	0.00258705898279291
Adh5	ENSG00000197894	EFO_0000474	epilepsy	0.00221747912810821
Adh5	ENSG00000197894	Orphanet_163690	Hypotonia - cystinuria syndrome	0.00221747912810821
Adh5	ENSG00000197894	MONDO_0016349	congenital hydrocephalus	0.00221747912810821
Adh5	ENSG00000197894	MONDO_0018373	avascular necrosis	0.00221747912810821
Adh5	ENSG00000197894	EFO_0005922	esophageal squamous cell carcinoma	0.00221747912810821
Adh5	ENSG00000197894	EFO_1001795	fusariosis	0.00221747912810821
Adh5	ENSG00000197894	HP_0000717	Autism	0.00221747912810821
Adh5	ENSG00000197894	EFO_0000621	neuroblastoma	0.00221747912810821
Adh5	ENSG00000197894	MONDO_0010592	focal dermal hypoplasia	0.00221747912810821
Adh5	ENSG00000197894	EFO_0001668	human papilloma virus infection	0.00221747912810821
Adh5	ENSG00000197894	MONDO_0000831	thrombotic disease	0.00221747912810821
Adh5	ENSG00000197894	EFO_0000186	invasive breast ductal carcinoma	0.00221747912810821
Adh5	ENSG00000197894	MONDO_0019091	bronchopulmonary dysplasia	0.00221747912810821
Adh5	ENSG00000197894	EFO_0001068	malaria	0.00221747912810821
Adh5	ENSG00000197894	MONDO_0005277	migraine disorder	0.00221747912810821
Adh5	ENSG00000197894	EFO_0009518	complication	0.00221747912810821
Adh5	ENSG00000197894	MONDO_0011669	hypotonia-cystinuria syndrome	0.00221747912810821
Adh5	ENSG00000197894	EFO_0000401	diabetic nephropathy	0.00217384731378512
Adh5	ENSG00000197894	EFO_0002616	macroglobulinemia	0.00206678281981813
Adh5	ENSG00000197894	HP_0003510	Severe short stature	0.00201215698661671
Adh5	ENSG00000197894	HP_0000855	Insulin resistance	0.00201215698661671
Adh5	ENSG00000197894	EFO_0000771	bacterial disease	0.00184789927342351
Adh5	ENSG00000197894	EFO_0000684	respiratory system disease	0.00147831941873881
Adh5	ENSG00000197894	EFO_0008499	DNA repair deficiency	0.00147831941873881
Adh5	ENSG00000197894	MONDO_0020066	Ehlers-Danlos syndrome	0.00147831941873881
Adh5	ENSG00000197894	EFO_0003767	inflammatory bowel disease	0.00147831941873881
Adh5	ENSG00000197894	MONDO_0016060	laryngotracheoesophageal cleft	0.00147831941873881
Adh5	ENSG00000197894	MONDO_0010526	Fabry disease	0.00147831941873881
Adh5	ENSG00000197894	EFO_1001931	oropharynx cancer	0.00147831941873881
Adh5	ENSG00000197894	EFO_0000756	melanoma	0.00147831941873881
Adh5	ENSG00000197894	EFO_0005543	glioma	0.00147831941873881
Adh5	ENSG00000197894	MONDO_0010002	Rothmund-Thomson syndrome	0.00147831941873881
Adh5	ENSG00000197894	HP_0002099	Asthma	0.00147831941873881
Adh5	ENSG00000197894	Orphanet_183678	Hermansky-Pudlak syndrome with neutropenia	0.00147831941873881
Adh5	ENSG00000197894	EFO_0600064	serum lipopolysaccharide activity	0.00147831941873881
Adh5	ENSG00000197894	MONDO_0043797	spinal cord injury	0.00147831941873881
Adh5	ENSG00000197894	EFO_0003896	left ventricular hypertrophy	0.00147831941873881
Adh5	ENSG00000197894	MONDO_0015947	inherited ichthyosis	0.00147831941873881
Adh5	ENSG00000197894	HP_0002204	Pulmonary embolism	0.00147831941873881
Adh5	ENSG00000197894	EFO_0009851	muscle atrophy	0.00147831941873881
Adh5	ENSG00000197894	MONDO_0100192	liver failure	0.00147831941873881
Adh5	ENSG00000197894	HP_0001263	Global developmental delay	0.00147831941873881
Adh5	ENSG00000197894	MONDO_0008021	Cowden syndrome 1	0.00147831941873881
Adh5	ENSG00000197894	HP_0001873	Thrombocytopenia	0.00147831941873881
Adh5	ENSG00000197894	EFO_0007157	aspergillosis	0.00147831941873881
Adh5	ENSG00000197894	EFO_0006500	tubular adenocarcinoma	0.00147831941873881
Adh5	ENSG00000197894	Orphanet_91088	Other metabolic disease	0.00147831941873881
Adh5	ENSG00000197894	MONDO_0043510	brain injury	0.00147831941873881
Adh5	ENSG00000197894	MONDO_0004938	substance dependence	0.00147831941873881
Adh5	ENSG00000197894	HP_0001410	Decreased liver function	0.00147831941873881
Adh5	ENSG00000197894	MONDO_0007943	Nager acrofacial dysostosis	0.00147831941873881
Adh5	ENSG00000197894	EFO_0001064	Down syndrome	0.00147831941873881
Adh5	ENSG00000197894	EFO_0001071	lung carcinoma	0.00147831941873881
Adh5	ENSG00000197894	EFO_0000365	colorectal adenocarcinoma	0.00147831941873881
Adh5	ENSG00000197894	HP_0001268	Mental deterioration	0.00147831941873881
Adh5	ENSG00000197894	EFO_0003817	laryngeal neoplasm	0.00147831941873881
Adh6b	ENSG00000172955	EFO_1000941	frozen shoulder	0.0929085292080435
Adh6b	ENSG00000172955	EFO_0004274	gout	0.0886823731602934
Adh6b	ENSG00000172955	EFO_0001666	aortic aneurysm	0.088114494546067
Adh6b	ENSG00000172955	EFO_0004329	alcohol drinking	0.0814429957594532
Adh6b	ENSG00000172955	EFO_0008579	risk-taking behaviour	0.0651543966075625
Adh6b	ENSG00000172955	MONDO_0021698	alcohol-related disorders	0.0651543966075625
Adh6b	ENSG00000172955	EFO_0000182	hepatocellular carcinoma	0.0606464980419311
Adh6b	ENSG00000172955	EFO_0000280	Barrett's esophagus	0.060553811290815
Adh6b	ENSG00000172955	MONDO_0004992	cancer	0.0489069813662296
Adh6b	ENSG00000172955	EFO_0000616	neoplasm	0.0471162912062737
Adh6b	ENSG00000172955	EFO_0000349	clear cell renal carcinoma	0.0441610252244588
Adh6b	ENSG00000172955	EFO_1000044	pancreatic adenocarcinoma	0.0343709264856773
Adh6b	ENSG00000172955	EFO_0005221	cholangiocarcinoma	0.0192181524436045
Adh6b	ENSG00000172955	EFO_0000681	renal cell carcinoma	0.0170006733154963
Adh6b	ENSG00000172955	MONDO_0003825	kidney oncocytoma	0.0155611088112623
Adh6b	ENSG00000172955	EFO_0004214	Abdominal Aortic Aneurysm	0.0147831941873881
Adh6b	ENSG00000172955	EFO_0000729	ulcerative colitis	0.0138726807964744
Adh6b	ENSG00000172955	EFO_0003817	laryngeal neoplasm	0.0110130690253211
Adh6b	ENSG00000172955	HP_0006554	Acute hepatic failure	0.0102294982939873
Adh6b	ENSG00000172955	EFO_0000640	papillary renal cell carcinoma	0.0100568845608309
Adh6b	ENSG00000172955	EFO_0004194	IGA glomerulonephritis	0.00974288942328386
Adh6b	ENSG00000172955	EFO_1001951	colorectal carcinoma	0.00923949636711754
Adh6b	ENSG00000172955	EFO_0003017	transitional cell carcinoma of kidney	0.00812618328612629
Adh6b	ENSG00000172955	EFO_0000272	astrocytoma	0.00739159709369404
Adh6b	ENSG00000172955	HP_0000789	Infertility	0.00665243738432463
Adh6b	ENSG00000172955	EFO_0009189	hyperthyroidism	0.00591327767495523
Adh6b	ENSG00000172955	EFO_0003086	kidney disease	0.00591327767495523
Adh6b	ENSG00000172955	EFO_0003914	atherosclerosis	0.00591327767495523
Adh6b	ENSG00000172955	EFO_0000335	chromophobe renal cell carcinoma	0.00589286979375346
Adh6b	ENSG00000172955	EFO_0000400	diabetes mellitus	0.005387242348454
Adh6b	ENSG00000172955	EFO_0003095	non-alcoholic fatty liver disease	0.00517411796558583
Adh6b	ENSG00000172955	EFO_1000760	rosacea	0.00509887979218235
Adh6b	ENSG00000172955	MONDO_0800195	achalasia-alacrima syndrome	0.00443495825621642
Adh6b	ENSG00000172955	EFO_1001249	non-alcoholic steatohepatitis	0.00425016832887407
Adh6b	ENSG00000172955	MONDO_0007079	alcohol dependence	0.00425016832887407
Adh6b	ENSG00000172955	MONDO_0007254	breast cancer	0.00422963611472492
Adh6b	ENSG00000172955	MONDO_0007763	nonpapillary renal cell carcinoma	0.00406537840153172
Adh6b	ENSG00000172955	MONDO_0011962	endometrial cancer	0.00369579854684702
Adh6b	ENSG00000172955	HP_0001396	Cholestasis	0.00369579854684702
Adh6b	ENSG00000172955	EFO_1000350	Malignant Bone Neoplasm	0.00369579854684702
Adh6b	ENSG00000172955	HP_0100526	Neoplasm of the lung	0.00369579854684702
Adh6b	ENSG00000172955	EFO_0000771	bacterial disease	0.00369579854684702
Adh6b	ENSG00000172955	EFO_0003060	non-small cell lung carcinoma	0.00351100861950467
Adh6b	ENSG00000172955	MONDO_0001056	gastric cancer	0.00295663883747761
Adh6b	ENSG00000172955	MONDO_0002404	liver hemangioma	0.00269312381866978
Adh6b	ENSG00000172955	EFO_0000384	Crohn's disease	0.0026797788366365
Adh6b	ENSG00000172955	MONDO_0004975	Alzheimer disease	0.00258705898279291
Adh6b	ENSG00000172955	EFO_1000024	chronic rhinosinusitis	0.00255898882972711
Adh6b	ENSG00000172955	MONDO_0005575	colorectal cancer	0.00225694570666633
Adh6b	ENSG00000172955	EFO_0000222	acute myeloid leukemia	0.00221747912810821
Adh6b	ENSG00000172955	HP_0003074	Hyperglycemia	0.00221747912810821
Adh6b	ENSG00000172955	EFO_1001345	Hepatitis, Alcoholic	0.00221747912810821
Adh6b	ENSG00000172955	MONDO_0004126	thyroiditis	0.00221747912810821
Adh6b	ENSG00000172955	EFO_0000540	immune system disease	0.00221747912810821
Adh6b	ENSG00000172955	EFO_1000041	nephrosclerosis	0.00203101868867114
Adh6b	ENSG00000172955	EFO_0000365	colorectal adenocarcinoma	0.00189835724947623
Adh6b	ENSG00000172955	EFO_0000676	psoriasis	0.00186383722285922
Adh6b	ENSG00000172955	EFO_0001067	parasitic infection	0.00147831941873881
Adh6b	ENSG00000172955	HP_0000938	Osteopenia	0.00147831941873881
Adh6b	ENSG00000172955	HP_0003228	Hypernatremia	0.00147831941873881
Adh6b	ENSG00000172955	MONDO_0004986	urinary bladder carcinoma	0.00147831941873881
Adh6b	ENSG00000172955	EFO_0000544	infection	0.00147831941873881
Adh6b	ENSG00000172955	HP_0002090	Pneumonia	0.00147831941873881
Adh6b	ENSG00000172955	MONDO_0002691	liver cancer	0.00147831941873881
Adh6b	ENSG00000172955	HP_0001513	Obesity	0.00147831941873881
Adh6b	ENSG00000172955	EFO_0003106	pneumonia	0.00147831941873881
Adh6b	ENSG00000172955	EFO_0009518	complication	0.00147831941873881
Adh6b	ENSG00000172955	HP_0002902	Hyponatremia	0.00147831941873881
Adh6b	ENSG00000172955	EFO_0003890	drug dependence	0.00147831941873881
Adh6b	ENSG00000172955	EFO_0000768	idiopathic pulmonary fibrosis	0.00145331632355279
Adh6b	ENSG00000172955	MONDO_0009061	cystic fibrosis	0.00124015427184597
Adh7	ENSG00000196344	EFO_0002916	esophageal carcinoma	0.376801867981721
Adh7	ENSG00000196344	EFO_0007493	spondylolisthesis	0.298047434949139
Adh7	ENSG00000196344	EFO_0003893	ovarian neoplasm	0.296322875994679
Adh7	ENSG00000196344	EFO_0009105	high altitude adaptation	0.290099620836767
Adh7	ENSG00000196344	EFO_0000181	head and neck squamous cell carcinoma	0.064405453048062
Adh7	ENSG00000196344	EFO_0000178	gastric carcinoma	0.0475649272979211
Adh7	ENSG00000196344	EFO_0003060	non-small cell lung carcinoma	0.0428568122764982
Adh7	ENSG00000196344	EFO_0005922	esophageal squamous cell carcinoma	0.0425094855301174
Adh7	ENSG00000196344	MONDO_0021699	alcohol-induced disorders	0.0416998099655667
Adh7	ENSG00000196344	MONDO_0030684	hypogonadotropic hypogonadism 27 without anosmia	0.0334987180286214
Adh7	ENSG00000196344	MONDO_0002974	cervical cancer	0.0304698057973388
Adh7	ENSG00000196344	EFO_1000660	acanthosis nigricans	0.0269793293919832
Adh7	ENSG00000196344	EFO_0000676	psoriasis	0.0267078139417304
Adh7	ENSG00000196344	EFO_0000199	oral squamous cell carcinoma	0.0263920270188325
Adh7	ENSG00000196344	MONDO_0007079	alcohol dependence	0.0254804777590953
Adh7	ENSG00000196344	EFO_0000616	neoplasm	0.0251561180446184
Adh7	ENSG00000196344	MONDO_0001639	deficiency anemia	0.0238895015449524
Adh7	ENSG00000196344	MONDO_0021698	alcohol-related disorders	0.0223303022233386
Adh7	ENSG00000196344	EFO_1000906	dry eye syndrome	0.0199573121529739
Adh7	ENSG00000196344	MONDO_0004992	cancer	0.0173991808893662
Adh7	ENSG00000196344	MONDO_0001056	gastric cancer	0.0171274967517227
Adh7	ENSG00000196344	EFO_0006859	head and neck malignant neoplasia	0.0170163191334415
Adh7	ENSG00000196344	EFO_0004252	nasopharyngeal neoplasm	0.0145668934511464
Adh7	ENSG00000196344	EFO_1000961	Helicobacter pylori infectious disease	0.0122782640611918
Adh7	ENSG00000196344	MONDO_0005090	schizophrenia	0.0118265553499105
Adh7	ENSG00000196344	EFO_0008573	alcoholic liver disease	0.0114569754952258
Adh7	ENSG00000196344	EFO_0000707	squamous cell carcinoma	0.0105024328594318
Adh7	ENSG00000196344	EFO_1000796	adrenal cortex carcinoma	0.00960907622180225
Adh7	ENSG00000196344	EFO_1000044	pancreatic adenocarcinoma	0.00739159709369404
Adh7	ENSG00000196344	EFO_0000217	gastritis	0.00739159709369404
Adh7	ENSG00000196344	EFO_0000612	myocardial infarction	0.00739159709369404
Adh7	ENSG00000196344	MONDO_0019353	Stargardt disease	0.00739159709369404
Adh7	ENSG00000196344	MONDO_0004790	fatty liver disease	0.00739159709369404
Adh7	ENSG00000196344	MONDO_0018998	Leber congenital amaurosis	0.00739159709369404
Adh7	ENSG00000196344	MONDO_0011382	sickle cell disease	0.00739159709369404
Adh7	ENSG00000196344	EFO_0000503	gastric adenocarcinoma	0.00702201723900934
Adh7	ENSG00000196344	MONDO_0004938	substance dependence	0.00702201723900934
Adh7	ENSG00000196344	MONDO_0002046	alcohol abuse	0.00665243738432463
Adh7	ENSG00000196344	EFO_0000478	esophageal adenocarcinoma	0.00616626443888531
Adh7	ENSG00000196344	EFO_0000228	adenocarcinoma	0.00607753538814843
Adh7	ENSG00000196344	EFO_1001249	non-alcoholic steatohepatitis	0.00517411796558583
Adh7	ENSG00000196344	EFO_0003894	acne	0.00517411796558583
Adh7	ENSG00000196344	EFO_1001237	vitamin A deficiency	0.00480453811090112
Adh7	ENSG00000196344	EFO_0003095	non-alcoholic fatty liver disease	0.00475074370983035
Adh7	ENSG00000196344	EFO_0008501	dysplasia	0.00429472262717173
Adh7	ENSG00000196344	EFO_0000280	Barrett's esophagus	0.00425016832887407
Adh7	ENSG00000196344	EFO_1001951	colorectal carcinoma	0.00425016832887407
Adh7	ENSG00000196344	EFO_0000232	adenoma	0.00406537840153172
Adh7	ENSG00000196344	EFO_0000660	polycystic ovary syndrome	0.00406537840153172
Adh7	ENSG00000196344	EFO_0006352	laryngeal squamous cell carcinoma	0.00369579854684702
Adh7	ENSG00000196344	EFO_0000313	carcinoma	0.00369579854684702
Adh7	ENSG00000196344	EFO_0004288	colonic neoplasm	0.00369579854684702
Adh7	ENSG00000196344	MONDO_0005148	type 2 diabetes mellitus	0.00369579854684702
Adh7	ENSG00000196344	EFO_0000195	metabolic syndrome	0.00369579854684702
Adh7	ENSG00000196344	EFO_0003033	bacteriemia	0.00369579854684702
Adh7	ENSG00000196344	EFO_0000341	chronic obstructive pulmonary disease	0.00369579854684702
Adh7	ENSG00000196344	EFO_0000717	systemic scleroderma	0.00369579854684702
Adh7	ENSG00000196344	MONDO_0001515	corneal degeneration	0.00369579854684702
Adh7	ENSG00000196344	EFO_0003768	nicotine dependence	0.00369579854684702
Adh7	ENSG00000196344	EFO_1001950	colon carcinoma	0.00369579854684702
Adh7	ENSG00000196344	MONDO_0008903	lung cancer	0.00369579854684702
Adh7	ENSG00000196344	EFO_0008601	pemphigus foliaceus	0.00369579854684702
Adh7	ENSG00000196344	MONDO_0018177	glioblastoma	0.00369579854684702
Adh7	ENSG00000196344	MONDO_0005147	type 1 diabetes mellitus	0.00369579854684702
Adh7	ENSG00000196344	EFO_0000756	melanoma	0.00351100861950467
Adh7	ENSG00000196344	EFO_0000284	benign prostatic hyperplasia	0.00351100861950467
Adh7	ENSG00000196344	EFO_0000182	hepatocellular carcinoma	0.00332621869216232
Adh7	ENSG00000196344	EFO_1001050	multiple system atrophy	0.00295663883747761
Adh7	ENSG00000196344	Orphanet_309005	Disorder of lipid metabolism	0.00277184891013526
Adh7	ENSG00000196344	MONDO_0004975	Alzheimer disease	0.00258705898279291
Adh7	ENSG00000196344	MONDO_0005180	Parkinson disease	0.00258705898279291
Adh7	ENSG00000196344	EFO_0000681	renal cell carcinoma	0.00221747912810821
Adh7	ENSG00000196344	EFO_0004718	vascular dementia	0.00221747912810821
Adh7	ENSG00000196344	MONDO_0016168	cryopyrin-associated periodic syndrome	0.00221747912810821
Adh7	ENSG00000196344	MONDO_0037871	amino acid metabolism disease	0.00221747912810821
Adh7	ENSG00000196344	EFO_0000304	breast adenocarcinoma	0.00221747912810821
Adh7	ENSG00000196344	MONDO_0005299	brain ischemia	0.00221747912810821
Adh7	ENSG00000196344	EFO_0001422	cirrhosis of liver	0.00221747912810821
Adh7	ENSG00000196344	EFO_1000826	atrophic gastritis	0.00221747912810821
Adh7	ENSG00000196344	MONDO_0007254	breast cancer	0.00184789927342351
Adh7	ENSG00000196344	EFO_1000024	chronic rhinosinusitis	0.00149145590613181
Adh7	ENSG00000196344	MONDO_0008315	prostate cancer	0.00147831941873881
Adh7	ENSG00000196344	MONDO_0004588	night blindness	0.00147831941873881
Adh7	ENSG00000196344	MONDO_0000527	colon adenoma	0.00147831941873881
Adh7	ENSG00000196344	EFO_0005570	oral cavity cancer	0.00147831941873881
Adh7	ENSG00000196344	EFO_0001365	age-related macular degeneration	0.00147831941873881
Adh7	ENSG00000196344	EFO_1000391	Nasal Cavity Polyp	0.00147831941873881
Adh7	ENSG00000196344	MONDO_0018899	posterior cortical atrophy	0.00147831941873881
Adh7	ENSG00000196344	EFO_0004240	heroin dependence	0.00147831941873881
Adh7	ENSG00000196344	EFO_0000678	pterygium	0.00147831941873881
Adh7	ENSG00000196344	MONDO_0004580	retinal degeneration	0.00147831941873881
Adh7	ENSG00000196344	MONDO_0010200	Wilson disease	0.00147831941873881
Adh7	ENSG00000196344	EFO_0003839	retinopathy	0.00147831941873881
Adh7	ENSG00000196344	EFO_1000049	pulmonary tuberculosis	0.00147831941873881
Adh7	ENSG00000196344	EFO_0020028	autosomal dominant retinitis pigmentosa	0.00147831941873881
Adh7	ENSG00000196344	EFO_0000400	diabetes mellitus	0.00147831941873881
Adh7	ENSG00000196344	HP_0001272	Cerebellar atrophy	0.00147831941873881
Adh7	ENSG00000196344	EFO_0001068	malaria	0.00147831941873881
Adh7	ENSG00000196344	MONDO_0007804	Pallister-Hall syndrome	0.00147831941873881
Adh7	ENSG00000196344	MONDO_0021661	coronary atherosclerosis	0.00147831941873881
Adh7	ENSG00000196344	EFO_0003890	drug dependence	0.00147831941873881
Aimp1	ENSG00000164022	MONDO_0009843	hypomyelinating leukodystrophy 3	0.780684712365925
Aimp1	ENSG00000164022	Orphanet_280293	Pelizaeus-Merzbacher-like disease due to AIMP1 mutation	0.723343910092309
Aimp1	ENSG00000164022	Orphanet_289494	Hypomyelinating leukodystrophy with or without oligondontia and/or hypogonadism	0.659180740876215
Aimp1	ENSG00000164022	MONDO_0019046	leukodystrophy	0.37213868187304
Aimp1	ENSG00000164022	MONDO_0019502	autosomal recessive non-syndromic intellectual disability	0.369579854684702
Aimp1	ENSG00000164022	HP_0001252	Hypotonia	0.340013466309926
Aimp1	ENSG00000164022	MONDO_0004979	asthma	0.281623999648522
Aimp1	ENSG00000164022	EFO_0000508	genetic disorder	0.191831370577072
Aimp1	ENSG00000164022	MONDO_0004571	intestinal impaction	0.160837663346019
Aimp1	ENSG00000164022	HP_0011712	Complete right bundle branch block	0.149065175442716
Aimp1	ENSG00000164022	EFO_0004191	androgenetic alopecia	0.130242931939417
Aimp1	ENSG00000164022	EFO_0000616	neoplasm	0.104038825115473
Aimp1	ENSG00000164022	EFO_0000519	glioblastoma multiforme	0.0963204184087581
Aimp1	ENSG00000164022	MONDO_0009685	Miyoshi myopathy	0.0750041782868453
Aimp1	ENSG00000164022	EFO_0005952	non-Hodgkins lymphoma	0.0739159709369404
Aimp1	ENSG00000164022	EFO_0007585	Cannabis use	0.0668285098940859
Aimp1	ENSG00000164022	HP_0011713	Left bundle branch block	0.0622131663442843
Aimp1	ENSG00000164022	MONDO_0004907	alopecia	0.061477409580719
Aimp1	ENSG00000164022	EFO_1000973	hyperpituitarism	0.05581506958532
Aimp1	ENSG00000164022	EFO_0005543	glioma	0.0506142076589828
Aimp1	ENSG00000164022	EFO_0002496	actinic keratosis	0.0504785016775951
Aimp1	ENSG00000164022	HP_0008066	Abnormal blistering of the skin	0.0451493381585753
Aimp1	ENSG00000164022	MONDO_0100096	COVID-19	0.0443495825621642
Aimp1	ENSG00000164022	HP_0002725	Systemic lupus erythematosus	0.0441366635014375
Aimp1	ENSG00000164022	EFO_1001249	non-alcoholic steatohepatitis	0.0388058847418937
Aimp1	ENSG00000164022	EFO_1001754	Abruptio Placentae	0.0380884219456047
Aimp1	ENSG00000164022	GO_0050896	response to stimulus	0.0373681489511242
Aimp1	ENSG00000164022	MONDO_0004975	Alzheimer disease	0.0370684487805926
Aimp1	ENSG00000164022	EFO_0003060	non-small cell lung carcinoma	0.0366500022562329
Aimp1	ENSG00000164022	EFO_0000756	melanoma	0.0365319596700793
Aimp1	ENSG00000164022	Orphanet_983	Testicular regression syndrome	0.0353614004962323
Aimp1	ENSG00000164022	MONDO_0016853	ring chromosome Y	0.0349400794618917
Aimp1	ENSG00000164022	EFO_0009518	complication	0.0336075933884623
Aimp1	ENSG00000164022	MONDO_0016281	46,XX ovotesticular disorder of sex development	0.0333434944896538
Aimp1	ENSG00000164022	MONDO_0007254	breast cancer	0.0331855533977777
Aimp1	ENSG00000164022	MONDO_0005575	colorectal cancer	0.0329679573829715
Aimp1	ENSG00000164022	EFO_0003781	carotid artery disease	0.0315638213845943
Aimp1	ENSG00000164022	EFO_0002571	medical procedure	0.0313901142603541
Aimp1	ENSG00000164022	EFO_0009888	trauma complication	0.0313901142603541
Aimp1	ENSG00000164022	MONDO_0015607	partial chromosome Y deletion	0.030608603564987
Aimp1	ENSG00000164022	EFO_0003918	obstructive sleep apnea	0.0303055480841456
Aimp1	ENSG00000164022	EFO_0000544	infection	0.0298793365235652
Aimp1	ENSG00000164022	MONDO_0021454	benign neoplasm of eye	0.0293785960049872
Aimp1	ENSG00000164022	MONDO_0004992	cancer	0.0277995518869362
Aimp1	ENSG00000164022	MONDO_0008800	microphthalmia with limb anomalies	0.0273489092466679
Aimp1	ENSG00000164022	MONDO_0018177	glioblastoma	0.0266077635926397
Aimp1	ENSG00000164022	EFO_0000182	hepatocellular carcinoma	0.0256652676864376
Aimp1	ENSG00000164022	EFO_0000668	preeclampsia	0.0251314301185597
Aimp1	ENSG00000164022	MONDO_0019170	polyarteritis nodosa	0.0245482250420235
Aimp1	ENSG00000164022	EFO_0003770	diabetic retinopathy	0.0236531106998209
Aimp1	ENSG00000164022	EFO_0001066	experimental autoimmune encephalomyelitis	0.0212303094302212
Aimp1	ENSG00000164022	HP_0002637	Cerebral ischemia	0.021066051717028
Aimp1	ENSG00000164022	EFO_0001645	coronary artery disease	0.0206964718623433
Aimp1	ENSG00000164022	EFO_1001951	colorectal carcinoma	0.0203591275838728
Aimp1	ENSG00000164022	MONDO_0020950	viral eye infection	0.0194234587232255
Aimp1	ENSG00000164022	EFO_0006352	laryngeal squamous cell carcinoma	0.0193721440497231
Aimp1	ENSG00000164022	HP_0000554	Uveitis	0.0188485725889198
Aimp1	ENSG00000164022	MONDO_0002122	neuritis	0.0188485725889198
Aimp1	ENSG00000164022	EFO_0000272	astrocytoma	0.0184789927342351
Aimp1	ENSG00000164022	MONDO_0011855	granular corneal dystrophy type II	0.0177398330248657
Aimp1	ENSG00000164022	EFO_0000673	prostate adenocarcinoma	0.017370253170181
Aimp1	ENSG00000164022	EFO_0005140	autoimmune disease	0.017298390420659
Aimp1	ENSG00000164022	EFO_0000181	head and neck squamous cell carcinoma	0.0170387197514952
Aimp1	ENSG00000164022	EFO_0007328	influenza	0.0155223538967575
Aimp1	ENSG00000164022	EFO_0003819	dental caries	0.0155223538967575
Aimp1	ENSG00000164022	MONDO_0007473	Duane retraction syndrome	0.0155223538967575
Aimp1	ENSG00000164022	MONDO_0005148	type 2 diabetes mellitus	0.0149269196864321
Aimp1	ENSG00000164022	EFO_0000464	emphysema	0.0148323545235954
Aimp1	ENSG00000164022	MONDO_0007804	Pallister-Hall syndrome	0.0145984042600457
Aimp1	ENSG00000164022	MONDO_0005147	type 1 diabetes mellitus	0.0140645666921678
Aimp1	ENSG00000164022	EFO_0001361	pulmonary arterial hypertension	0.0133048747686493
Aimp1	ENSG00000164022	EFO_0005772	neurodegenerative disease	0.0129569210155773
Aimp1	ENSG00000164022	MONDO_0001056	gastric cancer	0.0121653368833714
Aimp1	ENSG00000164022	MONDO_0002635	periodontal disorder	0.0120729419197003
Aimp1	ENSG00000164022	EFO_1001968	soft tissue sarcoma	0.0118265553499105
Aimp1	ENSG00000164022	HP_0200134	Epileptic encephalopathy	0.0118265553499105
Aimp1	ENSG00000164022	EFO_0002087	fibrosarcoma	0.0117038947917979
Aimp1	ENSG00000164022	EFO_0000618	nervous system disease	0.0111592583900631
Aimp1	ENSG00000164022	EFO_0000203	monoclonal gammopathy	0.0110873956405411
Aimp1	ENSG00000164022	HP_0002240	Hepatomegaly	0.0103482359311717
Aimp1	ENSG00000164022	EFO_0001064	Down syndrome	0.0101634460038293
Aimp1	ENSG00000164022	HP_0007716	Uveal melanoma	0.00997865607648695
Aimp1	ENSG00000164022	EFO_1002050	nephritis	0.00997865607648695
Aimp1	ENSG00000164022	MONDO_0015492	anti-neutrophil cytoplasmic antibody-associated vasculitis	0.00997865607648695
Aimp1	ENSG00000164022	EFO_0000537	hypertension	0.00923949636711754
Aimp1	ENSG00000164022	EFO_0000632	oligodendroglioma	0.00923949636711754
Aimp1	ENSG00000164022	EFO_0000763	viral disease	0.00921136723373321
Aimp1	ENSG00000164022	HP_0001596	Alopecia	0.00886991651243284
Aimp1	ENSG00000164022	EFO_0003014	breast fibrocystic disease	0.00886991651243284
Aimp1	ENSG00000164022	MONDO_0008315	prostate cancer	0.00886991651243284
Aimp1	ENSG00000164022	EFO_0000400	diabetes mellitus	0.00883911819120912
Aimp1	ENSG00000164022	EFO_0000574	lymphoma	0.00870052574570235
Aimp1	ENSG00000164022	EFO_0003914	atherosclerosis	0.00837714337285324
Aimp1	ENSG00000164022	MONDO_0017226	Pelizaeus-Merzbacher-like disease	0.00829501451625664
Aimp1	ENSG00000164022	MONDO_0016471	pachyonychia congenita	0.00813075680306344
Aimp1	ENSG00000164022	MONDO_0019091	bronchopulmonary dysplasia	0.00811022458891429
Aimp1	ENSG00000164022	EFO_0001378	multiple myeloma	0.00801992620210231
Aimp1	ENSG00000164022	EFO_0004256	neuromyelitis optica	0.00739159709369404
Aimp1	ENSG00000164022	EFO_1001991	pneumonitis	0.00739159709369404
Aimp1	ENSG00000164022	EFO_0022597	aging	0.00739159709369404
Aimp1	ENSG00000164022	EFO_0004238	hearing loss	0.00739159709369404
Aimp1	ENSG00000164022	HP_0001258	Spastic paraplegia	0.00739159709369404
Aimp1	ENSG00000164022	EFO_0008526	status epilepticus	0.00739159709369404
Aimp1	ENSG00000164022	EFO_0009910	chronic lung disease	0.00739159709369404
Aimp1	ENSG00000164022	EFO_0000612	myocardial infarction	0.00702201723900934
Aimp1	ENSG00000164022	HP_0001744	Splenomegaly	0.00665243738432463
Aimp1	ENSG00000164022	HP_0001370	Rheumatoid arthritis	0.00665243738432463
Aimp1	ENSG00000164022	EFO_0003818	lung disease	0.00646764745698228
Aimp1	ENSG00000164022	EFO_0000305	breast carcinoma	0.00639087341530057
Aimp1	ENSG00000164022	EFO_1001461	endothelial dysfunction	0.00597487431740268
Aimp1	ENSG00000164022	MONDO_0013730	graft versus host disease	0.00517411796558583
Aimp1	ENSG00000164022	EFO_1000653	sarcopenia	0.00517411796558583
Aimp1	ENSG00000164022	MONDO_0043510	brain injury	0.00498932803824348
Aimp1	ENSG00000164022	EFO_0000764	HIV infection	0.00461974818355877
Aimp1	ENSG00000164022	EFO_1001375	Myocardial Ischemia	0.00443495825621642
Aimp1	ENSG00000164022	MONDO_0100135	Dravet syndrome	0.00443495825621642
Aimp1	ENSG00000164022	EFO_0003086	kidney disease	0.00443495825621642
Aimp1	ENSG00000164022	EFO_0004190	open-angle glaucoma	0.00443495825621642
Aimp1	ENSG00000164022	EFO_0004610	acute lung injury	0.00443495825621642
Aimp1	ENSG00000164022	MONDO_0002367	kidney cancer	0.00443495825621642
Aimp1	ENSG00000164022	HP_0025324	Arterial occlusion	0.00443495825621642
Aimp1	ENSG00000164022	MONDO_0008170	ovarian cancer	0.00425016832887407
Aimp1	ENSG00000164022	HP_0000252	Microcephaly	0.0039089229297152
Aimp1	ENSG00000164022	EFO_0000341	chronic obstructive pulmonary disease	0.0039089229297152
Aimp1	ENSG00000164022	EFO_0003893	ovarian neoplasm	0.00369579854684702
Aimp1	ENSG00000164022	EFO_0000228	adenocarcinoma	0.00369579854684702
Aimp1	ENSG00000164022	MONDO_0002026	candidiasis	0.00369579854684702
Aimp1	ENSG00000164022	EFO_1001069	ocular hypertension	0.00369579854684702
Aimp1	ENSG00000164022	EFO_0004906	lymph node metastatic carcinoma	0.00369579854684702
Aimp1	ENSG00000164022	EFO_0000313	carcinoma	0.00369579854684702
Aimp1	ENSG00000164022	HP_0000365	Hearing impairment	0.00369579854684702
Aimp1	ENSG00000164022	EFO_0005537	triple-negative breast cancer	0.00369579854684702
Aimp1	ENSG00000164022	EFO_1001364	Lymphatic Metastasis	0.00369579854684702
Aimp1	ENSG00000164022	HP_0001513	Obesity	0.00351100861950467
Aimp1	ENSG00000164022	EFO_1000782	altitude sickness	0.00295663883747761
Aimp1	ENSG00000164022	MONDO_0005499	brain glioma	0.00295663883747761
Aimp1	ENSG00000164022	EFO_1001052	myeloid sarcoma	0.00295663883747761
Aimp1	ENSG00000164022	EFO_1001469	Mantle cell lymphoma	0.00295663883747761
Aimp1	ENSG00000164022	MONDO_0005178	osteoarthritis	0.00295663883747761
Aimp1	ENSG00000164022	EFO_0001668	human papilloma virus infection	0.00295663883747761
Aimp1	ENSG00000164022	HP_0001249	Intellectual disability	0.00293610662332846
Aimp1	ENSG00000164022	EFO_0002422	benign neoplasm	0.00293610662332846
Aimp1	ENSG00000164022	EFO_0000691	sarcoma	0.00277184891013526
Aimp1	ENSG00000164022	EFO_0008583	acute myocardial infarction	0.00277184891013526
Aimp1	ENSG00000164022	MP_0001845	inflammation	0.00277184891013526
Aimp1	ENSG00000164022	EFO_0000474	epilepsy	0.00275131669598611
Aimp1	ENSG00000164022	EFO_1000478	Pituitary Gland Adenoma	0.00275131669598611
Aimp1	ENSG00000164022	MONDO_0100319	COVID-19–associated multisystem inflammatory syndrome in adults	0.00258705898279291
Aimp1	ENSG00000164022	EFO_0009709	metastatic neoplasm	0.00258705898279291
Aimp1	ENSG00000164022	HP_0001263	Global developmental delay	0.00258705898279291
Aimp1	ENSG00000164022	MONDO_0008903	lung cancer	0.00221747912810821
Aimp1	ENSG00000164022	EFO_1000359	Malignant Pancreatic Neoplasm	0.00221747912810821
Aimp1	ENSG00000164022	MONDO_0004323	muscular atrophy	0.00221747912810821
Aimp1	ENSG00000164022	EFO_0000365	colorectal adenocarcinoma	0.00221747912810821
Aimp1	ENSG00000164022	EFO_1001770	Carcinoma, Lewis Lung	0.00221747912810821
Aimp1	ENSG00000164022	EFO_0005761	lupus nephritis	0.00221747912810821
Aimp1	ENSG00000164022	EFO_0000304	breast adenocarcinoma	0.00221747912810821
Aimp1	ENSG00000164022	MONDO_0043771	radiodermatitis	0.00221747912810821
Aimp1	ENSG00000164022	MONDO_0005184	pancreatic ductal adenocarcinoma	0.00221747912810821
Aimp1	ENSG00000164022	HP_0001685	Myocardial fibrosis	0.00221747912810821
Aimp1	ENSG00000164022	EFO_0003100	peripheral neuropathy	0.00221747912810821
Aimp1	ENSG00000164022	EFO_0000765	AIDS	0.00221747912810821
Aimp1	ENSG00000164022	HP_0002352	Leukoencephalopathy	0.00221747912810821
Aimp1	ENSG00000164022	MONDO_0002041	fungal infectious disease	0.00221747912810821
Aimp1	ENSG00000164022	HP_0002059	Cerebral atrophy	0.00221747912810821
Aimp1	ENSG00000164022	HP_0100543	Cognitive impairment	0.00221747912810821
Aimp1	ENSG00000164022	EFO_0000540	immune system disease	0.00221747912810821
Aimp1	ENSG00000164022	EFO_0007524	trichuriasis	0.00221747912810821
Aimp1	ENSG00000164022	HP_0001667	Right ventricular hypertrophy	0.00221747912810821
Aimp1	ENSG00000164022	EFO_0003144	heart failure	0.00221747912810821
Aimp1	ENSG00000164022	MONDO_0005149	pulmonary hypertension	0.00221747912810821
Aimp1	ENSG00000164022	EFO_0003860	pancreatic neoplasm	0.00221747912810821
Aimp1	ENSG00000164022	EFO_0000275	atrial fibrillation	0.00221747912810821
Aimp1	ENSG00000164022	EFO_0009386	central nervous system disease	0.00221747912810821
Aimp1	ENSG00000164022	EFO_0006803	vasculitis	0.00221747912810821
Aimp1	ENSG00000164022	EFO_0009675	melanocytic nevus	0.00221747912810821
Aimp1	ENSG00000164022	EFO_0000555	irritable bowel syndrome	0.00221747912810821
Aimp1	ENSG00000164022	MONDO_0019037	progressive supranuclear palsy	0.00165940982259282
Aimp1	ENSG00000164022	HP_0002120	Cerebral cortical atrophy	0.00147831941873881
Aimp1	ENSG00000164022	EFO_0003047	hepatitis C virus infection	0.00147831941873881
Aimp1	ENSG00000164022	EFO_0000571	lung adenocarcinoma	0.00147831941873881
Aimp1	ENSG00000164022	MONDO_0003783	lymphopenia	0.00147831941873881
Aimp1	ENSG00000164022	EFO_0007224	coronavirus infectious disease	0.00147831941873881
Aimp1	ENSG00000164022	EFO_1001050	multiple system atrophy	0.00147831941873881
Aimp1	ENSG00000164022	EFO_0020092	neuroinflammatory disorder	0.00147831941873881
Aimp1	ENSG00000164022	EFO_0001071	lung carcinoma	0.00147831941873881
Aimp1	ENSG00000164022	MONDO_0005090	schizophrenia	0.00147831941873881
Aimp1	ENSG00000164022	EFO_1001245	Yersinia infectious disease	0.00147831941873881
Aimp1	ENSG00000164022	EFO_0009463	infarction	0.00147831941873881
Aimp1	ENSG00000164022	EFO_0004197	hepatitis B virus infection	0.00147831941873881
Aimp1	ENSG00000164022	MONDO_0044970	mitochondrial disease	0.00147831941873881
Aimp1	ENSG00000164022	EFO_1000637	acute respiratory distress syndrome	0.00147831941873881
Aimp1	ENSG00000164022	MONDO_0018612	congenital hypothyroidism	0.00147831941873881
Aimp1	ENSG00000164022	HP_0000855	Insulin resistance	0.00147831941873881
Arhgef38	ENSG00000236699	EFO_1000649	estrogen-receptor positive breast cancer	0.329348355100552
Arhgef38	ENSG00000236699	EFO_0004616	osteoarthritis, knee	0.307571621112823
Arhgef38	ENSG00000236699	EFO_1000786	osteoarthritis, hip	0.307571621112823
Arhgef38	ENSG00000236699	EFO_0000341	chronic obstructive pulmonary disease	0.279785751578608
Arhgef38	ENSG00000236699	EFO_0009666	enthesopathy	0.137417413902668
Arhgef38	ENSG00000236699	MONDO_0018899	posterior cortical atrophy	0.0758761814217597
Arhgef38	ENSG00000236699	MONDO_0859149	hypertriglyceridemia 2	0.0632425047336462
Arhgef38	ENSG00000236699	EFO_0004911	familial hypercholesterolemia	0.0556517451627054
Arhgef38	ENSG00000236699	EFO_0000280	Barrett's esophagus	0.0556143765329539
Arhgef38	ENSG00000236699	Orphanet_79211	Combined hyperlipidemia	0.0451922246308453
Arhgef38	ENSG00000236699	EFO_0000537	hypertension	0.0451591684029784
Arhgef38	ENSG00000236699	MONDO_0030839	thyroid hormone metabolism, abnormal, 2	0.0448891691500039
Arhgef38	ENSG00000236699	MONDO_0020748	sitosterolemia 2	0.0430930110562362
Arhgef38	ENSG00000236699	MONDO_0008863	sitosterolemia	0.0430930110562362
Arhgef38	ENSG00000236699	MONDO_0018328	homozygous familial hypercholesterolemia	0.0428121303666759
Arhgef38	ENSG00000236699	EFO_0005670	smoking initiation	0.0425022512981502
Arhgef38	ENSG00000236699	EFO_0000478	esophageal adenocarcinoma	0.0417107823997155
Arhgef38	ENSG00000236699	MONDO_0001134	essential hypertension	0.0408649352817804
Arhgef38	ENSG00000236699	EFO_0000319	cardiovascular disease	0.0380798560796621
Arhgef38	ENSG00000236699	MONDO_0013700	pancreatic triacylglycerol lipase deficiency	0.0375640964301531
Arhgef38	ENSG00000236699	MONDO_0011369	hypercholesterolemia, autosomal dominant, 3	0.0360562106230395
Arhgef38	ENSG00000236699	EFO_0009812	secondary malignant neoplasm	0.0354056720356013
Arhgef38	ENSG00000236699	MONDO_0013533	hyperlipidemia due to hepatic triglyceride lipase deficiency	0.0352505265398269
Arhgef38	ENSG00000236699	MONDO_0005041	glaucoma	0.0350608000340053
Arhgef38	ENSG00000236699	EFO_0000275	atrial fibrillation	0.0350608000340053
Arhgef38	ENSG00000236699	MONDO_0007751	hypercholesterolemia, autosomal dominant, type B	0.0344300592624268
Arhgef38	ENSG00000236699	EFO_0001663	prostate carcinoma	0.034337586899681
Arhgef38	ENSG00000236699	HP_0032263	Increased blood pressure	0.0339643805136384
Arhgef38	ENSG00000236699	EFO_0000616	neoplasm	0.0290352199947376
Arhgef38	ENSG00000236699	EFO_0004190	open-angle glaucoma	0.0282679239312776
Arhgef38	ENSG00000236699	MONDO_0100096	COVID-19	0.0279385566755731
Arhgef38	ENSG00000236699	EFO_0004191	androgenetic alopecia	0.0276770377418088
Arhgef38	ENSG00000236699	GO_0009410	response to xenobiotic stimulus	0.0271715044109107
Arhgef38	ENSG00000236699	EFO_1001754	Abruptio Placentae	0.023161062795654
Arhgef38	ENSG00000236699	EFO_1000941	frozen shoulder	0.0227220257767094
Arhgef38	ENSG00000236699	EFO_0000673	prostate adenocarcinoma	0.0214356315717127
Arhgef38	ENSG00000236699	MONDO_0044743	major salivary gland cancer	0.0212509067391078
Arhgef38	ENSG00000236699	EFO_0009433	lower respiratory tract disease	0.0209635522988255
Arhgef38	ENSG00000236699	EFO_0004337	intelligence	0.0191713570484318
Arhgef38	ENSG00000236699	EFO_0000284	benign prostatic hyperplasia	0.0182942028068927
Arhgef38	ENSG00000236699	EFO_0005537	triple-negative breast cancer	0.0164257713193201
Arhgef38	ENSG00000236699	MONDO_0008315	prostate cancer	0.0161512556161459
Arhgef38	ENSG00000236699	EFO_0001071	lung carcinoma	0.0147462362019196
Arhgef38	ENSG00000236699	MONDO_0004992	cancer	0.0124322556673104
Arhgef38	ENSG00000236699	EFO_0000707	squamous cell carcinoma	0.0086482787437473
Arhgef38	ENSG00000236699	EFO_0006544	bladder transitional cell carcinoma	0.00739159709369404
Arhgef38	ENSG00000236699	MONDO_0004985	bipolar disorder	0.00661917519740301
Arhgef38	ENSG00000236699	EFO_0004906	lymph node metastatic carcinoma	0.00480453811090112
Arhgef38	ENSG00000236699	MONDO_0007254	breast cancer	0.00459921596940962
Arhgef38	ENSG00000236699	EFO_0000474	epilepsy	0.00443495825621642
Arhgef38	ENSG00000236699	MONDO_0004975	Alzheimer disease	0.00443495825621642
Arhgef38	ENSG00000236699	EFO_0000708	squamous cell lung carcinoma	0.00369579854684702
Arhgef38	ENSG00000236699	EFO_1001949	colon adenocarcinoma	0.00369579854684702
Arhgef38	ENSG00000236699	EFO_0000544	infection	0.00369579854684702
Arhgef38	ENSG00000236699	EFO_0000702	small cell lung carcinoma	0.00369579854684702
Arhgef38	ENSG00000236699	MONDO_0000565	infective endocarditis	0.00369579854684702
Arhgef38	ENSG00000236699	EFO_0008522	secondary progressive multiple sclerosis	0.00322588846129015
Arhgef38	ENSG00000236699	MONDO_0021259	prostate neoplasm	0.00295663883747761
Arhgef38	ENSG00000236699	EFO_0000641	papillary thyroid carcinoma	0.00289555821027784
Arhgef38	ENSG00000236699	MONDO_0009901	Bartsocas-Papas syndrome 1	0.00147831941873881
Arhgef38	ENSG00000236699	MONDO_0005090	schizophrenia	0.00147831941873881
Arhgef38	ENSG00000236699	EFO_0000503	gastric adenocarcinoma	0.00147831941873881
Arhgef38	ENSG00000236699	MONDO_0015459	nasopharyngeal carcinoma	0.00147831941873881
Bank1	ENSG00000153064	MONDO_0007915	systemic lupus erythematosus	0.558397267035555
Bank1	ENSG00000153064	HP_0000924	Abnormality of the skeletal system	0.523372184886127
Bank1	ENSG00000153064	EFO_0001073	obesity	0.496800205117981
Bank1	ENSG00000153064	MONDO_0005178	osteoarthritis	0.480114108432426
Bank1	ENSG00000153064	MONDO_0003916	overnutrition	0.46589968241395
Bank1	ENSG00000153064	EFO_0000384	Crohn's disease	0.437184999222393
Bank1	ENSG00000153064	EFO_0000095	chronic lymphocytic leukemia	0.419830580668306
Bank1	ENSG00000153064	EFO_0000537	hypertension	0.393336304511733
Bank1	ENSG00000153064	MONDO_0002494	substance-related disorder	0.348213280875325
Bank1	ENSG00000153064	EFO_0001074	morbid obesity	0.329041209271717
Bank1	ENSG00000153064	MONDO_0100096	COVID-19	0.328541033733356
Bank1	ENSG00000153064	EFO_0003767	inflammatory bowel disease	0.326288061765741
Bank1	ENSG00000153064	EFO_0000676	psoriasis	0.325738614307878
Bank1	ENSG00000153064	EFO_0000729	ulcerative colitis	0.324825334520533
Bank1	ENSG00000153064	EFO_0004268	sclerosing cholangitis	0.32195042079736
Bank1	ENSG00000153064	EFO_0003898	ankylosing spondylitis	0.32195042079736
Bank1	ENSG00000153064	HP_0000264	Abnormal mastoid morphology	0.320078776373551
Bank1	ENSG00000153064	MONDO_0003276	middle ear disorder	0.320078776373551
Bank1	ENSG00000153064	EFO_0009866	pulmonary vascular congestion	0.308897152631041
Bank1	ENSG00000153064	EFO_0004274	gout	0.302745688928064
Bank1	ENSG00000153064	EFO_0000319	cardiovascular disease	0.301710583473633
Bank1	ENSG00000153064	MONDO_0002342	chondromalacia	0.300309779969678
Bank1	ENSG00000153064	MONDO_0001134	essential hypertension	0.276077068899768
Bank1	ENSG00000153064	HP_0008066	Abnormal blistering of the skin	0.255333898359154
Bank1	ENSG00000153064	EFO_0004247	mood disorder	0.218150110150679
Bank1	ENSG00000153064	EFO_0007328	influenza	0.211321727264293
Bank1	ENSG00000153064	EFO_0009578	placental retention	0.203311279430617
Bank1	ENSG00000153064	EFO_0003899	contracture	0.199484618240077
Bank1	ENSG00000153064	HP_0002725	Systemic lupus erythematosus	0.198618405044963
Bank1	ENSG00000153064	EFO_0004192	alopecia areata	0.103527639695715
Bank1	ENSG00000153064	HP_0001370	Rheumatoid arthritis	0.0967098790048675
Bank1	ENSG00000153064	MONDO_0005090	schizophrenia	0.0909241102174103
Bank1	ENSG00000153064	MONDO_0005148	type 2 diabetes mellitus	0.0846854656055773
Bank1	ENSG00000153064	MONDO_0002009	major depressive disorder	0.0778211677772107
Bank1	ENSG00000153064	EFO_0004329	alcohol drinking	0.0777493607712532
Bank1	ENSG00000153064	EFO_0007355	male reproductive organ cancer	0.0727365787564396
Bank1	ENSG00000153064	EFO_0001061	cervical carcinoma	0.0722637827915946
Bank1	ENSG00000153064	MONDO_0033551	immunodeficiency 72 with autoinflammation	0.0601851040552316
Bank1	ENSG00000153064	MONDO_0002486	lobular neoplasia	0.0589479868222099
Bank1	ENSG00000153064	MONDO_0015517	common variable immunodeficiency	0.0589052798167797
Bank1	ENSG00000153064	MONDO_0018338	activated PI3K-delta syndrome	0.058729934707946
Bank1	ENSG00000153064	MONDO_0016462	isolated agammaglobulinemia	0.0565598849945223
Bank1	ENSG00000153064	MONDO_0014645	BENTA disease	0.0549934823770836
Bank1	ENSG00000153064	MONDO_0011735	hyper-IgM syndrome type 3	0.0514750821604853
Bank1	ENSG00000153064	EFO_0000183	Hodgkins lymphoma	0.0514011661895483
Bank1	ENSG00000153064	MONDO_0009348	classic Hodgkin lymphoma	0.0514011661895483
Bank1	ENSG00000153064	MONDO_0033555	immunodeficiency 73c with defective neutrophil chemotaxis and hypogammaglobulinemia	0.0505659157179609
Bank1	ENSG00000153064	MONDO_0030798	immunodeficiency 99 with hypogammaglobulinemia and autoimmune cytopenias	0.0500780703097771
Bank1	ENSG00000153064	Orphanet_540	Familial hemophagocytic lymphohistiocytosis	0.0498341476056852
Bank1	ENSG00000153064	MONDO_0800104	immunodeficiency 105	0.0490432467166599
Bank1	ENSG00000153064	MONDO_0011086	severe combined immunodeficiency, autosomal recessive, T cell-negative, B cell-negative, NK cell-positive	0.0480342937133707
Bank1	ENSG00000153064	MONDO_0100281	macroglobulinemia, Waldenstrom, 1	0.0477349340310761
Bank1	ENSG00000153064	MONDO_0014391	severe combined immunodeficiency due to CTPS1 deficiency	0.047616668477577
Bank1	ENSG00000153064	MONDO_0010938	T-B+ severe combined immunodeficiency due to JAK3 deficiency	0.0474207911545941
Bank1	ENSG00000153064	MONDO_0008704	short-limb skeletal dysplasia with severe combined immunodeficiency	0.0472840466083608
Bank1	ENSG00000153064	MONDO_0014278	immunodeficiency 18	0.0471066482781121
Bank1	ENSG00000153064	MONDO_0009306	combined immunodeficiency with skin granulomas	0.0467814180059895
Bank1	ENSG00000153064	EFO_0005555	gamma chain deficiency	0.0464968415178823
Bank1	ENSG00000153064	MONDO_0011528	hyper-IgM syndrome type 2	0.0459535591314958
Bank1	ENSG00000153064	Orphanet_79124	Hepatic veno-occlusive disease - immunodeficiency	0.0455248465000616
Bank1	ENSG00000153064	MONDO_0032803	immunodeficiency 64	0.0455248465000616
Bank1	ENSG00000153064	MONDO_0009338	hepatic veno-occlusive disease-immunodeficiency syndrome	0.0455248465000616
Bank1	ENSG00000153064	MONDO_0014081	severe combined immunodeficiency due to CARD11 deficiency	0.0452143994221264
Bank1	ENSG00000153064	Orphanet_275517	Autoimmune lymphoproliferative syndrome with recurrent viral infections	0.0452143994221264
Bank1	ENSG00000153064	MONDO_0011804	autoimmune lymphoproliferative syndrome type 2B	0.0452143994221264
Bank1	ENSG00000153064	MONDO_0034054	severe combined immunodeficiency due to CD70 deficiency	0.0451552666453769
Bank1	ENSG00000153064	MONDO_0030448	immunodeficiency 86	0.0450517842860652
Bank1	ENSG00000153064	MONDO_0009973	reticular dysgenesis	0.0449483019267534
Bank1	ENSG00000153064	MONDO_0032763	immunodeficiency 62	0.0446156800575372
Bank1	ENSG00000153064	MONDO_0011971	hyper-IgM syndrome type 5	0.0445935052662561
Bank1	ENSG00000153064	MONDO_0012757	lung fibrosis-immunodeficiency-46,XX gonadal dysgenesis syndrome	0.0445787220720687
Bank1	ENSG00000153064	Orphanet_137631	Lung fibrosis - immunodeficiency - 46,XX gonadal dysgenesis	0.0445787220720687
Bank1	ENSG00000153064	EFO_0005140	autoimmune disease	0.0443690088643785
Bank1	ENSG00000153064	MONDO_0859526	immunodeficiency 109 with lymphoproliferation	0.0441500094406345
Bank1	ENSG00000153064	HP_0012531	Pain	0.0439787948972056
Bank1	ENSG00000153064	MONDO_0014840	agammaglobulinemia 8, autosomal dominant	0.0432334514010164
Bank1	ENSG00000153064	MONDO_0054691	immunodeficiency, common variable, 14	0.0430856194591425
Bank1	ENSG00000153064	EFO_1000722	Kimura disease	0.0429451791143624
Bank1	ENSG00000153064	MONDO_0013283	immunodeficiency, common variable, 3	0.042930395920175
Bank1	ENSG00000153064	MONDO_0044721	severe combined immunodeficiency due to LAT deficiency	0.0426347320364272
Bank1	ENSG00000153064	MONDO_0013862	immunodeficiency, common variable, 7	0.042494291691647
Bank1	ENSG00000153064	MONDO_0030971	immunodeficiency 78 with autoimmunity and developmental delay	0.0424647253032722
Bank1	ENSG00000153064	MONDO_0013767	autoimmune lymphoproliferative syndrome type 4	0.0421912362108056
Bank1	ENSG00000153064	Orphanet_268114	RAS-associated autoimmune leukoproliferative disease	0.0421912362108056
Bank1	ENSG00000153064	MONDO_0020840	pulmonary alveolar proteinosis with hypogammaglobulinemia	0.0420507958660254
Bank1	ENSG00000153064	MONDO_0013284	immunodeficiency, common variable, 4	0.0418364395503082
Bank1	ENSG00000153064	MONDO_0030529	agammaglobulinemia 10, autosomal dominant	0.0417773067735587
Bank1	ENSG00000153064	MONDO_0957535	immunodeficiency 112	0.0417107823997155
Bank1	ENSG00000153064	Orphanet_2268	ICF syndrome	0.0416442580258722
Bank1	ENSG00000153064	MONDO_0010023	combined immunodeficiency due to ZAP70 deficiency	0.0414594680985299
Bank1	ENSG00000153064	MONDO_0958030	immunodeficiency 118	0.0410677134525641
Bank1	ENSG00000153064	Orphanet_1334	Chronic mucocutaneous candidosis	0.0408459655397532
Bank1	ENSG00000153064	EFO_0000546	injury	0.040575116639612
Bank1	ENSG00000153064	MONDO_0014083	agammaglobulinemia 7, autosomal recessive	0.0402620293693514
Bank1	ENSG00000153064	MONDO_0014453	immunodeficiency 36 with lymphoproliferation	0.0401733302042271
Bank1	ENSG00000153064	MONDO_0010514	combined immunodeficiency due to moesin deficiency	0.0398702747233856
Bank1	ENSG00000153064	Orphanet_369852	Recurrent infections-myelofibrosis-nephromegaly syndrome	0.0396263520192937
Bank1	ENSG00000153064	MONDO_0014118	congenital neutropenia-myelofibrosis-nephromegaly syndrome	0.0396263520192937
Bank1	ENSG00000153064	MONDO_0958013	immunodeficiency, common variable, 15	0.0395820024367316
Bank1	ENSG00000153064	EFO_1001451	X-Linked Combined Immunodeficiency Diseases	0.0395376528541694
Bank1	ENSG00000153064	MONDO_0859234	agammaglobulinemia 8b, autosomal recessive	0.0395302612570757
Bank1	ENSG00000153064	MONDO_0011864	immunodeficiency, common variable, 1	0.039330688135546
Bank1	ENSG00000153064	MONDO_0011158	autoimmune lymphoproliferative syndrome type 1	0.0390793738343604
Bank1	ENSG00000153064	MONDO_0017979	autoimmune lymphoproliferative syndrome	0.0390793738343604
Bank1	ENSG00000153064	EFO_0000540	immune system disease	0.0388597216143496
Bank1	ENSG00000153064	MONDO_0030069	hyper-IgE recurrent infection syndrome 5, autosomal recessive	0.0388354511302685
Bank1	ENSG00000153064	MONDO_0014715	primary immunodeficiency with post-measles-mumps-rubella vaccine viral infection	0.0386137032174576
Bank1	ENSG00000153064	EFO_0000218	acute erythroleukemia	0.0384806544697712
Bank1	ENSG00000153064	MONDO_0971015	MHC class II deficiency 4	0.0383180393337099
Bank1	ENSG00000153064	Orphanet_70592	Immunodeficiency due to interleukin-1 receptor-associated kinase-4 deficiency	0.0382810813482414
Bank1	ENSG00000153064	MONDO_0011888	immunodeficiency 67	0.0382810813482414
Bank1	ENSG00000153064	MONDO_0014267	severe combined immunodeficiency due to IKK2 deficiency	0.0381923821831171
Bank1	ENSG00000153064	MONDO_0012426	immunodeficiency 25	0.0380371586441495
Bank1	ENSG00000153064	MONDO_0019093	immunodeficiency due to selective anti-polysaccharide antibody deficiency	0.0378745435080882
Bank1	ENSG00000153064	MONDO_0800129	autoinflammatory disease, X-linked	0.0377267115662144
Bank1	ENSG00000153064	MONDO_0042490	neutropenia, severe congenital, 1, autosomal dominant	0.0375197468475909
Bank1	ENSG00000153064	Orphanet_277	Severe combined immunodeficiency due to adenosine deaminase deficiency	0.0374975720563098
Bank1	ENSG00000153064	MONDO_0011225	severe combined immunodeficiency due to DCLRE1C deficiency	0.0372906073376864
Bank1	ENSG00000153064	MONDO_0008659	transcobalamin I deficiency	0.0372684325464053
Bank1	ENSG00000153064	Orphanet_859	Transcobalamin deficiency	0.0372684325464053
Bank1	ENSG00000153064	Orphanet_2442	X-linked lymphoproliferative disease	0.037179733381281
Bank1	ENSG00000153064	MONDO_0030302	immunodeficiency 81	0.0371723417841873
Bank1	ENSG00000153064	MONDO_0023655	immunodeficiency 14b, autosomal recessive	0.0367066711672846
Bank1	ENSG00000153064	HP_0100022	Abnormality of movement	0.0365609659460414
Bank1	ENSG00000153064	MONDO_0011383	autoimmune lymphoproliferative syndrome type 2A	0.0364479652690053
Bank1	ENSG00000153064	MONDO_0015701	T-B+ severe combined immunodeficiency due to IL-7Ralpha deficiency	0.0363962240893494
Bank1	ENSG00000153064	Orphanet_169355	Immunodeficiency syndrome with autoimmunity	0.0362631753416629
Bank1	ENSG00000153064	MONDO_0971151	immunodeficiency 122	0.0362557837445692
Bank1	ENSG00000153064	MONDO_0010626	hyper-IgM syndrome type 1	0.0362410005503819
Bank1	ENSG00000153064	Orphanet_101088	X-linked hyper-IgM syndrome	0.0362410005503819
Bank1	ENSG00000153064	MONDO_0014984	lung disease, immunodeficiency, and chromosome breakage syndrome;	0.0360857770114143
Bank1	ENSG00000153064	MONDO_0024777	immunodeficiency 98 with autoinflammation, X-linked	0.0360562106230395
Bank1	ENSG00000153064	MONDO_0011985	hyper-IgM syndrome type 4	0.0360266442346647
Bank1	ENSG00000153064	MONDO_0971001	immunodeficiency 121 with autoinflammation	0.0359305534724467
Bank1	ENSG00000153064	MONDO_0970994	immunodeficiency 120	0.0358714206956972
Bank1	ENSG00000153064	MONDO_0018178	intestinal lymphangiectasia	0.035827071113135
Bank1	ENSG00000153064	MONDO_0007916	primary intestinal lymphangiectasia	0.035827071113135
Bank1	ENSG00000153064	MONDO_0033554	immunodeficiency 73b with defective neutrophil chemotaxis and lymphopenia	0.0357457635451044
Bank1	ENSG00000153064	Orphanet_238569	Autosomal recessive early-onset inflammatory bowel disease	0.03565706437998
Bank1	ENSG00000153064	MONDO_0030692	immunodeficiency 95	0.0355831484090431
Bank1	ENSG00000153064	MONDO_0971014	MHC class II deficiency 3	0.0355314072293872
Bank1	ENSG00000153064	MONDO_0012650	Cernunnos-XLF deficiency	0.0354722744526377
Bank1	ENSG00000153064	MONDO_0017287	immunoglobulin G4-related sclerosing disease	0.0354574912584503
Bank1	ENSG00000153064	MONDO_0009413	immunodeficiency, common variable, 2	0.0354427080642629
Bank1	ENSG00000153064	MONDO_0012559	primary immunodeficiency syndrome due to p14 deficiency	0.0353909668846071
Bank1	ENSG00000153064	MONDO_0033542	immunodeficiency 70	0.0352283517485458
Bank1	ENSG00000153064	MONDO_0030498	immunodeficiency 92	0.0351913937630773
Bank1	ENSG00000153064	MONDO_0030693	immunodeficiency 96	0.0351470441805151
Bank1	ENSG00000153064	MONDO_0032723	immunodeficiency 60	0.0350213870299223
Bank1	ENSG00000153064	MONDO_0014810	pancytopenia due to IKZF1 mutations	0.0345926743984881
Bank1	ENSG00000153064	MONDO_0008038	ataxia-pancytopenia syndrome	0.0345261500246448
Bank1	ENSG00000153064	Orphanet_2585	Ataxia - pancytopenia	0.0345261500246448
Bank1	ENSG00000153064	MONDO_0975847	autoimmune disease with susceptibility to mycobacterium tuberculosis	0.033942213854243
Bank1	ENSG00000153064	MONDO_0030528	immunodeficiency 93 and hypertrophic cardiomyopathy	0.0338313398978376
Bank1	ENSG00000153064	MONDO_0014491	immunodeficiency 37	0.0338091651065565
Bank1	ENSG00000153064	MONDO_0024781	immunodeficiency 102	0.0335282844169961
Bank1	ENSG00000153064	MONDO_0958011	immunodeficiency 117	0.0335061096257151
Bank1	ENSG00000153064	MONDO_0014493	autoimmune lymphoproliferative syndrome due to CTLA4 haploinsufficiency	0.0334026272664033
Bank1	ENSG00000153064	MONDO_0020849	immunodeficiency 57	0.0332695785187169
Bank1	ENSG00000153064	MONDO_0030428	immunodeficiency 85 and autoimmunity	0.0331143549797493
Bank1	ENSG00000153064	MONDO_0030519	agammaglobulinemia 9, autosomal recessive	0.0330995717855619
Bank1	ENSG00000153064	Orphanet_98813	Hypohidrotic ectodermal dysplasia with immunodeficiency	0.0329813062320628
Bank1	ENSG00000153064	MONDO_0013081	lymphoproliferative syndrome 1	0.0327965163047204
Bank1	ENSG00000153064	MONDO_0015703	T-B+ severe combined immunodeficiency due to CD3delta/CD3epsilon/CD3zeta	0.0326265095715655
Bank1	ENSG00000153064	MONDO_0032899	neutropenia, severe congenital, 8, autosomal dominant	0.0325747683919096
Bank1	ENSG00000153064	MONDO_0030717	immunodeficiency 97 with autoinflammation	0.0325673767948159
Bank1	ENSG00000153064	EFO_1001165	Schnitzler syndrome	0.0322051885372249
Bank1	ENSG00000153064	MONDO_0030690	pulmonary fibrosis and/or bone marrow failure, telomere-related, 6	0.0321904053430375
Bank1	ENSG00000153064	MONDO_0013008	combined immunodeficiency due to STIM1 deficiency	0.031961265833133
Bank1	ENSG00000153064	MONDO_0009194	immunodeficiency 32B	0.031769084308697
Bank1	ENSG00000153064	MONDO_0014912	autoinflammation, panniculitis, and dermatosis syndrome, autosomal recessive	0.0312886304976069
Bank1	ENSG00000153064	MONDO_0013286	immunodeficiency, common variable, 6	0.0311112321673582
Bank1	ENSG00000153064	MONDO_0004979	asthma	0.0309957812322976
Bank1	ENSG00000153064	MONDO_0054700	proteasome-associated autoinflammatory syndrome 2	0.030704694327205
Bank1	ENSG00000153064	MONDO_0957981	immunodeficiency 115 with autoinflammation	0.0304607716231131
Bank1	ENSG00000153064	EFO_0009505	head injury	0.0303427828907675
Bank1	ENSG00000153064	EFO_0000707	squamous cell carcinoma	0.0292487727568331
Bank1	ENSG00000153064	EFO_0003756	autism spectrum disorder	0.0292487727568331
Bank1	ENSG00000153064	EFO_0004337	intelligence	0.0292487727568331
Bank1	ENSG00000153064	MONDO_0001583	diabetic polyneuropathy	0.0281145530611223
Bank1	ENSG00000153064	EFO_0000275	atrial fibrillation	0.0276347399358986
Bank1	ENSG00000153064	EFO_0001067	parasitic infection	0.0272555025059102
Bank1	ENSG00000153064	HP_0002960	Autoimmunity	0.027020990930591
Bank1	ENSG00000153064	HP_0000540	Hypermetropia	0.0266103927305791
Bank1	ENSG00000153064	EFO_0000400	diabetes mellitus	0.0263484517494122
Bank1	ENSG00000153064	HP_0002829	Arthralgia	0.0259076972427181
Bank1	ENSG00000153064	EFO_1001209	temporal arteritis	0.0258705898279291
Bank1	ENSG00000153064	EFO_0009534	biliary tract disease	0.024810597586981
Bank1	ENSG00000153064	EFO_0003875	peripheral vascular disease	0.024810597586981
Bank1	ENSG00000153064	EFO_1001760	aneurysmal bone cyst	0.0245770603365327
Bank1	ENSG00000153064	EFO_0004698	insomnia	0.0240645461622819
Bank1	ENSG00000153064	EFO_0000373	congestive heart failure	0.0233602791266496
Bank1	ENSG00000153064	EFO_0000684	respiratory system disease	0.023328780873619
Bank1	ENSG00000153064	EFO_0003940	physical activity	0.0227613400793271
Bank1	ENSG00000153064	MONDO_0005147	type 1 diabetes mellitus	0.0227164310903367
Bank1	ENSG00000153064	EFO_0009666	enthesopathy	0.0222504468962108
Bank1	ENSG00000153064	EFO_0009888	trauma complication	0.0204839990376313
Bank1	ENSG00000153064	EFO_0002571	medical procedure	0.0204839990376313
Bank1	ENSG00000153064	EFO_0009518	complication	0.0204839990376313
Bank1	ENSG00000153064	MONDO_0004976	amyotrophic lateral sclerosis	0.0195282436275726
Bank1	ENSG00000153064	EFO_0000717	systemic scleroderma	0.0180059193583823
Bank1	ENSG00000153064	EFO_0000398	dermatomyositis	0.015317031755266
Bank1	ENSG00000153064	EFO_0005537	triple-negative breast cancer	0.0147831941873881
Bank1	ENSG00000153064	MONDO_0019347	peeling skin syndrome	0.0138350165379803
Bank1	ENSG00000153064	EFO_0003033	bacteriemia	0.0135543411705614
Bank1	ENSG00000153064	EFO_1002050	nephritis	0.0130071576634866
Bank1	ENSG00000153064	HP_0001744	Splenomegaly	0.0124219895602358
Bank1	ENSG00000153064	EFO_0006812	autoimmune thyroid disease	0.0123603929177884
Bank1	ENSG00000153064	EFO_0003063	polymyositis	0.0107178157858564
Bank1	ENSG00000153064	EFO_0000637	osteosarcoma	0.0102239668230623
Bank1	ENSG00000153064	EFO_0000565	leukemia	0.00997865607648695
Bank1	ENSG00000153064	EFO_0000616	neoplasm	0.00986083518291485
Bank1	ENSG00000153064	EFO_0000699	Sjogren syndrome	0.00966902227270366
Bank1	ENSG00000153064	MONDO_0002598	germinoma	0.00960907622180225
Bank1	ENSG00000153064	EFO_0000404	diffuse scleroderma	0.00955528182073147
Bank1	ENSG00000153064	MONDO_0004975	Alzheimer disease	0.00886991651243285
Bank1	ENSG00000153064	MONDO_0800195	achalasia-alacrima syndrome	0.00886991651243284
Bank1	ENSG00000153064	MONDO_0011719	gastrointestinal stromal tumor	0.00886991651243284
Bank1	ENSG00000153064	EFO_0000574	lymphoma	0.00871346104061632
Bank1	ENSG00000153064	EFO_0001071	lung carcinoma	0.00825126627353022
Bank1	ENSG00000153064	EFO_0003914	atherosclerosis	0.00813075680306344
Bank1	ENSG00000153064	EFO_1001857	Takayasu arteritis	0.00776117694837874
Bank1	ENSG00000153064	EFO_0000186	invasive breast ductal carcinoma	0.00772697825003074
Bank1	ENSG00000153064	EFO_0000544	infection	0.00739159709369404
Bank1	ENSG00000153064	EFO_0005761	lupus nephritis	0.00739159709369404
Bank1	ENSG00000153064	MONDO_0020511	precursor B-cell acute lymphoblastic leukemia	0.00739159709369404
Bank1	ENSG00000153064	EFO_0000220	acute lymphoblastic leukemia	0.00739159709369404
Bank1	ENSG00000153064	MP_0001845	inflammation	0.00739159709369404
Bank1	ENSG00000153064	MONDO_0004992	cancer	0.00682839845958285
Bank1	ENSG00000153064	EFO_0000178	gastric carcinoma	0.00673865807423298
Bank1	ENSG00000153064	HP_0000099	Glomerulonephritis	0.00609806760229758
Bank1	ENSG00000153064	EFO_0000712	stroke	0.00591327767495523
Bank1	ENSG00000153064	HP_0001297	Stroke	0.00591327767495523
Bank1	ENSG00000153064	EFO_0000181	head and neck squamous cell carcinoma	0.00591327767495523
Bank1	ENSG00000153064	MONDO_0007254	breast cancer	0.0051819202069625
Bank1	ENSG00000153064	EFO_0006834	septic shock	0.0048539517231113
Bank1	ENSG00000153064	EFO_0004244	interstitial lung disease	0.00449655489866387
Bank1	ENSG00000153064	HP_0001097	Keratoconjunctivitis sicca	0.00443495825621642
Bank1	ENSG00000153064	EFO_0003834	cutaneous lupus erythematosus	0.00431510497933938
Bank1	ENSG00000153064	EFO_1001951	colorectal carcinoma	0.00425016832887407
Bank1	ENSG00000153064	EFO_0004194	IGA glomerulonephritis	0.00423806401591223
Bank1	ENSG00000153064	EFO_0000365	colorectal adenocarcinoma	0.00411951823237256
Bank1	ENSG00000153064	EFO_0003060	non-small cell lung carcinoma	0.00406537840153172
Bank1	ENSG00000153064	EFO_0000556	ischemia	0.00369579854684702
Bank1	ENSG00000153064	MONDO_0018906	follicular lymphoma	0.00369579854684702
Bank1	ENSG00000153064	EFO_0000182	hepatocellular carcinoma	0.00369579854684702
Bank1	ENSG00000153064	MONDO_0015974	severe combined immunodeficiency	0.00369579854684702
Bank1	ENSG00000153064	EFO_0009315	thrombophilia	0.00369579854684702
Bank1	ENSG00000153064	EFO_0000464	emphysema	0.00369579854684702
Bank1	ENSG00000153064	EFO_0000222	acute myeloid leukemia	0.00369579854684702
Bank1	ENSG00000153064	HP_0002373	Febrile seizure (within the age range of 3 months to 6 years)	0.00369579854684702
Bank1	ENSG00000153064	MONDO_0100574	generalized epilepsy	0.00369579854684702
Bank1	ENSG00000153064	EFO_0000403	diffuse large B-cell lymphoma	0.00369579854684702
Bank1	ENSG00000153064	EFO_1001938	B-cell non-Hodgkins lymphoma	0.00358287136902669
Bank1	ENSG00000153064	EFO_0004252	nasopharyngeal neoplasm	0.00314866046200158
Bank1	ENSG00000153064	MONDO_0800113	necrotizing vasculitis	0.00295663883747761
Bank1	ENSG00000153064	EFO_0004237	Graves disease	0.00295663883747761
Bank1	ENSG00000153064	EFO_1001881	cold urticaria	0.00295663883747761
Bank1	ENSG00000153064	MONDO_0010979	Timothy syndrome	0.00295663883747761
Bank1	ENSG00000153064	EFO_0001376	synovial sarcoma	0.00295663883747761
Bank1	ENSG00000153064	EFO_0003779	Hashimoto's thyroiditis	0.00295663883747761
Bank1	ENSG00000153064	EFO_0009538	chronic inflammatory demyelinating polyneuropathy	0.00295663883747761
Bank1	ENSG00000153064	EFO_0008528	urothelial carcinoma	0.00292738947317097
Bank1	ENSG00000153064	EFO_0000763	viral disease	0.00258705898279291
Bank1	ENSG00000153064	EFO_0000549	insulinoma	0.00221747912810821
Bank1	ENSG00000153064	EFO_0003888	attention deficit hyperactivity disorder	0.00221747912810821
Bank1	ENSG00000153064	MONDO_0013730	graft versus host disease	0.00221747912810821
Bank1	ENSG00000153064	EFO_0003872	colitis	0.00221747912810821
Bank1	ENSG00000153064	EFO_1001469	Mantle cell lymphoma	0.00221747912810821
Bank1	ENSG00000153064	EFO_0004246	mucocutaneous lymph node syndrome	0.00221747912810821
Bank1	ENSG00000153064	EFO_0002616	macroglobulinemia	0.00189223844553556
Bank1	ENSG00000153064	MONDO_0005575	colorectal cancer	0.00184789927342351
Bank1	ENSG00000153064	EFO_0008511	metopic craniosynostosis	0.00160830275960808
Bank1	ENSG00000153064	EFO_0000339	chronic myelogenous leukemia	0.00156393290767421
Bank1	ENSG00000153064	EFO_0000641	papillary thyroid carcinoma	0.00152349660224759
Bank1	ENSG00000153064	MONDO_0012845	inflammatory bowel disease 19	0.00147831941873881
Bank1	ENSG00000153064	EFO_0000094	B-cell acute lymphoblastic leukemia	0.00147831941873881
Bank1	ENSG00000153064	EFO_0001361	pulmonary arterial hypertension	0.00147831941873881
Bank1	ENSG00000153064	EFO_0000681	renal cell carcinoma	0.00147831941873881
Bank1	ENSG00000153064	EFO_0000618	nervous system disease	0.00147831941873881
Bank1	ENSG00000153064	EFO_0000701	skin disease	0.00147831941873881
Bank1	ENSG00000153064	EFO_0004994	lumbar disc degeneration	0.00147831941873881
Bank1	ENSG00000153064	EFO_0007504	syphilis	0.00147831941873881
Bank1	ENSG00000153064	HP_0005310	Large vessel vasculitis	0.00147831941873881
Bank1	ENSG00000153064	EFO_0003105	spina bifida	0.0011987201725904
Bcl10	ENSG00000142867	MONDO_0014491	immunodeficiency 37	0.653490457550752
Bcl10	ENSG00000142867	EFO_0000191	MALT lymphoma	0.561387431347983
Bcl10	ENSG00000142867	EFO_1000566	Testicular Germ Cell Tumor	0.503973462397964
Bcl10	ENSG00000142867	MONDO_0018906	follicular lymphoma	0.496946312105417
Bcl10	ENSG00000142867	EFO_0000403	diffuse large B-cell lymphoma	0.464748272813495
Bcl10	ENSG00000142867	EFO_0000588	mesothelioma	0.415777336520289
Bcl10	ENSG00000142867	MONDO_0005301	multiple sclerosis	0.389838521019201
Bcl10	ENSG00000142867	MONDO_0018531	carcinoma of liver and intrahepatic biliary tract	0.369579854684702
Bcl10	ENSG00000142867	EFO_0001071	lung carcinoma	0.369579854684702
Bcl10	ENSG00000142867	EFO_1001950	colon carcinoma	0.333545818852943
Bcl10	ENSG00000142867	EFO_0000209	T-cell acute lymphoblastic leukemia	0.332621869216232
Bcl10	ENSG00000142867	EFO_1000785	Sezary's disease	0.332621869216232
Bcl10	ENSG00000142867	EFO_0005137	conduction system disorder	0.3027401597304
Bcl10	ENSG00000142867	EFO_0000182	hepatocellular carcinoma	0.286340936178686
Bcl10	ENSG00000142867	EFO_0000095	chronic lymphocytic leukemia	0.281214083802832
Bcl10	ENSG00000142867	MONDO_0005184	pancreatic ductal adenocarcinoma	0.280203126493451
Bcl10	ENSG00000142867	EFO_1001938	B-cell non-Hodgkins lymphoma	0.280081847487435
Bcl10	ENSG00000142867	EFO_0001378	multiple myeloma	0.279995237825191
Bcl10	ENSG00000142867	EFO_0000702	small cell lung carcinoma	0.279402370141635
Bcl10	ENSG00000142867	EFO_0003060	non-small cell lung carcinoma	0.279366438766874
Bcl10	ENSG00000142867	EFO_0001642	lymphoid neoplasm	0.279232979374904
Bcl10	ENSG00000142867	EFO_0000305	breast carcinoma	0.278493819665535
Bcl10	ENSG00000142867	EFO_0000756	melanoma	0.278326379459148
Bcl10	ENSG00000142867	EFO_0000571	lung adenocarcinoma	0.278108840650238
Bcl10	ENSG00000142867	EFO_0000178	gastric carcinoma	0.277739260795553
Bcl10	ENSG00000142867	MONDO_0000540	small intestinal neuroendocrine tumor G1	0.277184891013526
Bcl10	ENSG00000142867	EFO_1000417	Ovarian Endometrioid Adenocarcinoma with Squamous Differentiation	0.277184891013526
Bcl10	ENSG00000142867	EFO_0000096	neoplasm of mature B-cells	0.277184891013526
Bcl10	ENSG00000142867	EFO_1000020	cecum adenocarcinoma	0.277184891013526
Bcl10	ENSG00000142867	MONDO_0000640	central nervous system primitive neuroectodermal neoplasm	0.277184891013526
Bcl10	ENSG00000142867	EFO_0000389	cutaneous melanoma	0.277184891013526
Bcl10	ENSG00000142867	EFO_0000094	B-cell acute lymphoblastic leukemia	0.277184891013526
Bcl10	ENSG00000142867	MONDO_0003193	bile duct adenocarcinoma	0.277184891013526
Bcl10	ENSG00000142867	EFO_0000673	prostate adenocarcinoma	0.277184891013526
Bcl10	ENSG00000142867	EFO_0000708	squamous cell lung carcinoma	0.277184891013526
Bcl10	ENSG00000142867	EFO_0000365	colorectal adenocarcinoma	0.277184891013526
Bcl10	ENSG00000142867	MONDO_0002529	skin squamous cell carcinoma	0.277184891013526
Bcl10	ENSG00000142867	EFO_0000503	gastric adenocarcinoma	0.277184891013526
Bcl10	ENSG00000142867	EFO_0000478	esophageal adenocarcinoma	0.277184891013526
Bcl10	ENSG00000142867	EFO_1000233	Endometrial Endometrioid Adenocarcinoma	0.277184891013526
Bcl10	ENSG00000142867	EFO_0000349	clear cell renal carcinoma	0.277184891013526
Bcl10	ENSG00000142867	EFO_0000222	acute myeloid leukemia	0.277184891013526
Bcl10	ENSG00000142867	MONDO_0005341	skin basal cell carcinoma	0.277184891013526
Bcl10	ENSG00000142867	EFO_0003865	kidney neoplasm	0.277184891013526
Bcl10	ENSG00000142867	EFO_1001512	endometrial carcinoma	0.277184891013526
Bcl10	ENSG00000142867	EFO_0006318	breast ductal adenocarcinoma	0.277184891013526
Bcl10	ENSG00000142867	MONDO_0020638	superficial spreading melanoma	0.277184891013526
Bcl10	ENSG00000142867	MONDO_0004986	urinary bladder carcinoma	0.277184891013526
Bcl10	ENSG00000142867	EFO_0000181	head and neck squamous cell carcinoma	0.277184891013526
Bcl10	ENSG00000142867	EFO_0005631	rectal adenocarcinoma	0.277184891013526
Bcl10	ENSG00000142867	EFO_0008550	Hepatobiliary Neoplasm	0.277184891013526
Bcl10	ENSG00000142867	EFO_1001949	colon adenocarcinoma	0.277184891013526
[truncated: 14,290 more rows]
