# Supplementary material for: LocusPackRat: an R package to support prioritizing candidate genes from large GWAS intervals with standardized evidence aggregation
Source: G3 (Bethesda). 2026 Mar 28;16(6):jkag081. doi: 10.1093/g3journal/jkag081 (PMC13232493; doi:10.1093/g3journal/jkag081)
Supplement: jkag081_Supplementary_Data [file jkag081_supplementary_data.zip › ot_mouse_phenotypes.csv]

gene_symbol	human_ensembl_id	phenotype_label	phenotype_id	target_ensembl_id	target_in_model	target_mgi_id	phenotype_classes	allelic_composition	genetic_background
Adgrl2	ENSG00000117114	abnormal heart right ventricle morphology	MP:0003920	ENSMUSG00000028184	Adgrl2	MGI:2139714	cardiovascular system phenotype	Adgrl2<tm1b(EUCOMM)Hmgu>/Adgrl2<tm1b(EUCOMM)Hmgu>	involves: C57BL/6N
Adgrl2	ENSG00000117114	prenatal lethality, complete penetrance	MP:0011091	ENSMUSG00000028184	Adgrl2	MGI:2139714	mortality/aging	Adgrl2<tm1b(EUCOMM)Hmgu>/Adgrl2<tm1b(EUCOMM)Hmgu>	involves: C57BL/6N
Adgrl2	ENSG00000117114	abnormal heart development	MP:0000267	ENSMUSG00000028184	Adgrl2	MGI:2139714	cardiovascular system phenotype	Adgrl2<tm1b(EUCOMM)Hmgu>/Adgrl2<tm1b(EUCOMM)Hmgu>	involves: C57BL/6N
Adgrl2	ENSG00000117114	decreased locomotor activity	MP:0001402	ENSMUSG00000028184	Adgrl2	MGI:2139714	behavior/neurological phenotype	Adgrl2<tm1Dgen>/Adgrl2<+>	involves: 129P2/OlaHsd * C57BL/6J
Adgrl2	ENSG00000117114	abnormal cardiac outflow tract development	MP:0006126	ENSMUSG00000028184	Adgrl2	MGI:2139714	cardiovascular system phenotype	Adgrl2<tm1b(EUCOMM)Hmgu>/Adgrl2<tm1b(EUCOMM)Hmgu>	involves: C57BL/6N
Adgrl2	ENSG00000117114	common ventricle	MP:0010432	ENSMUSG00000028184	Adgrl2	MGI:2139714	cardiovascular system phenotype	Adgrl2<tm1b(EUCOMM)Hmgu>/Adgrl2<tm1b(EUCOMM)Hmgu>	involves: C57BL/6N
Adgrl2	ENSG00000117114	decreased heart left ventricle size	MP:0010580	ENSMUSG00000028184	Adgrl2	MGI:2139714	cardiovascular system phenotype	Adgrl2<tm1b(EUCOMM)Hmgu>/Adgrl2<tm1b(EUCOMM)Hmgu>	involves: C57BL/6N
Adgrl2	ENSG00000117114	abnormal heart right atrium morphology	MP:0003922	ENSMUSG00000028184	Adgrl2	MGI:2139714	cardiovascular system phenotype	Adgrl2<tm1b(EUCOMM)Hmgu>/Adgrl2<tm1b(EUCOMM)Hmgu>	involves: C57BL/6N
Adh1	ENSG00000187758	abnormal retinol metabolism	MP:0005444	ENSMUSG00000074207	Adh1	MGI:87921	homeostasis/metabolism phenotype	Adh1<tm2Gdu>/Adh1<tm2Gdu>; Adh1<tm1Gdu>/Adh1<tm1Gdu>	involves: 129S1/Sv * 129X1/SvJ * Black Swiss; involves: 129S1/Sv * 129X1/SvJ * Black Swiss
Adh1	ENSG00000187758	enhanced behavioral response to alcohol	MP:0009751	ENSMUSG00000074207	Adh1	MGI:87921	behavior/neurological phenotype	Adh1<tm1Gdu>/Adh1<tm1Gdu>	involves: 129S1/Sv * 129X1/SvJ * Black Swiss
Adh1	ENSG00000187758	abnormal ethanol metabolism	MP:0005443	ENSMUSG00000074207	Adh1	MGI:87921	homeostasis/metabolism phenotype	Adh1<tm1Gdu>/Adh1<tm1Gdu>; Adh1<tm1Gdu>/Adh1<tm1Gdu>	B6.129-Adh1<tm1Gdu>; involves: 129S1/Sv * 129X1/SvJ * Black Swiss
Adh1	ENSG00000187758	increased susceptibility to induced morbidity/mortality	MP:0009763	ENSMUSG00000074207	Adh1	MGI:87921	mortality/aging	Adh1<tm2Gdu>/Adh1<tm2Gdu>	involves: 129S1/Sv * 129X1/SvJ * Black Swiss
Adh1	ENSG00000187758	weight loss	MP:0001263	ENSMUSG00000074207	Adh1	MGI:87921	growth/size/body region phenotype	Adh1<tm2Gdu>/Adh1<tm2Gdu>	involves: 129S1/Sv * 129X1/SvJ * Black Swiss
Adh1	ENSG00000196616	increased susceptibility to induced morbidity/mortality	MP:0009763	ENSMUSG00000074207	Adh1	MGI:87921	mortality/aging	Adh1<tm2Gdu>/Adh1<tm2Gdu>	involves: 129S1/Sv * 129X1/SvJ * Black Swiss
Adh1	ENSG00000196616	abnormal retinol metabolism	MP:0005444	ENSMUSG00000074207	Adh1	MGI:87921	homeostasis/metabolism phenotype	Adh1<tm2Gdu>/Adh1<tm2Gdu>; Adh1<tm1Gdu>/Adh1<tm1Gdu>	involves: 129S1/Sv * 129X1/SvJ * Black Swiss; involves: 129S1/Sv * 129X1/SvJ * Black Swiss
Adh1	ENSG00000196616	weight loss	MP:0001263	ENSMUSG00000074207	Adh1	MGI:87921	growth/size/body region phenotype	Adh1<tm2Gdu>/Adh1<tm2Gdu>	involves: 129S1/Sv * 129X1/SvJ * Black Swiss
Adh1	ENSG00000196616	abnormal ethanol metabolism	MP:0005443	ENSMUSG00000074207	Adh1	MGI:87921	homeostasis/metabolism phenotype	Adh1<tm1Gdu>/Adh1<tm1Gdu>; Adh1<tm1Gdu>/Adh1<tm1Gdu>	B6.129-Adh1<tm1Gdu>; involves: 129S1/Sv * 129X1/SvJ * Black Swiss
Adh1	ENSG00000196616	enhanced behavioral response to alcohol	MP:0009751	ENSMUSG00000074207	Adh1	MGI:87921	behavior/neurological phenotype	Adh1<tm1Gdu>/Adh1<tm1Gdu>	involves: 129S1/Sv * 129X1/SvJ * Black Swiss
Adh1	ENSG00000248144	increased susceptibility to induced morbidity/mortality	MP:0009763	ENSMUSG00000074207	Adh1	MGI:87921	mortality/aging	Adh1<tm2Gdu>/Adh1<tm2Gdu>	involves: 129S1/Sv * 129X1/SvJ * Black Swiss
Adh1	ENSG00000248144	enhanced behavioral response to alcohol	MP:0009751	ENSMUSG00000074207	Adh1	MGI:87921	behavior/neurological phenotype	Adh1<tm1Gdu>/Adh1<tm1Gdu>	involves: 129S1/Sv * 129X1/SvJ * Black Swiss
Adh1	ENSG00000248144	abnormal ethanol metabolism	MP:0005443	ENSMUSG00000074207	Adh1	MGI:87921	homeostasis/metabolism phenotype	Adh1<tm1Gdu>/Adh1<tm1Gdu>; Adh1<tm1Gdu>/Adh1<tm1Gdu>	B6.129-Adh1<tm1Gdu>; involves: 129S1/Sv * 129X1/SvJ * Black Swiss
Adh1	ENSG00000248144	weight loss	MP:0001263	ENSMUSG00000074207	Adh1	MGI:87921	growth/size/body region phenotype	Adh1<tm2Gdu>/Adh1<tm2Gdu>	involves: 129S1/Sv * 129X1/SvJ * Black Swiss
Adh1	ENSG00000248144	abnormal retinol metabolism	MP:0005444	ENSMUSG00000074207	Adh1	MGI:87921	homeostasis/metabolism phenotype	Adh1<tm2Gdu>/Adh1<tm2Gdu>; Adh1<tm1Gdu>/Adh1<tm1Gdu>	involves: 129S1/Sv * 129X1/SvJ * Black Swiss; involves: 129S1/Sv * 129X1/SvJ * Black Swiss
Adh5	ENSG00000197894	abnormal metabolism	MP:0005266	ENSMUSG00000028138	Adh5	MGI:87929	homeostasis/metabolism phenotype	Adh5<tm1Stam>/Adh5<tm1Stam>	B6.129-Adh5<tm1Stam>
Adh5	ENSG00000197894	no abnormal phenotype detected	MP:0002169	ENSMUSG00000028138	Adh5	MGI:87929	normal phenotype	Adh5<tm1b(EUCOMM)Wtsi> het early	C57BL/6NTac
Adh5	ENSG00000197894	decreased systemic arterial blood pressure	MP:0002843	ENSMUSG00000028138	Adh5	MGI:87929	cardiovascular system phenotype	Adh5<tm1Stam>/Adh5<tm1Stam>	B6.129-Adh5<tm1Stam>
Adh5	ENSG00000197894	abnormal vocalization	MP:0001529	ENSMUSG00000028138	Adh5	MGI:87929	behavior/neurological phenotype	Adh5<tm1b(EUCOMM)Wtsi> hom early	C57BL/6NTac
Adh5	ENSG00000197894	increased susceptibility to bacterial infection induced morbidity/mortality	MP:0009788	ENSMUSG00000028138	Adh5	MGI:87929	immune system phenotype; mortality/aging	Adh5<tm1Stam>/Adh5<tm1Stam>	B6.129-Adh5<tm1Stam>
Adh5	ENSG00000197894	increased susceptibility to bacterial infection	MP:0002412	ENSMUSG00000028138	Adh5	MGI:87929	immune system phenotype	Adh5<tm1Stam>/Adh5<tm1Stam>	B6.129-Adh5<tm1Stam>
Adh5	ENSG00000197894	decreased exploration in new environment	MP:0001417	ENSMUSG00000028138	Adh5	MGI:87929	behavior/neurological phenotype	Adh5<tm1b(EUCOMM)Wtsi> hom early	C57BL/6NTac
Adh5	ENSG00000197894	increased susceptibility to xenobiotic induced morbidity/mortality	MP:0009766	ENSMUSG00000028138	Adh5	MGI:87929	homeostasis/metabolism phenotype; mortality/aging	Adh5<tm1Stam>/Adh5<tm1Stam>; Adh5<tm1Gdu>/Adh5<tm1Gdu>	involves: 129; involves: 129S1/Sv * 129X1/SvJ * Black Swiss
Adh5	ENSG00000197894	increased physiological sensitivity to xenobiotic	MP:0008873	ENSMUSG00000028138	Adh5	MGI:87929	homeostasis/metabolism phenotype	Adh5<tm1Stam>/Adh5<tm1Stam>	B6.129-Adh5<tm1Stam>
Adh7	ENSG00000196344	increased susceptibility to induced morbidity/mortality	MP:0009763	ENSMUSG00000055301	Adh7	MGI:87926	mortality/aging	Adh7<tm1Gdu>/Adh7<tm1Gdu>	involves: 129S1/Sv * 129X1/SvJ * Black Swiss
Adh7	ENSG00000196344	abnormal locomotor behavior	MP:0001392	ENSMUSG00000055301	Adh7	MGI:87926	behavior/neurological phenotype	Adh7<tm1Gdu>/Adh7<tm1Gdu>	B6.129(Cg)-Adh7<tm1Gdu>
Adh7	ENSG00000196344	abnormal vitamin A level	MP:0011232	ENSMUSG00000055301	Adh7	MGI:87926	homeostasis/metabolism phenotype	Adh7<tm1Gdu>/Adh7<tm1Gdu>	involves: 129S1/Sv * 129X1/SvJ * Black Swiss
Adh7	ENSG00000196344	abnormal olfactory bulb morphology	MP:0000819	ENSMUSG00000055301	Adh7	MGI:87926	nervous system phenotype	Adh7<tm1Gdu>/Adh7<tm1Gdu>	B6.129(Cg)-Adh7<tm1Gdu>
Adh7	ENSG00000196344	abnormal substantia nigra morphology	MP:0000836	ENSMUSG00000055301	Adh7	MGI:87926	nervous system phenotype	Adh7<tm1Gdu>/Adh7<tm1Gdu>	B6.129(Cg)-Adh7<tm1Gdu>
Adh7	ENSG00000196344	decreased body weight	MP:0001262	ENSMUSG00000055301	Adh7	MGI:87926	growth/size/body region phenotype	Adh7<tm1Gdu>/Adh7<tm1Gdu>	B6.129(Cg)-Adh7<tm1Gdu>
Adh7	ENSG00000196344	abnormal ethanol metabolism	MP:0005443	ENSMUSG00000055301	Adh7	MGI:87926	homeostasis/metabolism phenotype	Adh7<tm1Gdu>/Adh7<tm1Gdu>	involves: 129S1/Sv * 129X1/SvJ * Black Swiss
Adh7	ENSG00000196344	impaired olfaction	MP:0008544	ENSMUSG00000055301	Adh7	MGI:87926	taste/olfaction phenotype	Adh7<tm1Gdu>/Adh7<tm1Gdu>	B6.129(Cg)-Adh7<tm1Gdu>
Adh7	ENSG00000196344	enhanced behavioral response to xenobiotic	MP:0009746	ENSMUSG00000055301	Adh7	MGI:87926	behavior/neurological phenotype	Adh7<tm1Gdu>/Adh7<tm1Gdu>	B6.129(Cg)-Adh7<tm1Gdu>
Adh7	ENSG00000196344	increased dopamine level	MP:0001906	ENSMUSG00000055301	Adh7	MGI:87926	homeostasis/metabolism phenotype	Adh7<tm1Gdu>/Adh7<tm1Gdu>	B6.129(Cg)-Adh7<tm1Gdu>
Adh7	ENSG00000196344	abnormal retinol metabolism	MP:0005444	ENSMUSG00000055301	Adh7	MGI:87926	homeostasis/metabolism phenotype	Adh7<tm1Gdu>/Adh7<tm1Gdu>	involves: 129S1/Sv * 129X1/SvJ * Black Swiss
Aimp1	ENSG00000164022	abnormal embryo size	MP:0001697	ENSMUSG00000028029	Aimp1	MGI:102774	embryo phenotype; growth/size/body region phenotype	Aimp1<em1(IMPC)Tcp> hom embryo	C57BL/6NCrl
Aimp1	ENSG00000164022	absent seminal vesicle	MP:0003642	ENSMUSG00000028029	Aimp1	MGI:102774	reproductive system phenotype; endocrine/exocrine gland phenotype	Aimp1<em1(IMPC)Tcp> hom early	C57BL/6NCrl
Aimp1	ENSG00000164022	enlarged spleen	MP:0000691	ENSMUSG00000028029	Aimp1	MGI:102774	hematopoietic system phenotype; immune system phenotype; growth/size/body region phenotype	Aimp1<em1(IMPC)Tcp> hom early	C57BL/6NCrl
Aimp1	ENSG00000164022	no abnormal phenotype detected	MP:0002169	ENSMUSG00000028029	Aimp1	MGI:102774	normal phenotype	Aimp1<em1(IMPC)Tcp> het embryo; Aimp1<em1(IMPC)Tcp> het early; Aimp1<em1(IMPC)Tcp> hem early	C57BL/6NCrl; C57BL/6NCrl; C57BL/6NCrl
Aimp1	ENSG00000164022	delayed wound healing	MP:0002908	ENSMUSG00000028029	Aimp1	MGI:102774	homeostasis/metabolism phenotype	Aimp1<Gt(OST58507)Lex>/Aimp1<Gt(OST58507)Lex>	involves: 129S5/SvEvBrd * C57BL/6
Aimp1	ENSG00000164022	male infertility	MP:0001925	ENSMUSG00000028029	Aimp1	MGI:102774	reproductive system phenotype	Aimp1<em1(IMPC)Tcp> hom early	C57BL/6NCrl
Aimp1	ENSG00000164022	decreased inflammatory response	MP:0001876	ENSMUSG00000028029	Aimp1	MGI:102774	immune system phenotype	Aimp1<Gt(OST58507)Lex>/Aimp1<Gt(OST58507)Lex>	involves: 129S5/SvEvBrd * C57BL/6
Aimp1	ENSG00000164022	preweaning lethality, incomplete penetrance	MP:0011110	ENSMUSG00000028029	Aimp1	MGI:102774	mortality/aging	Aimp1<em1(IMPC)Tcp> hom early	C57BL/6NCrl
Aimp1	ENSG00000164022	hydrometra	MP:0009709	ENSMUSG00000028029	Aimp1	MGI:102774	reproductive system phenotype	Aimp1<em1(IMPC)Tcp> hom early	C57BL/6NCrl
Arhgef38	ENSG00000236699	increased circulating cholesterol level	MP:0005178	ENSMUSG00000040969	Arhgef38	MGI:1924919	homeostasis/metabolism phenotype	Arhgef38<tm1a(KOMP)Wtsi> hom early	C57BL/6N
Bank1	ENSG00000153064	increased mature B cell number	MP:0008210	ENSMUSG00000037922	Bank1	MGI:2442120	hematopoietic system phenotype; immune system phenotype	Bank1<tm1Kuro>/Bank1<tm1Kuro>	Not Specified
Bank1	ENSG00000153064	increased IgM level	MP:0002494	ENSMUSG00000037922	Bank1	MGI:2442120	hematopoietic system phenotype; immune system phenotype	Bank1<tm1Kuro>/Bank1<tm1Kuro>	Not Specified
Bank1	ENSG00000153064	abnormal spleen germinal center morphology	MP:0002359	ENSMUSG00000037922	Bank1	MGI:2442120	hematopoietic system phenotype; immune system phenotype	Bank1<tm1Kuro>/Bank1<tm1Kuro>	Not Specified
Bank1	ENSG00000153064	abnormal splenic cell ratio	MP:0008826	ENSMUSG00000037922	Bank1	MGI:2442120	hematopoietic system phenotype; immune system phenotype	Bank1<tm1Kuro>/Bank1<tm1Kuro>	Not Specified
Bank1	ENSG00000153064	increased spleen germinal center size	MP:0008483	ENSMUSG00000037922	Bank1	MGI:2442120	hematopoietic system phenotype; immune system phenotype	Bank1<tm1Kuro>/Bank1<tm1Kuro>	Not Specified
Bank1	ENSG00000153064	abnormal lymphocyte physiology	MP:0003945	ENSMUSG00000037922	Bank1	MGI:2442120	hematopoietic system phenotype; immune system phenotype	Bank1<tm1Kuro>/Bank1<tm1Kuro>	Not Specified
Bank1	ENSG00000153064	increased spleen germinal center number	MP:0008481	ENSMUSG00000037922	Bank1	MGI:2442120	hematopoietic system phenotype; immune system phenotype	Bank1<tm1Kuro>/Bank1<tm1Kuro>	Not Specified
Bank1	ENSG00000153064	increased B-1a cell number	MP:0008167	ENSMUSG00000037922	Bank1	MGI:2442120	hematopoietic system phenotype; immune system phenotype	Bank1<tm1Kuro>/Bank1<tm1Kuro>	Not Specified
Bank1	ENSG00000153064	increased IgG2a level	MP:0008500	ENSMUSG00000037922	Bank1	MGI:2442120	hematopoietic system phenotype; immune system phenotype	Bank1<tm1Kuro>/Bank1<tm1Kuro>	Not Specified
Bank1	ENSG00000153064	increased B cell proliferation	MP:0005154	ENSMUSG00000037922	Bank1	MGI:2442120	hematopoietic system phenotype; immune system phenotype; cellular phenotype	Bank1<tm1Kuro>/Bank1<tm1Kuro>	Not Specified
Bank1	ENSG00000153064	abnormal B cell physiology	MP:0002459	ENSMUSG00000037922	Bank1	MGI:2442120	hematopoietic system phenotype; immune system phenotype	Bank1<tm1Kuro>/Bank1<tm1Kuro>	Not Specified
Bcl10	ENSG00000142867	increased IgE level	MP:0002497	ENSMUSG00000028191	Bcl10	MGI:1337994	hematopoietic system phenotype; immune system phenotype	Bcl10<m1Btlr>/Bcl10<m1Btlr>	C57BL/6J-Bcl10<m1Btlr>
Bcl10	ENSG00000142867	increased susceptibility to infection	MP:0002406	ENSMUSG00000028191	Bcl10	MGI:1337994	immune system phenotype	Bcl10<tm1Mak>/Bcl10<tm1Mak>	involves: 129P2/OlaHsd
Bcl10	ENSG00000142867	increased CD4-positive, alpha-beta T cell number	MP:0008074	ENSMUSG00000028191	Bcl10	MGI:1337994	hematopoietic system phenotype; immune system phenotype	Bcl10<m1Btlr>/Bcl10<m1Btlr>	C57BL/6J-Bcl10<m1Btlr>
Bcl10	ENSG00000142867	abnormal humoral immune response	MP:0001800	ENSMUSG00000028191	Bcl10	MGI:1337994	immune system phenotype	Bcl10<m1Btlr>/Bcl10<m1Btlr>; Bcl10<tm1Swm>/Bcl10<tm1Swm>	C57BL/6J-Bcl10<m1Btlr>; involves: 129P2/OlaHsd
Bcl10	ENSG00000142867	decreased immunoglobulin level	MP:0002460	ENSMUSG00000028191	Bcl10	MGI:1337994	hematopoietic system phenotype; immune system phenotype	Bcl10<tm1Mak>/Bcl10<tm1Mak>	involves: 129P2/OlaHsd
Bcl10	ENSG00000142867	decreased follicular B cell number	MP:0008174	ENSMUSG00000028191	Bcl10	MGI:1337994	hematopoietic system phenotype; immune system phenotype	Bcl10<tm1Swm>/Bcl10<tm1Swm>	involves: 129P2/OlaHsd
Bcl10	ENSG00000142867	abnormal cytokine secretion	MP:0003009	ENSMUSG00000028191	Bcl10	MGI:1337994	immune system phenotype	Bcl10<tm1Swm>/Bcl10<tm1Swm>	involves: 129P2/OlaHsd * C57BL/6
Bcl10	ENSG00000142867	abnormal T cell activation	MP:0001828	ENSMUSG00000028191	Bcl10	MGI:1337994	hematopoietic system phenotype; immune system phenotype	Bcl10<tm1Mak>/Bcl10<tm1Mak>	involves: 129P2/OlaHsd
Bcl10	ENSG00000142867	increased IgM level	MP:0002494	ENSMUSG00000028191	Bcl10	MGI:1337994	hematopoietic system phenotype; immune system phenotype	Bcl10<m1Btlr>/Bcl10<m1Btlr>	C57BL/6J-Bcl10<m1Btlr>
Bcl10	ENSG00000142867	increased susceptibility to bacterial infection	MP:0002412	ENSMUSG00000028191	Bcl10	MGI:1337994	immune system phenotype	Bcl10<tm1Swm>/Bcl10<tm1Swm>	involves: 129P2/OlaHsd
Bcl10	ENSG00000142867	decreased double-positive T cell number	MP:0005092	ENSMUSG00000028191	Bcl10	MGI:1337994	hematopoietic system phenotype; immune system phenotype	Bcl10<tm1Mak>/Bcl10<tm1Mak>	involves: 129P2/OlaHsd
Bcl10	ENSG00000142867	increased single-positive T cell number	MP:0008082	ENSMUSG00000028191	Bcl10	MGI:1337994	hematopoietic system phenotype; immune system phenotype	Bcl10<m1Btlr>/Bcl10<m1Btlr>	C57BL/6J-Bcl10<m1Btlr>
Bcl10	ENSG00000142867	decreased mature B cell number	MP:0008211	ENSMUSG00000028191	Bcl10	MGI:1337994	hematopoietic system phenotype; immune system phenotype	Bcl10<tm1Swm>/Bcl10<tm1Swm>	involves: 129P2/OlaHsd
Bcl10	ENSG00000142867	abnormal response to infection	MP:0005025	ENSMUSG00000028191	Bcl10	MGI:1337994	immune system phenotype	Bcl10<tm1Mak>/Bcl10<tm1Mak>	involves: 129P2/OlaHsd
Bcl10	ENSG00000142867	decreased B cell number	MP:0005017	ENSMUSG00000028191	Bcl10	MGI:1337994	hematopoietic system phenotype; immune system phenotype	Bcl10<tm1Swm>/Bcl10<tm1Swm>	involves: 129P2/OlaHsd
Bcl10	ENSG00000142867	decreased IgG level	MP:0001805	ENSMUSG00000028191	Bcl10	MGI:1337994	hematopoietic system phenotype; immune system phenotype	Bcl10<m1Btlr>/Bcl10<m1Btlr>; Bcl10<tm1Mak>/Bcl10<tm1Mak>	C57BL/6J-Bcl10<m1Btlr>; involves: 129P2/OlaHsd
Bcl10	ENSG00000142867	exencephaly	MP:0000914	ENSMUSG00000028191	Bcl10	MGI:1337994	nervous system phenotype	Bcl10<tm1Swm>/Bcl10<tm1Swm>; Bcl10<tm1Mak>/Bcl10<tm1Mak>	involves: 129P2/OlaHsd; involves: 129P2/OlaHsd
Bcl10	ENSG00000142867	increased T cell number	MP:0005015	ENSMUSG00000028191	Bcl10	MGI:1337994	hematopoietic system phenotype; immune system phenotype	Bcl10<m1Btlr>/Bcl10<m1Btlr>	C57BL/6J-Bcl10<m1Btlr>
Bcl10	ENSG00000142867	abnormal cytotoxic T cell physiology	MP:0005078	ENSMUSG00000028191	Bcl10	MGI:1337994	hematopoietic system phenotype; immune system phenotype	Bcl10<tm1Mak>/Bcl10<tm1Mak>	involves: 129P2/OlaHsd
Bcl10	ENSG00000142867	abnormal immune cell physiology	MP:0001819	ENSMUSG00000028191	Bcl10	MGI:1337994	immune system phenotype	Bcl10<tm1Mak>/Bcl10<tm1Mak>	involves: 129P2/OlaHsd
Bcl10	ENSG00000142867	abnormal B cell differentiation	MP:0002144	ENSMUSG00000028191	Bcl10	MGI:1337994	hematopoietic system phenotype; immune system phenotype	Bcl10<tm1Swm>/Bcl10<tm1Swm>	involves: 129P2/OlaHsd
Bcl10	ENSG00000142867	abnormal T cell differentiation	MP:0002145	ENSMUSG00000028191	Bcl10	MGI:1337994	hematopoietic system phenotype; immune system phenotype	Bcl10<tm1Mak>/Bcl10<tm1Mak>	involves: 129P2/OlaHsd
Bcl10	ENSG00000142867	decreased thymocyte number	MP:0000715	ENSMUSG00000028191	Bcl10	MGI:1337994	hematopoietic system phenotype; immune system phenotype; endocrine/exocrine gland phenotype	Bcl10<tm1Mak>/Bcl10<tm1Mak>	involves: 129P2/OlaHsd
Bcl10	ENSG00000142867	open neural tube	MP:0000929	ENSMUSG00000028191	Bcl10	MGI:1337994	embryo phenotype; nervous system phenotype	Bcl10<tm1Mak>/Bcl10<tm1Mak>	involves: 129P2/OlaHsd
Bcl10	ENSG00000142867	decreased activated T cell number	MP:0001830	ENSMUSG00000028191	Bcl10	MGI:1337994	hematopoietic system phenotype; immune system phenotype	Bcl10<tm1Mak>/Bcl10<tm1Mak>	involves: 129P2/OlaHsd
Bcl10	ENSG00000142867	perinatal lethality, incomplete penetrance	MP:0011090	ENSMUSG00000028191	Bcl10	MGI:1337994	mortality/aging	Bcl10<tm1Swm>/Bcl10<tm1Swm>; Bcl10<tm1Mak>/Bcl10<tm1Mak>	involves: 129P2/OlaHsd; involves: 129P2/OlaHsd
Bcl10	ENSG00000142867	decreased T cell proliferation	MP:0005095	ENSMUSG00000028191	Bcl10	MGI:1337994	hematopoietic system phenotype; immune system phenotype; cellular phenotype	Bcl10<tm1Mak>/Bcl10<tm1Mak>	involves: 129P2/OlaHsd
Bcl10	ENSG00000142867	increased hindbrain apoptosis	MP:0012261	ENSMUSG00000028191	Bcl10	MGI:1337994	nervous system phenotype; cellular phenotype	Bcl10<tm1Mak>/Bcl10<tm1Mak>	involves: 129P2/OlaHsd
Bcl10	ENSG00000142867	decreased B-1 B cell number	MP:0004978	ENSMUSG00000028191	Bcl10	MGI:1337994	hematopoietic system phenotype; immune system phenotype	Bcl10<m1Btlr>/Bcl10<m1Btlr>; Bcl10<tm1Swm>/Bcl10<tm1Swm>	C57BL/6J-Bcl10<m1Btlr>; involves: 129P2/OlaHsd
Bcl10	ENSG00000142867	increased double-negative T cell number	MP:0005090	ENSMUSG00000028191	Bcl10	MGI:1337994	hematopoietic system phenotype; immune system phenotype	Bcl10<tm1Mak>/Bcl10<tm1Mak>	involves: 129P2/OlaHsd
Bcl10	ENSG00000142867	abnormal dendritic cell physiology	MP:0002376	ENSMUSG00000028191	Bcl10	MGI:1337994	immune system phenotype	Bcl10<tm1Swm>/Bcl10<tm1Swm>; Bcl10<tm1Mak>/Bcl10<tm1Mak>	involves: 129P2/OlaHsd * C57BL/6; involves: 129P2/OlaHsd
Bcl10	ENSG00000142867	abnormal marginal zone B cell physiology	MP:0008193	ENSMUSG00000028191	Bcl10	MGI:1337994	hematopoietic system phenotype; immune system phenotype	Bcl10<tm1Swm>/Bcl10<tm1Swm>	involves: 129P2/OlaHsd
Bcl10	ENSG00000142867	decreased IgM level	MP:0001806	ENSMUSG00000028191	Bcl10	MGI:1337994	hematopoietic system phenotype; immune system phenotype	Bcl10<tm1Mak>/Bcl10<tm1Mak>	involves: 129P2/OlaHsd
Bcl10	ENSG00000142867	decreased B cell proliferation	MP:0005093	ENSMUSG00000028191	Bcl10	MGI:1337994	hematopoietic system phenotype; immune system phenotype; cellular phenotype	Bcl10<tm1Swm>/Bcl10<tm1Swm>; Bcl10<tm1Mak>/Bcl10<tm1Mak>	involves: 129P2/OlaHsd; involves: 129P2/OlaHsd
Bcl10	ENSG00000142867	decreased marginal zone B cell number	MP:0008182	ENSMUSG00000028191	Bcl10	MGI:1337994	hematopoietic system phenotype; immune system phenotype	Bcl10<tm1Swm>/Bcl10<tm1Swm>	involves: 129P2/OlaHsd
Bcl10	ENSG00000142867	abnormal neural fold elevation formation	MP:0004838	ENSMUSG00000028191	Bcl10	MGI:1337994	embryo phenotype	Bcl10<tm1Mak>/Bcl10<tm1Mak>	involves: 129P2/OlaHsd
Bmpr1b	ENSG00000138696	absent cumulus expansion	MP:0009374	ENSMUSG00000052430	Bmpr1b	MGI:107191	reproductive system phenotype; endocrine/exocrine gland phenotype	Bmpr1b<tm1Kml>/Bmpr1b<tm1Kml>	involves: 129S/SvEv * C57BL/6J
Bmpr1b	ENSG00000138696	abnormal digit morphology	MP:0002110	ENSMUSG00000052430	Bmpr1b	MGI:107191	limbs/digits/tail phenotype	Bmpr1b<Tg(ACTB-FLP)4917Dym>/Bmpr1b<Tg(ACTB-FLP)4917Dym>	involves: C57BL/6 * SJL
Bmpr1b	ENSG00000138696	short metatarsal bones	MP:0004635	ENSMUSG00000052430	Bmpr1b	MGI:107191	limbs/digits/tail phenotype; skeleton phenotype	Bmpr1b<tm1Kml>/Bmpr1b<tm1Kml>	involves: 129S/SvEv * C57BL/6J
Bmpr1b	ENSG00000138696	small testis	MP:0001147	ENSMUSG00000052430	Bmpr1b	MGI:107191	reproductive system phenotype; endocrine/exocrine gland phenotype	Bmpr1b<em1(IMPC)Mbp> hom early	C57BL/6NCrl
Bmpr1b	ENSG00000138696	abnormal metatarsal bone morphology	MP:0003072	ENSMUSG00000052430	Bmpr1b	MGI:107191	limbs/digits/tail phenotype; skeleton phenotype	Bmpr1b<Tg(ACTB-FLP)4917Dym>/Bmpr1b<Tg(ACTB-FLP)4917Dym>	involves: C57BL/6 * SJL
Bmpr1b	ENSG00000138696	prolonged diestrus	MP:0009011	ENSMUSG00000052430	Bmpr1b	MGI:107191	reproductive system phenotype	Bmpr1b<tm1Kml>/Bmpr1b<tm1Kml>	involves: 129S/SvEv * C57BL/6J
Bmpr1b	ENSG00000138696	abnormal calcaneum morphology	MP:0009728	ENSMUSG00000052430	Bmpr1b	MGI:107191	limbs/digits/tail phenotype; skeleton phenotype	Bmpr1b<tm1Kml>/Bmpr1b<tm1Kml>	involves: 129S/SvEv * C57BL/6J
Bmpr1b	ENSG00000138696	abnormal limb bone morphology	MP:0002115	ENSMUSG00000052430	Bmpr1b	MGI:107191	limbs/digits/tail phenotype; skeleton phenotype	Bmpr1b<tm1Kml>/Bmpr1b<tm1Kml>; Bmpr1b<Tg(ACTB-FLP)4917Dym>/Bmpr1b<Tg(ACTB-FLP)4917Dym>	involves: 129S/SvEv * C57BL/6J; involves: C57BL/6 * SJL
Bmpr1b	ENSG00000138696	increased apoptosis	MP:0006042	ENSMUSG00000052430	Bmpr1b	MGI:107191	cellular phenotype	Bmpr1b<Tg(ACTB-FLP)4917Dym>/Bmpr1b<Tg(ACTB-FLP)4917Dym>	involves: C57BL/6 * SJL
Bmpr1b	ENSG00000138696	abnormal optic disk morphology	MP:0008259	ENSMUSG00000052430	Bmpr1b	MGI:107191	vision/eye phenotype; nervous system phenotype	Bmpr1b<em1(IMPC)Mbp> hom early	C57BL/6NCrl
Bmpr1b	ENSG00000138696	increased retina apoptosis	MP:0030005	ENSMUSG00000052430	Bmpr1b	MGI:107191	vision/eye phenotype; cellular phenotype	Bmpr1b<tm1Kml>/Bmpr1b<tm1Kml>	involves: 129S/SvEv
Bmpr1b	ENSG00000138696	abnormal reproductive system physiology	MP:0001919	ENSMUSG00000052430	Bmpr1b	MGI:107191	reproductive system phenotype	Bmpr1b<tm1Kml>/Bmpr1b<tm1Kml>	involves: 129S/SvEv * C57BL/6J
Bmpr1b	ENSG00000138696	abnormal retina ganglion cell morphology	MP:0008056	ENSMUSG00000052430	Bmpr1b	MGI:107191	vision/eye phenotype; nervous system phenotype	Bmpr1b<tm1Kml>/Bmpr1b<tm1Kml>	involves: 129S/SvEv
Bmpr1b	ENSG00000138696	increased freezing behavior	MP:0020421	ENSMUSG00000052430	Bmpr1b	MGI:107191	behavior/neurological phenotype	Bmpr1b<em1(IMPC)Mbp> hom early	C57BL/6NCrl
Bmpr1b	ENSG00000138696	cataract	MP:0001304	ENSMUSG00000052430	Bmpr1b	MGI:107191	vision/eye phenotype	Bmpr1b<em1(IMPC)Mbp> hom early	C57BL/6NCrl
Bmpr1b	ENSG00000138696	abnormal vitreous body morphology	MP:0002699	ENSMUSG00000052430	Bmpr1b	MGI:107191	vision/eye phenotype	Bmpr1b<em1(IMPC)Mbp> hom early	C57BL/6NCrl
Bmpr1b	ENSG00000138696	decreased grip strength	MP:0010053	ENSMUSG00000052430	Bmpr1b	MGI:107191	behavior/neurological phenotype	Bmpr1b<em1(IMPC)Mbp> hom early	C57BL/6NCrl
Bmpr1b	ENSG00000138696	abnormal chondrocyte differentiation	MP:0014105	ENSMUSG00000052430	Bmpr1b	MGI:107191	skeleton phenotype	Bmpr1b<tm1Kml>/Bmpr1b<tm1Kml>	involves: 129S/SvEv * C57BL/6J
Bmpr1b	ENSG00000138696	elbow dislocation	MP:0030843	ENSMUSG00000052430	Bmpr1b	MGI:107191	limbs/digits/tail phenotype; skeleton phenotype	Bmpr1b<tm1Kml>/Bmpr1b<tm1Kml>	involves: 129S/SvEv * C57BL/6J
Bmpr1b	ENSG00000138696	abnormal carpal bone morphology	MP:0000554	ENSMUSG00000052430	Bmpr1b	MGI:107191	limbs/digits/tail phenotype; skeleton phenotype	Bmpr1b<tm1Kml>/Bmpr1b<tm1Kml>	involves: 129S/SvEv * C57BL/6J
Bmpr1b	ENSG00000138696	irregularly shaped pupil	MP:0001319	ENSMUSG00000052430	Bmpr1b	MGI:107191	vision/eye phenotype	Bmpr1b<em1(IMPC)Mbp> hom early	C57BL/6NCrl
Bmpr1b	ENSG00000138696	decreased sternebra size	MP:0012281	ENSMUSG00000052430	Bmpr1b	MGI:107191	skeleton phenotype	Bmpr1b<tm1Kml>/Bmpr1b<tm1Kml>	involves: 129S/SvEv * C57BL/6J
Bmpr1b	ENSG00000138696	brachyphalangia	MP:0002543	ENSMUSG00000052430	Bmpr1b	MGI:107191	limbs/digits/tail phenotype; skeleton phenotype	Bmpr1b<tm1Kml>/Bmpr1b<tm1Kml>; Bmpr1b<tm1Kml>/Bmpr1b<tm1Kml>	involves: 129S/SvEv * C57BL/6J; involves: 129S/SvEv
Bmpr1b	ENSG00000138696	fused metatarsal bones	MP:0004642	ENSMUSG00000052430	Bmpr1b	MGI:107191	limbs/digits/tail phenotype; skeleton phenotype	Bmpr1b<Tg(ACTB-FLP)4917Dym>/Bmpr1b<Tg(ACTB-FLP)4917Dym>	involves: C57BL/6 * SJL
Bmpr1b	ENSG00000138696	absent endometrial glands	MP:0009097	ENSMUSG00000052430	Bmpr1b	MGI:107191	reproductive system phenotype; endocrine/exocrine gland phenotype	Bmpr1b<tm1Kml>/Bmpr1b<tm1Kml>	involves: 129S/SvEv * C57BL/6J
Bmpr1b	ENSG00000138696	abnormal bone structure	MP:0003795	ENSMUSG00000052430	Bmpr1b	MGI:107191	skeleton phenotype	Bmpr1b<em1(IMPC)Mbp> hom early	C57BL/6NCrl
Bmpr1b	ENSG00000138696	abnormal metacarpal bone morphology	MP:0003073	ENSMUSG00000052430	Bmpr1b	MGI:107191	limbs/digits/tail phenotype; skeleton phenotype	Bmpr1b<Tg(ACTB-FLP)4917Dym>/Bmpr1b<Tg(ACTB-FLP)4917Dym>	involves: C57BL/6 * SJL
Bmpr1b	ENSG00000138696	no abnormal phenotype detected	MP:0002169	ENSMUSG00000052430	Bmpr1b	MGI:107191	normal phenotype	Bmpr1b<em1(IMPC)Mbp> hem early; Bmpr1b<Tg(ACTB-FLP)4917Dym>/Bmpr1b<+>; Bmpr1b<em1(IMPC)Mbp> het early	C57BL/6NCrl; involves: C57BL/6 * SJL; C57BL/6NCrl
Bmpr1b	ENSG00000138696	abnormal autopod morphology	MP:0000572	ENSMUSG00000052430	Bmpr1b	MGI:107191	limbs/digits/tail phenotype	Bmpr1b<em1(IMPC)Mbp> hom early	C57BL/6NCrl
Bmpr1b	ENSG00000138696	abnormal cartilage development	MP:0000164	ENSMUSG00000052430	Bmpr1b	MGI:107191	skeleton phenotype	Bmpr1b<tm1Kml>/Bmpr1b<tm1Kml>; Bmpr1b<Tg(ACTB-FLP)4917Dym>/Bmpr1b<Tg(ACTB-FLP)4917Dym>; Bmpr1b<tm1Kml>/Bmpr1b<tm1Kml>	involves: 129S/SvEv * C57BL/6J; involves: C57BL/6 * SJL; involves: 129S/SvEv
Bmpr1b	ENSG00000138696	short metacarpal bones	MP:0004634	ENSMUSG00000052430	Bmpr1b	MGI:107191	limbs/digits/tail phenotype; skeleton phenotype	Bmpr1b<tm1Kml>/Bmpr1b<tm1Kml>	involves: 129S/SvEv * C57BL/6J
Bmpr1b	ENSG00000138696	brachydactyly	MP:0002544	ENSMUSG00000052430	Bmpr1b	MGI:107191	limbs/digits/tail phenotype	Bmpr1b<tm1Kml>/Bmpr1b<tm1Kml>; Bmpr1b<Tg(ACTB-FLP)4917Dym>/Bmpr1b<Tg(ACTB-FLP)4917Dym>; Bmpr1b<tm1Kml>/Bmpr1b<tm1Kml>	involves: 129S/SvEv * C57BL/6J; involves: C57BL/6 * SJL; involves: 129S/SvEv
Bmpr1b	ENSG00000138696	abnormal liver morphology	MP:0000598	ENSMUSG00000052430	Bmpr1b	MGI:107191	liver/biliary system phenotype	Bmpr1b<em1(IMPC)Mbp> hom early	C57BL/6NCrl
Bmpr1b	ENSG00000138696	thin endometrium	MP:0008258	ENSMUSG00000052430	Bmpr1b	MGI:107191	reproductive system phenotype	Bmpr1b<tm1Kml>/Bmpr1b<tm1Kml>	involves: 129S/SvEv * C57BL/6J
Bmpr1b	ENSG00000138696	abnormal appendicular skeleton morphology	MP:0009250	ENSMUSG00000052430	Bmpr1b	MGI:107191	skeleton phenotype	Bmpr1b<Tn(sb-lacZ,GFP)IR3.PV50Jtak>/Bmpr1b<Tn(sb-lacZ,GFP)IR3.PV50Jtak>	involves: C3H * C57BL/6 * DBA/2 * ICR
Bmpr1b	ENSG00000138696	decreased cell proliferation	MP:0000352	ENSMUSG00000052430	Bmpr1b	MGI:107191	cellular phenotype	Bmpr1b<Tg(ACTB-FLP)4917Dym>/Bmpr1b<Tg(ACTB-FLP)4917Dym>	involves: C57BL/6 * SJL
Bmpr1b	ENSG00000138696	small liver	MP:0000601	ENSMUSG00000052430	Bmpr1b	MGI:107191	liver/biliary system phenotype	Bmpr1b<em1(IMPC)Mbp> hom early	C57BL/6NCrl
Bmpr1b	ENSG00000138696	abnormal seminal vesicle morphology	MP:0002059	ENSMUSG00000052430	Bmpr1b	MGI:107191	reproductive system phenotype; endocrine/exocrine gland phenotype	Bmpr1b<em1(IMPC)Mbp> hom early	C57BL/6NCrl
Bmpr1b	ENSG00000138696	abnormal digit development	MP:0006280	ENSMUSG00000052430	Bmpr1b	MGI:107191	limbs/digits/tail phenotype	Bmpr1b<tm1Kml>/Bmpr1b<tm1Kml>; Bmpr1b<tm1Kml>/Bmpr1b<tm1Kml>	involves: 129S/SvEv * C57BL/6J; involves: 129S/SvEv
Bmpr1b	ENSG00000138696	fused phalanges	MP:0008730	ENSMUSG00000052430	Bmpr1b	MGI:107191	limbs/digits/tail phenotype; skeleton phenotype	Bmpr1b<tm1Kml>/Bmpr1b<tm1Kml>; Bmpr1b<tm1Kml>/Bmpr1b<tm1Kml>	involves: 129S/SvEv * C57BL/6J; involves: 129S/SvEv
Bmpr1b	ENSG00000138696	abnormal axon guidance	MP:0002961	ENSMUSG00000052430	Bmpr1b	MGI:107191	nervous system phenotype; cellular phenotype	Bmpr1b<tm1Kml>/Bmpr1b<tm1Kml>	involves: 129S/SvEv
Bmpr1b	ENSG00000138696	female infertility	MP:0001926	ENSMUSG00000052430	Bmpr1b	MGI:107191	reproductive system phenotype	Bmpr1b<tm1Kml>/Bmpr1b<tm1Kml>; Bmpr1b<em1(IMPC)Mbp> hom early; Bmpr1b<Tn(sb-lacZ,GFP)IR3.PV50Jtak>/Bmpr1b<Tn(sb-lacZ,GFP)IR3.PV50Jtak>	involves: 129S/SvEv * C57BL/6J; C57BL/6NCrl; involves: C3H * C57BL/6 * DBA/2 * ICR
Bmpr1b	ENSG00000138696	abnormal joint morphology	MP:0002932	ENSMUSG00000052430	Bmpr1b	MGI:107191	skeleton phenotype	Bmpr1b<tm1Kml>/Bmpr1b<tm1Kml>; Bmpr1b<tm1Kml>/Bmpr1b<tm1Kml>	involves: 129S/SvEv * C57BL/6J; involves: 129S/SvEv
Bmpr1b	ENSG00000138696	increased circulating phosphate level	MP:0001566	ENSMUSG00000052430	Bmpr1b	MGI:107191	homeostasis/metabolism phenotype	Bmpr1b<em1(IMPC)Mbp> hom early	C57BL/6NCrl
Bmpr1b	ENSG00000138696	abnormal endometrial gland development	MP:0013400	ENSMUSG00000052430	Bmpr1b	MGI:107191	reproductive system phenotype; endocrine/exocrine gland phenotype	Bmpr1b<tm1Kml>/Bmpr1b<tm1Kml>	involves: 129S/SvEv * C57BL/6J
Bmpr1b	ENSG00000138696	abnormal phalanx morphology	MP:0005306	ENSMUSG00000052430	Bmpr1b	MGI:107191	limbs/digits/tail phenotype; skeleton phenotype	Bmpr1b<tm1Kml>/Bmpr1b<tm1Kml>; Bmpr1b<Tg(ACTB-FLP)4917Dym>/Bmpr1b<Tg(ACTB-FLP)4917Dym>; Bmpr1b<tm1Kml>/Bmpr1b<tm1Kml>	involves: 129S/SvEv * C57BL/6J; involves: C57BL/6 * SJL; involves: 129S/SvEv
Bmpr1b	ENSG00000138696	small seminal vesicle	MP:0001157	ENSMUSG00000052430	Bmpr1b	MGI:107191	reproductive system phenotype; endocrine/exocrine gland phenotype	Bmpr1b<em1(IMPC)Mbp> hom early	C57BL/6NCrl
Bmpr1b	ENSG00000138696	abnormal testis morphology	MP:0001146	ENSMUSG00000052430	Bmpr1b	MGI:107191	reproductive system phenotype; endocrine/exocrine gland phenotype	Bmpr1b<em1(IMPC)Mbp> hom early	C57BL/6NCrl
Ccn1	ENSG00000142871	ventricular septal defect	MP:0010402	ENSMUSG00000028195	Ccn1	MGI:88613	cardiovascular system phenotype	Ccn1<tm1Lfl>/Ccn1<+>; Ccn1<tm1Lfl>/Ccn1<tm1Lfl>	involves: 129S4/SvJae * C57BL/6J; involves: 129S4/SvJae * C57BL/6J
Ccn1	ENSG00000142871	ostium primum atrial septal defect	MP:0010404	ENSMUSG00000028195	Ccn1	MGI:88613	cardiovascular system phenotype	Ccn1<tm1Lfl>/Ccn1<+>	involves: 129S4/SvJae * C57BL/6J
Ccn1	ENSG00000142871	patent cardiac foramen ovale	MP:0004225	ENSMUSG00000028195	Ccn1	MGI:88613	cardiovascular system phenotype	Ccn1<tm1Lfl>/Ccn1<+>	involves: 129S4/SvJae * C57BL/6J
Ccn1	ENSG00000142871	abnormal placenta morphology	MP:0001711	ENSMUSG00000028195	Ccn1	MGI:88613	embryo phenotype	Ccn1<tm1Lfl>/Ccn1<tm1Lfl>	involves: 129S4/SvJae * C57BL/6J
Ccn1	ENSG00000142871	neonatal lethality, complete penetrance	MP:0011087	ENSMUSG00000028195	Ccn1	MGI:88613	mortality/aging	Ccn1<tm1Lfl>/Ccn1<tm1Lfl>	involves: 129S4/SvJae * C57BL/6J
Ccn1	ENSG00000142871	embryonic lethality during organogenesis, incomplete penetrance	MP:0011108	ENSMUSG00000028195	Ccn1	MGI:88613	mortality/aging	Ccn1<tm1Lfl>/Ccn1<tm1Lfl>	involves: 129S4/SvJae * C57BL/6J
Ccn1	ENSG00000142871	abnormal interventricular septum morphology	MP:0000281	ENSMUSG00000028195	Ccn1	MGI:88613	cardiovascular system phenotype	Ccn1<tm1Lfl>/Ccn1<+>; Ccn1<tm1Lfl>/Ccn1<tm1Lfl>	involves: 129S4/SvJae * C57BL/6J; involves: 129S4/SvJae * C57BL/6J
Ccn1	ENSG00000142871	abnormal chorionic plate morphology	MP:0004560	ENSMUSG00000028195	Ccn1	MGI:88613	embryo phenotype	Ccn1<tm1Lfl>/Ccn1<tm1Lfl>	involves: 129S4/SvJae * C57BL/6J
Ccn1	ENSG00000142871	dilated dorsal aorta	MP:0004068	ENSMUSG00000028195	Ccn1	MGI:88613	cardiovascular system phenotype	Ccn1<tm1Lfl>/Ccn1<tm1Lfl>	involves: 129S4/SvJae * C57BL/6J
Ccn1	ENSG00000142871	failure of atrioventricular cushion closure	MP:0000299	ENSMUSG00000028195	Ccn1	MGI:88613	cardiovascular system phenotype	Ccn1<tm1Lfl>/Ccn1<tm1Lfl>	involves: 129S4/SvJae * C57BL/6J
Ccn1	ENSG00000142871	abnormal dorsal aorta morphology	MP:0004787	ENSMUSG00000028195	Ccn1	MGI:88613	cardiovascular system phenotype	Ccn1<tm1Lfl>/Ccn1<tm1Lfl>	involves: 129S4/SvJae * C57BL/6J
Ccn1	ENSG00000142871	abnormal apoptosis	MP:0001648	ENSMUSG00000028195	Ccn1	MGI:88613	cellular phenotype	Ccn1<tm1Lfl>/Ccn1<tm1Lfl>	involves: 129S4/SvJae * C57BL/6J
Ccn1	ENSG00000142871	common atrioventricular valve	MP:0010607	ENSMUSG00000028195	Ccn1	MGI:88613	cardiovascular system phenotype	Ccn1<tm1Lfl>/Ccn1<tm1Lfl>	involves: 129S4/SvJae * C57BL/6J
Ccn1	ENSG00000142871	abnormal mitral valve morphology	MP:0000286	ENSMUSG00000028195	Ccn1	MGI:88613	cardiovascular system phenotype	Ccn1<tm1Lfl>/Ccn1<+>	involves: 129S4/SvJae * C57BL/6J
Ccn1	ENSG00000142871	abnormal artery morphology	MP:0002191	ENSMUSG00000028195	Ccn1	MGI:88613	cardiovascular system phenotype	Ccn1<tm1Lfl>/Ccn1<tm1Lfl>	involves: 129S4/SvJae * C57BL/6J
Ccn1	ENSG00000142871	abnormal placental labyrinth vasculature morphology	MP:0008803	ENSMUSG00000028195	Ccn1	MGI:88613	cardiovascular system phenotype; embryo phenotype	Ccn1<tm1Lfl>/Ccn1<tm1Lfl>	involves: 129S4/SvJae * C57BL/6J
Ccn1	ENSG00000142871	abnormal heart development	MP:0000267	ENSMUSG00000028195	Ccn1	MGI:88613	cardiovascular system phenotype	Ccn1<tm1Lfl>/Ccn1<tm1Lfl>	involves: 129S4/SvJae * C57BL/6J
Ccn1	ENSG00000142871	hemorrhage	MP:0001914	ENSMUSG00000028195	Ccn1	MGI:88613	cardiovascular system phenotype	Ccn1<tm1Lfl>/Ccn1<tm1Lfl>	involves: 129S4/SvJae * C57BL/6J
Ccn1	ENSG00000142871	failure of chorioallantoic fusion	MP:0009657	ENSMUSG00000028195	Ccn1	MGI:88613	embryo phenotype	Ccn1<tm1Lfl>/Ccn1<tm1Lfl>	involves: 129S4/SvJae * C57BL/6J
Ccn1	ENSG00000142871	complete atrioventricular septal defect	MP:0010413	ENSMUSG00000028195	Ccn1	MGI:88613	cardiovascular system phenotype	Ccn1<tm1Lfl>/Ccn1<+>; Ccn1<tm1Lfl>/Ccn1<tm1Lfl>	involves: 129S4/SvJae * C57BL/6J; involves: 129S4/SvJae * C57BL/6J
Ccn1	ENSG00000142871	pale placenta	MP:0004266	ENSMUSG00000028195	Ccn1	MGI:88613	embryo phenotype	Ccn1<tm1Lfl>/Ccn1<tm1Lfl>	involves: 129S4/SvJae * C57BL/6J
Cenpe	ENSG00000138778	increased circulating lipase level	MP:0011886	ENSMUSG00000045328	Cenpe	MGI:1098230	homeostasis/metabolism phenotype	Cenpe<tm1b(EUCOMM)Hmgu> het early	C57BL/6NTac
Cenpe	ENSG00000138778	embryonic lethality between implantation and somite formation, complete penetrance	MP:0011096	ENSMUSG00000045328	Cenpe	MGI:1098230	mortality/aging	Cenpe<tm1Dwc>/Cenpe<tm1Dwc>	involves: 129S1/Sv * 129X1/SvJ * C57BL/6
Cenpe	ENSG00000138778	abnormal mitosis	MP:0004046	ENSMUSG00000045328	Cenpe	MGI:1098230	cellular phenotype	Cenpe<tm1Dwc>/Cenpe<tm1Dwc>	involves: 129S1/Sv * 129X1/SvJ * C57BL/6
Cenpe	ENSG00000138778	abnormal inner cell mass proliferation	MP:0004966	ENSMUSG00000045328	Cenpe	MGI:1098230	embryo phenotype; cellular phenotype	Cenpe<tm1Dwc>/Cenpe<tm1Dwc>	involves: 129S1/Sv * 129X1/SvJ * C57BL/6
Cenpe	ENSG00000138778	cataract	MP:0001304	ENSMUSG00000045328	Cenpe	MGI:1098230	vision/eye phenotype	Cenpe<tm1b(EUCOMM)Hmgu> het early	C57BL/6NTac
Cenpe	ENSG00000138778	increased fasting circulating glucose level	MP:0013279	ENSMUSG00000045328	Cenpe	MGI:1098230	homeostasis/metabolism phenotype	Cenpe<tm1b(EUCOMM)Hmgu> het early	C57BL/6NTac
Cenpe	ENSG00000138778	preweaning lethality, complete penetrance	MP:0011100	ENSMUSG00000045328	Cenpe	MGI:1098230	mortality/aging	Cenpe<tm1b(EUCOMM)Hmgu> hom early	C57BL/6NTac
Cenpe	ENSG00000138778	abnormal lens morphology	MP:0001303	ENSMUSG00000045328	Cenpe	MGI:1098230	vision/eye phenotype	Cenpe<tm1b(EUCOMM)Hmgu> het early	C57BL/6NTac
Cisd2	ENSG00000145354	abnormal skeletal muscle morphology	MP:0000759	ENSMUSG00000028165	Cisd2	MGI:1914256	muscle phenotype	Cisd2<Gt(XS0445)Wtsi>/Cisd2<Gt(XS0445)Wtsi>	B6.129P2-Cisd2<Gt(XS0445)Wtsi>
Cisd2	ENSG00000145354	abnormal optic nerve morphology	MP:0001330	ENSMUSG00000028165	Cisd2	MGI:1914256	vision/eye phenotype; nervous system phenotype	Cisd2<tm1Tfts>/Cisd2<tm1Tfts>	B6.129S7-Cisd2<tm1Tfts>
Cisd2	ENSG00000145354	retina neovascularization	MP:0008852	ENSMUSG00000028165	Cisd2	MGI:1914256	vision/eye phenotype; cardiovascular system phenotype	Cisd2<tm1Tfts>/Cisd2<tm1Tfts>	B6.129S7-Cisd2<tm1Tfts>
Cisd2	ENSG00000145354	decreased trabecular bone thickness	MP:0009346	ENSMUSG00000028165	Cisd2	MGI:1914256	skeleton phenotype	Cisd2<tm1Tfts>/Cisd2<tm1Tfts>	B6.129S7-Cisd2<tm1Tfts>
Cisd2	ENSG00000145354	axon degeneration	MP:0005405	ENSMUSG00000028165	Cisd2	MGI:1914256	nervous system phenotype	Cisd2<tm1Tfts>/Cisd2<tm1Tfts>	B6.129S7-Cisd2<tm1Tfts>
Cisd2	ENSG00000145354	abnormal defecation	MP:0003866	ENSMUSG00000028165	Cisd2	MGI:1914256	digestive/alimentary phenotype	Cisd2<tm1Tfts>/Cisd2<tm1Tfts>	B6.129S7-Cisd2<tm1Tfts>
Cisd2	ENSG00000145354	decreased fluid intake	MP:0011942	ENSMUSG00000028165	Cisd2	MGI:1914256	behavior/neurological phenotype	Cisd2<tm1Tfts>/Cisd2<tm1Tfts>	B6.129S7-Cisd2<tm1Tfts>
Cisd2	ENSG00000145354	decreased circulating triglyceride level	MP:0002644	ENSMUSG00000028165	Cisd2	MGI:1914256	homeostasis/metabolism phenotype	Cisd2<tm1a(EUCOMM)Wtsi> hom early	C57BL/6NTac
Cisd2	ENSG00000145354	abnormal skeletal muscle fiber type ratio	MP:0009409	ENSMUSG00000028165	Cisd2	MGI:1914256	muscle phenotype	Cisd2<Gt(XS0445)Wtsi>/Cisd2<Gt(XS0445)Wtsi>	B6.129P2-Cisd2<Gt(XS0445)Wtsi>
Cisd2	ENSG00000145354	decreased hair follicle number	MP:0000379	ENSMUSG00000028165	Cisd2	MGI:1914256	integument phenotype	Cisd2<tm1Tfts>/Cisd2<tm1Tfts>	B6.129S7-Cisd2<tm1Tfts>
Cisd2	ENSG00000145354	oliguria	MP:0003620	ENSMUSG00000028165	Cisd2	MGI:1914256	renal/urinary system phenotype	Cisd2<tm1Tfts>/Cisd2<tm1Tfts>	B6.129S7-Cisd2<tm1Tfts>
Cisd2	ENSG00000145354	cornea vascularization	MP:0005542	ENSMUSG00000028165	Cisd2	MGI:1914256	vision/eye phenotype; cardiovascular system phenotype	Cisd2<tm1a(EUCOMM)Wtsi> hom early	C57BL/6NTac
Cisd2	ENSG00000145354	abnormal respiratory electron transport chain	MP:0010955	ENSMUSG00000028165	Cisd2	MGI:1914256	cellular phenotype	Cisd2<tm1Tfts>/Cisd2<tm1Tfts>	B6.129S7-Cisd2<tm1Tfts>
Cisd2	ENSG00000145354	decreased food intake	MP:0011940	ENSMUSG00000028165	Cisd2	MGI:1914256	behavior/neurological phenotype	Cisd2<tm1Tfts>/Cisd2<tm1Tfts>	B6.129S7-Cisd2<tm1Tfts>
Cisd2	ENSG00000145354	decreased bone mineral density of femur	MP:0020010	ENSMUSG00000028165	Cisd2	MGI:1914256	skeleton phenotype	Cisd2<tm1Tfts>/Cisd2<tm1Tfts>; Cisd2<tm1Tfts>/Cisd2<+>	B6.129S7-Cisd2<tm1Tfts>; B6.129S7-Cisd2<tm1Tfts>
Cisd2	ENSG00000145354	lordokyphosis	MP:0031253	ENSMUSG00000028165	Cisd2	MGI:1914256	skeleton phenotype	Cisd2<tm1Tfts>/Cisd2<tm1Tfts>	B6.129S7-Cisd2<tm1Tfts>
Cisd2	ENSG00000145354	blindness	MP:0002001	ENSMUSG00000028165	Cisd2	MGI:1914256	vision/eye phenotype	Cisd2<tm1Tfts>/Cisd2<tm1Tfts>	B6.129S7-Cisd2<tm1Tfts>
Cisd2	ENSG00000145354	premature aging	MP:0003786	ENSMUSG00000028165	Cisd2	MGI:1914256	mortality/aging	Cisd2<tm1Tfts>/Cisd2<tm1Tfts>; Cisd2<tm1Tfts>/Cisd2<tm1Tfts>	B6.129S7-Cisd2<tm1Tfts>; involves: 129S7/SvEvBrd * C57BL/6
Cisd2	ENSG00000145354	abnormal calcium ion homeostasis	MP:0004231	ENSMUSG00000028165	Cisd2	MGI:1914256	homeostasis/metabolism phenotype	Cisd2<Gt(XS0445)Wtsi>/Cisd2<Gt(XS0445)Wtsi>	B6.129P2-Cisd2<Gt(XS0445)Wtsi>
Cisd2	ENSG00000145354	abnormal behavior	MP:0004924	ENSMUSG00000028165	Cisd2	MGI:1914256	behavior/neurological phenotype	Cisd2<tm1a(EUCOMM)Wtsi> hom early	C57BL/6NTac
Cisd2	ENSG00000145354	weakness	MP:0000746	ENSMUSG00000028165	Cisd2	MGI:1914256	behavior/neurological phenotype	Cisd2<Gt(XS0445)Wtsi>/Cisd2<Gt(XS0445)Wtsi>	B6.129P2-Cisd2<Gt(XS0445)Wtsi>
Cisd2	ENSG00000145354	abnormal sarcomere morphology	MP:0004090	ENSMUSG00000028165	Cisd2	MGI:1914256	muscle phenotype	Cisd2<Gt(XS0445)Wtsi>/Cisd2<Gt(XS0445)Wtsi>	B6.129P2-Cisd2<Gt(XS0445)Wtsi>
Cisd2	ENSG00000145354	abnormal mitochondrial morphology	MP:0006035	ENSMUSG00000028165	Cisd2	MGI:1914256	cellular phenotype	Cisd2<tm1Tfts>/Cisd2<tm1Tfts>	B6.129S7-Cisd2<tm1Tfts>
Cisd2	ENSG00000145354	increased mitochondrial size	MP:0011630	ENSMUSG00000028165	Cisd2	MGI:1914256	cellular phenotype	Cisd2<Gt(XS0445)Wtsi>/Cisd2<Gt(XS0445)Wtsi>	B6.129P2-Cisd2<Gt(XS0445)Wtsi>
Cisd2	ENSG00000145354	muscle degeneration	MP:0000749	ENSMUSG00000028165	Cisd2	MGI:1914256	muscle phenotype	Cisd2<tm1Tfts>/Cisd2<tm1Tfts>	B6.129S7-Cisd2<tm1Tfts>
Cisd2	ENSG00000145354	demyelination	MP:0000921	ENSMUSG00000028165	Cisd2	MGI:1914256	nervous system phenotype	Cisd2<tm1Tfts>/Cisd2<tm1Tfts>	B6.129S7-Cisd2<tm1Tfts>
Cisd2	ENSG00000145354	cornea opacity	MP:0001314	ENSMUSG00000028165	Cisd2	MGI:1914256	vision/eye phenotype	Cisd2<tm1Tfts>/Cisd2<tm1Tfts>	B6.129S7-Cisd2<tm1Tfts>
Cisd2	ENSG00000145354	increased circulating phosphate level	MP:0001566	ENSMUSG00000028165	Cisd2	MGI:1914256	homeostasis/metabolism phenotype	Cisd2<tm1a(EUCOMM)Wtsi> hom early	C57BL/6NTac
Cisd2	ENSG00000145354	impaired skeletal muscle contractility	MP:0002841	ENSMUSG00000028165	Cisd2	MGI:1914256	muscle phenotype	Cisd2<Gt(XS0445)Wtsi>/Cisd2<Gt(XS0445)Wtsi>	B6.129P2-Cisd2<Gt(XS0445)Wtsi>
Cisd2	ENSG00000145354	small thoracic cavity	MP:0004734	ENSMUSG00000028165	Cisd2	MGI:1914256	growth/size/body region phenotype	Cisd2<tm1Tfts>/Cisd2<tm1Tfts>	B6.129S7-Cisd2<tm1Tfts>
Cisd2	ENSG00000145354	abnormal mitochondrial shape	MP:0011633	ENSMUSG00000028165	Cisd2	MGI:1914256	cellular phenotype	Cisd2<Gt(XS0445)Wtsi>/Cisd2<Gt(XS0445)Wtsi>	B6.129P2-Cisd2<Gt(XS0445)Wtsi>
Cisd2	ENSG00000145354	abnormal muscle fiber morphology	MP:0004087	ENSMUSG00000028165	Cisd2	MGI:1914256	muscle phenotype	Cisd2<tm1Tfts>/Cisd2<tm1Tfts>	B6.129S7-Cisd2<tm1Tfts>
Cisd2	ENSG00000145354	decreased body mass index	MP:0006086	ENSMUSG00000028165	Cisd2	MGI:1914256	growth/size/body region phenotype	Cisd2<tm1Tfts>/Cisd2<tm1Tfts>	B6.129S7-Cisd2<tm1Tfts>
Cisd2	ENSG00000145354	abnormal skeletal muscle fiber morphology	MP:0003084	ENSMUSG00000028165	Cisd2	MGI:1914256	muscle phenotype	Cisd2<Gt(XS0445)Wtsi>/Cisd2<Gt(XS0445)Wtsi>	B6.129P2-Cisd2<Gt(XS0445)Wtsi>
Cisd2	ENSG00000145354	decreased circulating creatinine level	MP:0005554	ENSMUSG00000028165	Cisd2	MGI:1914256	homeostasis/metabolism phenotype	Cisd2<tm1a(EUCOMM)Wtsi> hom early	C57BL/6NTac
Cisd2	ENSG00000145354	decreased tidal volume	MP:0005586	ENSMUSG00000028165	Cisd2	MGI:1914256	respiratory system phenotype	Cisd2<tm1Tfts>/Cisd2<tm1Tfts>	B6.129S7-Cisd2<tm1Tfts>
Cisd2	ENSG00000145354	prominent ears	MP:0000021	ENSMUSG00000028165	Cisd2	MGI:1914256	craniofacial phenotype; hearing/vestibular/ear phenotype; growth/size/body region phenotype	Cisd2<tm1Tfts>/Cisd2<tm1Tfts>	B6.129S7-Cisd2<tm1Tfts>
Cisd2	ENSG00000145354	increased insulin sensitivity	MP:0002891	ENSMUSG00000028165	Cisd2	MGI:1914256	homeostasis/metabolism phenotype	Cisd2<tm1Tfts>/Cisd2<tm1Tfts>	B6.129S7-Cisd2<tm1Tfts>
Cisd2	ENSG00000145354	lethargy	MP:0005202	ENSMUSG00000028165	Cisd2	MGI:1914256	behavior/neurological phenotype	Cisd2<Gt(XS0445)Wtsi>/Cisd2<Gt(XS0445)Wtsi>	B6.129P2-Cisd2<Gt(XS0445)Wtsi>
Cisd2	ENSG00000145354	ruffled hair	MP:0000420	ENSMUSG00000028165	Cisd2	MGI:1914256	integument phenotype	Cisd2<Gt(XS0445)Wtsi>/Cisd2<Gt(XS0445)Wtsi>	B6.129P2-Cisd2<Gt(XS0445)Wtsi>
Cisd2	ENSG00000145354	abnormal coat/hair pigmentation	MP:0002075	ENSMUSG00000028165	Cisd2	MGI:1914256	pigmentation phenotype; integument phenotype	Cisd2<tm1Tfts>/Cisd2<tm1Tfts>	B6.129S7-Cisd2<tm1Tfts>
Cisd2	ENSG00000145354	neurodegeneration	MP:0002229	ENSMUSG00000028165	Cisd2	MGI:1914256	nervous system phenotype	Cisd2<tm1Tfts>/Cisd2<tm1Tfts>	B6.129S7-Cisd2<tm1Tfts>
Cisd2	ENSG00000145354	abnormal respiratory function	MP:0002327	ENSMUSG00000028165	Cisd2	MGI:1914256	respiratory system phenotype	Cisd2<tm1Tfts>/Cisd2<tm1Tfts>	B6.129S7-Cisd2<tm1Tfts>
Cisd2	ENSG00000145354	decreased oxygen consumption	MP:0005290	ENSMUSG00000028165	Cisd2	MGI:1914256	homeostasis/metabolism phenotype	Cisd2<tm1Tfts>/Cisd2<tm1Tfts>	B6.129S7-Cisd2<tm1Tfts>
Cisd2	ENSG00000145354	decreased circulating amylase level	MP:0008805	ENSMUSG00000028165	Cisd2	MGI:1914256	homeostasis/metabolism phenotype	Cisd2<tm1a(EUCOMM)Wtsi> hom early	C57BL/6NTac
Cisd2	ENSG00000145354	decreased body size	MP:0001265	ENSMUSG00000028165	Cisd2	MGI:1914256	growth/size/body region phenotype	Cisd2<tm1Tfts>/Cisd2<tm1Tfts>	B6.129S7-Cisd2<tm1Tfts>
Cisd2	ENSG00000145354	increased lean body mass	MP:0003960	ENSMUSG00000028165	Cisd2	MGI:1914256	growth/size/body region phenotype	Cisd2<tm1a(EUCOMM)Wtsi> hom early	C57BL/6NTac
Cisd2	ENSG00000145354	increased circulating aspartate transaminase level	MP:0005343	ENSMUSG00000028165	Cisd2	MGI:1914256	homeostasis/metabolism phenotype	Cisd2<tm1a(EUCOMM)Wtsi> hom early	C57BL/6NTac
Cisd2	ENSG00000145354	thick epidermis	MP:0001219	ENSMUSG00000028165	Cisd2	MGI:1914256	integument phenotype	Cisd2<tm1Tfts>/Cisd2<tm1Tfts>	B6.129S7-Cisd2<tm1Tfts>
Cisd2	ENSG00000145354	abnormal glucose homeostasis	MP:0002078	ENSMUSG00000028165	Cisd2	MGI:1914256	homeostasis/metabolism phenotype	Cisd2<tm1Tfts>/Cisd2<tm1Tfts>; Cisd2<tm1a(EUCOMM)Wtsi> hom early	B6.129S7-Cisd2<tm1Tfts>; C57BL/6NTac
Cisd2	ENSG00000145354	abnormal eye size	MP:0002697	ENSMUSG00000028165	Cisd2	MGI:1914256	vision/eye phenotype	Cisd2<tm1a(EUCOMM)Wtsi> hom early	C57BL/6NTac
Cisd2	ENSG00000145354	decreased locomotor activity	MP:0001402	ENSMUSG00000028165	Cisd2	MGI:1914256	behavior/neurological phenotype	Cisd2<tm1a(EUCOMM)Wtsi> hom early	C57BL/6NTac
Cisd2	ENSG00000145354	premature death	MP:0002083	ENSMUSG00000028165	Cisd2	MGI:1914256	mortality/aging	Cisd2<tm1Tfts>/Cisd2<tm1Tfts>; Cisd2<tm1Tfts>/Cisd2<+>	B6.129S7-Cisd2<tm1Tfts>; B6.129S7-Cisd2<tm1Tfts>
Cisd2	ENSG00000145354	dilated sarcoplasmic reticulum	MP:0004089	ENSMUSG00000028165	Cisd2	MGI:1914256	muscle phenotype; cellular phenotype	Cisd2<Gt(XS0445)Wtsi>/Cisd2<Gt(XS0445)Wtsi>	B6.129P2-Cisd2<Gt(XS0445)Wtsi>
Cisd2	ENSG00000145354	abnormal myocardium layer morphology	MP:0005329	ENSMUSG00000028165	Cisd2	MGI:1914256	cardiovascular system phenotype; muscle phenotype	Cisd2<tm1Tfts>/Cisd2<tm1Tfts>	B6.129S7-Cisd2<tm1Tfts>
Cisd2	ENSG00000145354	tremors	MP:0000745	ENSMUSG00000028165	Cisd2	MGI:1914256	behavior/neurological phenotype	Cisd2<Gt(XS0445)Wtsi>/Cisd2<Gt(XS0445)Wtsi>	B6.129P2-Cisd2<Gt(XS0445)Wtsi>
Cisd2	ENSG00000145354	decreased subcutaneous adipose tissue amount	MP:0008844	ENSMUSG00000028165	Cisd2	MGI:1914256	integument phenotype; adipose tissue phenotype	Cisd2<tm1Tfts>/Cisd2<tm1Tfts>	B6.129S7-Cisd2<tm1Tfts>
Cisd2	ENSG00000145354	decreased total body fat amount	MP:0010025	ENSMUSG00000028165	Cisd2	MGI:1914256	adipose tissue phenotype	Cisd2<tm1Tfts>/Cisd2<tm1Tfts>	B6.129S7-Cisd2<tm1Tfts>
Cisd2	ENSG00000145354	abnormal mitochondrial crista morphology	MP:0011635	ENSMUSG00000028165	Cisd2	MGI:1914256	cellular phenotype	Cisd2<Gt(XS0445)Wtsi>/Cisd2<Gt(XS0445)Wtsi>	B6.129P2-Cisd2<Gt(XS0445)Wtsi>
Cisd2	ENSG00000145354	enhanced autophagy	MP:0030941	ENSMUSG00000028165	Cisd2	MGI:1914256	homeostasis/metabolism phenotype; cellular phenotype	Cisd2<Gt(XS0445)Wtsi>/Cisd2<Gt(XS0445)Wtsi>	B6.129P2-Cisd2<Gt(XS0445)Wtsi>
Cisd2	ENSG00000145354	decreased body weight	MP:0001262	ENSMUSG00000028165	Cisd2	MGI:1914256	growth/size/body region phenotype	Cisd2<tm1Tfts>/Cisd2<tm1Tfts>; Cisd2<Gt(XS0445)Wtsi>/Cisd2<Gt(XS0445)Wtsi>	B6.129S7-Cisd2<tm1Tfts>; B6.129P2-Cisd2<Gt(XS0445)Wtsi>
Cisd2	ENSG00000145354	postnatal growth retardation	MP:0001732	ENSMUSG00000028165	Cisd2	MGI:1914256	growth/size/body region phenotype	Cisd2<tm1Tfts>/Cisd2<tm1Tfts>	B6.129S7-Cisd2<tm1Tfts>
Cisd2	ENSG00000145354	exophthalmos	MP:0002750	ENSMUSG00000028165	Cisd2	MGI:1914256	vision/eye phenotype	Cisd2<tm1Tfts>/Cisd2<tm1Tfts>	B6.129S7-Cisd2<tm1Tfts>
Cisd2	ENSG00000145354	impaired glucose tolerance	MP:0005293	ENSMUSG00000028165	Cisd2	MGI:1914256	homeostasis/metabolism phenotype	Cisd2<tm1Tfts>/Cisd2<tm1Tfts>	B6.129S7-Cisd2<tm1Tfts>
Cisd2	ENSG00000145354	decreased insulin secretion	MP:0003059	ENSMUSG00000028165	Cisd2	MGI:1914256	homeostasis/metabolism phenotype; endocrine/exocrine gland phenotype	Cisd2<tm1Tfts>/Cisd2<tm1Tfts>	B6.129S7-Cisd2<tm1Tfts>
Clca1	ENSG00000016490	hydrometra	MP:0009709	ENSMUSG00000028255	Clca1	MGI:1346342	reproductive system phenotype	Clca1<em2(IMPC)Mbp> hom early	C57BL/6NCrl
Clca1	ENSG00000016490	small superior vagus ganglion	MP:0001102	ENSMUSG00000028255	Clca1	MGI:1346342	nervous system phenotype	Clca1<em2(IMPC)Mbp> hom early	C57BL/6NCrl
Clca1	ENSG00000016490	decreased airway resistance	MP:0010936	ENSMUSG00000028255	Clca1	MGI:1346342	respiratory system phenotype	Clca1<tm1.1Lex>/Clca1<tm1.1Lex>	involves: 129S/SvEvBrd
Clca1	ENSG00000016490	abnormal lung epithelium morphology	MP:0006382	ENSMUSG00000028255	Clca1	MGI:1346342	respiratory system phenotype	Clca1<tm1.1Lex>/Clca1<tm1.1Lex>	involves: 129S/SvEvBrd
Clca1	ENSG00000016490	increased neutrophil cell number	MP:0000219	ENSMUSG00000028255	Clca1	MGI:1346342	hematopoietic system phenotype; immune system phenotype	Clca1<tm1.1Lex>/Clca1<tm1.1Lex>	involves: 129S/SvEvBrd
Clca1	ENSG00000016490	abnormal respiratory mucosa goblet cell morphology	MP:0002281	ENSMUSG00000028255	Clca1	MGI:1346342	respiratory system phenotype	Clca1<tm1.1Lex>/Clca1<tm1.1Lex>	involves: 129S/SvEvBrd
Clca1	ENSG00000016490	lung inflammation	MP:0001861	ENSMUSG00000028255	Clca1	MGI:1346342	immune system phenotype; respiratory system phenotype	Clca1<tm1.1Lex>/Clca1<tm1.1Lex>	involves: 129S/SvEvBrd
Clca1	ENSG00000016490	abnormal vibrissa morphology	MP:0002098	ENSMUSG00000028255	Clca1	MGI:1346342	integument phenotype	Clca1<em2(IMPC)Mbp> hom early	C57BL/6NCrl
Clca1	ENSG00000016490	increased inflammatory response	MP:0001846	ENSMUSG00000028255	Clca1	MGI:1346342	immune system phenotype	Clca1<tm1.1Lex>/Clca1<tm1.1Lex>	involves: 129S/SvEvBrd
Clca1	ENSG00000016490	abnormal chemokine level	MP:0008721	ENSMUSG00000028255	Clca1	MGI:1346342	homeostasis/metabolism phenotype; immune system phenotype	Clca1<tm1.1Lex>/Clca1<tm1.1Lex>	involves: 129S/SvEvBrd
Clca2	ENSG00000137975	small testis	MP:0001147	ENSMUSG00000036960	Clca2	MGI:2139758	reproductive system phenotype; endocrine/exocrine gland phenotype	Clca2<em1(IMPC)Mbp> hom early	C57BL/6NCrl
Clca2	ENSG00000137975	multifocal hepatic necrosis	MP:0001655	ENSMUSG00000036960	Clca2	MGI:2139758	liver/biliary system phenotype	Clca2<tm1Dgen>/Clca2<tm1Dgen>	involves: 129P2/OlaHsd * C57BL/6
Clca2	ENSG00000137975	increased liver weight	MP:0002981	ENSMUSG00000036960	Clca2	MGI:2139758	liver/biliary system phenotype; growth/size/body region phenotype	Clca2<tm1Dgen>/Clca2<tm1Dgen>	involves: 129P2/OlaHsd * C57BL/6
Clca2	ENSG00000137975	small kidney	MP:0002989	ENSMUSG00000036960	Clca2	MGI:2139758	renal/urinary system phenotype	Clca2<em1(IMPC)Mbp> hom early	C57BL/6NCrl
Clca2	ENSG00000137975	abnormal kidney morphology	MP:0002135	ENSMUSG00000036960	Clca2	MGI:2139758	renal/urinary system phenotype	Clca2<em1(IMPC)Mbp> hom early	C57BL/6NCrl
Clca2	ENSG00000137975	abnormal hepatocyte morphology	MP:0000607	ENSMUSG00000036960	Clca2	MGI:2139758	liver/biliary system phenotype	Clca2<tm1Dgen>/Clca2<tm1Dgen>	involves: 129P2/OlaHsd * C57BL/6
Clca2	ENSG00000137975	increased circulating alanine transaminase level	MP:0002941	ENSMUSG00000036960	Clca2	MGI:2139758	homeostasis/metabolism phenotype	Clca2<em1(IMPC)Mbp> hom early	C57BL/6NCrl
Clca2	ENSG00000137975	abnormal vitreous body morphology	MP:0002699	ENSMUSG00000036960	Clca2	MGI:2139758	vision/eye phenotype	Clca2<em1(IMPC)Mbp> hom early	C57BL/6NCrl
Clca2	ENSG00000137975	abnormal retina morphology	MP:0001325	ENSMUSG00000036960	Clca2	MGI:2139758	vision/eye phenotype	Clca2<em1(IMPC)Mbp> hom early	C57BL/6NCrl
Clca2	ENSG00000137975	cataract	MP:0001304	ENSMUSG00000036960	Clca2	MGI:2139758	vision/eye phenotype	Clca2<em1(IMPC)Mbp> hom early	C57BL/6NCrl
Clca2	ENSG00000137975	enlarged liver	MP:0000599	ENSMUSG00000036960	Clca2	MGI:2139758	liver/biliary system phenotype; growth/size/body region phenotype	Clca2<tm1Dgen>/Clca2<tm1Dgen>	involves: 129P2/OlaHsd * C57BL/6
Clca2	ENSG00000137975	abnormal testis morphology	MP:0001146	ENSMUSG00000036960	Clca2	MGI:2139758	reproductive system phenotype; endocrine/exocrine gland phenotype	Clca2<em1(IMPC)Mbp> hom early	C57BL/6NCrl
Clca4a	ENSG00000016602	no abnormal phenotype detected	MP:0002169	ENSMUSG00000074195	Clca4b	MGI:2139790	normal phenotype	Clca4b<tm1Lex>/Clca4b<tm1Lex>	B6;129S5-Clca4b<tm1Lex>/Mmucd
Clca4b	ENSG00000016602	no abnormal phenotype detected	MP:0002169	ENSMUSG00000074195	Clca4b	MGI:2139790	normal phenotype	Clca4b<tm1Lex>/Clca4b<tm1Lex>	B6;129S5-Clca4b<tm1Lex>/Mmucd
Ctbs	ENSG00000117151	abnormal urine homeostasis	MP:0009643	ENSMUSG00000028189	Ctbs	MGI:1921495	homeostasis/metabolism phenotype; renal/urinary system phenotype	Ctbs<tm1Tbec>/Ctbs<tm1Tbec>	involves: 129S2/SvPas * C57BL/6N
Ctbs	ENSG00000117151	impaired glucose tolerance	MP:0005293	ENSMUSG00000028189	Ctbs	MGI:1921495	homeostasis/metabolism phenotype	Ctbs<em1(IMPC)J> hom early	C57BL/6NJ
Ctbs	ENSG00000117151	abnormal proximal convoluted tubule morphology	MP:0004756	ENSMUSG00000028189	Ctbs	MGI:1921495	renal/urinary system phenotype	Ctbs<tm1Tbec>/Ctbs<tm1Tbec>	involves: 129S2/SvPas * C57BL/6N
Ctbs	ENSG00000117151	abnormal cell physiology	MP:0005621	ENSMUSG00000028189	Ctbs	MGI:1921495	cellular phenotype	Ctbs<tm1Tbec>/Ctbs<tm1Tbec>	involves: 129S2/SvPas * C57BL/6N
Ctbs	ENSG00000117151	abnormal Kupffer cell morphology	MP:0008114	ENSMUSG00000028189	Ctbs	MGI:1921495	hematopoietic system phenotype; liver/biliary system phenotype; immune system phenotype; cardiovascular system phenotype	Ctbs<tm1Tbec>/Ctbs<tm1Tbec>	involves: 129S2/SvPas * C57BL/6N
Cxxc4	ENSG00000168772	decreased circulating creatinine level	MP:0005554	ENSMUSG00000044365	Cxxc4	MGI:2442112	homeostasis/metabolism phenotype	Cxxc4<em1(IMPC)J> hom early	C57BL/6NJ
Cxxc4	ENSG00000168772	decreased grip strength	MP:0010053	ENSMUSG00000044365	Cxxc4	MGI:2442112	behavior/neurological phenotype	Cxxc4<em1(IMPC)J> hom early	C57BL/6NJ
Cxxc4	ENSG00000168772	decreased thigmotaxis	MP:0020870	ENSMUSG00000044365	Cxxc4	MGI:2442112	behavior/neurological phenotype	Cxxc4<em1(IMPC)J> hom early	C57BL/6NJ
Cxxc4	ENSG00000168772	hyperactivity	MP:0001399	ENSMUSG00000044365	Cxxc4	MGI:2442112	behavior/neurological phenotype	Cxxc4<em1(IMPC)J> hom early	C57BL/6NJ
Cxxc4	ENSG00000168772	decreased bone mineral content	MP:0010124	ENSMUSG00000044365	Cxxc4	MGI:2442112	skeleton phenotype	Cxxc4<em1(IMPC)J> hom early	C57BL/6NJ
Cyp2u1	ENSG00000155016	limb grasping	MP:0001513	ENSMUSG00000027983	Cyp2u1	MGI:1918769	behavior/neurological phenotype	Cyp2u1<tm1b(EUCOMM)Wtsi> hom early	C57BL/6N
Cyp2u1	ENSG00000155016	abnormal bone structure	MP:0003795	ENSMUSG00000027983	Cyp2u1	MGI:1918769	skeleton phenotype	Cyp2u1<tm1b(EUCOMM)Wtsi> hom early	C57BL/6N
Cyp2u1	ENSG00000155016	preweaning lethality, incomplete penetrance	MP:0011110	ENSMUSG00000027983	Cyp2u1	MGI:1918769	mortality/aging	Cyp2u1<tm1b(EUCOMM)Wtsi> hom early	C57BL/6N
Cyp2u1	ENSG00000155016	no abnormal phenotype detected	MP:0002169	ENSMUSG00000027983	Cyp2u1	MGI:1918769	normal phenotype	Cyp2u1<tm1b(EUCOMM)Wtsi> het early	C57BL/6NJ
Dapp1	ENSG00000070190	decreased B cell proliferation	MP:0005093	ENSMUSG00000028159	Dapp1	MGI:1347063	hematopoietic system phenotype; immune system phenotype; cellular phenotype	Dapp1<tm1Mnz>/Dapp1<tm1Mnz>; Dapp1<Gt(OST111213)Lex>/Dapp1<Gt(OST111213)Lex>	B6.129P2-Dapp1<tm1Mnz>; B6.Cg-Dapp1<Gt(OST111213)Lex>
Dapp1	ENSG00000070190	abnormal humoral immune response	MP:0001800	ENSMUSG00000028159	Dapp1	MGI:1347063	immune system phenotype	Dapp1<Gt(OST111213)Lex>/Dapp1<Gt(OST111213)Lex>	B6.Cg-Dapp1<Gt(OST111213)Lex>
Dapp1	ENSG00000070190	abnormal B cell activation	MP:0008217	ENSMUSG00000028159	Dapp1	MGI:1347063	hematopoietic system phenotype; immune system phenotype	Dapp1<tm1Mnz>/Dapp1<tm1Mnz>	B6.129P2-Dapp1<tm1Mnz>
Dapp1	ENSG00000070190	decreased B-1a cell number	MP:0008168	ENSMUSG00000028159	Dapp1	MGI:1347063	hematopoietic system phenotype; immune system phenotype	Dapp1<tm1Mnz>/Dapp1<tm1Mnz>	B6.129P2-Dapp1<tm1Mnz>
Dapp1	ENSG00000070190	increased susceptibility to bacterial infection	MP:0002412	ENSMUSG00000028159	Dapp1	MGI:1347063	immune system phenotype	Dapp1<Gt(OST111213)Lex>/Dapp1<Gt(OST111213)Lex>	B6.Cg-Dapp1<Gt(OST111213)Lex>
Dapp1	ENSG00000070190	decreased IgG3 level	MP:0008498	ENSMUSG00000028159	Dapp1	MGI:1347063	hematopoietic system phenotype; immune system phenotype	Dapp1<tm1Mnz>/Dapp1<tm1Mnz>; Dapp1<Gt(OST111213)Lex>/Dapp1<Gt(OST111213)Lex>	B6.129P2-Dapp1<tm1Mnz>; B6.Cg-Dapp1<Gt(OST111213)Lex>
Dapp1	ENSG00000070190	decreased IgM level	MP:0001806	ENSMUSG00000028159	Dapp1	MGI:1347063	hematopoietic system phenotype; immune system phenotype	Dapp1<tm1Mnz>/Dapp1<tm1Mnz>	B6.129P2-Dapp1<tm1Mnz>
Ddah1	ENSG00000153904	abnormal vasodilation	MP:0001613	ENSMUSG00000028194	Ddah1	MGI:1916469	cardiovascular system phenotype; muscle phenotype	Ddah1<tm1Pval>/Ddah1<+>	involves: 129X1/SvJ * C57BL/6
Ddah1	ENSG00000153904	decreased heart rate	MP:0005333	ENSMUSG00000028194	Ddah1	MGI:1916469	cardiovascular system phenotype	Ddah1<tm1Pval>/Ddah1<+>	involves: 129X1/SvJ * C57BL/6
Ddah1	ENSG00000153904	abnormal amino acid level	MP:0005332	ENSMUSG00000028194	Ddah1	MGI:1916469	homeostasis/metabolism phenotype	Ddah1<tm1.1Yjch>/Ddah1<tm1.1Yjch>; Ddah1<tm1.1Geno>/Ddah1<tm1.1Geno>	involves: 129S1/Sv * 129S4/SvJae; Not Specified
Ddah1	ENSG00000153904	abnormal pulmonary artery morphology	MP:0000484	ENSMUSG00000028194	Ddah1	MGI:1916469	cardiovascular system phenotype	Ddah1<tm1Pval>/Ddah1<+>	involves: 129X1/SvJ * C57BL/6
Ddah1	ENSG00000153904	increased vasoconstriction	MP:0003025	ENSMUSG00000028194	Ddah1	MGI:1916469	cardiovascular system phenotype; muscle phenotype	Ddah1<tm1Pval>/Ddah1<+>	involves: 129X1/SvJ * C57BL/6
Ddah1	ENSG00000153904	decreased erythrocyte cell number	MP:0002875	ENSMUSG00000028194	Ddah1	MGI:1916469	hematopoietic system phenotype	Ddah1<tm2a(EUCOMM)Wtsi> hom early	C57BL/6N
Ddah1	ENSG00000153904	abnormal cardiovascular system physiology	MP:0001544	ENSMUSG00000028194	Ddah1	MGI:1916469	cardiovascular system phenotype	Ddah1<tm1Pval>/Ddah1<+>	involves: 129X1/SvJ * C57BL/6
Ddah1	ENSG00000153904	abnormal nitric oxide homeostasis	MP:0003957	ENSMUSG00000028194	Ddah1	MGI:1916469	homeostasis/metabolism phenotype	Ddah1<tm1.1Yjch>/Ddah1<tm1.1Yjch>; Ddah1<tm1Pval>/Ddah1<+>	involves: 129S1/Sv * 129S4/SvJae; involves: 129X1/SvJ * C57BL/6
Ddah1	ENSG00000153904	abnormal enzyme/coenzyme activity	MP:0005584	ENSMUSG00000028194	Ddah1	MGI:1916469	homeostasis/metabolism phenotype	Ddah1<tm1.1Yjch>/Ddah1<tm1.1Yjch>	involves: 129S1/Sv * 129S4/SvJae
Ddah1	ENSG00000153904	increased grip strength	MP:0010052	ENSMUSG00000028194	Ddah1	MGI:1916469	behavior/neurological phenotype	Ddah1<tm2a(EUCOMM)Wtsi> hom early	C57BL/6N
Ddah1	ENSG00000153904	decreased cardiac output	MP:0003393	ENSMUSG00000028194	Ddah1	MGI:1916469	cardiovascular system phenotype	Ddah1<tm1Pval>/Ddah1<+>	involves: 129X1/SvJ * C57BL/6
Ddah1	ENSG00000153904	increased mean systemic arterial blood pressure	MP:0004875	ENSMUSG00000028194	Ddah1	MGI:1916469	cardiovascular system phenotype	Ddah1<tm1Pval>/Ddah1<+>	involves: 129X1/SvJ * C57BL/6
Ddah1	ENSG00000153904	increased systemic arterial blood pressure	MP:0002842	ENSMUSG00000028194	Ddah1	MGI:1916469	cardiovascular system phenotype	Ddah1<tm1.1Yjch>/Ddah1<tm1.1Yjch>	involves: 129S1/Sv * 129S4/SvJae
Ddah1	ENSG00000153904	abnormal circulating amino acid level	MP:0005311	ENSMUSG00000028194	Ddah1	MGI:1916469	homeostasis/metabolism phenotype	Ddah1<tm1.1Yjch>/Ddah1<tm1.1Yjch>; Ddah1<tm1Pval>/Ddah1<+>; Ddah1<tm1.1Geno>/Ddah1<tm1.1Geno>	involves: 129S1/Sv * 129S4/SvJae; involves: 129X1/SvJ * C57BL/6; Not Specified
Dkk2	ENSG00000155011	decreased body weight	MP:0001262	ENSMUSG00000028031	Dkk2	MGI:1890663	growth/size/body region phenotype	Dkk2<tm1Lmgd>/Dkk2<tm1Lmgd>	involves: C57BL/6
Dkk2	ENSG00000155011	abnormal osteoclast differentiation	MP:0008396	ENSMUSG00000028031	Dkk2	MGI:1890663	hematopoietic system phenotype; immune system phenotype; cellular phenotype; skeleton phenotype	Dkk2<tm1Dwu>/Dkk2<tm1Dwu>	involves: 129
Dkk2	ENSG00000155011	abnormal osteoblast differentiation	MP:0008395	ENSMUSG00000028031	Dkk2	MGI:1890663	cellular phenotype; skeleton phenotype	Dkk2<tm1Dwu>/Dkk2<tm1Dwu>	involves: 129
Dkk2	ENSG00000155011	decreased bone mineral density	MP:0000063	ENSMUSG00000028031	Dkk2	MGI:1890663	skeleton phenotype	Dkk2<tm1Dwu>/Dkk2<tm1Dwu>	involves: 129
Dkk2	ENSG00000155011	abnormal bone mineralization	MP:0002896	ENSMUSG00000028031	Dkk2	MGI:1890663	skeleton phenotype	Dkk2<tm1Dwu>/Dkk2<tm1Dwu>	involves: 129
Dkk2	ENSG00000155011	cornea epithelium hyperplasia	MP:0020857	ENSMUSG00000028031	Dkk2	MGI:1890663	vision/eye phenotype	Dkk2<tm1Lmgd>/Dkk2<tm1Lmgd>	involves: C57BL/6
Dkk2	ENSG00000155011	abnormal ocular surface morphology	MP:0013754	ENSMUSG00000028031	Dkk2	MGI:1890663	vision/eye phenotype	Dkk2<tm1Lmgd>/Dkk2<tm1Lmgd>	involves: C57BL/6
Dkk2	ENSG00000155011	abnormal cornea epithelium morphology	MP:0006000	ENSMUSG00000028031	Dkk2	MGI:1890663	vision/eye phenotype	Dkk2<tm1Lmgd>/Dkk2<tm1Lmgd>	involves: C57BL/6
Dkk2	ENSG00000155011	increased osteoclast cell number	MP:0004984	ENSMUSG00000028031	Dkk2	MGI:1890663	hematopoietic system phenotype; immune system phenotype; skeleton phenotype	Dkk2<tm1Dwu>/Dkk2<tm1Dwu>	involves: 129
Dkk2	ENSG00000155011	abnormal cornea morphology	MP:0001312	ENSMUSG00000028031	Dkk2	MGI:1890663	vision/eye phenotype	Dkk2<tm1Lmgd>/Dkk2<tm1Lmgd>	involves: C57BL/6
Dnajb14	ENSG00000164031	abnormal auditory brainstem response	MP:0004738	ENSMUSG00000074212	Dnajb14	MGI:1917854	hearing/vestibular/ear phenotype	Dnajb14<em1(IMPC)J> het early	C57BL/6NJ
Dnajb14	ENSG00000164031	increased mean corpuscular volume	MP:0002590	ENSMUSG00000074212	Dnajb14	MGI:1917854	hematopoietic system phenotype	Dnajb14<em1(IMPC)J> het early	C57BL/6NJ
Dnajb14	ENSG00000164031	decreased bone mineral content	MP:0010124	ENSMUSG00000074212	Dnajb14	MGI:1917854	skeleton phenotype	Dnajb14<em1(IMPC)J> het early	C57BL/6NJ
Dnajb14	ENSG00000164031	abnormal bone structure	MP:0003795	ENSMUSG00000074212	Dnajb14	MGI:1917854	skeleton phenotype	Dnajb14<em1(IMPC)J> het early	C57BL/6NJ
Dnajb14	ENSG00000164031	increased circulating phosphate level	MP:0001566	ENSMUSG00000074212	Dnajb14	MGI:1917854	homeostasis/metabolism phenotype	Dnajb14<em1(IMPC)J> het early	C57BL/6NJ
Dnase2b	ENSG00000137976	tremors	MP:0000745	ENSMUSG00000028185	Dnase2b	MGI:1913283	behavior/neurological phenotype	Dnase2b<tm1a(EUCOMM)Hmgu> hom early	C57BL/6NTac
Dnase2b	ENSG00000137976	abnormal vision	MP:0002090	ENSMUSG00000028185	Dnase2b	MGI:1913283	vision/eye phenotype	Dnase2b<tm1Osa>/Dnase2b<tm1Osa>	Not Specified
Dnase2b	ENSG00000137976	abnormal eye electrophysiology	MP:0005551	ENSMUSG00000028185	Dnase2b	MGI:1913283	vision/eye phenotype	Dnase2b<tm1Osa>/Dnase2b<tm1Osa>	Not Specified
Dnase2b	ENSG00000137976	increased circulating HDL cholesterol level	MP:0001556	ENSMUSG00000028185	Dnase2b	MGI:1913283	homeostasis/metabolism phenotype	Dnase2b<tm1a(EUCOMM)Hmgu> hom early	C57BL/6NTac
Dnase2b	ENSG00000137976	abnormal behavior	MP:0004924	ENSMUSG00000028185	Dnase2b	MGI:1913283	behavior/neurological phenotype	Dnase2b<tm1a(EUCOMM)Hmgu> hom early	C57BL/6NTac
Dnase2b	ENSG00000137976	increased mean corpuscular hemoglobin concentration	MP:0005641	ENSMUSG00000028185	Dnase2b	MGI:1913283	hematopoietic system phenotype	Dnase2b<tm1a(EUCOMM)Hmgu> hom early	C57BL/6NTac
Dnase2b	ENSG00000137976	cataract	MP:0001304	ENSMUSG00000028185	Dnase2b	MGI:1913283	vision/eye phenotype	Dnase2b<tm1Osa>/Dnase2b<tm1Osa>	Not Specified
Dnase2b	ENSG00000137976	increased thermal nociceptive threshold	MP:0001973	ENSMUSG00000028185	Dnase2b	MGI:1913283	behavior/neurological phenotype	Dnase2b<tm1a(EUCOMM)Hmgu> hom early	C57BL/6NTac
Eif4e	ENSG00000151247	abnormal translation	MP:0013272	ENSMUSG00000028156	Eif4e	MGI:95305	homeostasis/metabolism phenotype; cellular phenotype	Eif4e<Tn(pb-Act-RFP)1Xwu>/Eif4e<Tn(pb-Act-RFP)1Xwu>	involves: FVB/NJ
Eif4e	ENSG00000151247	abnormal embryo implantation	MP:0001727	ENSMUSG00000028156	Eif4e	MGI:95305	reproductive system phenotype	Eif4e<Tn(pb-Act-RFP)1Xwu>/Eif4e<Tn(pb-Act-RFP)1Xwu>	involves: FVB/NJ
Eif4e	ENSG00000151247	embryonic lethality between implantation and somite formation, complete penetrance	MP:0011096	ENSMUSG00000028156	Eif4e	MGI:95305	mortality/aging	Eif4e<Tn(pb-Act-RFP)1Xwu>/Eif4e<Tn(pb-Act-RFP)1Xwu>	involves: FVB/NJ
Eif4e	ENSG00000151247	embryonic lethality before implantation, incomplete penetrance	MP:0011104	ENSMUSG00000028156	Eif4e	MGI:95305	mortality/aging	Eif4e<Tn(pb-Act-RFP)1Xwu>/Eif4e<Tn(pb-Act-RFP)1Xwu>	involves: FVB/NJ
Eif4e	ENSG00000151247	abnormal embryonic epiblast morphology	MP:0003886	ENSMUSG00000028156	Eif4e	MGI:95305	embryo phenotype	Eif4e<Tn(pb-Act-RFP)1Xwu>/Eif4e<Tn(pb-Act-RFP)1Xwu>	involves: FVB/NJ
Emcn	ENSG00000164035	decreased circulating cholesterol level	MP:0005179	ENSMUSG00000054690	Emcn	MGI:1891716	homeostasis/metabolism phenotype	Emcn<em1(IMPC)Wtsi> hom early	C57BL/6N
Emcn	ENSG00000164035	decreased hemoglobin content	MP:0002874	ENSMUSG00000054690	Emcn	MGI:1891716	hematopoietic system phenotype	Emcn<em1(IMPC)Wtsi> hom early	C57BL/6N
Emcn	ENSG00000164035	increased circulating amylase level	MP:0008806	ENSMUSG00000054690	Emcn	MGI:1891716	homeostasis/metabolism phenotype	Emcn<em1(IMPC)Wtsi> hom early	C57BL/6N
Emcn	ENSG00000164035	increased mean platelet volume	MP:0002599	ENSMUSG00000054690	Emcn	MGI:1891716	hematopoietic system phenotype	Emcn<em1(IMPC)Wtsi> hom early	C57BL/6N
Emcn	ENSG00000164035	decreased erythrocyte cell number	MP:0002875	ENSMUSG00000054690	Emcn	MGI:1891716	hematopoietic system phenotype	Emcn<em1(IMPC)Wtsi> hom early	C57BL/6N
Emcn	ENSG00000164035	decreased circulating HDL cholesterol level	MP:0000186	ENSMUSG00000054690	Emcn	MGI:1891716	homeostasis/metabolism phenotype	Emcn<em1(IMPC)Wtsi> hom early	C57BL/6N
Emcn	ENSG00000164035	decreased hematocrit	MP:0000208	ENSMUSG00000054690	Emcn	MGI:1891716	hematopoietic system phenotype	Emcn<em1(IMPC)Wtsi> hom early	C57BL/6N
Gbp2	ENSG00000162645	increased susceptibility to bacterial infection	MP:0002412	ENSMUSG00000040264	Gbp2b	MGI:95666	immune system phenotype	Gbp2b<tm1Tigm>/Gbp2b<tm1Tigm>	B6.129S5-Gbp2b<tm1Tigm>/Jdmm
Gbp2	ENSG00000162645	diarrhea	MP:0005036	ENSMUSG00000040264	Gbp2b	MGI:95666	digestive/alimentary phenotype	Gbp2b<tm1Tigm>/Gbp2b<tm1Tigm>	B6.129S5-Gbp2b<tm1Tigm>/Jdmm
Gbp2	ENSG00000162645	abnormal macrophage physiology	MP:0002451	ENSMUSG00000040264	Gbp2b	MGI:95666	hematopoietic system phenotype; immune system phenotype	Gbp2b<tm1Tigm>/Gbp2b<tm1Tigm>	B6.129S5-Gbp2b<tm1Tigm>/Jdmm
Gbp2	ENSG00000162645	increased susceptibility to bacterial infection induced morbidity/mortality	MP:0009788	ENSMUSG00000040264	Gbp2b	MGI:95666	immune system phenotype; mortality/aging	Gbp2b<tm1Tigm>/Gbp2b<tm1Tigm>	B6.129S5-Gbp2b<tm1Tigm>/Jdmm
Gbp2	ENSG00000162645	increased fasting circulating glucose level	MP:0013279	ENSMUSG00000028270	Gbp2	MGI:102772	homeostasis/metabolism phenotype	Gbp2<tm1b(KOMP)Wtsi> hom early	C57BL/6NTac
Gbp2	ENSG00000162645	increased susceptibility to parasitic infection induced morbidity/mortality	MP:0010750	ENSMUSG00000028270	Gbp2	MGI:102772	immune system phenotype; mortality/aging	Gbp2<tm1.1Kpf>/Gbp2<tm1.1Kpf>	involves: 129P2/OlaHsd
Gbp2	ENSG00000162645	weight loss	MP:0001263	ENSMUSG00000040264	Gbp2b	MGI:95666	growth/size/body region phenotype	Gbp2b<tm1Tigm>/Gbp2b<tm1Tigm>	B6.129S5-Gbp2b<tm1Tigm>/Jdmm
Gbp2	ENSG00000162645	increased susceptibility to parasitic infection	MP:0005027	ENSMUSG00000028270	Gbp2	MGI:102772	immune system phenotype	Gbp2<tm1.1Kpf>/Gbp2<tm1.1Kpf>	involves: 129P2/OlaHsd
Gbp2b	ENSG00000162645	increased susceptibility to bacterial infection	MP:0002412	ENSMUSG00000040264	Gbp2b	MGI:95666	immune system phenotype	Gbp2b<tm1Tigm>/Gbp2b<tm1Tigm>	B6.129S5-Gbp2b<tm1Tigm>/Jdmm
Gbp2b	ENSG00000162645	diarrhea	MP:0005036	ENSMUSG00000040264	Gbp2b	MGI:95666	digestive/alimentary phenotype	Gbp2b<tm1Tigm>/Gbp2b<tm1Tigm>	B6.129S5-Gbp2b<tm1Tigm>/Jdmm
Gbp2b	ENSG00000162645	abnormal macrophage physiology	MP:0002451	ENSMUSG00000040264	Gbp2b	MGI:95666	hematopoietic system phenotype; immune system phenotype	Gbp2b<tm1Tigm>/Gbp2b<tm1Tigm>	B6.129S5-Gbp2b<tm1Tigm>/Jdmm
Gbp2b	ENSG00000162645	increased susceptibility to bacterial infection induced morbidity/mortality	MP:0009788	ENSMUSG00000040264	Gbp2b	MGI:95666	immune system phenotype; mortality/aging	Gbp2b<tm1Tigm>/Gbp2b<tm1Tigm>	B6.129S5-Gbp2b<tm1Tigm>/Jdmm
Gbp2b	ENSG00000162645	increased fasting circulating glucose level	MP:0013279	ENSMUSG00000028270	Gbp2	MGI:102772	homeostasis/metabolism phenotype	Gbp2<tm1b(KOMP)Wtsi> hom early	C57BL/6NTac
Gbp2b	ENSG00000162645	increased susceptibility to parasitic infection induced morbidity/mortality	MP:0010750	ENSMUSG00000028270	Gbp2	MGI:102772	immune system phenotype; mortality/aging	Gbp2<tm1.1Kpf>/Gbp2<tm1.1Kpf>	involves: 129P2/OlaHsd
Gbp2b	ENSG00000162645	weight loss	MP:0001263	ENSMUSG00000040264	Gbp2b	MGI:95666	growth/size/body region phenotype	Gbp2b<tm1Tigm>/Gbp2b<tm1Tigm>	B6.129S5-Gbp2b<tm1Tigm>/Jdmm
Gbp2b	ENSG00000162645	increased susceptibility to parasitic infection	MP:0005027	ENSMUSG00000028270	Gbp2	MGI:102772	immune system phenotype	Gbp2<tm1.1Kpf>/Gbp2<tm1.1Kpf>	involves: 129P2/OlaHsd
Gbp3	ENSG00000162654	increased circulating alkaline phosphatase level	MP:0002968	ENSMUSG00000040253	Gbp7	MGI:2444421	homeostasis/metabolism phenotype	Gbp7<em1(IMPC)J> hom early	C57BL/6NJ
Gbp3	ENSG00000162654	increased susceptibility to bacterial infection induced morbidity/mortality	MP:0009788	ENSMUSG00000040253	Gbp7	MGI:2444421	immune system phenotype; mortality/aging	Gbp7<tm1Ddgd>/Gbp7<tm1Ddgd>	B6.129P2-Gbp7<tm1Ddgd>
Gbp3	ENSG00000162654	increased susceptibility to bacterial infection	MP:0002412	ENSMUSG00000040253	Gbp7	MGI:2444421	immune system phenotype	Gbp7<tm1Ddgd>/Gbp7<tm1Ddgd>	B6.129P2-Gbp7<tm1Ddgd>
Gbp5	ENSG00000154451	decreased circulating interleukin-18 level	MP:0008636	ENSMUSG00000105504	Gbp5	MGI:2429943	homeostasis/metabolism phenotype; immune system phenotype	Gbp5<tm1Tigm>/Gbp5<tm1Tigm>	B6.Cg-Gbp5<tm1Tigm>
Gbp5	ENSG00000154451	decreased circulating interleukin-1 beta level	MP:0008642	ENSMUSG00000105504	Gbp5	MGI:2429943	homeostasis/metabolism phenotype; immune system phenotype	Gbp5<tm1Tigm>/Gbp5<tm1Tigm>	B6.Cg-Gbp5<tm1Tigm>
Gbp5	ENSG00000154451	decreased interleukin-1 beta secretion	MP:0008658	ENSMUSG00000105504	Gbp5	MGI:2429943	immune system phenotype	Gbp5<tm1Tigm>/Gbp5<tm1Tigm>	B6.Cg-Gbp5<tm1Tigm>
Gbp5	ENSG00000154451	decreased interleukin-18 secretion	MP:0008685	ENSMUSG00000105504	Gbp5	MGI:2429943	immune system phenotype	Gbp5<tm1Tigm>/Gbp5<tm1Tigm>	B6.Cg-Gbp5<tm1Tigm>
Gbp5	ENSG00000154451	increased circulating creatinine level	MP:0005553	ENSMUSG00000105504	Gbp5	MGI:2429943	homeostasis/metabolism phenotype	Gbp5<em1(IMPC)Wtsi> hom early	C57BL/6N
Gbp5	ENSG00000154451	increased susceptibility to bacterial infection	MP:0002412	ENSMUSG00000105504	Gbp5	MGI:2429943	immune system phenotype	Gbp5<tm1Tigm>/Gbp5<tm1Tigm>	B6.Cg-Gbp5<tm1Tigm>
Gbp5	ENSG00000154451	impaired neutrophil recruitment	MP:0008719	ENSMUSG00000105504	Gbp5	MGI:2429943	hematopoietic system phenotype; immune system phenotype	Gbp5<tm1Tigm>/Gbp5<tm1Tigm>	B6.Cg-Gbp5<tm1Tigm>
Gbp7	ENSG00000162654	increased circulating alkaline phosphatase level	MP:0002968	ENSMUSG00000040253	Gbp7	MGI:2444421	homeostasis/metabolism phenotype	Gbp7<em1(IMPC)J> hom early	C57BL/6NJ
Gbp7	ENSG00000162654	increased susceptibility to bacterial infection induced morbidity/mortality	MP:0009788	ENSMUSG00000040253	Gbp7	MGI:2444421	immune system phenotype; mortality/aging	Gbp7<tm1Ddgd>/Gbp7<tm1Ddgd>	B6.129P2-Gbp7<tm1Ddgd>
Gbp7	ENSG00000162654	increased susceptibility to bacterial infection	MP:0002412	ENSMUSG00000040253	Gbp7	MGI:2444421	immune system phenotype	Gbp7<tm1Ddgd>/Gbp7<tm1Ddgd>	B6.129P2-Gbp7<tm1Ddgd>
Gng5	ENSG00000174021	abnormal heart tube morphology	MP:0000270	ENSMUSG00000068523	Gng5	MGI:109164	cardiovascular system phenotype	Gng5<tm1.1Rbs>/Gng5<tm1.1Rbs>	B6J.Cg-Gng5<tm1.1Rbs>
Gng5	ENSG00000174021	abnormal heart development	MP:0000267	ENSMUSG00000068523	Gng5	MGI:109164	cardiovascular system phenotype	Gng5<tm1.1Rbs>/Gng5<tm1.1Rbs>	B6J.Cg-Gng5<tm1.1Rbs>
Gng5	ENSG00000174021	decreased fetal cardiomyocyte proliferation	MP:0011395	ENSMUSG00000068523	Gng5	MGI:109164	cardiovascular system phenotype; muscle phenotype; cellular phenotype	Gng5<tm1.1Rbs>/Gng5<tm1.1Rbs>	B6J.Cg-Gng5<tm1.1Rbs>
Gng5	ENSG00000174021	absent heart right ventricle	MP:0003872	ENSMUSG00000068523	Gng5	MGI:109164	cardiovascular system phenotype	Gng5<tm1.1Rbs>/Gng5<tm1.1Rbs>	B6J.Cg-Gng5<tm1.1Rbs>
Gng5	ENSG00000174021	first pharyngeal arch hypoplasia	MP:0013267	ENSMUSG00000068523	Gng5	MGI:109164	craniofacial phenotype; embryo phenotype	Gng5<tm1.1Rbs>/Gng5<tm1.1Rbs>	B6J.Cg-Gng5<tm1.1Rbs>
Gng5	ENSG00000174021	pharyngeal arch hypoplasia	MP:0003873	ENSMUSG00000068523	Gng5	MGI:109164	craniofacial phenotype; embryo phenotype	Gng5<tm1.1Rbs>/Gng5<tm1.1Rbs>	B6J.Cg-Gng5<tm1.1Rbs>
Gng5	ENSG00000174021	abnormal head fold morphology	MP:0011257	ENSMUSG00000068523	Gng5	MGI:109164	embryo phenotype	Gng5<tm1.1Rbs>/Gng5<tm1.1Rbs>	B6J.Cg-Gng5<tm1.1Rbs>
Gng5	ENSG00000174021	embryonic lethality during organogenesis, complete penetrance	MP:0011098	ENSMUSG00000068523	Gng5	MGI:109164	mortality/aging	Gng5<tm1.1Rbs>/Gng5<tm1.1Rbs>	B6J.Cg-Gng5<tm1.1Rbs>
Gng5	ENSG00000174021	absent cardiac outflow tract	MP:0014044	ENSMUSG00000068523	Gng5	MGI:109164	cardiovascular system phenotype	Gng5<tm1.1Rbs>/Gng5<tm1.1Rbs>	B6J.Cg-Gng5<tm1.1Rbs>
Gng5	ENSG00000174021	failure of heart looping	MP:0004251	ENSMUSG00000068523	Gng5	MGI:109164	cardiovascular system phenotype	Gng5<tm1.1Rbs>/Gng5<tm1.1Rbs>	B6J.Cg-Gng5<tm1.1Rbs>
Gng5	ENSG00000174021	increased embryonic tissue cell apoptosis	MP:0013504	ENSMUSG00000068523	Gng5	MGI:109164	embryo phenotype; cellular phenotype	Gng5<tm1.1Rbs>/Gng5<tm1.1Rbs>	B6J.Cg-Gng5<tm1.1Rbs>
Gng5	ENSG00000174021	dilated aortic sac	MP:0012511	ENSMUSG00000068523	Gng5	MGI:109164	cardiovascular system phenotype	Gng5<tm1.1Rbs>/Gng5<tm1.1Rbs>	B6J.Cg-Gng5<tm1.1Rbs>
Gng5	ENSG00000174021	abnormal cardiogenic mesoderm morphology	MP:0012278	ENSMUSG00000068523	Gng5	MGI:109164	cardiovascular system phenotype; embryo phenotype	Gng5<tm1.1Rbs>/Gng5<tm1.1Rbs>	B6J.Cg-Gng5<tm1.1Rbs>
Gstcd	ENSG00000138780	decreased airway responsiveness	MP:0002335	ENSMUSG00000028018	Gstcd	MGI:1914803	respiratory system phenotype	Gstcd<tm1b(EUCOMM)Wtsi>/Gstcd<tm1b(EUCOMM)Wtsi>	C57BL/6-Gstcd<tm1b(EUCOMM)Wtsi>
Gstcd	ENSG00000138780	decreased blood urea nitrogen level	MP:0005566	ENSMUSG00000028018	Gstcd	MGI:1914803	homeostasis/metabolism phenotype	Gstcd<tm1b(EUCOMM)Wtsi> hom early	C57BL/6N
Gstcd	ENSG00000138780	increased tumor necrosis factor secretion	MP:0008560	ENSMUSG00000028018	Gstcd	MGI:1914803	immune system phenotype	Gstcd<tm1b(EUCOMM)Wtsi>/Gstcd<tm1b(EUCOMM)Wtsi>	C57BL/6-Gstcd<tm1b(EUCOMM)Wtsi>
Gstcd	ENSG00000138780	enlarged spleen	MP:0000691	ENSMUSG00000028018	Gstcd	MGI:1914803	hematopoietic system phenotype; immune system phenotype; growth/size/body region phenotype	Gstcd<tm1b(EUCOMM)Wtsi> hom early	C57BL/6N
Gstcd	ENSG00000138780	decreased circulating potassium level	MP:0005628	ENSMUSG00000028018	Gstcd	MGI:1914803	homeostasis/metabolism phenotype	Gstcd<tm1b(EUCOMM)Wtsi> hom early	C57BL/6N
Hadh	ENSG00000138796	oligozoospermia	MP:0002687	ENSMUSG00000027984	Hadh	MGI:96009	reproductive system phenotype; cellular phenotype	Hadh<em1Jgao>/Hadh<em1Jgao>	Not Specified
Hadh	ENSG00000138796	abnormal fatty acids level	MP:0005280	ENSMUSG00000027984	Hadh	MGI:96009	homeostasis/metabolism phenotype	Hadh<tm1Csta>/Hadh<tm1Csta>	involves: 129S1/Sv * 129X1/SvJ * NIH Black Swiss
Hadh	ENSG00000138796	increased fatty acids level	MP:0005281	ENSMUSG00000027984	Hadh	MGI:96009	homeostasis/metabolism phenotype	Hadh<tm1Csta>/Hadh<tm1Csta>	involves: 129S1/Sv * 129X1/SvJ * NIH Black Swiss
Hadh	ENSG00000138796	decreased testis weight	MP:0004852	ENSMUSG00000027984	Hadh	MGI:96009	reproductive system phenotype; endocrine/exocrine gland phenotype	Hadh<em1Jgao>/Hadh<em1Jgao>	Not Specified
Hadh	ENSG00000138796	decreased susceptibility to diet-induced obesity	MP:0005659	ENSMUSG00000027984	Hadh	MGI:96009	homeostasis/metabolism phenotype; growth/size/body region phenotype	Hadh<Gt(RRM279)Byg>/Hadh<Gt(RRM279)Byg>	B6.129P2-Hadh<Gt(RRM279)Byg>
Hadh	ENSG00000138796	teratozoospermia	MP:0005578	ENSMUSG00000027984	Hadh	MGI:96009	reproductive system phenotype; cellular phenotype	Hadh<em1Jgao>/Hadh<em1Jgao>	Not Specified
Hadh	ENSG00000138796	increased male germ cell apoptosis	MP:0014052	ENSMUSG00000027984	Hadh	MGI:96009	reproductive system phenotype; cellular phenotype	Hadh<em1Jgao>/Hadh<em1Jgao>	Not Specified
Hadh	ENSG00000138796	absent sperm head	MP:0009234	ENSMUSG00000027984	Hadh	MGI:96009	reproductive system phenotype; cellular phenotype	Hadh<em1Jgao>/Hadh<em1Jgao>	Not Specified
Hadh	ENSG00000138796	abnormal urine homeostasis	MP:0009643	ENSMUSG00000027984	Hadh	MGI:96009	homeostasis/metabolism phenotype; renal/urinary system phenotype	Hadh<Gt(RRM279)Byg>/Hadh<Gt(RRM279)Byg>	B6.129P2-Hadh<Gt(RRM279)Byg>
Hadh	ENSG00000138796	decreased sperm progressive motility	MP:0020451	ENSMUSG00000027984	Hadh	MGI:96009	reproductive system phenotype; cellular phenotype	Hadh<em1Jgao>/Hadh<em1Jgao>	Not Specified
Hadh	ENSG00000138796	multinucleated giant male germ cells	MP:0020550	ENSMUSG00000027984	Hadh	MGI:96009	reproductive system phenotype; cellular phenotype	Hadh<em1Jgao>/Hadh<em1Jgao>	Not Specified
Hadh	ENSG00000138796	increased circulating free fatty acids level	MP:0001554	ENSMUSG00000027984	Hadh	MGI:96009	homeostasis/metabolism phenotype	Hadh<Gt(RRM279)Byg>/Hadh<Gt(RRM279)Byg>	B6.129P2-Hadh<Gt(RRM279)Byg>
Hadh	ENSG00000138796	increased insulin secretion	MP:0003058	ENSMUSG00000027984	Hadh	MGI:96009	homeostasis/metabolism phenotype; endocrine/exocrine gland phenotype	Hadh<Gt(RRM279)Byg>/Hadh<Gt(RRM279)Byg>	B6.129P2-Hadh<Gt(RRM279)Byg>
Hadh	ENSG00000138796	decreased total body fat amount	MP:0010025	ENSMUSG00000027984	Hadh	MGI:96009	adipose tissue phenotype	Hadh<Gt(RRM279)Byg>/Hadh<Gt(RRM279)Byg>	B6.129P2-Hadh<Gt(RRM279)Byg>
Hadh	ENSG00000138796	decreased respiratory quotient	MP:0010379	ENSMUSG00000027984	Hadh	MGI:96009	homeostasis/metabolism phenotype	Hadh<Gt(RRM279)Byg>/Hadh<Gt(RRM279)Byg>	B6.129P2-Hadh<Gt(RRM279)Byg>
Hadh	ENSG00000138796	coiled sperm flagellum	MP:0009238	ENSMUSG00000027984	Hadh	MGI:96009	reproductive system phenotype; cellular phenotype	Hadh<em1Jgao>/Hadh<em1Jgao>	Not Specified
Hadh	ENSG00000138796	increased body temperature	MP:0005533	ENSMUSG00000027984	Hadh	MGI:96009	homeostasis/metabolism phenotype	Hadh<Gt(RRM279)Byg>/Hadh<Gt(RRM279)Byg>	B6.129P2-Hadh<Gt(RRM279)Byg>
Hadh	ENSG00000138796	aciduria	MP:0010028	ENSMUSG00000027984	Hadh	MGI:96009	homeostasis/metabolism phenotype; renal/urinary system phenotype	Hadh<tm1Csta>/Hadh<tm1Csta>	involves: 129S1/Sv * 129X1/SvJ * NIH Black Swiss
Hadh	ENSG00000138796	abnormal pancreatic alpha cell morphology	MP:0005216	ENSMUSG00000027984	Hadh	MGI:96009	endocrine/exocrine gland phenotype	Hadh<tm1Csta>/Hadh<tm1Csta>	involves: 129S1/Sv * 129X1/SvJ * NIH Black Swiss
Hadh	ENSG00000138796	decreased circulating glucose level	MP:0005560	ENSMUSG00000027984	Hadh	MGI:96009	homeostasis/metabolism phenotype	Hadh<Gt(RRM279)Byg>/Hadh<Gt(RRM279)Byg>; Hadh<tm1Csta>/Hadh<tm1Csta>	B6.129P2-Hadh<Gt(RRM279)Byg>; involves: 129S1/Sv * 129X1/SvJ * NIH Black Swiss
Hadh	ENSG00000138796	abnormal fatty acid oxidation	MP:0010953	ENSMUSG00000027984	Hadh	MGI:96009	homeostasis/metabolism phenotype; cellular phenotype	Hadh<Gt(RRM279)Byg>/Hadh<Gt(RRM279)Byg>	B6.129P2-Hadh<Gt(RRM279)Byg>
Hadh	ENSG00000138796	reduced male fertility	MP:0001922	ENSMUSG00000027984	Hadh	MGI:96009	reproductive system phenotype	Hadh<em1Jgao>/Hadh<em1Jgao>	Not Specified
Hadh	ENSG00000138796	abnormal male meiosis	MP:0005169	ENSMUSG00000027984	Hadh	MGI:96009	reproductive system phenotype; cellular phenotype	Hadh<em1Jgao>/Hadh<em1Jgao>	Not Specified
Hadh	ENSG00000138796	abnormal glucose homeostasis	MP:0002078	ENSMUSG00000027984	Hadh	MGI:96009	homeostasis/metabolism phenotype	Hadh<tm1Csta>/Hadh<tm1Csta>	involves: 129S1/Sv * 129X1/SvJ * NIH Black Swiss
Hadh	ENSG00000138796	increased circulating triglyceride level	MP:0001552	ENSMUSG00000027984	Hadh	MGI:96009	homeostasis/metabolism phenotype	Hadh<Gt(RRM279)Byg>/Hadh<Gt(RRM279)Byg>	B6.129P2-Hadh<Gt(RRM279)Byg>
Hadh	ENSG00000138796	small testis	MP:0001147	ENSMUSG00000027984	Hadh	MGI:96009	reproductive system phenotype; endocrine/exocrine gland phenotype	Hadh<em1Jgao>/Hadh<em1Jgao>	Not Specified
Hadh	ENSG00000138796	abnormal acrosome morphology	MP:0008898	ENSMUSG00000027984	Hadh	MGI:96009	reproductive system phenotype; cellular phenotype	Hadh<em1Jgao>/Hadh<em1Jgao>	Not Specified
Hadh	ENSG00000138796	hairpin sperm flagellum	MP:0009243	ENSMUSG00000027984	Hadh	MGI:96009	reproductive system phenotype; cellular phenotype	Hadh<em1Jgao>/Hadh<em1Jgao>	Not Specified
Hadh	ENSG00000138796	premature acrosome reaction	MP:0013288	ENSMUSG00000027984	Hadh	MGI:96009	reproductive system phenotype	Hadh<em1Jgao>/Hadh<em1Jgao>	Not Specified
Hadh	ENSG00000138796	decreased body weight	MP:0001262	ENSMUSG00000027984	Hadh	MGI:96009	growth/size/body region phenotype	Hadh<Gt(RRM279)Byg>/Hadh<Gt(RRM279)Byg>	B6.129P2-Hadh<Gt(RRM279)Byg>
Hadh	ENSG00000138796	abnormal lipid homeostasis	MP:0002118	ENSMUSG00000027984	Hadh	MGI:96009	homeostasis/metabolism phenotype	Hadh<Gt(RRM279)Byg>/Hadh<Gt(RRM279)Byg>	B6.129P2-Hadh<Gt(RRM279)Byg>
Hadh	ENSG00000138796	decreased circulating ketone body level	MP:0003458	ENSMUSG00000027984	Hadh	MGI:96009	homeostasis/metabolism phenotype	Hadh<Gt(RRM279)Byg>/Hadh<Gt(RRM279)Byg>	B6.129P2-Hadh<Gt(RRM279)Byg>
Hadh	ENSG00000138796	abnormal seminiferous tubule morphology	MP:0002216	ENSMUSG00000027984	Hadh	MGI:96009	reproductive system phenotype; endocrine/exocrine gland phenotype	Hadh<em1Jgao>/Hadh<em1Jgao>	Not Specified
Hadh	ENSG00000138796	increased circulating insulin level	MP:0002079	ENSMUSG00000027984	Hadh	MGI:96009	homeostasis/metabolism phenotype	Hadh<Gt(RRM279)Byg>/Hadh<Gt(RRM279)Byg>; Hadh<tm1Csta>/Hadh<tm1Csta>	B6.129P2-Hadh<Gt(RRM279)Byg>; involves: 129S1/Sv * 129X1/SvJ * NIH Black Swiss
Hadh	ENSG00000138796	abnormal body temperature homeostasis	MP:0001777	ENSMUSG00000027984	Hadh	MGI:96009	homeostasis/metabolism phenotype	Hadh<Gt(RRM279)Byg>/Hadh<Gt(RRM279)Byg>	B6.129P2-Hadh<Gt(RRM279)Byg>
Hs2st1	ENSG00000153936	abnormal retina ganglion cell morphology	MP:0008056	ENSMUSG00000040151	Hs2st1	MGI:1346049	vision/eye phenotype; nervous system phenotype	Hs2st1<Gt(pGT1.8TM)ST125Nimr>/Hs2st1<Gt(pGT1.8TM)ST125Nimr>	involves: 129P2/OlaHsd * C57BL/6 * CBA
Hs2st1	ENSG00000153936	abnormal sternum ossification	MP:0008277	ENSMUSG00000040151	Hs2st1	MGI:1346049	skeleton phenotype	Hs2st1<Gt(pGT1.8TM)ST125Nimr>/Hs2st1<Gt(pGT1.8TM)ST125Nimr>	involves: 129P2/OlaHsd * C57BL/6
Hs2st1	ENSG00000153936	abnormal eye development	MP:0001286	ENSMUSG00000040151	Hs2st1	MGI:1346049	vision/eye phenotype	Hs2st1<Gt(pGT1.8TM)ST125Nimr>/Hs2st1<Gt(pGT1.8TM)ST125Nimr>	involves: 129P2/OlaHsd * C57BL/6
Hs2st1	ENSG00000153936	abnormal kidney development	MP:0000527	ENSMUSG00000040151	Hs2st1	MGI:1346049	renal/urinary system phenotype	Hs2st1<Gt(pGT1.8TM)ST125Nimr>/Hs2st1<Gt(pGT1.8TM)ST125Nimr>	involves: 129P2/OlaHsd * C57BL/6
Hs2st1	ENSG00000153936	polydactyly	MP:0000562	ENSMUSG00000040151	Hs2st1	MGI:1346049	limbs/digits/tail phenotype	Hs2st1<Gt(pGT1.8TM)ST125Nimr>/Hs2st1<Gt(pGT1.8TM)ST125Nimr>	involves: 129P2/OlaHsd * C57BL/6
Hs2st1	ENSG00000153936	impaired branching involved in ureteric bud morphogenesis	MP:0004936	ENSMUSG00000040151	Hs2st1	MGI:1346049	renal/urinary system phenotype	Hs2st1<Gt(pGT1.8TM)ST125Nimr>/Hs2st1<Gt(pGT1.8TM)ST125Nimr>	involves: 129P2/OlaHsd * C57BL/6
Hs2st1	ENSG00000153936	cataract	MP:0001304	ENSMUSG00000040151	Hs2st1	MGI:1346049	vision/eye phenotype	Hs2st1<Gt(pGT1.8TM)ST125Nimr>/Hs2st1<Gt(pGT1.8TM)ST125Nimr>	involves: 129P2/OlaHsd * C57BL/6
Hs2st1	ENSG00000153936	abnormal retina pigment epithelium morphology	MP:0005201	ENSMUSG00000040151	Hs2st1	MGI:1346049	vision/eye phenotype; pigmentation phenotype	Hs2st1<Gt(pGT1.8TM)ST125Nimr>/Hs2st1<Gt(pGT1.8TM)ST125Nimr>	involves: 129P2/OlaHsd * C57BL/6
Hs2st1	ENSG00000153936	iris coloboma	MP:0010714	ENSMUSG00000040151	Hs2st1	MGI:1346049	vision/eye phenotype	Hs2st1<Gt(pGT1.8TM)ST125Nimr>/Hs2st1<Gt(pGT1.8TM)ST125Nimr>	involves: 129P2/OlaHsd * C57BL/6
Hs2st1	ENSG00000153936	abnormal ureteric bud morphology	MP:0006032	ENSMUSG00000040151	Hs2st1	MGI:1346049	renal/urinary system phenotype	Hs2st1<Gt(pGT1.8TM)ST125Nimr>/Hs2st1<Gt(pGT1.8TM)ST125Nimr>	involves: 129P2/OlaHsd * C57BL/6
Hs2st1	ENSG00000153936	absent kidney	MP:0000520	ENSMUSG00000040151	Hs2st1	MGI:1346049	renal/urinary system phenotype	Hs2st1<Gt(pGT1.8TM)ST125Nimr>/Hs2st1<Gt(pGT1.8TM)ST125Nimr>; Hs2st1<tm1.2Je>/Hs2st1<tm1.2Je>	involves: 129P2/OlaHsd * C57BL/6; involves: 129S1/Sv * 129X1/SvJ * C57BL/6 * C57BL/6J
Hs2st1	ENSG00000153936	cleft secondary palate	MP:0009890	ENSMUSG00000040151	Hs2st1	MGI:1346049	craniofacial phenotype; digestive/alimentary phenotype; growth/size/body region phenotype	Hs2st1<Gt(pGT1.8TM)ST125Nimr>/Hs2st1<Gt(pGT1.8TM)ST125Nimr>	involves: 129P2/OlaHsd * C57BL/6
Hs2st1	ENSG00000153936	abnormal bone mineralization	MP:0002896	ENSMUSG00000040151	Hs2st1	MGI:1346049	skeleton phenotype	Hs2st1<Gt(pGT1.8TM)ST125Nimr>/Hs2st1<Gt(pGT1.8TM)ST125Nimr>	involves: 129P2/OlaHsd * C57BL/6
Hs2st1	ENSG00000153936	neonatal lethality, complete penetrance	MP:0011087	ENSMUSG00000040151	Hs2st1	MGI:1346049	mortality/aging	Hs2st1<tm1.2Je>/Hs2st1<tm1.2Je>	involves: 129S1/Sv * 129X1/SvJ * C57BL/6 * C57BL/6J
Hs2st1	ENSG00000153936	perinatal lethality, complete penetrance	MP:0011089	ENSMUSG00000040151	Hs2st1	MGI:1346049	mortality/aging	Hs2st1<Gt(pGT1.8TM)ST125Nimr>/Hs2st1<Gt(pGT1.8TM)ST125Nimr>	involves: 129P2/OlaHsd * C57BL/6
Hs2st1	ENSG00000153936	cervical vertebral fusion	MP:0004620	ENSMUSG00000040151	Hs2st1	MGI:1346049	skeleton phenotype	Hs2st1<Gt(pGT1.8TM)ST125Nimr>/Hs2st1<Gt(pGT1.8TM)ST125Nimr>	involves: 129P2/OlaHsd * C57BL/6
Ints12	ENSG00000138785	increased circulating triglyceride level	MP:0001552	ENSMUSG00000028016	Ints12	MGI:1919043	homeostasis/metabolism phenotype	Ints12<tm1b(EUCOMM)Wtsi> het early	C57BL/6NTac
Ints12	ENSG00000138785	decreased lean body mass	MP:0003961	ENSMUSG00000028016	Ints12	MGI:1919043	growth/size/body region phenotype	Ints12<tm1b(EUCOMM)Wtsi> het early	C57BL/6NTac
Ints12	ENSG00000138785	increased circulating magnesium level	MP:0010092	ENSMUSG00000028016	Ints12	MGI:1919043	homeostasis/metabolism phenotype	Ints12<tm1a(EUCOMM)Wtsi> het early	C57BL/6JTyr;C57BL/6N
Ints12	ENSG00000138785	increased circulating creatine kinase level	MP:0010090	ENSMUSG00000028016	Ints12	MGI:1919043	homeostasis/metabolism phenotype	Ints12<tm1a(EUCOMM)Wtsi> het early	C57BL/6JTyr;C57BL/6N
Ints12	ENSG00000138785	decreased red blood cell distribution width	MP:0010068	ENSMUSG00000028016	Ints12	MGI:1919043	hematopoietic system phenotype	Ints12<tm1b(EUCOMM)Wtsi> het early	C57BL/6NTac
Lamtor3	ENSG00000109270	decreased heart rate	MP:0005333	ENSMUSG00000091512	Lamtor3	MGI:1929467	cardiovascular system phenotype	Lamtor3<em1(IMPC)Hmgu> het early	C57BL/6NCrl
Lamtor3	ENSG00000109270	prolonged RR interval	MP:0010506	ENSMUSG00000091512	Lamtor3	MGI:1929467	cardiovascular system phenotype	Lamtor3<em1(IMPC)Hmgu> het early	C57BL/6NCrl
Lef1	ENSG00000138795	decreased body size	MP:0001265	ENSMUSG00000027985	Lef1	MGI:96770	growth/size/body region phenotype	Lef1<tm1Rug>/Lef1<tm1Rug>	involves: 129S2/SvPas * C57BL/6
Lef1	ENSG00000138795	postnatal lethality, complete penetrance	MP:0011085	ENSMUSG00000027985	Lef1	MGI:96770	mortality/aging	Lef1<tm1Rug>/Lef1<tm1Rug>	involves: 129S2/SvPas * C57BL/6
Lef1	ENSG00000138795	increased monocyte cell number	MP:0000220	ENSMUSG00000027985	Lef1	MGI:96770	hematopoietic system phenotype; immune system phenotype	Lef1<tm1.1(KOMP)Vlcg> het early	C57BL/6NCrl
Lef1	ENSG00000138795	abnormal retina vasculature morphology	MP:0002792	ENSMUSG00000027985	Lef1	MGI:96770	vision/eye phenotype; cardiovascular system phenotype	Lef1<tm1Rug>/Lef1<tm1Rug>	involves: 129S2/SvPas * C57BL/6
Lef1	ENSG00000138795	absent teeth	MP:0030610	ENSMUSG00000027985	Lef1	MGI:96770	craniofacial phenotype; growth/size/body region phenotype; skeleton phenotype	Lef1<tm1Rug>/Lef1<tm1Rug>	involves: 129S2/SvPas * C57BL/6
Lef1	ENSG00000138795	absent hair follicle melanin granules	MP:0000394	ENSMUSG00000027985	Lef1	MGI:96770	pigmentation phenotype; integument phenotype	Lef1<tm1Rug>/Lef1<tm1Rug>	involves: 129S2/SvPas * C57BL/6
Lef1	ENSG00000138795	absent barrels in primary somatosensory cortex	MP:0000862	ENSMUSG00000027985	Lef1	MGI:96770	nervous system phenotype	Lef1<tm1Rug>/Lef1<tm1Rug>	involves: 129S2/SvPas * C57BL/6
Lef1	ENSG00000138795	abnormal hair follicle morphology	MP:0000377	ENSMUSG00000027985	Lef1	MGI:96770	integument phenotype	Lef1<tm1Rug>/Lef1<tm1Rug>	involves: 129S2/SvPas * C57BL/6
Lef1	ENSG00000138795	absent upper incisors	MP:0004790	ENSMUSG00000027985	Lef1	MGI:96770	craniofacial phenotype; growth/size/body region phenotype; skeleton phenotype	Lef1<tm1Rug>/Lef1<tm1Rug>	involves: 129S2/SvPas * C57BL/6
Lef1	ENSG00000138795	thin skin	MP:0001199	ENSMUSG00000027985	Lef1	MGI:96770	integument phenotype	Lef1<tm1Rug>/Lef1<tm1Rug>	involves: 129S2/SvPas * C57BL/6
Lef1	ENSG00000138795	alopecia	MP:0000414	ENSMUSG00000027985	Lef1	MGI:96770	integument phenotype	Lef1<tm1Rug>/Lef1<tm1Rug>	involves: 129S2/SvPas * C57BL/6
Lef1	ENSG00000138795	absent lower incisors	MP:0004791	ENSMUSG00000027985	Lef1	MGI:96770	craniofacial phenotype; growth/size/body region phenotype; skeleton phenotype	Lef1<tm1Rug>/Lef1<tm1Rug>	involves: 129S2/SvPas * C57BL/6
Lef1	ENSG00000138795	absent subcutaneous adipose tissue	MP:0008843	ENSMUSG00000027985	Lef1	MGI:96770	integument phenotype; adipose tissue phenotype	Lef1<tm1Rug>/Lef1<tm1Rug>	involves: 129S2/SvPas * C57BL/6
Lef1	ENSG00000138795	pointed snout	MP:0000448	ENSMUSG00000027985	Lef1	MGI:96770	craniofacial phenotype; growth/size/body region phenotype	Lef1<tm1Rug>/Lef1<tm1Rug>	involves: 129S2/SvPas * C57BL/6
Lef1	ENSG00000138795	absent mesencephalic trigeminal nucleus	MP:0000908	ENSMUSG00000027985	Lef1	MGI:96770	nervous system phenotype	Lef1<tm1Rug>/Lef1<tm1Rug>	involves: 129S2/SvPas * C57BL/6
Lef1	ENSG00000138795	abnormal endometrial gland development	MP:0013400	ENSMUSG00000027985	Lef1	MGI:96770	reproductive system phenotype; endocrine/exocrine gland phenotype	Lef1<tm1Rug>/Lef1<tm1Rug>	involves: C57BL/6 * ICR
Lef1	ENSG00000138795	abnormal mammary gland bud morphology	MP:0013785	ENSMUSG00000027985	Lef1	MGI:96770	endocrine/exocrine gland phenotype; integument phenotype	Lef1<tm1Rug>/Lef1<tm1Rug>	involves: 129S2/SvPas * C57BL/6
Lef1	ENSG00000138795	abnormal vascular regression	MP:0000364	ENSMUSG00000027985	Lef1	MGI:96770	cardiovascular system phenotype; cellular phenotype	Lef1<tm1Rug>/Lef1<tm1Rug>	involves: 129S2/SvPas * C57BL/6
Lef1	ENSG00000138795	decreased hair follicle number	MP:0000379	ENSMUSG00000027985	Lef1	MGI:96770	integument phenotype	Lef1<tm1Rug>/Lef1<tm1Rug>	involves: 129S2/SvPas * C57BL/6
Lef1	ENSG00000138795	abnormal hair follicle development	MP:0003704	ENSMUSG00000027985	Lef1	MGI:96770	integument phenotype	Lef1<tm1Rug>/Lef1<tm1Rug>	involves: 129S2/SvPas * C57BL/6
Lef1	ENSG00000138795	absent molars	MP:0003931	ENSMUSG00000027985	Lef1	MGI:96770	craniofacial phenotype; growth/size/body region phenotype; skeleton phenotype	Lef1<tm1Rug>/Lef1<tm1Rug>	involves: 129S2/SvPas * C57BL/6
Lef1	ENSG00000138795	absent alveolar process	MP:0000094	ENSMUSG00000027985	Lef1	MGI:96770	craniofacial phenotype; growth/size/body region phenotype; skeleton phenotype	Lef1<tm1Rug>/Lef1<tm1Rug>	involves: 129S2/SvPas * C57BL/6
Lef1	ENSG00000138795	arrest of tooth development	MP:0000118	ENSMUSG00000027985	Lef1	MGI:96770	craniofacial phenotype; growth/size/body region phenotype; skeleton phenotype	Lef1<tm1Rug>/Lef1<tm1Rug>	involves: 129S2/SvPas * C57BL/6
Lef1	ENSG00000138795	underdeveloped hair follicles	MP:0000382	ENSMUSG00000027985	Lef1	MGI:96770	integument phenotype	Lef1<tm1Rug>/Lef1<tm1Rug>	involves: 129S2/SvPas * C57BL/6
Lef1	ENSG00000138795	persistence of hyaloid vascular system	MP:0001289	ENSMUSG00000027985	Lef1	MGI:96770	vision/eye phenotype	Lef1<tm1Rug>/Lef1<tm1Rug>	involves: 129S2/SvPas * C57BL/6
Lef1	ENSG00000138795	absent vibrissae	MP:0001284	ENSMUSG00000027985	Lef1	MGI:96770	integument phenotype	Lef1<tm1Rug>/Lef1<tm1Rug>	involves: 129S2/SvPas * C57BL/6
Lef1	ENSG00000138795	absent mammary gland	MP:0000629	ENSMUSG00000027985	Lef1	MGI:96770	endocrine/exocrine gland phenotype; integument phenotype	Lef1<tm1Rug>/Lef1<tm1Rug>	involves: 129S2/SvPas * C57BL/6
Lef1	ENSG00000138795	decreased prepulse inhibition	MP:0009142	ENSMUSG00000027985	Lef1	MGI:96770	nervous system phenotype	Lef1<tm1.1(KOMP)Vlcg> het early	C57BL/6NCrl
Lef1	ENSG00000138795	absent incisors	MP:0000125	ENSMUSG00000027985	Lef1	MGI:96770	craniofacial phenotype; growth/size/body region phenotype; skeleton phenotype	Lef1<tm1Rug>/Lef1<tm1Rug>	involves: 129S2/SvPas * C57BL/6
Lef1	ENSG00000138795	absent endometrial glands	MP:0009097	ENSMUSG00000027985	Lef1	MGI:96770	reproductive system phenotype; endocrine/exocrine gland phenotype	Lef1<tm1Rug>/Lef1<tm1Rug>	involves: C57BL/6 * ICR
Lmo4	ENSG00000143013	incomplete rostral neuropore closure	MP:0000928	ENSMUSG00000028266	Lmo4	MGI:109360	embryo phenotype; nervous system phenotype	Lmo4<tm1.1Gng>/Lmo4<tm1.1Gng>	involves: 129X1/SvJ
Lmo4	ENSG00000143013	open neural tube	MP:0000929	ENSMUSG00000028266	Lmo4	MGI:109360	embryo phenotype; nervous system phenotype	Lmo4<tm2Sho>/Lmo4<tm2Sho>	either: (involves: 129/Sv * CD-1) or (involves: 129/Sv * C57BL/6)
Lmo4	ENSG00000143013	abnormal cranial nerve morphology	MP:0001056	ENSMUSG00000028266	Lmo4	MGI:109360	nervous system phenotype	Lmo4<tm2Sho>/Lmo4<tm2Sho>	either: (involves: 129/Sv * CD-1) or (involves: 129/Sv * C57BL/6)
Lmo4	ENSG00000143013	eyelids open at birth	MP:0001302	ENSMUSG00000028266	Lmo4	MGI:109360	vision/eye phenotype	Lmo4<tm1.1Gng>/Lmo4<tm1.1Gng>	involves: 129X1/SvJ
Lmo4	ENSG00000143013	acrania	MP:0003104	ENSMUSG00000028266	Lmo4	MGI:109360	craniofacial phenotype; skeleton phenotype	Lmo4<tm1Gan>/Lmo4<tm1Gan>; Lmo4<tm1Thr>/Lmo4<tm2Thr>	involves: 129S4/SvJaeSor * 129S6/SvEvTac * C57BL/6J; involves: 129S/SvEv * C57BL/6
Lmo4	ENSG00000143013	abnormal embryonic neuroepithelium morphology	MP:0004261	ENSMUSG00000028266	Lmo4	MGI:109360	embryo phenotype; nervous system phenotype	Lmo4<tm1.1Gng>/Lmo4<tm1.1Gng>	involves: 129X1/SvJ
Lmo4	ENSG00000143013	fusion of glossopharyngeal and vagus nerve	MP:0004568	ENSMUSG00000028266	Lmo4	MGI:109360	nervous system phenotype	Lmo4<tm2Sho>/Lmo4<tm2Sho>	either: (involves: 129/Sv * CD-1) or (involves: 129/Sv * C57BL/6)
Lmo4	ENSG00000143013	abnormal endolymphatic duct morphology	MP:0006011	ENSMUSG00000028266	Lmo4	MGI:109360	hearing/vestibular/ear phenotype	Lmo4<tm1Gan>/Lmo4<tm1Gan>	involves: 129S4/SvJaeSor * 129S6/SvEvTac * C57BL/6J
Lmo4	ENSG00000143013	abnormal trigeminal nerve morphology	MP:0001065	ENSMUSG00000028266	Lmo4	MGI:109360	nervous system phenotype	Lmo4<tm2Sho>/Lmo4<tm2Sho>	either: (involves: 129/Sv * CD-1) or (involves: 129/Sv * C57BL/6)
Lmo4	ENSG00000143013	everted embryonic neuroepithelium	MP:0012686	ENSMUSG00000028266	Lmo4	MGI:109360	embryo phenotype; nervous system phenotype	Lmo4<tm1.1Gng>/Lmo4<tm1.1Gng>	involves: 129X1/SvJ
Lmo4	ENSG00000143013	abnormal sphenoid bone morphology	MP:0000104	ENSMUSG00000028266	Lmo4	MGI:109360	craniofacial phenotype; skeleton phenotype	Lmo4<tm2Sho>/Lmo4<tm2Sho>	either: (involves: 129/Sv * CD-1) or (involves: 129/Sv * C57BL/6)
Lmo4	ENSG00000143013	induced hyperactivity	MP:0008911	ENSMUSG00000028266	Lmo4	MGI:109360	behavior/neurological phenotype	Lmo4<Gt(RRO142)Byg>/Lmo4<+>	involves: 129P2/OlaHsd * C57BL/6J
Lmo4	ENSG00000143013	abnormal ear development	MP:0003938	ENSMUSG00000028266	Lmo4	MGI:109360	hearing/vestibular/ear phenotype	Lmo4<tm1Gan>/Lmo4<tm1Gan>	involves: 129S4/SvJaeSor * 129S6/SvEvTac * C57BL/6J
Lmo4	ENSG00000143013	increased embryonic neuroepithelium apoptosis	MP:0012701	ENSMUSG00000028266	Lmo4	MGI:109360	nervous system phenotype; cellular phenotype	Lmo4<tm1.1Gng>/Lmo4<tm1.1Gng>	involves: 129X1/SvJ
Lmo4	ENSG00000143013	enhanced behavioral response to cocaine	MP:0009754	ENSMUSG00000028266	Lmo4	MGI:109360	behavior/neurological phenotype	Lmo4<Gt(RRO142)Byg>/Lmo4<+>	involves: 129P2/OlaHsd * C57BL/6J
Lmo4	ENSG00000143013	perinatal lethality, complete penetrance	MP:0011089	ENSMUSG00000028266	Lmo4	MGI:109360	mortality/aging	Lmo4<tm1Gan>/Lmo4<tm1Gan>	involves: 129S4/SvJaeSor * 129S6/SvEvTac * C57BL/6J
Lmo4	ENSG00000143013	abnormal embryonic neuroepithelial cell proliferation	MP:0012704	ENSMUSG00000028266	Lmo4	MGI:109360	nervous system phenotype	Lmo4<tm1.1Gng>/Lmo4<tm1.1Gng>	involves: 129X1/SvJ
Lmo4	ENSG00000143013	cervical vertebral fusion	MP:0004620	ENSMUSG00000028266	Lmo4	MGI:109360	skeleton phenotype	Lmo4<tm2Sho>/Lmo4<tm2Sho>	either: (involves: 129/Sv * CD-1) or (involves: 129/Sv * C57BL/6)
Lmo4	ENSG00000143013	neonatal lethality, incomplete penetrance	MP:0011088	ENSMUSG00000028266	Lmo4	MGI:109360	mortality/aging	Lmo4<tm1Thr>/Lmo4<tm2Thr>	involves: 129S/SvEv * C57BL/6
Lmo4	ENSG00000143013	abnormal brain development	MP:0000913	ENSMUSG00000028266	Lmo4	MGI:109360	nervous system phenotype	Lmo4<tm1Thr>/Lmo4<tm2Thr>	involves: 129S/SvEv * C57BL/6
Lmo4	ENSG00000143013	exencephaly	MP:0000914	ENSMUSG00000028266	Lmo4	MGI:109360	nervous system phenotype	Lmo4<tm1Gan>/Lmo4<tm1Gan>; Lmo4<tm1.1Gng>/Lmo4<tm1.1Gng>; Lmo4<tm2Sho>/Lmo4<tm2Sho>; Lmo4<tm1Thr>/Lmo4<tm2Thr>	involves: 129S4/SvJaeSor * 129S6/SvEvTac * C57BL/6J; involves: 129X1/SvJ; either: (involves: 129/Sv * CD-1) or (involves: 129/Sv * C57BL/6); involves: 129S/SvEv * C57BL/6
Lmo4	ENSG00000143013	prenatal lethality, complete penetrance	MP:0011091	ENSMUSG00000028266	Lmo4	MGI:109360	mortality/aging	Lmo4<tm1.1Gng>/Lmo4<tm1.1Gng>	involves: 129X1/SvJ
Lmo4	ENSG00000143013	small otic vesicle	MP:0004310	ENSMUSG00000028266	Lmo4	MGI:109360	hearing/vestibular/ear phenotype	Lmo4<tm1Gan>/Lmo4<tm1Gan>	involves: 129S4/SvJaeSor * 129S6/SvEvTac * C57BL/6J
Lmo4	ENSG00000143013	abnormal cerebral cortex morphology	MP:0000788	ENSMUSG00000028266	Lmo4	MGI:109360	nervous system phenotype	Lmo4<tm1Thr>/Lmo4<tm2Thr>	involves: 129S/SvEv * C57BL/6
Lmo4	ENSG00000143013	anencephaly	MP:0001890	ENSMUSG00000028266	Lmo4	MGI:109360	nervous system phenotype	Lmo4<tm1Thr>/Lmo4<tm2Thr>	involves: 129S/SvEv * C57BL/6
Lmo4	ENSG00000143013	absent semicircular canals	MP:0000036	ENSMUSG00000028266	Lmo4	MGI:109360	hearing/vestibular/ear phenotype	Lmo4<tm1Gan>/Lmo4<tm1Gan>	involves: 129S4/SvJaeSor * 129S6/SvEvTac * C57BL/6J
Lmo4	ENSG00000143013	abnormal nose morphology	MP:0002233	ENSMUSG00000028266	Lmo4	MGI:109360	craniofacial phenotype; growth/size/body region phenotype; respiratory system phenotype	Lmo4<tm1Thr>/Lmo4<tm2Thr>	involves: 129S/SvEv * C57BL/6
Lmo4	ENSG00000143013	abnormal neural tube closure	MP:0003720	ENSMUSG00000028266	Lmo4	MGI:109360	embryo phenotype; nervous system phenotype	Lmo4<tm1Gan>/Lmo4<tm1Gan>	involves: 129S4/SvJaeSor * 129S6/SvEvTac * C57BL/6J
Lmo4	ENSG00000143013	perinatal lethality, incomplete penetrance	MP:0011090	ENSMUSG00000028266	Lmo4	MGI:109360	mortality/aging	Lmo4<tm1Thr>/Lmo4<tm2Thr>	involves: 129S/SvEv * C57BL/6
Lmo4	ENSG00000143013	abnormal sternocostal joint morphology	MP:0008148	ENSMUSG00000028266	Lmo4	MGI:109360	skeleton phenotype	Lmo4<tm2Sho>/Lmo4<tm2Sho>	either: (involves: 129/Sv * CD-1) or (involves: 129/Sv * C57BL/6)
Lmo4	ENSG00000143013	neonatal lethality, complete penetrance	MP:0011087	ENSMUSG00000028266	Lmo4	MGI:109360	mortality/aging	Lmo4<tm2Sho>/Lmo4<tm2Sho>	either: (involves: 129/Sv * CD-1) or (involves: 129/Sv * C57BL/6)
Lmo4	ENSG00000143013	decreased embryo size	MP:0001698	ENSMUSG00000028266	Lmo4	MGI:109360	embryo phenotype; growth/size/body region phenotype	Lmo4<tm1.1Gng>/Lmo4<tm1.1Gng>; Lmo4<tm1Thr>/Lmo4<tm2Thr>	involves: 129X1/SvJ; involves: 129S/SvEv * C57BL/6
Lmo4	ENSG00000143013	abnormal neural tube morphology	MP:0002151	ENSMUSG00000028266	Lmo4	MGI:109360	embryo phenotype; nervous system phenotype	Lmo4<tm1Thr>/Lmo4<tm2Thr>	involves: 129S/SvEv * C57BL/6
Lmo4	ENSG00000143013	abnormal neural fold elevation formation	MP:0004838	ENSMUSG00000028266	Lmo4	MGI:109360	embryo phenotype	Lmo4<tm1.1Gng>/Lmo4<tm1.1Gng>	involves: 129X1/SvJ
Lmo4	ENSG00000143013	pallor	MP:0003717	ENSMUSG00000028266	Lmo4	MGI:109360	integument phenotype	Lmo4<tm1Thr>/Lmo4<tm2Thr>	involves: 129S/SvEv * C57BL/6
Lmo4	ENSG00000143013	decreased cochlea coiling	MP:0003148	ENSMUSG00000028266	Lmo4	MGI:109360	hearing/vestibular/ear phenotype	Lmo4<tm1Gan>/Lmo4<tm1Gan>	involves: 129S4/SvJaeSor * 129S6/SvEvTac * C57BL/6J
Lmo4	ENSG00000143013	absent presphenoid bone	MP:0004449	ENSMUSG00000028266	Lmo4	MGI:109360	craniofacial phenotype; growth/size/body region phenotype; skeleton phenotype	Lmo4<tm2Sho>/Lmo4<tm2Sho>	either: (involves: 129/Sv * CD-1) or (involves: 129/Sv * C57BL/6)
Lmo4	ENSG00000143013	abnormal semicircular canal ampulla morphology	MP:0008488	ENSMUSG00000028266	Lmo4	MGI:109360	hearing/vestibular/ear phenotype	Lmo4<tm1Gan>/Lmo4<tm1Gan>	involves: 129S4/SvJaeSor * 129S6/SvEvTac * C57BL/6J
Manba	ENSG00000109323	abnormal Ammon gyrus morphology	MP:0000815	ENSMUSG00000028164	Manba	MGI:88175	nervous system phenotype	Manba<tm1Khf>/Manba<tm1Khf>	B6.129-Manba<tm1Khf>
Manba	ENSG00000109323	abnormal duodenum morphology	MP:0003271	ENSMUSG00000028164	Manba	MGI:88175	digestive/alimentary phenotype	Manba<tm1Khf>/Manba<tm1Khf>	B6.129-Manba<tm1Khf>
Manba	ENSG00000109323	abnormal cerebral cortex pyramidal cell morphology	MP:0009969	ENSMUSG00000028164	Manba	MGI:88175	nervous system phenotype	Manba<tm1Khf>/Manba<tm1Khf>	B6.129-Manba<tm1Khf>
Manba	ENSG00000109323	abnormal frontal lobe morphology	MP:0000798	ENSMUSG00000028164	Manba	MGI:88175	nervous system phenotype	Manba<tm1Khf>/Manba<tm1Khf>	B6.129-Manba<tm1Khf>
Manba	ENSG00000109323	abnormal lysosome physiology	MP:0003172	ENSMUSG00000028164	Manba	MGI:88175	cellular phenotype	Manba<tm1Khf>/Manba<tm1Khf>	B6.129-Manba<tm1Khf>
Manba	ENSG00000109323	abnormal striatum morphology	MP:0004077	ENSMUSG00000028164	Manba	MGI:88175	nervous system phenotype	Manba<tm1Khf>/Manba<tm1Khf>	B6.129-Manba<tm1Khf>
Manba	ENSG00000109323	abnormal thyroid follicle morphology	MP:0004696	ENSMUSG00000028164	Manba	MGI:88175	endocrine/exocrine gland phenotype	Manba<tm1Khf>/Manba<tm1Khf>	B6.129-Manba<tm1Khf>
Manba	ENSG00000109323	abnormal Kupffer cell morphology	MP:0008114	ENSMUSG00000028164	Manba	MGI:88175	hematopoietic system phenotype; liver/biliary system phenotype; immune system phenotype; cardiovascular system phenotype	Manba<tm1Khf>/Manba<tm1Khf>	B6.129-Manba<tm1Khf>
Manba	ENSG00000109323	abnormal renal tubule morphology	MP:0002703	ENSMUSG00000028164	Manba	MGI:88175	renal/urinary system phenotype	Manba<tm1Khf>/Manba<tm1Khf>	B6.129-Manba<tm1Khf>
Manba	ENSG00000109323	abnormal hepatocyte morphology	MP:0000607	ENSMUSG00000028164	Manba	MGI:88175	liver/biliary system phenotype	Manba<tm1Khf>/Manba<tm1Khf>	B6.129-Manba<tm1Khf>
Manba	ENSG00000109323	abnormal cerebellum deep nucleus morphology	MP:0009979	ENSMUSG00000028164	Manba	MGI:88175	nervous system phenotype	Manba<tm1Khf>/Manba<tm1Khf>	B6.129-Manba<tm1Khf>
Manba	ENSG00000109323	abnormal liver sinusoidal endothelial cell morphology	MP:0031148	ENSMUSG00000028164	Manba	MGI:88175	liver/biliary system phenotype; cardiovascular system phenotype	Manba<tm1Khf>/Manba<tm1Khf>	B6.129-Manba<tm1Khf>
Manba	ENSG00000109323	abnormal choroid plexus morphology	MP:0000820	ENSMUSG00000028164	Manba	MGI:88175	nervous system phenotype	Manba<tm1Khf>/Manba<tm1Khf>	B6.129-Manba<tm1Khf>
Manba	ENSG00000109323	abnormal spinal cord morphology	MP:0000955	ENSMUSG00000028164	Manba	MGI:88175	nervous system phenotype	Manba<tm1Khf>/Manba<tm1Khf>	B6.129-Manba<tm1Khf>
Manba	ENSG00000109323	abnormal amygdala morphology	MP:0000818	ENSMUSG00000028164	Manba	MGI:88175	nervous system phenotype	Manba<tm1Khf>/Manba<tm1Khf>	B6.129-Manba<tm1Khf>
Manba	ENSG00000109323	abnormal epididymis epithelium morphology	MP:0004933	ENSMUSG00000028164	Manba	MGI:88175	reproductive system phenotype	Manba<tm1Khf>/Manba<tm1Khf>	B6.129-Manba<tm1Khf>
Mcoln2	ENSG00000153898	abnormal innate immunity	MP:0002419	ENSMUSG00000011008	Mcoln2	MGI:1915529	immune system phenotype	Mcoln2<tm1e.1(KOMP)Wtsi>/Mcoln2<tm1e.1(KOMP)Wtsi>	involves: C57BL/6J * C57BL/6N
Mcoln2	ENSG00000153898	abnormal chemokine level	MP:0008721	ENSMUSG00000011008	Mcoln2	MGI:1915529	homeostasis/metabolism phenotype; immune system phenotype	Mcoln2<tm1e.1(KOMP)Wtsi>/Mcoln2<tm1e.1(KOMP)Wtsi>	involves: C57BL/6J * C57BL/6N
Mcoln2	ENSG00000153898	impaired neutrophil chemotaxis	MP:0008720	ENSMUSG00000011008	Mcoln2	MGI:1915529	hematopoietic system phenotype; immune system phenotype; cellular phenotype	Mcoln2<tm1e.1(KOMP)Wtsi>/Mcoln2<tm1e.1(KOMP)Wtsi>	involves: C57BL/6J * C57BL/6N
Mcoln2	ENSG00000153898	impaired macrophage chemotaxis	MP:0003799	ENSMUSG00000011008	Mcoln2	MGI:1915529	hematopoietic system phenotype; immune system phenotype; cellular phenotype	Mcoln2<tm1e.1(KOMP)Wtsi>/Mcoln2<tm1e.1(KOMP)Wtsi>	involves: C57BL/6J * C57BL/6N
Mcoln2	ENSG00000153898	abnormal chemokine secretion	MP:0008722	ENSMUSG00000011008	Mcoln2	MGI:1915529	immune system phenotype	Mcoln2<tm1e.1(KOMP)Wtsi>/Mcoln2<tm1e.1(KOMP)Wtsi>	involves: C57BL/6J * C57BL/6N
Mcoln3	ENSG00000055732	preweaning lethality, incomplete penetrance	MP:0011110	ENSMUSG00000036853	Mcoln3	MGI:1890500	mortality/aging	Mcoln3<Va>/Mcoln3<Va-J>	Not Specified
Mcoln3	ENSG00000055732	abnormal maternal nurturing	MP:0001386	ENSMUSG00000036853	Mcoln3	MGI:1890500	behavior/neurological phenotype	Mcoln3<Va>/Mcoln3<Va>; Mcoln3<Va>/Mcoln3<+>	involves: C57BL * C57BR; involves: C57BL * C57BR
Mcoln3	ENSG00000055732	circling	MP:0001394	ENSMUSG00000036853	Mcoln3	MGI:1890500	behavior/neurological phenotype	Mcoln3<Va>/Mcoln3<Va-J>; Mcoln3<Va>/Mcoln3<Va>; Mcoln3<Va>/Mcoln3<+>	Not Specified; involves: C57BL * C57BR; involves: C57BL * C57BR
Mcoln3	ENSG00000055732	abnormal locomotor coordination	MP:0003312	ENSMUSG00000036853	Mcoln3	MGI:1890500	behavior/neurological phenotype	Mcoln3<Va>/Mcoln3<Va>; Mcoln3<Va>/Mcoln3<+>	involves: C57BL * C57BR; involves: C57BL * C57BR
Mcoln3	ENSG00000055732	diluted coat color	MP:0000371	ENSMUSG00000036853	Mcoln3	MGI:1890500	pigmentation phenotype; integument phenotype	Mcoln3<Va-J>/Mcoln3<+>; Mcoln3<Va>/Mcoln3<+>; Mcoln3<Va-J>/Mcoln3<+>; Mcoln3<Va-J>/Mcoln3<Va-J>	Not Specified; involves: C57BL * C57BR; B6C3Fe-a/a Hoxa13<Hd> Mcoln3<Va-J>/J; Not Specified
Mcoln3	ENSG00000055732	hyperactivity	MP:0001399	ENSMUSG00000036853	Mcoln3	MGI:1890500	behavior/neurological phenotype	Mcoln3<Va>/Mcoln3<Va>; Mcoln3<Va>/Mcoln3<+>	involves: C57BL * C57BR; involves: C57BL * C57BR
Mcoln3	ENSG00000055732	abnormal cochlear hair cell morphology	MP:0002622	ENSMUSG00000036853	Mcoln3	MGI:1890500	hearing/vestibular/ear phenotype; nervous system phenotype	Mcoln3<Va>/Mcoln3<+>	mixed
Mcoln3	ENSG00000055732	enlarged tectorial membrane	MP:0004591	ENSMUSG00000036853	Mcoln3	MGI:1890500	hearing/vestibular/ear phenotype	Mcoln3<Va>/Mcoln3<Va>; Mcoln3<Va>/Mcoln3<+>	mixed; mixed
Mcoln3	ENSG00000055732	deafness	MP:0001967	ENSMUSG00000036853	Mcoln3	MGI:1890500	hearing/vestibular/ear phenotype	Mcoln3<Va>/Mcoln3<Va-J>; Mcoln3<Va-J>/Mcoln3<+>; Mcoln3<Va>/Mcoln3<Va>; Mcoln3<Va>/Mcoln3<+>; Mcoln3<Va-J>/Mcoln3<Va-J>	Not Specified; Not Specified; involves: C57BL * C57BR; involves: C57BL * C57BR; Not Specified
Mcoln3	ENSG00000055732	abnormal stria vascularis morphology	MP:0000048	ENSMUSG00000036853	Mcoln3	MGI:1890500	hearing/vestibular/ear phenotype	Mcoln3<Va>/Mcoln3<Va>; Mcoln3<Va>/Mcoln3<+>	mixed; mixed
Mcoln3	ENSG00000055732	impaired swimming	MP:0001522	ENSMUSG00000036853	Mcoln3	MGI:1890500	behavior/neurological phenotype	Mcoln3<Va>/Mcoln3<Va-J>; Mcoln3<Va>/Mcoln3<+>	Not Specified; mixed
Mcoln3	ENSG00000055732	mottled coat	MP:0000421	ENSMUSG00000036853	Mcoln3	MGI:1890500	pigmentation phenotype; integument phenotype	Mcoln3<Va-J>/Mcoln3<Va-J>; Mcoln3<Va>/Mcoln3<+>	B6C3Fe-a/a Hoxa13<Hd> Mcoln3<Va-J>/J; involves: C57BL * C57BR
Mcoln3	ENSG00000055732	abnormal vestibulocochlear ganglion morphology	MP:0003703	ENSMUSG00000036853	Mcoln3	MGI:1890500	nervous system phenotype	Mcoln3<Va>/Mcoln3<Va>; Mcoln3<Va>/Mcoln3<+>	mixed; mixed
Mcoln3	ENSG00000055732	stereotypic behavior	MP:0001408	ENSMUSG00000036853	Mcoln3	MGI:1890500	behavior/neurological phenotype	Mcoln3<Va>/Mcoln3<Va-J>	Not Specified
Mcoln3	ENSG00000055732	reduced fertility	MP:0001921	ENSMUSG00000036853	Mcoln3	MGI:1890500	reproductive system phenotype	Mcoln3<Va>/Mcoln3<Va-J>; Mcoln3<Va>/Mcoln3<Va>; Mcoln3<Va>/Mcoln3<+>	Not Specified; involves: C57BL * C57BR; involves: C57BL * C57BR
Mcoln3	ENSG00000055732	prenatal lethality, incomplete penetrance	MP:0011101	ENSMUSG00000036853	Mcoln3	MGI:1890500	mortality/aging	Mcoln3<Va>/Mcoln3<Va>; Mcoln3<Va>/Mcoln3<Va>	involves: C57BL * C57BR; mixed
Mcoln3	ENSG00000055732	increased or absent threshold for auditory brainstem response	MP:0011967	ENSMUSG00000036853	Mcoln3	MGI:1890500	hearing/vestibular/ear phenotype	Mcoln3<Va-J>/?; Mcoln3<Va-J>/?; Mcoln3<Va-J>/?; Mcoln3<Va-J>/?; Mcoln3<Va-J>/?; Mcoln3<Va>/Mcoln3<+>; Mcoln3<Va-J>/Mcoln3<+>	involves: C57BL/6J * DBA/2J; involves: BALB/cByJ * C57BL/6J; involves: C3HeB/FeJLe * C57BL/6J; involves: C57BL/6J * CZECHII/EiJ; involves: A/J * C57BL/6J; involves: C57BL * C57BR; B6C3Fe-a/a Hoxa13<Hd> Mcoln3<Va-J>/J
Mcoln3	ENSG00000055732	decreased body size	MP:0001265	ENSMUSG00000036853	Mcoln3	MGI:1890500	growth/size/body region phenotype	Mcoln3<Va>/Mcoln3<Va-J>	Not Specified
Mcoln3	ENSG00000055732	head tossing	MP:0005307	ENSMUSG00000036853	Mcoln3	MGI:1890500	behavior/neurological phenotype	Mcoln3<Va>/Mcoln3<Va>; Mcoln3<Va>/Mcoln3<+>	involves: C57BL * C57BR; involves: C57BL * C57BR
Mcoln3	ENSG00000055732	cochlear ganglion degeneration	MP:0002857	ENSMUSG00000036853	Mcoln3	MGI:1890500	nervous system phenotype	Mcoln3<Va>/Mcoln3<Va>; Mcoln3<Va>/Mcoln3<+>	mixed; mixed
Mcoln3	ENSG00000055732	jumpy	MP:0001401	ENSMUSG00000036853	Mcoln3	MGI:1890500	behavior/neurological phenotype	Mcoln3<Va>/Mcoln3<Va>; Mcoln3<Va>/Mcoln3<+>	involves: C57BL * C57BR; involves: C57BL * C57BR
Mcoln3	ENSG00000055732	head spot	MP:0002939	ENSMUSG00000036853	Mcoln3	MGI:1890500	pigmentation phenotype; integument phenotype	Mcoln3<Va>/Mcoln3<+>; Mcoln3<Va-J>/Mcoln3<+>	involves: C57BL * C57BR; B6C3Fe-a/a Hoxa13<Hd> Mcoln3<Va-J>/J
Mcoln3	ENSG00000055732	detached tectorial membrane	MP:0003150	ENSMUSG00000036853	Mcoln3	MGI:1890500	hearing/vestibular/ear phenotype	Mcoln3<Va>/Mcoln3<Va>; Mcoln3<Va>/Mcoln3<+>	mixed; mixed
Mcoln3	ENSG00000055732	impaired righting response	MP:0001523	ENSMUSG00000036853	Mcoln3	MGI:1890500	behavior/neurological phenotype	Mcoln3<Va>/Mcoln3<Va>	mixed
Mcoln3	ENSG00000055732	impaired coordination	MP:0001405	ENSMUSG00000036853	Mcoln3	MGI:1890500	behavior/neurological phenotype	Mcoln3<Va>/Mcoln3<+>	mixed
Mcoln3	ENSG00000055732	white spotting	MP:0002938	ENSMUSG00000036853	Mcoln3	MGI:1890500	pigmentation phenotype; integument phenotype	Mcoln3<Va>/Mcoln3<Va-J>; Mcoln3<Va>/Mcoln3<+>; Mcoln3<Va-J>/Mcoln3<Va-J>	Not Specified; involves: C57BL * C57BR; Not Specified
Mcoln3	ENSG00000055732	belly spot	MP:0000373	ENSMUSG00000036853	Mcoln3	MGI:1890500	pigmentation phenotype; integument phenotype	Mcoln3<Va-J>/Mcoln3<+>; Mcoln3<Va-J>/Mcoln3<+>	Not Specified; B6C3Fe-a/a Hoxa13<Hd> Mcoln3<Va-J>/J
Mcoln3	ENSG00000055732	abnormal crista ampullaris morphology	MP:0004249	ENSMUSG00000036853	Mcoln3	MGI:1890500	hearing/vestibular/ear phenotype	Mcoln3<Va>/Mcoln3<Va>; Mcoln3<Va>/Mcoln3<+>	mixed; mixed
Mcoln3	ENSG00000055732	non-pigmented tail tip	MP:0005175	ENSMUSG00000036853	Mcoln3	MGI:1890500	pigmentation phenotype; integument phenotype; limbs/digits/tail phenotype	Mcoln3<Va-J>/Mcoln3<+>	Not Specified
Mcoln3	ENSG00000055732	abnormal foot pigmentation	MP:0009379	ENSMUSG00000036853	Mcoln3	MGI:1890500	pigmentation phenotype; integument phenotype	Mcoln3<Va-J>/Mcoln3<+>	Not Specified
Mcoln3	ENSG00000055732	cochlear hair cell degeneration	MP:0004362	ENSMUSG00000036853	Mcoln3	MGI:1890500	hearing/vestibular/ear phenotype; nervous system phenotype	Mcoln3<Va>/Mcoln3<Va>; Mcoln3<Va>/Mcoln3<+>	mixed; mixed
Mcoln3	ENSG00000055732	tonic seizures	MP:0002826	ENSMUSG00000036853	Mcoln3	MGI:1890500	behavior/neurological phenotype; nervous system phenotype	Mcoln3<Va>/Mcoln3<Va>; Mcoln3<Va>/Mcoln3<+>	involves: C57BL * C57BR; involves: C57BL * C57BR
Mcoln3	ENSG00000055732	abnormal vestibular ganglion morphology	MP:0002856	ENSMUSG00000036853	Mcoln3	MGI:1890500	nervous system phenotype	Mcoln3<Va>/Mcoln3<Va>; Mcoln3<Va>/Mcoln3<+>	mixed; mixed
Mcoln3	ENSG00000055732	variegated coat color	MP:0005366	ENSMUSG00000036853	Mcoln3	MGI:1890500	pigmentation phenotype; integument phenotype	Mcoln3<Va>/Mcoln3<Va-J>; Mcoln3<Va-J>/Mcoln3<+>; Mcoln3<Va>/Mcoln3<Va>; Mcoln3<Va>/Mcoln3<+>; Mcoln3<Va-J>/Mcoln3<Va-J>	Not Specified; Not Specified; involves: C57BL * C57BR; involves: C57BL * C57BR; Not Specified
Metap1	ENSG00000164024	decreased circulating glucose level	MP:0005560	ENSMUSG00000005813	Metap1	MGI:1922874	homeostasis/metabolism phenotype	Metap1<em1(IMPC)Tcp> het early	C57BL/6NCrl
Metap1	ENSG00000164024	small spleen	MP:0000692	ENSMUSG00000005813	Metap1	MGI:1922874	hematopoietic system phenotype; immune system phenotype	Metap1<em1(IMPC)Tcp> het early	C57BL/6NCrl
Metap1	ENSG00000164024	female infertility	MP:0001926	ENSMUSG00000005813	Metap1	MGI:1922874	reproductive system phenotype	Metap1<em1(IMPC)Tcp> hom early	C57BL/6NCrl
Metap1	ENSG00000164024	abnormal retina blood vessel morphology	MP:0010097	ENSMUSG00000005813	Metap1	MGI:1922874	vision/eye phenotype; cardiovascular system phenotype	Metap1<em1(IMPC)Tcp> het early	C57BL/6NCrl
Metap1	ENSG00000164024	shortened QT interval	MP:0003900	ENSMUSG00000005813	Metap1	MGI:1922874	cardiovascular system phenotype	Metap1<em1(IMPC)Tcp> het early	C57BL/6NCrl
Metap1	ENSG00000164024	abnormal retina vasculature morphology	MP:0002792	ENSMUSG00000005813	Metap1	MGI:1922874	vision/eye phenotype; cardiovascular system phenotype	Metap1<em1(IMPC)Tcp> het early	C57BL/6NCrl
Metap1	ENSG00000164024	decreased thigmotaxis	MP:0020870	ENSMUSG00000005813	Metap1	MGI:1922874	behavior/neurological phenotype	Metap1<em1(IMPC)Tcp> het early	C57BL/6NCrl
Mttp	ENSG00000138823	abnormal visceral yolk sac blood island morphology	MP:0011204	ENSMUSG00000028158	Mttp	MGI:106926	embryo phenotype	Mttp<tm1Sgy>/Mttp<tm1Sgy>	involves: 129S4/SvJae
Mttp	ENSG00000138823	decreased circulating VLDL cholesterol level	MP:0005146	ENSMUSG00000028158	Mttp	MGI:106926	homeostasis/metabolism phenotype	Mttp<tm1Sgy>/Mttp<+>	involves: 129S4/SvJae
Mttp	ENSG00000138823	increased liver triglyceride level	MP:0009355	ENSMUSG00000028158	Mttp	MGI:106926	homeostasis/metabolism phenotype; liver/biliary system phenotype	Mttp<tm1Sgy>/Mttp<+>	involves: 129S4/SvJae
Mttp	ENSG00000138823	hemorrhage	MP:0001914	ENSMUSG00000028158	Mttp	MGI:106926	cardiovascular system phenotype	Mttp<tm1Sgy>/Mttp<tm1Sgy>	involves: 129S4/SvJae
Mttp	ENSG00000138823	pale yolk sac	MP:0001722	ENSMUSG00000028158	Mttp	MGI:106926	embryo phenotype	Mttp<tm1Sgy>/Mttp<tm1Sgy>	involves: 129S4/SvJae
Mttp	ENSG00000138823	increased liver cholesterol level	MP:0010027	ENSMUSG00000028158	Mttp	MGI:106926	homeostasis/metabolism phenotype; liver/biliary system phenotype	Mttp<tm1Sgy>/Mttp<+>	involves: 129S4/SvJae
Mttp	ENSG00000138823	embryonic growth retardation	MP:0003984	ENSMUSG00000028158	Mttp	MGI:106926	embryo phenotype; growth/size/body region phenotype	Mttp<tm1Sgy>/Mttp<tm1Sgy>	involves: 129S4/SvJae
Mttp	ENSG00000138823	decreased circulating LDL cholesterol level	MP:0000183	ENSMUSG00000028158	Mttp	MGI:106926	homeostasis/metabolism phenotype	Mttp<tm1Sgy>/Mttp<+>	involves: 129S4/SvJae
Mttp	ENSG00000138823	abnormal circulating cholesterol level	MP:0000180	ENSMUSG00000028158	Mttp	MGI:106926	homeostasis/metabolism phenotype	Mttp<tm1Sgy>/Mttp<+>	involves: 129S4/SvJae
Mttp	ENSG00000138823	embryo tissue necrosis	MP:0013241	ENSMUSG00000028158	Mttp	MGI:106926	embryo phenotype	Mttp<tm1Sgy>/Mttp<tm1Sgy>	involves: 129S4/SvJae
Mttp	ENSG00000138823	decreased erythrocyte cell number	MP:0002875	ENSMUSG00000028158	Mttp	MGI:106926	hematopoietic system phenotype	Mttp<tm1Sgy>/Mttp<tm1Sgy>	involves: 129S4/SvJae
Mttp	ENSG00000138823	abnormal lipid level	MP:0001547	ENSMUSG00000028158	Mttp	MGI:106926	homeostasis/metabolism phenotype	Mttp<tm1Sgy>/Mttp<+>	involves: 129S4/SvJae
Mttp	ENSG00000138823	exencephaly	MP:0000914	ENSMUSG00000028158	Mttp	MGI:106926	nervous system phenotype	Mttp<tm1Sgy>/Mttp<tm1Sgy>	involves: 129S4/SvJae
Mttp	ENSG00000138823	embryonic lethality during organogenesis, incomplete penetrance	MP:0011108	ENSMUSG00000028158	Mttp	MGI:106926	mortality/aging	Mttp<tm1Sgy>/Mttp<tm1Sgy>	involves: 129S4/SvJae
Mttp	ENSG00000138823	abnormal visceral yolk sac endoderm morphology	MP:0020515	ENSMUSG00000028158	Mttp	MGI:106926	embryo phenotype	Mttp<tm1Sgy>/Mttp<+>; Mttp<tm1Sgy>/Mttp<tm1Sgy>	involves: 129S4/SvJae; involves: 129S4/SvJae
Mttp	ENSG00000138823	hepatic steatosis	MP:0002628	ENSMUSG00000028158	Mttp	MGI:106926	liver/biliary system phenotype	Mttp<tm1Sgy>/Mttp<+>	involves: 129S4/SvJae
Mttp	ENSG00000138823	incomplete rostral neuropore closure	MP:0000928	ENSMUSG00000028158	Mttp	MGI:106926	embryo phenotype; nervous system phenotype	Mttp<tm1Sgy>/Mttp<tm1Sgy>	involves: 129S4/SvJae
Mttp	ENSG00000138823	abnormal lipid homeostasis	MP:0002118	ENSMUSG00000028158	Mttp	MGI:106926	homeostasis/metabolism phenotype	Mttp<tm1Sgy>/Mttp<+>; Mttp<tm1Sgy>/Mttp<tm1Sgy>	involves: 129S4/SvJae; involves: 129S4/SvJae
Mttp	ENSG00000138823	abnormal circulating lipid level	MP:0003949	ENSMUSG00000028158	Mttp	MGI:106926	homeostasis/metabolism phenotype	Mttp<tm1Sgy>/Mttp<+>	involves: 129S4/SvJae
Mttp	ENSG00000138823	decreased circulating cholesterol level	MP:0005179	ENSMUSG00000028158	Mttp	MGI:106926	homeostasis/metabolism phenotype	Mttp<tm1Sgy>/Mttp<+>	involves: 129S4/SvJae
Nfkb1	ENSG00000109320	extramedullary hematopoiesis	MP:0000240	ENSMUSG00000028163	Nfkb1	MGI:97312	hematopoietic system phenotype	Nfkb1<tm1Brv>/Nfkb1<tm1Brv>	involves: 129S1/Sv
Nfkb1	ENSG00000109320	abnormal lymphocyte physiology	MP:0003945	ENSMUSG00000028163	Nfkb1	MGI:97312	hematopoietic system phenotype; immune system phenotype	Nfkb1<tm1Brv>/Nfkb1<tm1Brv>	involves: 129S1/Sv
Nfkb1	ENSG00000109320	abnormal Peyer's patch follicle morphology	MP:0002389	ENSMUSG00000028163	Nfkb1	MGI:97312	immune system phenotype; digestive/alimentary phenotype	Nfkb1<tm1Bal>/Nfkb1<tm1Bal>	involves: 129P2/OlaHsd * C57BL/6
Nfkb1	ENSG00000109320	decreased IgE level	MP:0002492	ENSMUSG00000028163	Nfkb1	MGI:97312	hematopoietic system phenotype; immune system phenotype	Nfkb1<M3Btlr>/Nfkb1<+>; Nfkb1<M5Btlr>/Nfkb1<M5Btlr>; Nfkb1<M6Btlr>/Nfkb1<M6Btlr>; Nfkb1<tm1Bal>/Nfkb1<tm1Bal>; Nfkb1<M3Btlr>/Nfkb1<M3Btlr>; Nfkb1<m2Btlr>/Nfkb1<m2Btlr>	C57BL/6J-Nfkb1<M3Btlr>; C57BL/6J-Nfkb1<M5Btlr>; C57BL/6J-Nfkb1<M6Btlr>; involves: 129P2/OlaHsd * C57BL/6; C57BL/6J-Nfkb1<M3Btlr>; C57BL/6J-Nfkb1<m2Btlr>
Nfkb1	ENSG00000109320	large intestinal inflammation	MP:0003304	ENSMUSG00000028163	Nfkb1	MGI:97312	immune system phenotype; digestive/alimentary phenotype	Nfkb1<tm1Bal>/Nfkb1<tm1Bal>	involves: 129P2/OlaHsd * C57BL/6
Nfkb1	ENSG00000109320	decreased susceptibility to autoimmune diabetes	MP:0004804	ENSMUSG00000028163	Nfkb1	MGI:97312	immune system phenotype	Nfkb1<tm1Bal>/Nfkb1<tm1Bal>	B6;129P-Nfkb1<tm1Bal>/J
Nfkb1	ENSG00000109320	decreased single-positive T cell number	MP:0008083	ENSMUSG00000028163	Nfkb1	MGI:97312	hematopoietic system phenotype; immune system phenotype	Nfkb1<tm1Brv>/Nfkb1<tm1Brv>	involves: 129S1/Sv
Nfkb1	ENSG00000109320	abnormal cornea morphology	MP:0001312	ENSMUSG00000028163	Nfkb1	MGI:97312	vision/eye phenotype	Nfkb1<tm1a(KOMP)Wtsi> hom early	C57BL/6JTyr;C57BL/6N
Nfkb1	ENSG00000109320	abnormal dendritic cell physiology	MP:0002376	ENSMUSG00000028163	Nfkb1	MGI:97312	immune system phenotype	Nfkb1<tm1Bal>/Nfkb1<tm1Bal>	B6;129P-Nfkb1<tm1Bal>/J
Nfkb1	ENSG00000109320	decreased circulating serum albumin level	MP:0005419	ENSMUSG00000028163	Nfkb1	MGI:97312	homeostasis/metabolism phenotype	Nfkb1<tm1a(KOMP)Wtsi> hom early	C57BL/6JTyr;C57BL/6N
Nfkb1	ENSG00000109320	decreased interleukin-6 secretion	MP:0008706	ENSMUSG00000028163	Nfkb1	MGI:97312	immune system phenotype	Nfkb1<tm1Bal>/Nfkb1<tm1Bal>	involves: 129P2/OlaHsd * C57BL/6
Nfkb1	ENSG00000109320	preweaning lethality, incomplete penetrance	MP:0011110	ENSMUSG00000028163	Nfkb1	MGI:97312	mortality/aging	Nfkb1<tm1Brv>/Nfkb1<tm1Brv>	involves: 129S1/Sv
Nfkb1	ENSG00000109320	abnormal lymph organ size	MP:0002221	ENSMUSG00000028163	Nfkb1	MGI:97312	immune system phenotype	Nfkb1<tm1Brv>/Nfkb1<tm1Brv>	involves: 129S1/Sv
Nfkb1	ENSG00000109320	increased lactate dehydrogenase level	MP:0002944	ENSMUSG00000028163	Nfkb1	MGI:97312	homeostasis/metabolism phenotype	Nfkb1<tm1a(KOMP)Wtsi> hom early	C57BL/6JTyr;C57BL/6N
Nfkb1	ENSG00000109320	lung inflammation	MP:0001861	ENSMUSG00000028163	Nfkb1	MGI:97312	immune system phenotype; respiratory system phenotype	Nfkb1<tm1Brv>/Nfkb1<tm1Brv>	involves: 129S1/Sv
Nfkb1	ENSG00000109320	decreased tumor necrosis factor secretion	MP:0008561	ENSMUSG00000028163	Nfkb1	MGI:97312	immune system phenotype	Nfkb1<tm1Sley>/Nfkb1<tm1Sley>; Nfkb1<tm1Brv>/Nfkb1<tm1Brv>	involves: 129S4/SvJae; involves: 129S1/Sv
Nfkb1	ENSG00000109320	decreased Peyer's patch number	MP:0008133	ENSMUSG00000028163	Nfkb1	MGI:97312	immune system phenotype; digestive/alimentary phenotype	Nfkb1<tm1Bal>/Nfkb1<tm1Bal>	involves: 129P2/OlaHsd * C57BL/6
Nfkb1	ENSG00000109320	decreased IgA level	MP:0001807	ENSMUSG00000028163	Nfkb1	MGI:97312	hematopoietic system phenotype; immune system phenotype	Nfkb1<tm1a(KOMP)Wtsi>/Nfkb1<tm1a(KOMP)Wtsi>; Nfkb1<tm1Bal>/Nfkb1<tm1Bal>	involves: C57BL/6 * C57BL/6N; involves: 129P2/OlaHsd * C57BL/6
Nfkb1	ENSG00000109320	abnormal professional antigen presenting cell physiology	MP:0002452	ENSMUSG00000028163	Nfkb1	MGI:97312	immune system phenotype	Nfkb1<tm1Bal>/Nfkb1<tm1Bal>	B6;129P-Nfkb1<tm1Bal>/J
Nfkb1	ENSG00000109320	increased B cell proliferation	MP:0005154	ENSMUSG00000028163	Nfkb1	MGI:97312	hematopoietic system phenotype; immune system phenotype; cellular phenotype	Nfkb1<tm1Brv>/Nfkb1<tm1Brv>	involves: 129S1/Sv
Nfkb1	ENSG00000109320	increased susceptibility to bacterial infection induced morbidity/mortality	MP:0009788	ENSMUSG00000028163	Nfkb1	MGI:97312	immune system phenotype; mortality/aging	Nfkb1<tm1Bal>/Nfkb1<tm1Bal>	involves: 129P2/OlaHsd * C57BL/6
Nfkb1	ENSG00000109320	decreased effector memory CD4-positive, alpha-beta T cell number	MP:0010845	ENSMUSG00000028163	Nfkb1	MGI:97312	hematopoietic system phenotype; immune system phenotype	Nfkb1<m2Btlr>/Nfkb1<+>; Nfkb1<m2Btlr>/Nfkb1<m2Btlr>	C57BL/6J-Nfkb1<m2Btlr>; C57BL/6J-Nfkb1<m2Btlr>
Nfkb1	ENSG00000109320	decreased B cell proliferation	MP:0005093	ENSMUSG00000028163	Nfkb1	MGI:97312	hematopoietic system phenotype; immune system phenotype; cellular phenotype	Nfkb1<tm1Bal>/Nfkb1<tm1Bal>	involves: 129P2/OlaHsd * C57BL/6
Nfkb1	ENSG00000109320	abnormal humoral immune response	MP:0001800	ENSMUSG00000028163	Nfkb1	MGI:97312	immune system phenotype	Nfkb1<M3Btlr>/Nfkb1<+>; Nfkb1<tm1Bal>/Nfkb1<tm1Bal>; Nfkb1<M3Btlr>/Nfkb1<M3Btlr>; Nfkb1<m2Btlr>/Nfkb1<+>; Nfkb1<m2Btlr>/Nfkb1<m2Btlr>; Nfkb1<tm1Brv>/Nfkb1<tm1Brv>	C57BL/6J-Nfkb1<M3Btlr>; involves: 129P2/OlaHsd * C57BL/6; C57BL/6J-Nfkb1<M3Btlr>; C57BL/6J-Nfkb1<m2Btlr>; C57BL/6J-Nfkb1<m2Btlr>; involves: 129S1/Sv
Nfkb1	ENSG00000109320	increased circulating alanine transaminase level	MP:0002941	ENSMUSG00000028163	Nfkb1	MGI:97312	homeostasis/metabolism phenotype	Nfkb1<tm1a(KOMP)Wtsi> hom early	C57BL/6JTyr;C57BL/6N
Nfkb1	ENSG00000109320	decreased memory T cell number	MP:0008050	ENSMUSG00000028163	Nfkb1	MGI:97312	hematopoietic system phenotype; immune system phenotype	Nfkb1<tm1Sley>/Nfkb1<tm1Sley>; Nfkb1<tm1Sley>/Nfkb1<tm1Sley>	involves: 129S4/SvJae * 129S8/SvEv; involves: 129S4/SvJae * 129S8/SvEv * C57BL/6
Nfkb1	ENSG00000109320	decreased interleukin-4 secretion	MP:0008700	ENSMUSG00000028163	Nfkb1	MGI:97312	immune system phenotype	Nfkb1<tm1Brv>/Nfkb1<tm1Brv>	involves: 129S1/Sv
Nfkb1	ENSG00000109320	abnormal colon morphology	MP:0000495	ENSMUSG00000028163	Nfkb1	MGI:97312	digestive/alimentary phenotype	Nfkb1<tm1Bal>/Nfkb1<tm1Bal>	involves: 129P2/OlaHsd * C57BL/6
Nfkb1	ENSG00000109320	abnormal Peyer's patch T cell area morphology	MP:0002392	ENSMUSG00000028163	Nfkb1	MGI:97312	immune system phenotype; digestive/alimentary phenotype	Nfkb1<tm1Bal>/Nfkb1<tm1Bal>	involves: 129P2/OlaHsd * C57BL/6
Nfkb1	ENSG00000109320	abnormal bone marrow cell morphology/development	MP:0002398	ENSMUSG00000028163	Nfkb1	MGI:97312	hematopoietic system phenotype	Nfkb1<tm1Brv>/Nfkb1<tm1Brv>	involves: 129S1/Sv
Nfkb1	ENSG00000109320	lethargy	MP:0005202	ENSMUSG00000028163	Nfkb1	MGI:97312	behavior/neurological phenotype	Nfkb1<tm1Brv>/Nfkb1<tm1Brv>	involves: 129S1/Sv
Nfkb1	ENSG00000109320	decreased circulating interleukin-2 level	MP:0008600	ENSMUSG00000028163	Nfkb1	MGI:97312	homeostasis/metabolism phenotype; immune system phenotype	Nfkb1<tm1Sley>/Nfkb1<tm1Sley>	involves: 129S4/SvJae * 129S8/SvEv
Nfkb1	ENSG00000109320	increased apoptosis	MP:0006042	ENSMUSG00000028163	Nfkb1	MGI:97312	cellular phenotype	Nfkb1<tm1Bal>/Nfkb1<tm1Bal>	B6;129P-Nfkb1<tm1Bal>/J
Nfkb1	ENSG00000109320	decreased B-1a cell number	MP:0008168	ENSMUSG00000028163	Nfkb1	MGI:97312	hematopoietic system phenotype; immune system phenotype	Nfkb1<M5Btlr>/Nfkb1<M5Btlr>	C57BL/6J-Nfkb1<M5Btlr>
Nfkb1	ENSG00000109320	decreased respiratory quotient	MP:0010379	ENSMUSG00000028163	Nfkb1	MGI:97312	homeostasis/metabolism phenotype	Nfkb1<tm1a(KOMP)Wtsi>/Nfkb1<tm1a(KOMP)Wtsi>	involves: C57BL/6 * C57BL/6N
Nfkb1	ENSG00000109320	increased susceptibility to age-related hearing loss	MP:0004748	ENSMUSG00000028163	Nfkb1	MGI:97312	hearing/vestibular/ear phenotype	Nfkb1<tm1Bal>/Nfkb1<tm1Bal>	B6;129P-Nfkb1<tm1Bal>/J
Nfkb1	ENSG00000109320	decreased T cell proliferation	MP:0005095	ENSMUSG00000028163	Nfkb1	MGI:97312	hematopoietic system phenotype; immune system phenotype; cellular phenotype	Nfkb1<tm1Sley>/Nfkb1<tm1Sley>; Nfkb1<tm1Brv>/Nfkb1<tm1Brv>	involves: 129S4/SvJae * 129S8/SvEv; involves: 129S1/Sv
Nfkb1	ENSG00000109320	abnormal CD4-positive, alpha-beta T cell physiology	MP:0005463	ENSMUSG00000028163	Nfkb1	MGI:97312	hematopoietic system phenotype; immune system phenotype	Nfkb1<tm1Bal>/Nfkb1<tm1Bal>	B6;129P-Nfkb1<tm1Bal>/J
Nfkb1	ENSG00000109320	increased IgG1 level	MP:0008499	ENSMUSG00000028163	Nfkb1	MGI:97312	hematopoietic system phenotype; immune system phenotype	Nfkb1<tm1Brv>/Nfkb1<tm1Brv>	involves: 129S1/Sv
Nfkb1	ENSG00000109320	decreased IgG level	MP:0001805	ENSMUSG00000028163	Nfkb1	MGI:97312	hematopoietic system phenotype; immune system phenotype	Nfkb1<M3Btlr>/Nfkb1<+>; Nfkb1<M1Btlr>/Nfkb1<+>; Nfkb1<M1Btlr>/Nfkb1<M1Btlr>; Nfkb1<M3Btlr>/Nfkb1<M3Btlr>; Nfkb1<m2Btlr>/Nfkb1<m2Btlr>	C57BL/6J-Nfkb1<M3Btlr>; C57BL/6J-Nfkb1<M1Btlr>; C57BL/6J-Nfkb1<M1Btlr>; C57BL/6J-Nfkb1<M3Btlr>; C57BL/6J-Nfkb1<m2Btlr>
Nfkb1	ENSG00000109320	abnormal inflammatory response	MP:0001845	ENSMUSG00000028163	Nfkb1	MGI:97312	immune system phenotype	Nfkb1<tm1Brv>/Nfkb1<tm1Brv>	involves: 129S1/Sv
Nfkb1	ENSG00000109320	cochlear ganglion degeneration	MP:0002857	ENSMUSG00000028163	Nfkb1	MGI:97312	nervous system phenotype	Nfkb1<tm1Bal>/Nfkb1<tm1Bal>	B6;129P-Nfkb1<tm1Bal>/J
Nfkb1	ENSG00000109320	decreased regulatory T cell number	MP:0004974	ENSMUSG00000028163	Nfkb1	MGI:97312	hematopoietic system phenotype; immune system phenotype	Nfkb1<tm1Sley>/Nfkb1<tm1Sley>; Nfkb1<tm1a(KOMP)Wtsi>/Nfkb1<tm1a(KOMP)Wtsi>; Nfkb1<tm1Sley>/Nfkb1<tm1Sley>	involves: 129S4/SvJae * 129S8/SvEv; involves: C57BL/6 * C57BL/6N; involves: 129S4/SvJae * 129S8/SvEv * C57BL/6
Nfkb1	ENSG00000109320	increased circulating aspartate transaminase level	MP:0005343	ENSMUSG00000028163	Nfkb1	MGI:97312	homeostasis/metabolism phenotype	Nfkb1<tm1a(KOMP)Wtsi> hom early	C57BL/6JTyr;C57BL/6N
Nfkb1	ENSG00000109320	decreased NK cell number	MP:0008045	ENSMUSG00000028163	Nfkb1	MGI:97312	hematopoietic system phenotype; immune system phenotype	Nfkb1<tm1a(KOMP)Wtsi>/Nfkb1<tm1a(KOMP)Wtsi>	involves: C57BL/6 * C57BL/6N
Nfkb1	ENSG00000109320	increased IgE level	MP:0002497	ENSMUSG00000028163	Nfkb1	MGI:97312	hematopoietic system phenotype; immune system phenotype	Nfkb1<tm1Brv>/Nfkb1<tm1Brv>	involves: 129S1/Sv
Nfkb1	ENSG00000109320	decreased IgM level	MP:0001806	ENSMUSG00000028163	Nfkb1	MGI:97312	hematopoietic system phenotype; immune system phenotype	Nfkb1<tm1Bal>/Nfkb1<tm1Bal>; Nfkb1<m2Btlr>/Nfkb1<+>; Nfkb1<m2Btlr>/Nfkb1<m2Btlr>	involves: 129P2/OlaHsd * C57BL/6; C57BL/6J-Nfkb1<m2Btlr>; C57BL/6J-Nfkb1<m2Btlr>
Nfkb1	ENSG00000109320	increased susceptibility to noise-induced hearing loss	MP:0004597	ENSMUSG00000028163	Nfkb1	MGI:97312	hearing/vestibular/ear phenotype	Nfkb1<tm1Bal>/Nfkb1<tm1Bal>	B6;129P-Nfkb1<tm1Bal>/J
Nfkb1	ENSG00000109320	abnormal class switch recombination	MP:0004816	ENSMUSG00000028163	Nfkb1	MGI:97312	hematopoietic system phenotype; immune system phenotype	Nfkb1<tm1Bal>/Nfkb1<tm1Bal>	involves: 129P2/OlaHsd * C57BL/6
Nfkb1	ENSG00000109320	myeloid hyperplasia	MP:0010373	ENSMUSG00000028163	Nfkb1	MGI:97312	hematopoietic system phenotype; immune system phenotype	Nfkb1<tm1Brv>/Nfkb1<tm1Brv>	involves: 129S1/Sv
Nfkb1	ENSG00000109320	decreased IgG1 level	MP:0008495	ENSMUSG00000028163	Nfkb1	MGI:97312	hematopoietic system phenotype; immune system phenotype	Nfkb1<tm1a(KOMP)Wtsi>/Nfkb1<tm1a(KOMP)Wtsi>; Nfkb1<tm1Bal>/Nfkb1<tm1Bal>	involves: C57BL/6 * C57BL/6N; involves: 129P2/OlaHsd * C57BL/6
Nfkb1	ENSG00000109320	decreased IgG3 level	MP:0008498	ENSMUSG00000028163	Nfkb1	MGI:97312	hematopoietic system phenotype; immune system phenotype	Nfkb1<tm1Brv>/Nfkb1<tm1Brv>	involves: 129S1/Sv
Nfkb1	ENSG00000109320	abnormal calcium ion homeostasis	MP:0004231	ENSMUSG00000028163	Nfkb1	MGI:97312	homeostasis/metabolism phenotype	Nfkb1<tm1Bal>/Nfkb1<tm1Bal>	B6;129P-Nfkb1<tm1Bal>/J
Nfkb1	ENSG00000109320	increased susceptibility to induced colitis	MP:0008537	ENSMUSG00000028163	Nfkb1	MGI:97312	immune system phenotype; digestive/alimentary phenotype	Nfkb1<M3Btlr>/Nfkb1<M3Btlr>	C57BL/6J-Nfkb1<M3Btlr>
Nfkb1	ENSG00000109320	absent inguinal lymph nodes	MP:0009622	ENSMUSG00000028163	Nfkb1	MGI:97312	immune system phenotype	Nfkb1<tm1Sley>/Nfkb1<tm1Sley>	involves: 129S4/SvJae * 129S8/SvEv
Nfkb1	ENSG00000109320	increased central memory CD8 positive, alpha-beta T cell number	MP:0010847	ENSMUSG00000028163	Nfkb1	MGI:97312	hematopoietic system phenotype; immune system phenotype	Nfkb1<M3Btlr>/Nfkb1<+>; Nfkb1<M3Btlr>/Nfkb1<M3Btlr>; Nfkb1<m2Btlr>/Nfkb1<m2Btlr>	C57BL/6J-Nfkb1<M3Btlr>; C57BL/6J-Nfkb1<M3Btlr>; C57BL/6J-Nfkb1<m2Btlr>
Nfkb1	ENSG00000109320	increased circulating free fatty acids level	MP:0001554	ENSMUSG00000028163	Nfkb1	MGI:97312	homeostasis/metabolism phenotype	Nfkb1<tm1a(KOMP)Wtsi> hom early	C57BL/6JTyr;C57BL/6N
Nfkb1	ENSG00000109320	increased susceptibility to bacterial infection	MP:0002412	ENSMUSG00000028163	Nfkb1	MGI:97312	immune system phenotype	Nfkb1<tm1a(KOMP)Wtsi>/Nfkb1<tm1a(KOMP)Wtsi>; Nfkb1<tm1Bal>/Nfkb1<tm1Bal>; Nfkb1<tm1Brv>/Nfkb1<tm1Brv>	involves: C57BL/6 * C57BL/6N; involves: 129P2/OlaHsd * C57BL/6; involves: 129S1/Sv
Nfkb1	ENSG00000109320	abnormal macrophage physiology	MP:0002451	ENSMUSG00000028163	Nfkb1	MGI:97312	hematopoietic system phenotype; immune system phenotype	Nfkb1<tm1Bal>/Nfkb1<tm1Bal>	B6;129P-Nfkb1<tm1Bal>/J
Nfkb1	ENSG00000109320	abnormal cytokine secretion	MP:0003009	ENSMUSG00000028163	Nfkb1	MGI:97312	immune system phenotype	Nfkb1<tm1Bal>/Nfkb1<tm1Bal>; Nfkb1<tm1Brv>/Nfkb1<tm1Brv>	B6;129P-Nfkb1<tm1Bal>/J; involves: 129S1/Sv
Nfkb1	ENSG00000109320	decreased osteoclast cell number	MP:0004985	ENSMUSG00000028163	Nfkb1	MGI:97312	hematopoietic system phenotype; immune system phenotype; skeleton phenotype	Nfkb1<tm1Brv>/Nfkb1<tm1Brv>	involves: 129S1/Sv * C57BL/6
Nfkb1	ENSG00000109320	decreased myeloid dendritic cell number	MP:0008122	ENSMUSG00000028163	Nfkb1	MGI:97312	hematopoietic system phenotype; immune system phenotype	Nfkb1<tm1Bal>/Nfkb1<tm1Bal>	involves: 129P2/OlaHsd * C57BL/6
Nfkb1	ENSG00000109320	abnormal coat/hair pigmentation	MP:0002075	ENSMUSG00000028163	Nfkb1	MGI:97312	pigmentation phenotype; integument phenotype	Nfkb1<tm1a(KOMP)Wtsi> hom early	C57BL/6JTyr;C57BL/6N
Nfkb1	ENSG00000109320	small Peyer's patches	MP:0008135	ENSMUSG00000028163	Nfkb1	MGI:97312	immune system phenotype; digestive/alimentary phenotype	Nfkb1<tm1Bal>/Nfkb1<tm1Bal>	involves: 129P2/OlaHsd * C57BL/6
Nfkb1	ENSG00000109320	increased circulating LDL cholesterol level	MP:0000182	ENSMUSG00000028163	Nfkb1	MGI:97312	homeostasis/metabolism phenotype	Nfkb1<tm1a(KOMP)Wtsi> hom early	C57BL/6JTyr;C57BL/6N
Nfkb1	ENSG00000109320	liver inflammation	MP:0001860	ENSMUSG00000028163	Nfkb1	MGI:97312	liver/biliary system phenotype; immune system phenotype	Nfkb1<tm1Brv>/Nfkb1<tm1Brv>	involves: 129S1/Sv
Nfkb1	ENSG00000109320	decreased circulating sodium level	MP:0005634	ENSMUSG00000028163	Nfkb1	MGI:97312	homeostasis/metabolism phenotype	Nfkb1<tm1a(KOMP)Wtsi> hom early	C57BL/6JTyr;C57BL/6N
Nfkb1	ENSG00000109320	lymphoid hyperplasia	MP:0000688	ENSMUSG00000028163	Nfkb1	MGI:97312	immune system phenotype	Nfkb1<tm1a(KOMP)Wtsi>/Nfkb1<tm1a(KOMP)Wtsi>	involves: C57BL/6 * C57BL/6N
Nfkb1	ENSG00000109320	abnormal B cell physiology	MP:0002459	ENSMUSG00000028163	Nfkb1	MGI:97312	hematopoietic system phenotype; immune system phenotype	Nfkb1<tm1Bal>/Nfkb1<tm1Bal>	B6.Cg-Nfkb1<tm1Bal>/J
Nfkb1	ENSG00000109320	rough coat	MP:0010179	ENSMUSG00000028163	Nfkb1	MGI:97312	integument phenotype	Nfkb1<tm1Brv>/Nfkb1<tm1Brv>	involves: 129S1/Sv
Nfkb1	ENSG00000109320	decreased central memory CD4-positive, alpha-beta T cell number	MP:0010842	ENSMUSG00000028163	Nfkb1	MGI:97312	hematopoietic system phenotype; immune system phenotype	Nfkb1<m2Btlr>/Nfkb1<+>; Nfkb1<m2Btlr>/Nfkb1<m2Btlr>	C57BL/6J-Nfkb1<m2Btlr>; C57BL/6J-Nfkb1<m2Btlr>
Nfkb1	ENSG00000109320	increased immunoglobulin level	MP:0002461	ENSMUSG00000028163	Nfkb1	MGI:97312	hematopoietic system phenotype; immune system phenotype	Nfkb1<tm1Brv>/Nfkb1<tm1Brv>	involves: 129S1/Sv
Nfkb1	ENSG00000109320	decreased cochlear nerve compound action potential	MP:0004417	ENSMUSG00000028163	Nfkb1	MGI:97312	hearing/vestibular/ear phenotype; nervous system phenotype	Nfkb1<tm1Bal>/Nfkb1<tm1Bal>	B6;129P-Nfkb1<tm1Bal>/J
Nfkb1	ENSG00000109320	impaired humoral immune response	MP:0020154	ENSMUSG00000028163	Nfkb1	MGI:97312	immune system phenotype	Nfkb1<M1Btlr>/Nfkb1<+>; Nfkb1<M1Btlr>/Nfkb1<M1Btlr>	C57BL/6J-Nfkb1<M1Btlr>; C57BL/6J-Nfkb1<M1Btlr>
Nfkb1	ENSG00000109320	enlarged lymph nodes	MP:0000702	ENSMUSG00000028163	Nfkb1	MGI:97312	immune system phenotype	Nfkb1<tm1Brv>/Nfkb1<tm1Brv>	involves: 129S1/Sv
Nfkb1	ENSG00000109320	postnatal growth retardation	MP:0001732	ENSMUSG00000028163	Nfkb1	MGI:97312	growth/size/body region phenotype	Nfkb1<tm1Brv>/Nfkb1<tm1Brv>	involves: 129S1/Sv
Nfkb1	ENSG00000109320	no abnormal phenotype detected	MP:0002169	ENSMUSG00000028163	Nfkb1	MGI:97312	normal phenotype	Nfkb1<Gt(pT1ATGBetageo)1Ruiz>/Nfkb1<Gt(pT1ATGBetageo)1Ruiz>; Nfkb1<tm1a(KOMP)Wtsi> het early	involves: 129S2/SvPas * C57BL/6; B6Brd;B6Dnk;B6N-Tyr<c-Brd>
Nfkb1	ENSG00000109320	decreased immunoglobulin level	MP:0002460	ENSMUSG00000028163	Nfkb1	MGI:97312	hematopoietic system phenotype; immune system phenotype	Nfkb1<tm1Bal>/Nfkb1<tm1Bal>	involves: 129P2/OlaHsd * C57BL/6
Nfkb1	ENSG00000109320	peritoneal inflammation	MP:0003303	ENSMUSG00000028163	Nfkb1	MGI:97312	immune system phenotype; digestive/alimentary phenotype	Nfkb1<tm1Bal>/Nfkb1<tm1Bal>	involves: 129P2/OlaHsd * C57BL/6
Nfkb1	ENSG00000109320	decreased interleukin-1 beta secretion	MP:0008658	ENSMUSG00000028163	Nfkb1	MGI:97312	immune system phenotype	Nfkb1<M5Btlr>/Nfkb1<M5Btlr>	C57BL/6J-Nfkb1<M5Btlr>
Nfkb1	ENSG00000109320	premature death	MP:0002083	ENSMUSG00000028163	Nfkb1	MGI:97312	mortality/aging	Nfkb1<tm1Bal>/Nfkb1<tm1Bal>; Nfkb1<tm1Brv>/Nfkb1<tm1Brv>	involves: 129P2/OlaHsd * C57BL/6; involves: 129S1/Sv
Nfkb1	ENSG00000109320	decreased erythrocyte cell number	MP:0002875	ENSMUSG00000028163	Nfkb1	MGI:97312	hematopoietic system phenotype	Nfkb1<tm1Brv>/Nfkb1<tm1Brv>	involves: 129S1/Sv
Nfkb1	ENSG00000109320	abnormal cochlear inner hair cell morphology	MP:0004393	ENSMUSG00000028163	Nfkb1	MGI:97312	hearing/vestibular/ear phenotype; nervous system phenotype	Nfkb1<tm1Bal>/Nfkb1<tm1Bal>	B6;129P-Nfkb1<tm1Bal>/J
Nfkb1	ENSG00000109320	decreased interleukin-2 secretion	MP:0008688	ENSMUSG00000028163	Nfkb1	MGI:97312	immune system phenotype	Nfkb1<tm1Brv>/Nfkb1<tm1Brv>	involves: 129S1/Sv
Nfkb1	ENSG00000109320	increased circulating iron level	MP:0008810	ENSMUSG00000028163	Nfkb1	MGI:97312	homeostasis/metabolism phenotype	Nfkb1<tm1a(KOMP)Wtsi> hom early	C57BL/6JTyr;C57BL/6N
Nfkb1	ENSG00000109320	abnormal Peyer's patch germinal center morphology	MP:0002391	ENSMUSG00000028163	Nfkb1	MGI:97312	immune system phenotype; digestive/alimentary phenotype	Nfkb1<tm1Bal>/Nfkb1<tm1Bal>	involves: 129P2/OlaHsd * C57BL/6
Nfkb1	ENSG00000109320	diarrhea	MP:0005036	ENSMUSG00000028163	Nfkb1	MGI:97312	digestive/alimentary phenotype	Nfkb1<tm1Bal>/Nfkb1<tm1Bal>	involves: 129P2/OlaHsd * C57BL/6
Nfkb1	ENSG00000109320	decreased NK T cell number	MP:0008040	ENSMUSG00000028163	Nfkb1	MGI:97312	hematopoietic system phenotype; immune system phenotype	Nfkb1<tm1Sley>/Nfkb1<tm1Sley>	involves: 129S4/SvJae * 129S8/SvEv * C57BL/6
Nfkb1	ENSG00000109320	decreased susceptibility to Picornaviridae infection induced morbidity/mortality	MP:0031039	ENSMUSG00000028163	Nfkb1	MGI:97312	immune system phenotype; mortality/aging	Nfkb1<tm1Bal>/Nfkb1<tm1Bal>	involves: 129P2/OlaHsd * C57BL/6
Nfkb1	ENSG00000109320	enlarged spleen	MP:0000691	ENSMUSG00000028163	Nfkb1	MGI:97312	hematopoietic system phenotype; immune system phenotype; growth/size/body region phenotype	Nfkb1<tm1Brv>/Nfkb1<tm1Brv>	involves: 129S1/Sv
Nfkb1	ENSG00000109320	decreased B-1 B cell number	MP:0004978	ENSMUSG00000028163	Nfkb1	MGI:97312	hematopoietic system phenotype; immune system phenotype	Nfkb1<M4Btlr>/Nfkb1<M4Btlr>	C57BL/6J-Nfkb1<M4Btlr>
Nfkb1	ENSG00000109320	decreased mean corpuscular hemoglobin	MP:0005562	ENSMUSG00000028163	Nfkb1	MGI:97312	hematopoietic system phenotype	Nfkb1<tm1a(KOMP)Wtsi> hom early	C57BL/6JTyr;C57BL/6N
Nfkb1	ENSG00000109320	small inguinal lymph nodes	MP:0009624	ENSMUSG00000028163	Nfkb1	MGI:97312	immune system phenotype	Nfkb1<tm1Sley>/Nfkb1<tm1Sley>	involves: 129S4/SvJae * 129S8/SvEv
Nfkb1	ENSG00000109320	abnormal skin condition	MP:0001191	ENSMUSG00000028163	Nfkb1	MGI:97312	integument phenotype	Nfkb1<tm1a(KOMP)Wtsi> hom early	C57BL/6JTyr;C57BL/6N
Nfkb1	ENSG00000109320	abnormal inguinal lymph node morphology	MP:0002353	ENSMUSG00000028163	Nfkb1	MGI:97312	immune system phenotype	Nfkb1<tm1Sley>/Nfkb1<tm1Sley>	involves: 129S4/SvJae * 129S8/SvEv
Nfkb1	ENSG00000109320	increased circulating alkaline phosphatase level	MP:0002968	ENSMUSG00000028163	Nfkb1	MGI:97312	homeostasis/metabolism phenotype	Nfkb1<tm1a(KOMP)Wtsi>/Nfkb1<tm1a(KOMP)Wtsi>; Nfkb1<tm1a(KOMP)Wtsi> hom early	involves: C57BL/6 * C57BL/6N; C57BL/6JTyr;C57BL/6N
Nfkb1	ENSG00000109320	cecum inflammation	MP:0009481	ENSMUSG00000028163	Nfkb1	MGI:97312	immune system phenotype; digestive/alimentary phenotype	Nfkb1<tm1Bal>/Nfkb1<tm1Bal>	involves: 129P2/OlaHsd * C57BL/6
Nfkb1	ENSG00000109320	decreased CD8-positive, naive alpha-beta T cell number	MP:0013435	ENSMUSG00000028163	Nfkb1	MGI:97312	hematopoietic system phenotype; immune system phenotype	Nfkb1<m2Btlr>/Nfkb1<m2Btlr>	C57BL/6J-Nfkb1<m2Btlr>
Nfkb1	ENSG00000109320	increased leukocyte cell number	MP:0000218	ENSMUSG00000028163	Nfkb1	MGI:97312	hematopoietic system phenotype; immune system phenotype	Nfkb1<tm1a(KOMP)Wtsi>/Nfkb1<tm1a(KOMP)Wtsi>; Nfkb1<tm1a(KOMP)Wtsi> hom early	involves: C57BL/6 * C57BL/6N; C57BL/6JTyr;C57BL/6N
Nfkb1	ENSG00000109320	decreased marginal zone B cell number	MP:0008182	ENSMUSG00000028163	Nfkb1	MGI:97312	hematopoietic system phenotype; immune system phenotype	Nfkb1<tm1Bal>/Nfkb1<tm1Bal>	involves: 129P2/OlaHsd
Npnt	ENSG00000168743	single kidney	MP:0003604	ENSMUSG00000040998	Npnt	MGI:2148811	renal/urinary system phenotype	Npnt<tm1.1Lfr>/Npnt<+>	involves: 129P2/OlaHsd * C57BL/6 * FVB/N
Npnt	ENSG00000168743	abnormal kidney development	MP:0000527	ENSMUSG00000040998	Npnt	MGI:2148811	renal/urinary system phenotype	Npnt<em1Zhwe>/Npnt<em1Zhwe>	C57BL/6-Npnt<em1Zhwe>
Npnt	ENSG00000168743	absent kidney	MP:0000520	ENSMUSG00000040998	Npnt	MGI:2148811	renal/urinary system phenotype	Npnt<em1Zhwe>/Npnt<em1Zhwe>	C57BL/6-Npnt<em1Zhwe>
Npnt	ENSG00000168743	absent ureter	MP:0003722	ENSMUSG00000040998	Npnt	MGI:2148811	renal/urinary system phenotype	Npnt<em1Zhwe>/Npnt<em1Zhwe>	C57BL/6-Npnt<em1Zhwe>
Npnt	ENSG00000168743	perinatal lethality, complete penetrance	MP:0011089	ENSMUSG00000040998	Npnt	MGI:2148811	mortality/aging	Npnt<em1Zhwe>/Npnt<em1Zhwe>	C57BL/6-Npnt<em1Zhwe>
Pdha2	ENSG00000163114	abnormal spleen morphology	MP:0000689	ENSMUSG00000047674	Pdha2	MGI:97533	hematopoietic system phenotype; immune system phenotype	Pdha2<em1(IMPC)Bay> hom early	C57BL/6N
Pdha2	ENSG00000163114	no abnormal phenotype detected	MP:0002169	ENSMUSG00000047674	Pdha2	MGI:97533	normal phenotype	Pdha2<em1(IMPC)Bay> het early; Pdha2<em1(IMPC)Bay> hem early	C57BL/6N; C57BL/6N
Pdlim5	ENSG00000163110	abnormal cardiac muscle contractility	MP:0002972	ENSMUSG00000028273	Pdlim5	MGI:1927489	cardiovascular system phenotype; muscle phenotype	Pdlim5<tm1.1Chen>/Pdlim5<tm1.1Chen>	involves: 129S1/Sv * 129X1/SvJ * Black Swiss
Pdlim5	ENSG00000163110	abnormal Z line morphology	MP:0004091	ENSMUSG00000028273	Pdlim5	MGI:1927489	muscle phenotype	Pdlim5<tm1.1Chen>/Pdlim5<tm1.1Chen>	involves: 129S1/Sv * 129X1/SvJ * Black Swiss
Pdlim5	ENSG00000163110	increased heart left ventricle size	MP:0010579	ENSMUSG00000028273	Pdlim5	MGI:1927489	cardiovascular system phenotype	Pdlim5<tm1.1Chen>/Pdlim5<tm1.1Chen>	involves: 129S1/Sv * 129X1/SvJ * Black Swiss
Pdlim5	ENSG00000163110	dilated cardiomyopathy	MP:0002795	ENSMUSG00000028273	Pdlim5	MGI:1927489	cardiovascular system phenotype; muscle phenotype	Pdlim5<tm1.1Chen>/Pdlim5<tm1.1Chen>	involves: 129S1/Sv * 129X1/SvJ * Black Swiss
Pdlim5	ENSG00000163110	decreased left ventricle systolic pressure	MP:0003822	ENSMUSG00000028273	Pdlim5	MGI:1927489	cardiovascular system phenotype	Pdlim5<tm1.1Chen>/Pdlim5<tm1.1Chen>	involves: 129S1/Sv * 129X1/SvJ * Black Swiss
Pdlim5	ENSG00000163110	abnormal heart morphology	MP:0000266	ENSMUSG00000028273	Pdlim5	MGI:1927489	cardiovascular system phenotype	Pdlim5<tm1.1Chen>/Pdlim5<tm1.1Chen>	involves: 129S1/Sv * 129X1/SvJ * Black Swiss
Pdlim5	ENSG00000163110	increased heart weight	MP:0002833	ENSMUSG00000028273	Pdlim5	MGI:1927489	cardiovascular system phenotype; growth/size/body region phenotype	Pdlim5<tm1.1Chen>/Pdlim5<tm1.1Chen>	involves: 129S1/Sv * 129X1/SvJ * Black Swiss
Pdlim5	ENSG00000163110	abnormal cardiovascular system physiology	MP:0001544	ENSMUSG00000028273	Pdlim5	MGI:1927489	cardiovascular system phenotype	Pdlim5<tm1.1Chen>/Pdlim5<tm1.1Chen>	involves: 129S1/Sv * 129X1/SvJ * Black Swiss
Pdlim5	ENSG00000163110	dilated heart left ventricle	MP:0002753	ENSMUSG00000028273	Pdlim5	MGI:1927489	cardiovascular system phenotype	Pdlim5<tm1.1Chen>/Pdlim5<tm1.1Chen>	involves: 129S1/Sv * 129X1/SvJ * Black Swiss
Pdlim5	ENSG00000163110	abnormal blood pressure regulation	MP:0010695	ENSMUSG00000028273	Pdlim5	MGI:1927489	cardiovascular system phenotype	Pdlim5<tm1.1Chen>/Pdlim5<tm1.1Chen>	involves: 129S1/Sv * 129X1/SvJ * Black Swiss
Pkn2	ENSG00000065243	abnormal embryo turning	MP:0001700	ENSMUSG00000004591	Pkn2	MGI:109211	embryo phenotype	Pkn2<tm1a(KOMP)Wtsi>/Pkn2<tm1a(KOMP)Wtsi>	involves: C57BL/6N
Pkn2	ENSG00000065243	open neural tube	MP:0000929	ENSMUSG00000004591	Pkn2	MGI:109211	embryo phenotype; nervous system phenotype	Pkn2<tm1a(KOMP)Wtsi>/Pkn2<tm1a(KOMP)Wtsi>	involves: C57BL/6N
Pkn2	ENSG00000065243	disorganized yolk sac vascular plexus	MP:0001723	ENSMUSG00000004591	Pkn2	MGI:109211	cardiovascular system phenotype; embryo phenotype	Pkn2<tm1a(KOMP)Wtsi>/Pkn2<tm1a(KOMP)Wtsi>	involves: C57BL/6N
Pkn2	ENSG00000065243	pericardial edema	MP:0001787	ENSMUSG00000004591	Pkn2	MGI:109211	homeostasis/metabolism phenotype; cardiovascular system phenotype	Pkn2<tm1a(KOMP)Wtsi>/Pkn2<tm1a(KOMP)Wtsi>	involves: C57BL/6N
Pkn2	ENSG00000065243	decreased circulating unsaturated transferrin level	MP:0011897	ENSMUSG00000004591	Pkn2	MGI:109211	homeostasis/metabolism phenotype	Pkn2<tm1b(KOMP)Wtsi> het early	C57BL/6NTac
Pkn2	ENSG00000065243	embryonic lethality during organogenesis, complete penetrance	MP:0011098	ENSMUSG00000004591	Pkn2	MGI:109211	mortality/aging	Pkn2<tm1a(KOMP)Wtsi>/Pkn2<tm1a(KOMP)Wtsi>	involves: C57BL/6N
Pkn2	ENSG00000065243	decreased circulating HDL cholesterol level	MP:0000186	ENSMUSG00000004591	Pkn2	MGI:109211	homeostasis/metabolism phenotype	Pkn2<tm1b(KOMP)Wtsi> het early	C57BL/6NTac
Pkn2	ENSG00000065243	absent vitelline blood vessels	MP:0001719	ENSMUSG00000004591	Pkn2	MGI:109211	cardiovascular system phenotype; embryo phenotype	Pkn2<tm1a(KOMP)Wtsi>/Pkn2<tm1a(KOMP)Wtsi>	involves: C57BL/6N
Pkn2	ENSG00000065243	abnormal vascular development	MP:0000259	ENSMUSG00000004591	Pkn2	MGI:109211	cardiovascular system phenotype	Pkn2<tm1a(KOMP)Wtsi>/Pkn2<tm1a(KOMP)Wtsi>	involves: C57BL/6N
Pkn2	ENSG00000065243	abnormal neural tube morphology	MP:0002151	ENSMUSG00000004591	Pkn2	MGI:109211	embryo phenotype; nervous system phenotype	Pkn2<tm1a(KOMP)Wtsi>/Pkn2<tm1a(KOMP)Wtsi>	involves: C57BL/6N
Pkn2	ENSG00000065243	abnormal vitelline vasculature morphology	MP:0003229	ENSMUSG00000004591	Pkn2	MGI:109211	cardiovascular system phenotype; embryo phenotype	Pkn2<tm1a(KOMP)Wtsi>/Pkn2<tm1a(KOMP)Wtsi>	involves: C57BL/6N
Pkn2	ENSG00000065243	increased startle reflex	MP:0001488	ENSMUSG00000004591	Pkn2	MGI:109211	behavior/neurological phenotype	Pkn2<tm1b(KOMP)Wtsi> het early	C57BL/6NTac
Pkn2	ENSG00000065243	decreased circulating cholesterol level	MP:0005179	ENSMUSG00000004591	Pkn2	MGI:109211	homeostasis/metabolism phenotype	Pkn2<tm1b(KOMP)Wtsi> het early	C57BL/6NTac
Pkn2	ENSG00000065243	abnormal vascular plexus formation	MP:0013925	ENSMUSG00000004591	Pkn2	MGI:109211	cardiovascular system phenotype	Pkn2<tm1a(KOMP)Wtsi>/Pkn2<tm1a(KOMP)Wtsi>	involves: C57BL/6N
Pkn2	ENSG00000065243	increased circulating bilirubin level	MP:0005344	ENSMUSG00000004591	Pkn2	MGI:109211	homeostasis/metabolism phenotype	Pkn2<tm1b(KOMP)Wtsi> het early	C57BL/6NTac
Pkn2	ENSG00000065243	abnormal rostral-caudal body axis extension	MP:0003885	ENSMUSG00000004591	Pkn2	MGI:109211	embryo phenotype	Pkn2<tm1a(KOMP)Wtsi>/Pkn2<tm1a(KOMP)Wtsi>	involves: C57BL/6N
Pkn2	ENSG00000065243	abnormal mesenchyme morphology	MP:0006301	ENSMUSG00000004591	Pkn2	MGI:109211	embryo phenotype	Pkn2<tm1a(KOMP)Wtsi>/Pkn2<tm1a(KOMP)Wtsi>	involves: C57BL/6N
Pkn2	ENSG00000065243	abnormal somite development	MP:0001688	ENSMUSG00000004591	Pkn2	MGI:109211	embryo phenotype	Pkn2<tm1a(KOMP)Wtsi>/Pkn2<tm1a(KOMP)Wtsi>	involves: C57BL/6N
Pkn2	ENSG00000065243	decreased circulating total protein level	MP:0005567	ENSMUSG00000004591	Pkn2	MGI:109211	homeostasis/metabolism phenotype	Pkn2<tm1b(KOMP)Wtsi> het early	C57BL/6NTac
Pkn2	ENSG00000065243	abnormal head development	MP:0012176	ENSMUSG00000004591	Pkn2	MGI:109211	growth/size/body region phenotype	Pkn2<tm1a(KOMP)Wtsi>/Pkn2<tm1a(KOMP)Wtsi>	involves: C57BL/6N
Pkn2	ENSG00000065243	abnormal germ layer morphology	MP:0014138	ENSMUSG00000004591	Pkn2	MGI:109211	embryo phenotype	Pkn2<tm1a(KOMP)Wtsi>/Pkn2<tm1a(KOMP)Wtsi>	involves: C57BL/6N
Pkn2	ENSG00000065243	craniorachischisis	MP:0008784	ENSMUSG00000004591	Pkn2	MGI:109211	embryo phenotype; nervous system phenotype	Pkn2<tm1a(KOMP)Wtsi>/Pkn2<tm1a(KOMP)Wtsi>	involves: C57BL/6N
Pkn2	ENSG00000065243	abnormal fibroblast proliferation	MP:0011702	ENSMUSG00000004591	Pkn2	MGI:109211	cellular phenotype	Pkn2<tm1a(KOMP)Wtsi>/Pkn2<tm1a(KOMP)Wtsi>	involves: C57BL/6N
Pkn2	ENSG00000065243	abnormal developmental patterning	MP:0002084	ENSMUSG00000004591	Pkn2	MGI:109211	embryo phenotype	Pkn2<tm1a(KOMP)Wtsi>/Pkn2<tm1a(KOMP)Wtsi>	involves: C57BL/6N
Pkn2	ENSG00000065243	delayed heart looping	MP:0009328	ENSMUSG00000004591	Pkn2	MGI:109211	cardiovascular system phenotype	Pkn2<tm1a(KOMP)Wtsi>/Pkn2<tm1a(KOMP)Wtsi>	involves: C57BL/6N
Pkn2	ENSG00000065243	decreased exploration in new environment	MP:0001417	ENSMUSG00000004591	Pkn2	MGI:109211	behavior/neurological phenotype	Pkn2<tm1b(KOMP)Wtsi> het early	C57BL/6NTac
Pkn2	ENSG00000065243	abnormal neural fold formation	MP:0004837	ENSMUSG00000004591	Pkn2	MGI:109211	embryo phenotype	Pkn2<tm1a(KOMP)Wtsi>/Pkn2<tm1a(KOMP)Wtsi>	involves: C57BL/6N
Pkn2	ENSG00000065243	abnormal neural crest cell migration	MP:0002950	ENSMUSG00000004591	Pkn2	MGI:109211	embryo phenotype; cellular phenotype	Pkn2<tm1a(KOMP)Wtsi>/Pkn2<tm1a(KOMP)Wtsi>	involves: C57BL/6N
Pkn2	ENSG00000065243	absent pharyngeal arches	MP:0003874	ENSMUSG00000004591	Pkn2	MGI:109211	craniofacial phenotype; embryo phenotype	Pkn2<tm1a(KOMP)Wtsi>/Pkn2<tm1a(KOMP)Wtsi>	involves: C57BL/6N
Ppa2	ENSG00000138777	embryonic lethality prior to tooth bud stage	MP:0013293	ENSMUSG00000028013	Ppa2	MGI:1922026	mortality/aging	Ppa2<em1(IMPC)J> hom embryo	C57BL/6NJ
Ppa2	ENSG00000138777	no abnormal phenotype detected	MP:0002169	ENSMUSG00000028013	Ppa2	MGI:1922026	normal phenotype	Ppa2<em1(IMPC)J> het embryo; Ppa2<em1(IMPC)J> het early	C57BL/6NJ; C57BL/6NJ
Ppa2	ENSG00000138777	preweaning lethality, complete penetrance	MP:0011100	ENSMUSG00000028013	Ppa2	MGI:1922026	mortality/aging	Ppa2<em1(IMPC)J> hom early	C57BL/6NJ
Ppp3ca	ENSG00000138814	decreased interferon-gamma secretion	MP:0008567	ENSMUSG00000028161	Ppp3ca	MGI:107164	immune system phenotype	Ppp3ca<tm1Jse>/Ppp3ca<tm1Jse>	either: (involves: 129S4/SvJae * Black Swiss) or (involves: 129S4/SvJae * C57BL/6)
Ppp3ca	ENSG00000138814	decreased urine creatinine level	MP:0011471	ENSMUSG00000028161	Ppp3ca	MGI:107164	homeostasis/metabolism phenotype; renal/urinary system phenotype	Ppp3ca<tm1Jse>/Ppp3ca<tm1Jse>	involves: 129S4/SvJae
Ppp3ca	ENSG00000138814	decreased T cell proliferation	MP:0005095	ENSMUSG00000028161	Ppp3ca	MGI:107164	hematopoietic system phenotype; immune system phenotype; cellular phenotype	Ppp3ca<tm1Jse>/Ppp3ca<tm1Jse>	either: (involves: 129S4/SvJae * Black Swiss) or (involves: 129S4/SvJae * C57BL/6)
Ppp3ca	ENSG00000138814	increased blood urea nitrogen level	MP:0005565	ENSMUSG00000028161	Ppp3ca	MGI:107164	homeostasis/metabolism phenotype	Ppp3ca<tm2e(EUCOMM)Wtsi> hom early; Ppp3ca<tm1Jse>/Ppp3ca<tm1Jse>	C57BL/6JTyr;C57BL/6N; involves: 129S4/SvJae
Ppp3ca	ENSG00000138814	increased body weight	MP:0001260	ENSMUSG00000028161	Ppp3ca	MGI:107164	growth/size/body region phenotype	Ppp3ca<tm2e(EUCOMM)Wtsi> hom early	C57BL/6JTyr;C57BL/6N
Ppp3ca	ENSG00000138814	increased circulating creatinine level	MP:0005553	ENSMUSG00000028161	Ppp3ca	MGI:107164	homeostasis/metabolism phenotype	Ppp3ca<tm1Jse>/Ppp3ca<tm1Jse>	involves: 129S4/SvJae
Ppp3ca	ENSG00000138814	premature death	MP:0002083	ENSMUSG00000028161	Ppp3ca	MGI:107164	mortality/aging	Ppp3ca<tm1Jse>/Ppp3ca<tm1Jse>	involves: 129S4/SvJae
Ppp3ca	ENSG00000138814	decreased mean corpuscular volume	MP:0002591	ENSMUSG00000028161	Ppp3ca	MGI:107164	hematopoietic system phenotype	Ppp3ca<tm2e(EUCOMM)Wtsi> hom early	C57BL/6JTyr;C57BL/6N
Ppp3ca	ENSG00000138814	abnormal coat/hair pigmentation	MP:0002075	ENSMUSG00000028161	Ppp3ca	MGI:107164	pigmentation phenotype; integument phenotype	Ppp3ca<tm2e(EUCOMM)Wtsi> hom early	C57BL/6JTyr;C57BL/6N
Ppp3ca	ENSG00000138814	decreased circulating glucose level	MP:0005560	ENSMUSG00000028161	Ppp3ca	MGI:107164	homeostasis/metabolism phenotype	Ppp3ca<tm1Jse>/Ppp3ca<tm1Jse>	involves: 129S4/SvJae
Ppp3ca	ENSG00000138814	abnormal tail movements	MP:0001391	ENSMUSG00000028161	Ppp3ca	MGI:107164	behavior/neurological phenotype	Ppp3ca<tm2e(EUCOMM)Wtsi> hom early	C57BL/6JTyr;C57BL/6N
Ppp3ca	ENSG00000138814	abnormal skeletal muscle fiber type ratio	MP:0009409	ENSMUSG00000028161	Ppp3ca	MGI:107164	muscle phenotype	Ppp3ca<tm1Jse>/Ppp3ca<tm1Jse>	involves: 129S4/SvJae
Ppp3ca	ENSG00000138814	decreased circulating magnesium level	MP:0010093	ENSMUSG00000028161	Ppp3ca	MGI:107164	homeostasis/metabolism phenotype	Ppp3ca<tm2e(EUCOMM)Wtsi> hom early	C57BL/6JTyr;C57BL/6N
Ppp3ca	ENSG00000138814	increased skeletal muscle fiber diameter	MP:0009401	ENSMUSG00000028161	Ppp3ca	MGI:107164	muscle phenotype	Ppp3ca<tm1Jse>/Ppp3ca<tm1Jse>	involves: 129S4/SvJae
Ppp3ca	ENSG00000138814	decreased interleukin-2 secretion	MP:0008688	ENSMUSG00000028161	Ppp3ca	MGI:107164	immune system phenotype	Ppp3ca<tm1Jse>/Ppp3ca<tm1Jse>	either: (involves: 129S4/SvJae * Black Swiss) or (involves: 129S4/SvJae * C57BL/6)
Ppp3ca	ENSG00000138814	decreased circulating amylase level	MP:0008805	ENSMUSG00000028161	Ppp3ca	MGI:107164	homeostasis/metabolism phenotype	Ppp3ca<tm2e(EUCOMM)Wtsi> hom early	C57BL/6JTyr;C57BL/6N
Ppp3ca	ENSG00000138814	no abnormal phenotype detected	MP:0002169	ENSMUSG00000028161	Ppp3ca	MGI:107164	normal phenotype	Ppp3ca<tm2e(EUCOMM)Wtsi> het early	B6Brd;B6Dnk;B6N-Tyr<c-Brd>
Ppp3ca	ENSG00000138814	abnormal hippocampal mossy fiber morphology	MP:0002761	ENSMUSG00000028161	Ppp3ca	MGI:107164	nervous system phenotype	Ppp3ca<tm1Jse>/Ppp3ca<tm1Jse>	involves: 129S4/SvJae * Black Swiss
Ppp3ca	ENSG00000138814	decreased skeletal muscle fiber number	MP:0009406	ENSMUSG00000028161	Ppp3ca	MGI:107164	muscle phenotype	Ppp3ca<tm1Jse>/Ppp3ca<tm1Jse>	involves: 129S4/SvJae
Ppp3ca	ENSG00000138814	decreased circulating calcium level	MP:0000195	ENSMUSG00000028161	Ppp3ca	MGI:107164	homeostasis/metabolism phenotype	Ppp3ca<tm1Jse>/Ppp3ca<tm1Jse>	involves: 129S4/SvJae
Ppp3ca	ENSG00000138814	abnormal urine osmolality	MP:0002987	ENSMUSG00000028161	Ppp3ca	MGI:107164	homeostasis/metabolism phenotype; renal/urinary system phenotype	Ppp3ca<tm1Jse>/Ppp3ca<+>	involves: 129S4/SvJae
Ppp3ca	ENSG00000138814	decreased interleukin-4 secretion	MP:0008700	ENSMUSG00000028161	Ppp3ca	MGI:107164	immune system phenotype	Ppp3ca<tm1Jse>/Ppp3ca<tm1Jse>	either: (involves: 129S4/SvJae * Black Swiss) or (involves: 129S4/SvJae * C57BL/6)
Ppp3ca	ENSG00000138814	decreased urine osmolality	MP:0002988	ENSMUSG00000028161	Ppp3ca	MGI:107164	homeostasis/metabolism phenotype; renal/urinary system phenotype	Ppp3ca<tm1Jse>/Ppp3ca<tm1Jse>	involves: 129S4/SvJae
Ppp3ca	ENSG00000138814	decreased body weight	MP:0001262	ENSMUSG00000028161	Ppp3ca	MGI:107164	growth/size/body region phenotype	Ppp3ca<tm1Jse>/Ppp3ca<tm1Jse>	involves: 129S4/SvJae
Prkacb	ENSG00000142875	reduced long-term potentiation	MP:0001473	ENSMUSG00000005034	Prkacb	MGI:97594	nervous system phenotype	Prkacb<tm1Gsm>/Prkacb<tm1Gsm>	involves: 129X1/SvJ * C57BL/6
Prkacb	ENSG00000142875	absent long-term depression	MP:0001899	ENSMUSG00000005034	Prkacb	MGI:97594	nervous system phenotype	Prkacb<tm1Gsm>/Prkacb<tm1Gsm>	involves: 129X1/SvJ * C57BL/6
Prkacb	ENSG00000142875	decreased synaptic depression	MP:0002917	ENSMUSG00000005034	Prkacb	MGI:97594	nervous system phenotype	Prkacb<tm1Gsm>/Prkacb<tm1Gsm>	involves: 129X1/SvJ * C57BL/6
Prkacb	ENSG00000142875	abnormal cued conditioning behavior	MP:0001454	ENSMUSG00000005034	Prkacb	MGI:97594	behavior/neurological phenotype	Prkacb<tm2Gsm>/Prkacb<tm2Gsm>	involves: 129X1/SvJ * C57BL/6
Prkacb	ENSG00000142875	abnormal nervous system physiology	MP:0003633	ENSMUSG00000005034	Prkacb	MGI:97594	nervous system phenotype	Prkacb<tm2Gsm>/Prkacb<tm2Gsm>	involves: 129X1/SvJ * C57BL/6
Prkacb	ENSG00000142875	increased circulating alanine transaminase level	MP:0002941	ENSMUSG00000005034	Prkacb	MGI:97594	homeostasis/metabolism phenotype	Prkacb<em1(IMPC)H> het early	C57BL/6NTac
Prkacb	ENSG00000142875	no abnormal phenotype detected	MP:0002169	ENSMUSG00000005034	Prkacb	MGI:97594	normal phenotype	Prkacb<em1(IMPC)H> hom embryo	C57BL/6NTac
Prkacb	ENSG00000142875	preweaning lethality, incomplete penetrance	MP:0011110	ENSMUSG00000005034	Prkacb	MGI:97594	mortality/aging	Prkacb<em1(IMPC)H> hom early	C57BL/6NTac
Rap1gds1	ENSG00000138698	increased liver weight	MP:0002981	ENSMUSG00000028149	Rap1gds1	MGI:2385189	liver/biliary system phenotype; growth/size/body region phenotype	Rap1gds1<tm1Ytk>/Rap1gds1<tm1Ytk>	involves: 129X1/SvJ * C57BL/6 * DBA
Rap1gds1	ENSG00000138698	increased cardiomyocyte apoptosis	MP:0003222	ENSMUSG00000028149	Rap1gds1	MGI:2385189	muscle phenotype; cellular phenotype	Rap1gds1<tm1Ytk>/Rap1gds1<tm1Ytk>	involves: 129X1/SvJ * C57BL/6 * DBA
Rap1gds1	ENSG00000138698	weakness	MP:0000746	ENSMUSG00000028149	Rap1gds1	MGI:2385189	behavior/neurological phenotype	Rap1gds1<tm1Ytk>/Rap1gds1<tm1Ytk>	involves: 129X1/SvJ * C57BL/6 * DBA
Rap1gds1	ENSG00000138698	increased thymocyte apoptosis	MP:0009541	ENSMUSG00000028149	Rap1gds1	MGI:2385189	hematopoietic system phenotype; immune system phenotype; endocrine/exocrine gland phenotype; cellular phenotype	Rap1gds1<tm1Ytk>/Rap1gds1<tm1Ytk>	involves: 129X1/SvJ * C57BL/6 * DBA
Rap1gds1	ENSG00000138698	small thymus	MP:0000706	ENSMUSG00000028149	Rap1gds1	MGI:2385189	hematopoietic system phenotype; immune system phenotype; endocrine/exocrine gland phenotype	Rap1gds1<tm1Ytk>/Rap1gds1<tm1Ytk>	involves: 129X1/SvJ * C57BL/6 * DBA
Rap1gds1	ENSG00000138698	decreased thymocyte number	MP:0000715	ENSMUSG00000028149	Rap1gds1	MGI:2385189	hematopoietic system phenotype; immune system phenotype; endocrine/exocrine gland phenotype	Rap1gds1<tm1Ytk>/Rap1gds1<tm1Ytk>	involves: 129X1/SvJ * C57BL/6 * DBA
Rap1gds1	ENSG00000138698	abnormal dorsal root ganglion morphology	MP:0000961	ENSMUSG00000028149	Rap1gds1	MGI:2385189	nervous system phenotype	Rap1gds1<tm1Ytk>/Rap1gds1<tm1Ytk>	involves: 129X1/SvJ * C57BL/6 * DBA
Rap1gds1	ENSG00000138698	abnormal heart morphology	MP:0000266	ENSMUSG00000028149	Rap1gds1	MGI:2385189	cardiovascular system phenotype	Rap1gds1<tm1Ytk>/Rap1gds1<tm1Ytk>	involves: 129X1/SvJ * C57BL/6 * DBA
Rap1gds1	ENSG00000138698	cyanosis	MP:0001575	ENSMUSG00000028149	Rap1gds1	MGI:2385189	homeostasis/metabolism phenotype	Rap1gds1<tm1Ytk>/Rap1gds1<tm1Ytk>	involves: 129X1/SvJ * C57BL/6 * DBA
Rap1gds1	ENSG00000138698	abnormal heart ventricle morphology	MP:0005294	ENSMUSG00000028149	Rap1gds1	MGI:2385189	cardiovascular system phenotype	Rap1gds1<tm1Ytk>/Rap1gds1<tm1Ytk>	involves: 129X1/SvJ * C57BL/6 * DBA
Rap1gds1	ENSG00000138698	liver vascular congestion	MP:0010019	ENSMUSG00000028149	Rap1gds1	MGI:2385189	liver/biliary system phenotype; cardiovascular system phenotype	Rap1gds1<tm1Ytk>/Rap1gds1<tm1Ytk>	involves: 129X1/SvJ * C57BL/6 * DBA
Rap1gds1	ENSG00000138698	enlarged heart	MP:0000274	ENSMUSG00000028149	Rap1gds1	MGI:2385189	cardiovascular system phenotype; growth/size/body region phenotype	Rap1gds1<tm1Ytk>/Rap1gds1<tm1Ytk>	involves: 129X1/SvJ * C57BL/6 * DBA
Rap1gds1	ENSG00000138698	abnormal heart septum morphology	MP:0006113	ENSMUSG00000028149	Rap1gds1	MGI:2385189	cardiovascular system phenotype	Rap1gds1<tm1Ytk>/Rap1gds1<tm1Ytk>	involves: 129X1/SvJ * C57BL/6 * DBA
Rap1gds1	ENSG00000138698	increased lung weight	MP:0005630	ENSMUSG00000028149	Rap1gds1	MGI:2385189	growth/size/body region phenotype; respiratory system phenotype	Rap1gds1<tm1Ytk>/Rap1gds1<tm1Ytk>	involves: 129X1/SvJ * C57BL/6 * DBA
Rap1gds1	ENSG00000138698	abnormal trigeminal ganglion morphology	MP:0001092	ENSMUSG00000028149	Rap1gds1	MGI:2385189	nervous system phenotype	Rap1gds1<tm1Ytk>/Rap1gds1<tm1Ytk>	involves: 129X1/SvJ * C57BL/6 * DBA
Rap1gds1	ENSG00000138698	postnatal lethality, incomplete penetrance	MP:0011086	ENSMUSG00000028149	Rap1gds1	MGI:2385189	mortality/aging	Rap1gds1<tm1Ytk>/Rap1gds1<tm1Ytk>	involves: 129X1/SvJ * C57BL/6 * DBA
Rap1gds1	ENSG00000138698	abnormal myocardium layer morphology	MP:0005329	ENSMUSG00000028149	Rap1gds1	MGI:2385189	cardiovascular system phenotype; muscle phenotype	Rap1gds1<tm1Ytk>/Rap1gds1<tm1Ytk>	involves: 129X1/SvJ * C57BL/6 * DBA
Rap1gds1	ENSG00000138698	decreased skin turgor	MP:0003653	ENSMUSG00000028149	Rap1gds1	MGI:2385189	integument phenotype	Rap1gds1<tm1Ytk>/Rap1gds1<tm1Ytk>	involves: 129X1/SvJ * C57BL/6 * DBA
Rap1gds1	ENSG00000138698	abnormal myocardial trabeculae morphology	MP:0002189	ENSMUSG00000028149	Rap1gds1	MGI:2385189	cardiovascular system phenotype; muscle phenotype	Rap1gds1<tm1Ytk>/Rap1gds1<tm1Ytk>	involves: 129X1/SvJ * C57BL/6 * DBA
Rap1gds1	ENSG00000138698	abnormal medulla oblongata morphology	MP:0000846	ENSMUSG00000028149	Rap1gds1	MGI:2385189	nervous system phenotype	Rap1gds1<tm1Ytk>/Rap1gds1<tm1Ytk>	involves: 129X1/SvJ * C57BL/6 * DBA
Rap1gds1	ENSG00000138698	abnormal thymus morphology	MP:0000703	ENSMUSG00000028149	Rap1gds1	MGI:2385189	hematopoietic system phenotype; immune system phenotype; endocrine/exocrine gland phenotype	Rap1gds1<tm1Ytk>/Rap1gds1<tm1Ytk>	involves: 129X1/SvJ * C57BL/6 * DBA
Rap1gds1	ENSG00000138698	increased spinal cord apoptosis	MP:0013182	ENSMUSG00000028149	Rap1gds1	MGI:2385189	nervous system phenotype; cellular phenotype	Rap1gds1<tm1Ytk>/Rap1gds1<tm1Ytk>	involves: 129X1/SvJ * C57BL/6 * DBA
Rap1gds1	ENSG00000138698	edema	MP:0001785	ENSMUSG00000028149	Rap1gds1	MGI:2385189	homeostasis/metabolism phenotype	Rap1gds1<tm1Ytk>/Rap1gds1<tm1Ytk>	involves: 129X1/SvJ * C57BL/6 * DBA
Rap1gds1	ENSG00000138698	pulmonary vascular congestion	MP:0010018	ENSMUSG00000028149	Rap1gds1	MGI:2385189	cardiovascular system phenotype; respiratory system phenotype	Rap1gds1<tm1Ytk>/Rap1gds1<tm1Ytk>	involves: 129X1/SvJ * C57BL/6 * DBA
Rap1gds1	ENSG00000138698	abnormal heart atrium morphology	MP:0003105	ENSMUSG00000028149	Rap1gds1	MGI:2385189	cardiovascular system phenotype	Rap1gds1<tm1Ytk>/Rap1gds1<tm1Ytk>	involves: 129X1/SvJ * C57BL/6 * DBA
Selenof	ENSG00000183291	nuclear cataract	MP:0010254	ENSMUSG00000037072	Selenof	MGI:1927947	vision/eye phenotype	Selenof<tm1Vgla>/Selenof<tm1Vgla>	involves: 129 * C57BL/6
Selenof	ENSG00000183291	abnormal lens fiber morphology	MP:0002840	ENSMUSG00000037072	Selenof	MGI:1927947	vision/eye phenotype	Selenof<tm1Vgla>/Selenof<tm1Vgla>	involves: 129 * C57BL/6
Selenof	ENSG00000183291	abnormal liver physiology	MP:0000609	ENSMUSG00000037072	Selenof	MGI:1927947	liver/biliary system phenotype	Selenof<tm1Vgla>/Selenof<tm1Vgla>	involves: 129 * C57BL/6
Selenof	ENSG00000183291	cataract	MP:0001304	ENSMUSG00000037072	Selenof	MGI:1927947	vision/eye phenotype	Selenof<tm1Vgla>/Selenof<tm1Vgla>	involves: 129 * C57BL/6
Selenof	ENSG00000183291	lens vacuoles	MP:0011697	ENSMUSG00000037072	Selenof	MGI:1927947	vision/eye phenotype	Selenof<tm1Vgla>/Selenof<tm1Vgla>	involves: 129 * C57BL/6
Selenof	ENSG00000183291	oxidative stress	MP:0003674	ENSMUSG00000037072	Selenof	MGI:1927947	cellular phenotype	Selenof<tm1Vgla>/Selenof<tm1Vgla>	involves: 129 * C57BL/6
Sgms2	ENSG00000164023	decreased epididymal fat pad weight	MP:0009289	ENSMUSG00000050931	Sgms2	MGI:1921692	adipose tissue phenotype	Sgms2<tm1Kenw>/Sgms2<tm1Kenw>	B6.129S2-Sgms2<tm1Kenw>
Sgms2	ENSG00000164023	abnormal macrophage physiology	MP:0002451	ENSMUSG00000050931	Sgms2	MGI:1921692	hematopoietic system phenotype; immune system phenotype	Sgms2<tm1Jia>/Sgms2<tm1Jia>	involves: 129 * C57BL/6
Sgms2	ENSG00000164023	abnormal circulating glucose level	MP:0000188	ENSMUSG00000050931	Sgms2	MGI:1921692	homeostasis/metabolism phenotype	Sgms2<tm1Kenw>/Sgms2<tm1Kenw>	B6.129S2-Sgms2<tm1Kenw>
Sgms2	ENSG00000164023	increased insulin sensitivity	MP:0002891	ENSMUSG00000050931	Sgms2	MGI:1921692	homeostasis/metabolism phenotype	Sgms2<tm1Kenw>/Sgms2<tm1Kenw>	B6.129S2-Sgms2<tm1Kenw>
Sgms2	ENSG00000164023	decreased circulating triglyceride level	MP:0002644	ENSMUSG00000050931	Sgms2	MGI:1921692	homeostasis/metabolism phenotype	Sgms2<tm1Kenw>/Sgms2<tm1Kenw>	B6.129S2-Sgms2<tm1Kenw>
Sgms2	ENSG00000164023	abnormal lipid level	MP:0001547	ENSMUSG00000050931	Sgms2	MGI:1921692	homeostasis/metabolism phenotype	Sgms2<tm1Jia>/Sgms2<tm1Jia>	involves: 129 * C57BL/6
Sgms2	ENSG00000164023	abnormal macrophage morphology	MP:0002446	ENSMUSG00000050931	Sgms2	MGI:1921692	hematopoietic system phenotype; immune system phenotype	Sgms2<tm1Jia>/Sgms2<tm1Jia>	involves: 129 * C57BL/6
Sgms2	ENSG00000164023	decreased susceptibility to diet-induced obesity	MP:0005659	ENSMUSG00000050931	Sgms2	MGI:1921692	homeostasis/metabolism phenotype; growth/size/body region phenotype	Sgms2<tm1Kenw>/Sgms2<tm1Kenw>	B6.129S2-Sgms2<tm1Kenw>
Sgms2	ENSG00000164023	abnormal cell physiology	MP:0005621	ENSMUSG00000050931	Sgms2	MGI:1921692	cellular phenotype	Sgms2<tm1Kenw>/Sgms2<tm1Kenw>; Sgms2<tm1Jia>/Sgms2<tm1Jia>	B6.129S2-Sgms2<tm1Kenw>; involves: 129 * C57BL/6
Sgms2	ENSG00000164023	improved glucose tolerance	MP:0005292	ENSMUSG00000050931	Sgms2	MGI:1921692	homeostasis/metabolism phenotype	Sgms2<tm1Kenw>/Sgms2<tm1Kenw>	B6.129S2-Sgms2<tm1Kenw>
Sgms2	ENSG00000164023	abnormal hepatocyte physiology	MP:0010080	ENSMUSG00000050931	Sgms2	MGI:1921692	liver/biliary system phenotype	Sgms2<tm1Jia>/Sgms2<tm1Jia>	involves: 129 * C57BL/6
Sgms2	ENSG00000164023	hemolysis	MP:0010163	ENSMUSG00000050931	Sgms2	MGI:1921692	hematopoietic system phenotype	Sgms2<tm1Jia>/Sgms2<tm1Jia>	involves: 129 * C57BL/6
Sgms2	ENSG00000164023	abnormal ceramide level	MP:0012232	ENSMUSG00000050931	Sgms2	MGI:1921692	homeostasis/metabolism phenotype	Sgms2<tm1Jia>/Sgms2<tm1Jia>	Not Specified
Sgms2	ENSG00000164023	decreased susceptibility to diet-induced hepatic steatosis	MP:0031268	ENSMUSG00000050931	Sgms2	MGI:1921692	liver/biliary system phenotype	Sgms2<tm1Kenw>/Sgms2<tm1Kenw>	B6.129S2-Sgms2<tm1Kenw>
Sgms2	ENSG00000164023	abnormal sphingomyelin level	MP:0009823	ENSMUSG00000050931	Sgms2	MGI:1921692	homeostasis/metabolism phenotype	Sgms2<tm1Jia>/Sgms2<tm1Jia>; Sgms2<tm1Jia>/Sgms2<tm1Jia>	Not Specified; involves: 129 * C57BL/6
Sgms2	ENSG00000164023	increased circulating free fatty acids level	MP:0001554	ENSMUSG00000050931	Sgms2	MGI:1921692	homeostasis/metabolism phenotype	Sgms2<tm1Kenw>/Sgms2<tm1Kenw>	B6.129S2-Sgms2<tm1Kenw>
Sgms2	ENSG00000164023	abnormal circulating protein level	MP:0005416	ENSMUSG00000050931	Sgms2	MGI:1921692	homeostasis/metabolism phenotype	Sgms2<tm1Jia>/Sgms2<tm1Jia>	involves: 129 * C57BL/6
Slc39a8	ENSG00000138821	increased fetal cardiomyocyte proliferation	MP:0011394	ENSMUSG00000053897	Slc39a8	MGI:1914797	cardiovascular system phenotype; muscle phenotype; cellular phenotype	Slc39a8<tm1.2Mrl>/Slc39a8<tm1.2Mrl>	B6(Cg)-Slc39a8<tm1.2Mrl>
Slc39a8	ENSG00000138821	increased urine glucose level	MP:0001759	ENSMUSG00000053897	Slc39a8	MGI:1914797	homeostasis/metabolism phenotype; renal/urinary system phenotype	Slc39a8<tm1.1Brvo>/Slc39a8<tm1.1Brvo>	involves: C57BL/6
Slc39a8	ENSG00000138821	abnormal heart left ventricle morphology	MP:0003921	ENSMUSG00000053897	Slc39a8	MGI:1914797	cardiovascular system phenotype	Slc39a8<tm1.2Mrl>/Slc39a8<tm1.2Mrl>	B6(Cg)-Slc39a8<tm1.2Mrl>
Slc39a8	ENSG00000138821	ventricular septal defect	MP:0010402	ENSMUSG00000053897	Slc39a8	MGI:1914797	cardiovascular system phenotype	Slc39a8<tm1.2Mrl>/Slc39a8<tm1.2Mrl>	B6(Cg)-Slc39a8<tm1.2Mrl>
Slc39a8	ENSG00000138821	increased circulating insulin level	MP:0002079	ENSMUSG00000053897	Slc39a8	MGI:1914797	homeostasis/metabolism phenotype	Slc39a8<tm1.1Brvo>/Slc39a8<tm1.1Brvo>	involves: C57BL/6
Slc39a8	ENSG00000138821	abnormal homeostasis	MP:0001764	ENSMUSG00000053897	Slc39a8	MGI:1914797	homeostasis/metabolism phenotype	Slc39a8<tm1.1Brvo>/Slc39a8<tm1.1Brvo>	involves: C57BL/6
Slc39a8	ENSG00000138821	abnormal myocardial trabeculae morphology	MP:0002189	ENSMUSG00000053897	Slc39a8	MGI:1914797	cardiovascular system phenotype; muscle phenotype	Slc39a8<tm1.2Mrl>/Slc39a8<tm1.2Mrl>	B6(Cg)-Slc39a8<tm1.2Mrl>
Slc39a8	ENSG00000138821	decreased dendritic spine density	MP:0020508	ENSMUSG00000053897	Slc39a8	MGI:1914797	nervous system phenotype	Slc39a8<em1Xijl>/Slc39a8<em1Xijl>	involves: C57BL/6J
Slc39a8	ENSG00000138821	increased circulating phosphate level	MP:0001566	ENSMUSG00000053897	Slc39a8	MGI:1914797	homeostasis/metabolism phenotype	Slc39a8<tm1.1Brvo>/Slc39a8<tm1.1Brvo>	involves: C57BL/6
Slc39a8	ENSG00000138821	edema	MP:0001785	ENSMUSG00000053897	Slc39a8	MGI:1914797	homeostasis/metabolism phenotype	Slc39a8<tm1.2Mrl>/Slc39a8<tm1.2Mrl>	B6(Cg)-Slc39a8<tm1.2Mrl>
Slc39a8	ENSG00000138821	no abnormal phenotype detected	MP:0002169	ENSMUSG00000053897	Slc39a8	MGI:1914797	normal phenotype	Slc39a8<tm1b(EUCOMM)Wtsi> hom embryo; Slc39a8<tm1b(EUCOMM)Wtsi> het embryo	C57BL/6NTac; C57BL/6NTac
Slc39a8	ENSG00000138821	abnormal retina morphology	MP:0001325	ENSMUSG00000053897	Slc39a8	MGI:1914797	vision/eye phenotype	Slc39a8<tm1b(EUCOMM)Wtsi> het early	C57BL/6NTac
Slc39a8	ENSG00000138821	decreased locomotor activity	MP:0001402	ENSMUSG00000053897	Slc39a8	MGI:1914797	behavior/neurological phenotype	Slc39a8<em1Xijl>/Slc39a8<em1Xijl>	involves: C57BL/6J
Slc39a8	ENSG00000138821	hypotension	MP:0001596	ENSMUSG00000053897	Slc39a8	MGI:1914797	cardiovascular system phenotype	Slc39a8<tm1.1Brvo>/Slc39a8<tm1.1Brvo>	involves: C57BL/6
Slc39a8	ENSG00000138821	abnormal heart morphology	MP:0000266	ENSMUSG00000053897	Slc39a8	MGI:1914797	cardiovascular system phenotype	Slc39a8<tm1.2Mrl>/Slc39a8<tm1.2Mrl>	B6(Cg)-Slc39a8<tm1.2Mrl>
Slc39a8	ENSG00000138821	abnormal zinc level	MP:0020893	ENSMUSG00000053897	Slc39a8	MGI:1914797	homeostasis/metabolism phenotype	Slc39a8<tm1.2Mrl>/Slc39a8<tm1.2Mrl>	B6(Cg)-Slc39a8<tm1.2Mrl>
Slc39a8	ENSG00000138821	increased insulin secretion	MP:0003058	ENSMUSG00000053897	Slc39a8	MGI:1914797	homeostasis/metabolism phenotype; endocrine/exocrine gland phenotype	Slc39a8<tm1.1Brvo>/Slc39a8<tm1.1Brvo>	involves: C57BL/6
Slc39a8	ENSG00000138821	decreased circulating glucose level	MP:0005560	ENSMUSG00000053897	Slc39a8	MGI:1914797	homeostasis/metabolism phenotype	Slc39a8<tm1.1Brvo>/Slc39a8<tm1.1Brvo>	involves: C57BL/6
Slc39a8	ENSG00000138821	insulin resistance	MP:0005331	ENSMUSG00000053897	Slc39a8	MGI:1914797	homeostasis/metabolism phenotype	Slc39a8<tm1.1Brvo>/Slc39a8<tm1.1Brvo>	involves: C57BL/6
Slc39a8	ENSG00000138821	increased circulating triglyceride level	MP:0001552	ENSMUSG00000053897	Slc39a8	MGI:1914797	homeostasis/metabolism phenotype	Slc39a8<tm1b(EUCOMM)Wtsi> het early	C57BL/6NTac
Slc39a8	ENSG00000138821	decreased brain zinc level	MP:0009617	ENSMUSG00000053897	Slc39a8	MGI:1914797	homeostasis/metabolism phenotype; nervous system phenotype	Slc39a8<em1Xijl>/Slc39a8<em1Xijl>	involves: C57BL/6J
Slc39a8	ENSG00000138821	lethality throughout fetal growth and development, complete penetrance	MP:0011099	ENSMUSG00000053897	Slc39a8	MGI:1914797	mortality/aging	Slc39a8<tm1.2Mrl>/Slc39a8<tm1.2Mrl>	B6(Cg)-Slc39a8<tm1.2Mrl>
Slc39a8	ENSG00000138821	preweaning lethality, complete penetrance	MP:0011100	ENSMUSG00000053897	Slc39a8	MGI:1914797	mortality/aging	Slc39a8<tm1b(EUCOMM)Wtsi> hom early	C57BL/6NTac
Slc39a8	ENSG00000138821	increased circulating zinc level	MP:0031173	ENSMUSG00000053897	Slc39a8	MGI:1914797	homeostasis/metabolism phenotype	Slc39a8<em1Xijl>/Slc39a8<em1Xijl>	involves: C57BL/6J
Slc39a8	ENSG00000138821	thin myocardium compact layer	MP:0004057	ENSMUSG00000053897	Slc39a8	MGI:1914797	cardiovascular system phenotype; muscle phenotype	Slc39a8<tm1.2Mrl>/Slc39a8<tm1.2Mrl>	B6(Cg)-Slc39a8<tm1.2Mrl>
Slc39a8	ENSG00000138821	increased circulating glucose level	MP:0005559	ENSMUSG00000053897	Slc39a8	MGI:1914797	homeostasis/metabolism phenotype	Slc39a8<tm1.1Brvo>/Slc39a8<tm1.1Brvo>	involves: C57BL/6
Slc9b1	ENSG00000164037	abnormal lymph node morphology	MP:0002339	ENSMUSG00000050150	Slc9b1	MGI:1921696	immune system phenotype	Slc9b1<em1(IMPC)Mbp> hom early	C57BL/6NCrl
Slc9b1	ENSG00000164037	abnormal spleen morphology	MP:0000689	ENSMUSG00000050150	Slc9b1	MGI:1921696	hematopoietic system phenotype; immune system phenotype	Slc9b1<em1(IMPC)Mbp> hom late	C57BL/6NCrl
Slc9b1	ENSG00000164037	abnormal heart morphology	MP:0000266	ENSMUSG00000050150	Slc9b1	MGI:1921696	cardiovascular system phenotype	Slc9b1<em1(IMPC)Mbp> hom late	C57BL/6NCrl
Slc9b1	ENSG00000164037	enlarged heart	MP:0000274	ENSMUSG00000050150	Slc9b1	MGI:1921696	cardiovascular system phenotype; growth/size/body region phenotype	Slc9b1<em1(IMPC)Mbp> hom late	C57BL/6NCrl
Slc9b1	ENSG00000164037	small kidney	MP:0002989	ENSMUSG00000050150	Slc9b1	MGI:1921696	renal/urinary system phenotype	Slc9b1<em1(IMPC)Mbp> hom late	C57BL/6NCrl
Slc9b1	ENSG00000164037	abnormal kidney morphology	MP:0002135	ENSMUSG00000050150	Slc9b1	MGI:1921696	renal/urinary system phenotype	Slc9b1<em1(IMPC)Mbp> hom late	C57BL/6NCrl
Slc9b1	ENSG00000164037	enlarged liver	MP:0000599	ENSMUSG00000050150	Slc9b1	MGI:1921696	liver/biliary system phenotype; growth/size/body region phenotype	Slc9b1<em1(IMPC)Mbp> hom late	C57BL/6NCrl
Slc9b1	ENSG00000164037	enlarged spleen	MP:0000691	ENSMUSG00000050150	Slc9b1	MGI:1921696	hematopoietic system phenotype; immune system phenotype; growth/size/body region phenotype	Slc9b1<em1(IMPC)Mbp> hom late	C57BL/6NCrl
Slc9b1	ENSG00000164037	abnormal liver morphology	MP:0000598	ENSMUSG00000050150	Slc9b1	MGI:1921696	liver/biliary system phenotype	Slc9b1<em1(IMPC)Mbp> hom late	C57BL/6NCrl
Slc9b1	ENSG00000164037	abnormal skin morphology	MP:0002060	ENSMUSG00000050150	Slc9b1	MGI:1921696	integument phenotype	Slc9b1<em1(IMPC)Mbp> hom early; Slc9b1<em1(IMPC)Mbp> hom late	C57BL/6NCrl; C57BL/6NCrl
Slc9b1	ENSG00000164037	enlarged lymph nodes	MP:0000702	ENSMUSG00000050150	Slc9b1	MGI:1921696	immune system phenotype	Slc9b1<em1(IMPC)Mbp> hom early; Slc9b1<em1(IMPC)Mbp> hom late	C57BL/6NCrl; C57BL/6NCrl
Slc9b2	ENSG00000164038	decreased circulating insulin level	MP:0002727	ENSMUSG00000037994	Slc9b2	MGI:2140077	homeostasis/metabolism phenotype	Slc9b2<tm1.1Dgfu>/Slc9b2<tm1.1Dgfu>	involves: 129 * C57BL/6
Slc9b2	ENSG00000164038	decreased insulin secretion	MP:0003059	ENSMUSG00000037994	Slc9b2	MGI:2140077	homeostasis/metabolism phenotype; endocrine/exocrine gland phenotype	Slc9b2<tm1.1Dgfu>/Slc9b2<tm1.1Dgfu>; Slc9b2<tm1.1Dgfu>/Slc9b2<tm1.1Dgfu>; Slc9b2<Gt(D174F03)Wrst>/Slc9b2<Gt(D174F03)Wrst>	involves: 129 * C57BL/6; B6.129-Slc9b2<tm1.1Dgfu>; involves: 129S2/SvPas * C57BL/6
Slc9b2	ENSG00000164038	increased circulating glucose level	MP:0005559	ENSMUSG00000037994	Slc9b2	MGI:2140077	homeostasis/metabolism phenotype	Slc9b2<tm1.1Dgfu>/Slc9b2<tm1.1Dgfu>; Slc9b2<tm1.1Dgfu>/Slc9b2<+>; Slc9b2<tm1.1Dgfu>/Slc9b2<tm1.1Dgfu>; Slc9b2<Gt(D174F03)Wrst>/Slc9b2<Gt(D174F03)Wrst>	involves: 129 * C57BL/6; involves: 129 * C57BL/6; B6.129-Slc9b2<tm1.1Dgfu>; involves: 129S2/SvPas * C57BL/6
Slc9b2	ENSG00000164038	increased circulating phosphate level	MP:0001566	ENSMUSG00000037994	Slc9b2	MGI:2140077	homeostasis/metabolism phenotype	Slc9b2<tm1.1(KOMP)Vlcg> hom early	C57BL/6NCrl
Tacr3	ENSG00000169836	reduced female fertility	MP:0001923	ENSMUSG00000028172	Tacr3	MGI:892968	reproductive system phenotype	Tacr3<tm1Jasi>/Tacr3<tm1Jasi>	involves: 129P2/OlaHsd * C57BL/6
Tacr3	ENSG00000169836	decreased bone mineral content	MP:0010124	ENSMUSG00000028172	Tacr3	MGI:892968	skeleton phenotype	Tacr3<em1(IMPC)J> hom early	C57BL/6NJ
Tacr3	ENSG00000169836	impaired passive avoidance behavior	MP:0004000	ENSMUSG00000028172	Tacr3	MGI:892968	behavior/neurological phenotype	Tacr3<tm1Jasi>/Tacr3<tm1Jasi>	involves: 129P2/OlaHsd * C57BL/6
Tacr3	ENSG00000169836	abnormal estrous cycle	MP:0001927	ENSMUSG00000028172	Tacr3	MGI:892968	reproductive system phenotype	Tacr3<tm1Jasi>/Tacr3<tm1Jasi>	involves: 129P2/OlaHsd * C57BL/6
Tacr3	ENSG00000169836	decreased circulating follicle stimulating hormone level	MP:0002790	ENSMUSG00000028172	Tacr3	MGI:892968	homeostasis/metabolism phenotype	Tacr3<tm1Jasi>/Tacr3<tm1Jasi>	involves: 129P2/OlaHsd * C57BL/6
Tacr3	ENSG00000169836	increased body weight	MP:0001260	ENSMUSG00000028172	Tacr3	MGI:892968	growth/size/body region phenotype	Tacr3<tm1Jasi>/Tacr3<tm1Jasi>	involves: 129P2/OlaHsd * C57BL/6
Tacr3	ENSG00000169836	abnormal spatial learning	MP:0001463	ENSMUSG00000028172	Tacr3	MGI:892968	behavior/neurological phenotype	Tacr3<tm1Jasi>/Tacr3<tm1Jasi>	involves: 129P2/OlaHsd * C57BL/6
Tacr3	ENSG00000169836	increased total body fat amount	MP:0010024	ENSMUSG00000028172	Tacr3	MGI:892968	adipose tissue phenotype	Tacr3<em1(IMPC)J> hom early	C57BL/6NJ
Tacr3	ENSG00000169836	decreased uterus weight	MP:0004905	ENSMUSG00000028172	Tacr3	MGI:892968	reproductive system phenotype	Tacr3<tm1Jasi>/Tacr3<tm1Jasi>	involves: 129P2/OlaHsd * C57BL/6
Tacr3	ENSG00000169836	decreased bone mineral density	MP:0000063	ENSMUSG00000028172	Tacr3	MGI:892968	skeleton phenotype	Tacr3<em1(IMPC)J> hom early	C57BL/6NJ
Tacr3	ENSG00000169836	decreased body weight	MP:0001262	ENSMUSG00000028172	Tacr3	MGI:892968	growth/size/body region phenotype	Tacr3<tm1Jasi>/Tacr3<tm1Jasi>	involves: 129P2/OlaHsd * C57BL/6
Tacr3	ENSG00000169836	prolonged diestrus	MP:0009011	ENSMUSG00000028172	Tacr3	MGI:892968	reproductive system phenotype	Tacr3<tm1Jasi>/Tacr3<tm1Jasi>	involves: 129P2/OlaHsd * C57BL/6
Tacr3	ENSG00000169836	decreased grip strength	MP:0010053	ENSMUSG00000028172	Tacr3	MGI:892968	behavior/neurological phenotype	Tacr3<em1(IMPC)J> hom early	C57BL/6NJ
Tacr3	ENSG00000169836	abnormal active avoidance behavior	MP:0002798	ENSMUSG00000028172	Tacr3	MGI:892968	behavior/neurological phenotype	Tacr3<tm1Jasi>/Tacr3<tm1Jasi>	involves: 129P2/OlaHsd * C57BL/6
Tacr3	ENSG00000169836	female infertility	MP:0001926	ENSMUSG00000028172	Tacr3	MGI:892968	reproductive system phenotype	Tacr3<em1(IMPC)J> hom early	C57BL/6NJ
Tacr3	ENSG00000169836	small testis	MP:0001147	ENSMUSG00000028172	Tacr3	MGI:892968	reproductive system phenotype; endocrine/exocrine gland phenotype	Tacr3<tm1Jasi>/Tacr3<tm1Jasi>	involves: 129P2/OlaHsd * C57BL/6
Tacr3	ENSG00000169836	abnormal cornea morphology	MP:0001312	ENSMUSG00000028172	Tacr3	MGI:892968	vision/eye phenotype	Tacr3<em1(IMPC)J> hom early	C57BL/6NJ
Tbck	ENSG00000145348	decreased exploration in new environment	MP:0001417	ENSMUSG00000028030	Tbck	MGI:2445052	behavior/neurological phenotype	Tbck<tm1b(EUCOMM)Hmgu>/Tbck<+>	B6J.B6N-Tbck<tm1b(EUCOMM)Hmgu>
Tbck	ENSG00000145348	decreased prepulse inhibition	MP:0009142	ENSMUSG00000028030	Tbck	MGI:2445052	nervous system phenotype	Tbck<tm1b(EUCOMM)Hmgu>/Tbck<+>	B6J.B6N-Tbck<tm1b(EUCOMM)Hmgu>
Tbck	ENSG00000145348	embryonic lethality	MP:0008762	ENSMUSG00000028030	Tbck	MGI:2445052	mortality/aging	Tbck<tm1b(EUCOMM)Hmgu>/Tbck<tm1b(EUCOMM)Hmgu>	B6J.B6N-Tbck<tm1b(EUCOMM)Hmgu>
Tbck	ENSG00000145348	preweaning lethality, incomplete penetrance	MP:0011110	ENSMUSG00000028030	Tbck	MGI:2445052	mortality/aging	Tbck<tm1b(EUCOMM)Hmgu> hom early	C57BL/6NJ
Tbck	ENSG00000145348	no abnormal phenotype detected	MP:0002169	ENSMUSG00000028030	Tbck	MGI:2445052	normal phenotype	Tbck<tm1b(EUCOMM)Hmgu> het early; Tbck<tm1b(EUCOMM)Hmgu> hom embryo; Tbck<tm1b(EUCOMM)Hmgu> het embryo	C57BL/6NJ; C57BL/6NJ; C57BL/6NJ
Tbck	ENSG00000145348	decreased vertical activity	MP:0002757	ENSMUSG00000028030	Tbck	MGI:2445052	behavior/neurological phenotype	Tbck<tm1b(EUCOMM)Hmgu>/Tbck<+>	B6J.B6N-Tbck<tm1b(EUCOMM)Hmgu>
Tet2	ENSG00000168769	increased leukemia incidence	MP:0002026	ENSMUSG00000040943	Tet2	MGI:2443298	neoplasm	Tet2<tm1.1Mjxu>/Tet2<+>; Tet2<tm1.1Mjxu>/Tet2<tm1.1Mjxu>	involves: 129 * C57BL/6; involves: 129 * C57BL/6
Tet2	ENSG00000168769	myeloid hyperplasia	MP:0010373	ENSMUSG00000040943	Tet2	MGI:2443298	hematopoietic system phenotype; immune system phenotype	Tet2<tm1.1Mjxu>/Tet2<+>; Tet2<tm1.1Mjxu>/Tet2<tm1.1Mjxu>	involves: 129 * C57BL/6; involves: 129 * C57BL/6
Tet2	ENSG00000168769	increased leukocyte cell number	MP:0000218	ENSMUSG00000040943	Tet2	MGI:2443298	hematopoietic system phenotype; immune system phenotype	Tet2<Gt(AN0709)Wtsi>/Tet2<Gt(AN0709)Wtsi>; Tet2<tm1.1Mjxu>/Tet2<+>; Tet2<tm1.1Mjxu>/Tet2<tm1.1Mjxu>; Tet2<Gt(AN0709)Wtsi>/Tet2<+>	B6.129P2-Tet2<Gt(AN0709)Wtsi>; involves: 129 * C57BL/6; involves: 129 * C57BL/6; B6.129P2-Tet2<Gt(AN0709)Wtsi>
Tet2	ENSG00000168769	abnormal myelopoiesis	MP:0001601	ENSMUSG00000040943	Tet2	MGI:2443298	hematopoietic system phenotype; immune system phenotype	Tet2<tm1.2Rao>/Tet2<tm1.2Rao>	involves: C57BL/6NTac
Tet2	ENSG00000168769	abnormal hematopoietic stem cell physiology	MP:0010763	ENSMUSG00000040943	Tet2	MGI:2443298	hematopoietic system phenotype	Tet2<tm1.1Mjxu>/Tet2<tm1.1Mjxu>	involves: 129 * C57BL/6
Tet2	ENSG00000168769	weight loss	MP:0001263	ENSMUSG00000040943	Tet2	MGI:2443298	growth/size/body region phenotype	Tet2<Gt(AN0709)Wtsi>/Tet2<Gt(AN0709)Wtsi>; Tet2<Gt(AN0709)Wtsi>/Tet2<+>	B6.129P2-Tet2<Gt(AN0709)Wtsi>; B6.129P2-Tet2<Gt(AN0709)Wtsi>
Tet2	ENSG00000168769	increased hematopoietic stem cell number	MP:0004809	ENSMUSG00000040943	Tet2	MGI:2443298	hematopoietic system phenotype	Tet2<Gt(AN0709)Wtsi>/Tet2<Gt(AN0709)Wtsi>; Tet2<tm1.2Rao>/Tet2<tm1.2Rao>; Tet2<tm1.1Mjxu>/Tet2<tm1.1Mjxu>	B6.129P2-Tet2<Gt(AN0709)Wtsi>; involves: C57BL/6NTac; involves: 129 * C57BL/6
Tet2	ENSG00000168769	extramedullary hematopoiesis	MP:0000240	ENSMUSG00000040943	Tet2	MGI:2443298	hematopoietic system phenotype	Tet2<Gt(AN0709)Wtsi>/Tet2<Gt(AN0709)Wtsi>	B6.129P2-Tet2<Gt(AN0709)Wtsi>
Tet2	ENSG00000168769	anemia	MP:0001577	ENSMUSG00000040943	Tet2	MGI:2443298	hematopoietic system phenotype	Tet2<Gt(AN0709)Wtsi>/Tet2<Gt(AN0709)Wtsi>; Tet2<tm1.1Mjxu>/Tet2<tm1.1Mjxu>; Tet2<Gt(AN0709)Wtsi>/Tet2<+>	B6.129P2-Tet2<Gt(AN0709)Wtsi>; involves: 129 * C57BL/6; B6.129P2-Tet2<Gt(AN0709)Wtsi>
Tet2	ENSG00000168769	increased B cell number	MP:0005014	ENSMUSG00000040943	Tet2	MGI:2443298	hematopoietic system phenotype; immune system phenotype	Tet2<Gt(AN0709)Wtsi>/Tet2<Gt(AN0709)Wtsi>; Tet2<Gt(AN0709)Wtsi>/Tet2<+>	B6.129P2-Tet2<Gt(AN0709)Wtsi>; B6.129P2-Tet2<Gt(AN0709)Wtsi>
Tet2	ENSG00000168769	increased neutrophil cell number	MP:0000219	ENSMUSG00000040943	Tet2	MGI:2443298	hematopoietic system phenotype; immune system phenotype	Tet2<tm1.1Mjxu>/Tet2<tm1.1Mjxu>	involves: 129 * C57BL/6
Tet2	ENSG00000168769	abnormal spleen morphology	MP:0000689	ENSMUSG00000040943	Tet2	MGI:2443298	hematopoietic system phenotype; immune system phenotype	Tet2<Gt(AN0709)Wtsi>/Tet2<Gt(AN0709)Wtsi>; Tet2<Gt(AN0709)Wtsi>/Tet2<+>	B6.129P2-Tet2<Gt(AN0709)Wtsi>; B6.129P2-Tet2<Gt(AN0709)Wtsi>
Tet2	ENSG00000168769	increased bone marrow cell number	MP:0000321	ENSMUSG00000040943	Tet2	MGI:2443298	hematopoietic system phenotype	Tet2<tm1.2Rao>/Tet2<tm1.2Rao>; Tet2<tm1.1Mjxu>/Tet2<tm1.1Mjxu>	involves: C57BL/6NTac; involves: 129 * C57BL/6
Tet2	ENSG00000168769	increased monocyte cell number	MP:0000220	ENSMUSG00000040943	Tet2	MGI:2443298	hematopoietic system phenotype; immune system phenotype	Tet2<Gt(AN0709)Wtsi>/Tet2<Gt(AN0709)Wtsi>; Tet2<tm1.1Mjxu>/Tet2<+>; Tet2<tm1.1Mjxu>/Tet2<tm1.1Mjxu>; Tet2<Gt(AN0709)Wtsi>/Tet2<+>	B6.129P2-Tet2<Gt(AN0709)Wtsi>; involves: 129 * C57BL/6; involves: 129 * C57BL/6; B6.129P2-Tet2<Gt(AN0709)Wtsi>
Tet2	ENSG00000168769	abnormal monocyte differentiation	MP:0008112	ENSMUSG00000040943	Tet2	MGI:2443298	hematopoietic system phenotype; immune system phenotype; cellular phenotype	Tet2<Gt(AN0709)Wtsi>/Tet2<Gt(AN0709)Wtsi>; Tet2<Gt(AN0709)Wtsi>/Tet2<+>	B6.129P2-Tet2<Gt(AN0709)Wtsi>; B6.129P2-Tet2<Gt(AN0709)Wtsi>
Tet2	ENSG00000168769	increased erythroid progenitor cell number	MP:0003135	ENSMUSG00000040943	Tet2	MGI:2443298	hematopoietic system phenotype	Tet2<Gt(AN0709)Wtsi>/Tet2<Gt(AN0709)Wtsi>; Tet2<Gt(AN0709)Wtsi>/Tet2<+>	B6.129P2-Tet2<Gt(AN0709)Wtsi>; B6.129P2-Tet2<Gt(AN0709)Wtsi>
Tet2	ENSG00000168769	decreased pro-B cell number	MP:0008208	ENSMUSG00000040943	Tet2	MGI:2443298	hematopoietic system phenotype; immune system phenotype	Tet2<Gt(AN0709)Wtsi>/Tet2<Gt(AN0709)Wtsi>	B6.129P2-Tet2<Gt(AN0709)Wtsi>
Tet2	ENSG00000168769	premature death	MP:0002083	ENSMUSG00000040943	Tet2	MGI:2443298	mortality/aging	Tet2<Gt(AN0709)Wtsi>/Tet2<Gt(AN0709)Wtsi>; Tet2<tm1.1Mjxu>/Tet2<+>; Tet2<tm1.1Mjxu>/Tet2<tm1.1Mjxu>; Tet2<Gt(AN0709)Wtsi>/Tet2<+>	B6.129P2-Tet2<Gt(AN0709)Wtsi>; involves: 129 * C57BL/6; involves: 129 * C57BL/6; B6.129P2-Tet2<Gt(AN0709)Wtsi>
Tet2	ENSG00000168769	increased double-negative T cell number	MP:0005090	ENSMUSG00000040943	Tet2	MGI:2443298	hematopoietic system phenotype; immune system phenotype	Tet2<Gt(AN0709)Wtsi>/Tet2<Gt(AN0709)Wtsi>	B6.129P2-Tet2<Gt(AN0709)Wtsi>
Tet2	ENSG00000168769	decreased erythrocyte cell number	MP:0002875	ENSMUSG00000040943	Tet2	MGI:2443298	hematopoietic system phenotype	Tet2<Gt(AN0709)Wtsi>/Tet2<Gt(AN0709)Wtsi>; Tet2<Gt(AN0709)Wtsi>/Tet2<+>	B6.129P2-Tet2<Gt(AN0709)Wtsi>; B6.129P2-Tet2<Gt(AN0709)Wtsi>
Tet2	ENSG00000168769	neonatal lethality, incomplete penetrance	MP:0011088	ENSMUSG00000040943	Tet2	MGI:2443298	mortality/aging	Tet2<Gt(Ayu17-449)Imeg>/Tet2<Gt(Ayu17-449)Imeg>	involves: C57BL/6 * CBA
Tet2	ENSG00000168769	decreased pre-B cell number	MP:0008209	ENSMUSG00000040943	Tet2	MGI:2443298	hematopoietic system phenotype; immune system phenotype	Tet2<Gt(AN0709)Wtsi>/Tet2<Gt(AN0709)Wtsi>	B6.129P2-Tet2<Gt(AN0709)Wtsi>
Tet2	ENSG00000168769	enlarged liver	MP:0000599	ENSMUSG00000040943	Tet2	MGI:2443298	liver/biliary system phenotype; growth/size/body region phenotype	Tet2<Gt(AN0709)Wtsi>/Tet2<Gt(AN0709)Wtsi>; Tet2<tm1.1Mjxu>/Tet2<tm1.1Mjxu>; Tet2<Gt(AN0709)Wtsi>/Tet2<+>	B6.129P2-Tet2<Gt(AN0709)Wtsi>; involves: 129 * C57BL/6; B6.129P2-Tet2<Gt(AN0709)Wtsi>
Tet2	ENSG00000168769	abnormal definitive hematopoiesis	MP:0002123	ENSMUSG00000040943	Tet2	MGI:2443298	hematopoietic system phenotype	Tet2<tm1.2Rao>/Tet2<tm1.2Rao>	involves: C57BL/6NTac
Tet2	ENSG00000168769	enlarged spleen	MP:0000691	ENSMUSG00000040943	Tet2	MGI:2443298	hematopoietic system phenotype; immune system phenotype; growth/size/body region phenotype	Tet2<Gt(AN0709)Wtsi>/Tet2<Gt(AN0709)Wtsi>; Tet2<tm1.1Mjxu>/Tet2<+>; Tet2<tm1.1Mjxu>/Tet2<tm1.1Mjxu>; Tet2<Gt(AN0709)Wtsi>/Tet2<+>	B6.129P2-Tet2<Gt(AN0709)Wtsi>; involves: 129 * C57BL/6; involves: 129 * C57BL/6; B6.129P2-Tet2<Gt(AN0709)Wtsi>
Tet2	ENSG00000168769	increased erythrocyte cell number	MP:0003131	ENSMUSG00000040943	Tet2	MGI:2443298	hematopoietic system phenotype	Tet2<tm1.1Mjxu>/Tet2<tm1.1Mjxu>	involves: 129 * C57BL/6
Tet2	ENSG00000168769	abnormal proximal convoluted tubule morphology	MP:0004756	ENSMUSG00000040943	Tet2	MGI:2443298	renal/urinary system phenotype	Tet2<Gt(Ayu17-449)Imeg>/Tet2<Gt(Ayu17-449)Imeg>	involves: C57BL/6 * CBA
Tet2	ENSG00000168769	liver inflammation	MP:0001860	ENSMUSG00000040943	Tet2	MGI:2443298	liver/biliary system phenotype; immune system phenotype	Tet2<Gt(AN0709)Wtsi>/Tet2<Gt(AN0709)Wtsi>; Tet2<Gt(AN0709)Wtsi>/Tet2<+>	B6.129P2-Tet2<Gt(AN0709)Wtsi>; B6.129P2-Tet2<Gt(AN0709)Wtsi>
Tet2	ENSG00000168769	liver fibrosis	MP:0003333	ENSMUSG00000040943	Tet2	MGI:2443298	liver/biliary system phenotype	Tet2<Gt(AN0709)Wtsi>/Tet2<+>	B6.129P2-Tet2<Gt(AN0709)Wtsi>
Tet2	ENSG00000168769	increased hemoglobin content	MP:0005564	ENSMUSG00000040943	Tet2	MGI:2443298	hematopoietic system phenotype	Tet2<tm1.1Mjxu>/Tet2<tm1.1Mjxu>	involves: 129 * C57BL/6
Tet2	ENSG00000168769	abnormal common myeloid progenitor cell morphology	MP:0006410	ENSMUSG00000040943	Tet2	MGI:2443298	hematopoietic system phenotype	Tet2<Gt(AN0709)Wtsi>/Tet2<Gt(AN0709)Wtsi>; Tet2<tm1.1Mjxu>/Tet2<tm1.1Mjxu>	B6.129P2-Tet2<Gt(AN0709)Wtsi>; involves: 129 * C57BL/6
Tet2	ENSG00000168769	increased DN1 thymic pro-T cell number	MP:0010129	ENSMUSG00000040943	Tet2	MGI:2443298	hematopoietic system phenotype; immune system phenotype; endocrine/exocrine gland phenotype	Tet2<Gt(AN0709)Wtsi>/Tet2<Gt(AN0709)Wtsi>	B6.129P2-Tet2<Gt(AN0709)Wtsi>
Tet2	ENSG00000168769	postnatal lethality	MP:0002082	ENSMUSG00000040943	Tet2	MGI:2443298	mortality/aging	Tet2<Gt(Ayu17-449)Imeg>/Tet2<Gt(Ayu17-449)Imeg>	involves: C57BL/6 * CBA
Tet2	ENSG00000168769	thrombocytopenia	MP:0003179	ENSMUSG00000040943	Tet2	MGI:2443298	hematopoietic system phenotype	Tet2<Gt(AN0709)Wtsi>/Tet2<Gt(AN0709)Wtsi>; Tet2<Gt(AN0709)Wtsi>/Tet2<+>	B6.129P2-Tet2<Gt(AN0709)Wtsi>; B6.129P2-Tet2<Gt(AN0709)Wtsi>
Tet2	ENSG00000168769	increased splenocyte number	MP:0009338	ENSMUSG00000040943	Tet2	MGI:2443298	hematopoietic system phenotype; immune system phenotype	Tet2<tm1.2Rao>/Tet2<tm1.2Rao>	involves: C57BL/6NTac
Tet2	ENSG00000168769	increased chronic myelocytic leukemia incidence	MP:0005481	ENSMUSG00000040943	Tet2	MGI:2443298	neoplasm	Tet2<tm1.1Mjxu>/Tet2<+>; Tet2<tm1.1Mjxu>/Tet2<tm1.1Mjxu>	involves: 129 * C57BL/6; involves: 129 * C57BL/6
Trmt10a	ENSG00000145331	abnormal lens morphology	MP:0001303	ENSMUSG00000004127	Trmt10a	MGI:1920421	vision/eye phenotype	Trmt10a<tm1a(EUCOMM)Wtsi> hom early	C57BL/6N
Trmt10a	ENSG00000145331	cataract	MP:0001304	ENSMUSG00000004127	Trmt10a	MGI:1920421	vision/eye phenotype	Trmt10a<tm1a(EUCOMM)Wtsi> hom early	C57BL/6N
Trmt10a	ENSG00000145331	abnormal spatial reference memory	MP:0008414	ENSMUSG00000004127	Trmt10a	MGI:1920421	behavior/neurological phenotype	Trmt10a<em1Tomik>/Trmt10a<em1Tomik>	C57BL/6N-Trmt10a<em1Tomik>
Trmt10a	ENSG00000145331	decreased circulating creatinine level	MP:0005554	ENSMUSG00000004127	Trmt10a	MGI:1920421	homeostasis/metabolism phenotype	Trmt10a<tm1a(EUCOMM)Wtsi> hom early	C57BL/6N
Trmt10a	ENSG00000145331	decreased body weight	MP:0001262	ENSMUSG00000004127	Trmt10a	MGI:1920421	growth/size/body region phenotype	Trmt10a<em1Tomik>/Trmt10a<em1Tomik>; Trmt10a<tm1a(EUCOMM)Wtsi> hom early	C57BL/6N-Trmt10a<em1Tomik>; C57BL/6N
Trmt10a	ENSG00000145331	increased circulating triglyceride level	MP:0001552	ENSMUSG00000004127	Trmt10a	MGI:1920421	homeostasis/metabolism phenotype	Trmt10a<tm1a(EUCOMM)Wtsi> hom early	C57BL/6N
Trmt10a	ENSG00000145331	increased bone mineral density	MP:0000062	ENSMUSG00000004127	Trmt10a	MGI:1920421	skeleton phenotype	Trmt10a<tm1a(EUCOMM)Wtsi> hom early	C57BL/6N
Trmt10a	ENSG00000145331	impaired coordination	MP:0001405	ENSMUSG00000004127	Trmt10a	MGI:1920421	behavior/neurological phenotype	Trmt10a<em1Tomik>/Trmt10a<em1Tomik>	C57BL/6N-Trmt10a<em1Tomik>
Trmt10a	ENSG00000145331	increased bone mineral content	MP:0010123	ENSMUSG00000004127	Trmt10a	MGI:1920421	skeleton phenotype	Trmt10a<tm1a(EUCOMM)Wtsi> hom early	C57BL/6N
Trmt10a	ENSG00000145331	abnormal postsynaptic density morphology	MP:0020551	ENSMUSG00000004127	Trmt10a	MGI:1920421	nervous system phenotype	Trmt10a<em1Tomik>/Trmt10a<em1Tomik>	C57BL/6N-Trmt10a<em1Tomik>
Trmt10a	ENSG00000145331	abnormal behavior	MP:0004924	ENSMUSG00000004127	Trmt10a	MGI:1920421	behavior/neurological phenotype	Trmt10a<tm1a(EUCOMM)Wtsi> hom early	C57BL/6N
Trmt10a	ENSG00000145331	no abnormal phenotype detected	MP:0002169	ENSMUSG00000004127	Trmt10a	MGI:1920421	normal phenotype	Trmt10a<tm1a(EUCOMM)Wtsi> het early	C57BL/6N
Trmt10a	ENSG00000145331	decreased brain weight	MP:0002175	ENSMUSG00000004127	Trmt10a	MGI:1920421	nervous system phenotype	Trmt10a<em1Tomik>/Trmt10a<em1Tomik>	C57BL/6N-Trmt10a<em1Tomik>
Trmt10a	ENSG00000145331	increased circulating free fatty acids level	MP:0001554	ENSMUSG00000004127	Trmt10a	MGI:1920421	homeostasis/metabolism phenotype	Trmt10a<tm1a(EUCOMM)Wtsi> hom early	C57BL/6N
Trmt10a	ENSG00000145331	increased circulating glycerol level	MP:0003443	ENSMUSG00000004127	Trmt10a	MGI:1920421	homeostasis/metabolism phenotype	Trmt10a<tm1a(EUCOMM)Wtsi> hom early	C57BL/6N
Trmt10a	ENSG00000145331	increased circulating magnesium level	MP:0010092	ENSMUSG00000004127	Trmt10a	MGI:1920421	homeostasis/metabolism phenotype	Trmt10a<tm1a(EUCOMM)Wtsi> hom early; Trmt10a<tm1a(EUCOMM)Wtsi>/Trmt10a<tm1a(EUCOMM)Wtsi>	C57BL/6N; involves: C57BL/6N
Trmt10a	ENSG00000145331	impaired spatial learning	MP:0012307	ENSMUSG00000004127	Trmt10a	MGI:1920421	behavior/neurological phenotype	Trmt10a<em1Tomik>/Trmt10a<em1Tomik>	C57BL/6N-Trmt10a<em1Tomik>
Trmt10a	ENSG00000145331	impaired synaptic plasticity	MP:0001900	ENSMUSG00000004127	Trmt10a	MGI:1920421	nervous system phenotype	Trmt10a<em1Tomik>/Trmt10a<em1Tomik>	C57BL/6N-Trmt10a<em1Tomik>
Tspan5	ENSG00000168785	hyperactivity	MP:0001399	ENSMUSG00000028152	Tspan5	MGI:1928096	behavior/neurological phenotype	Tspan5<em1(IMPC)Kmpc> hom early	C57BL/6NTac
Ttll7	ENSG00000137941	increased locomotor activity	MP:0031391	ENSMUSG00000036745	Ttll7	MGI:1918142	behavior/neurological phenotype	Ttll7<tm1Seto>/Ttll7<tm1Seto>	B6;129-Ttll7<tm1Seto>/SetoRbrc
Ttll7	ENSG00000137941	behavioral despair	MP:0002573	ENSMUSG00000036745	Ttll7	MGI:1918142	behavior/neurological phenotype	Ttll7<tm1Seto>/Ttll7<tm1Seto>	B6;129-Ttll7<tm1Seto>/SetoRbrc
Ttll7	ENSG00000137941	impaired coordination	MP:0001405	ENSMUSG00000036745	Ttll7	MGI:1918142	behavior/neurological phenotype	Ttll7<tm1Seto>/Ttll7<tm1Seto>	B6;129-Ttll7<tm1Seto>/SetoRbrc
Ttll7	ENSG00000137941	abnormal nervous system physiology	MP:0003633	ENSMUSG00000036745	Ttll7	MGI:1918142	nervous system phenotype	Ttll7<tm1Seto>/Ttll7<tm1Seto>	B6;129-Ttll7<tm1Seto>/SetoRbrc
Ttll7	ENSG00000137941	increased body weight	MP:0001260	ENSMUSG00000036745	Ttll7	MGI:1918142	growth/size/body region phenotype	Ttll7<tm1Seto>/Ttll7<tm1Seto>	B6;129-Ttll7<tm1Seto>/SetoRbrc
Ube2d3	ENSG00000109332	decreased bone mineral density	MP:0000063	ENSMUSG00000078578	Ube2d3	MGI:1913355	skeleton phenotype	Ube2d3<tm1b(EUCOMM)Hmgu> het early	C57BL/6N
Ube2d3	ENSG00000109332	decreased bone mineral content	MP:0010124	ENSMUSG00000078578	Ube2d3	MGI:1913355	skeleton phenotype	Ube2d3<tm1b(EUCOMM)Hmgu> het early	C57BL/6N
Ube2d3	ENSG00000109332	delayed sexual maturation	MP:0001938	ENSMUSG00000091896	Ube2d2a	MGI:1930715	reproductive system phenotype	Ube2d2a<tm1Ssw>/Ube2d2a<tm1Ssw>	C.Cg-Ube2d2<tm1Ssw>
Ube2d3	ENSG00000109332	abnormal retina morphology	MP:0001325	ENSMUSG00000078578	Ube2d3	MGI:1913355	vision/eye phenotype	Ube2d3<tm1b(EUCOMM)Hmgu> het early	C57BL/6N
Ube2d3	ENSG00000109332	decreased locomotor activity	MP:0001402	ENSMUSG00000078578	Ube2d3	MGI:1913355	behavior/neurological phenotype	Ube2d3<tm1b(EUCOMM)Hmgu> het early	C57BL/6N
Ube2d3	ENSG00000109332	decreased lean body mass	MP:0003961	ENSMUSG00000078578	Ube2d3	MGI:1913355	growth/size/body region phenotype	Ube2d3<tm1b(EUCOMM)Hmgu> het early	C57BL/6N
Unc5c	ENSG00000182168	abnormal neuronal migration	MP:0006009	ENSMUSG00000059921	Unc5c	MGI:1095412	nervous system phenotype; cellular phenotype	Unc5c<rcm>/Unc5c<rcm>	B6C3Fe a/a-Unc5c<rcm>/J
Unc5c	ENSG00000182168	abnormal cerebellum vermis lobule morphology	MP:0009957	ENSMUSG00000059921	Unc5c	MGI:1095412	nervous system phenotype	Unc5c<rcm>/Unc5c<rcm>	C57BL/6J-Unc5c<rcm>
Unc5c	ENSG00000182168	increased fluid intake	MP:0011941	ENSMUSG00000059921	Unc5c	MGI:1095412	behavior/neurological phenotype	Unc5c<rcmTg(Tert)5Hwl>/Unc5c<rcmTg(Tert)5Hwl>	involves: FVB/N
Unc5c	ENSG00000182168	abnormal innervation pattern to muscle	MP:0001052	ENSMUSG00000059921	Unc5c	MGI:1095412	nervous system phenotype	Unc5c<rcmTg(Ucp)1.23Kz>/Unc5c<rcmTg(Ucp)1.23Kz>	involves: C57BL/6J * SJL/J
Unc5c	ENSG00000182168	hyperactivity	MP:0001399	ENSMUSG00000059921	Unc5c	MGI:1095412	behavior/neurological phenotype	Unc5c<rcmTg(Tert)5Hwl>/Unc5c<rcmTg(Tert)5Hwl>	involves: FVB/N
Unc5c	ENSG00000182168	abnormal cerebellar layer morphology	MP:0009956	ENSMUSG00000059921	Unc5c	MGI:1095412	nervous system phenotype	Unc5c<rcm>/Unc5c<rcm>	C57BL/6J-Unc5c<rcm>
Unc5c	ENSG00000182168	abnormal cerebellum external granule cell layer morphology	MP:0000872	ENSMUSG00000059921	Unc5c	MGI:1095412	nervous system phenotype	Unc5c<rcmTg(Ucp)1.23Kz>/Unc5c<rcmTg(Ucp)1.23Kz>; Unc5c<rcm>/Unc5c<rcm>	involves: C57BL/6J * SJL/J; B6C3Fe a/a-Unc5c<rcm>/J
Unc5c	ENSG00000182168	abnormal posture	MP:0001504	ENSMUSG00000059921	Unc5c	MGI:1095412	behavior/neurological phenotype	Unc5c<rcm>/Unc5c<rcm>	C57BL/6J-Unc5c<rcm>
Unc5c	ENSG00000182168	ataxia	MP:0001393	ENSMUSG00000059921	Unc5c	MGI:1095412	behavior/neurological phenotype	Unc5c<rcmTg(Tert)5Hwl>/Unc5c<rcmTg(Tert)5Hwl>; Unc5c<rcmTg(Ucp)1.23Kz>/Unc5c<rcmTg(Ucp)1.23Kz>; Unc5c<rcm>/Unc5c<rcm>; Unc5c<rcm>/Unc5c<rcm>	involves: FVB/N; involves: C57BL/6J * SJL/J; B6C3Fe a/a-Unc5c<rcm>/J; C57BL/6J-Unc5c<rcm>
Unc5c	ENSG00000182168	abnormal pyramidal decussation morphology	MP:0009681	ENSMUSG00000059921	Unc5c	MGI:1095412	nervous system phenotype	Unc5c<rcmTg(Ucp)1.23Kz>/Unc5c<rcmTg(Ucp)1.23Kz>	involves: C57BL/6J * SJL/J
Unc5c	ENSG00000182168	decreased locomotor activity	MP:0001402	ENSMUSG00000059921	Unc5c	MGI:1095412	behavior/neurological phenotype	Unc5c<em2(IMPC)Rbrc> het early	C57BL/6NJcl
Unc5c	ENSG00000182168	small cerebellum	MP:0000852	ENSMUSG00000059921	Unc5c	MGI:1095412	nervous system phenotype	Unc5c<rcmTg(Tert)5Hwl>/Unc5c<rcmTg(Tert)5Hwl>; Unc5c<rcmTg(Ucp)1.23Kz>/Unc5c<rcmTg(Ucp)1.23Kz>; Unc5c<rcm>/Unc5c<rcm>; Unc5c<rcm>/Unc5c<rcm>	involves: FVB/N; involves: C57BL/6J * SJL/J; B6C3Fe a/a-Unc5c<rcm>/J; C57BL/6J-Unc5c<rcm>
Unc5c	ENSG00000182168	decreased body size	MP:0001265	ENSMUSG00000059921	Unc5c	MGI:1095412	growth/size/body region phenotype	Unc5c<rcmTg(Tert)5Hwl>/Unc5c<rcmTg(Tert)5Hwl>	involves: FVB/N
Unc5c	ENSG00000182168	reduced cerebellar foliation	MP:0009719	ENSMUSG00000059921	Unc5c	MGI:1095412	nervous system phenotype	Unc5c<rcmTg(Ucp)1.23Kz>/Unc5c<rcmTg(Ucp)1.23Kz>; Unc5c<rcm>/Unc5c<rcm>	involves: C57BL/6J * SJL/J; B6C3Fe a/a-Unc5c<rcm>/J
Unc5c	ENSG00000182168	ectopic Purkinje cell	MP:0000885	ENSMUSG00000059921	Unc5c	MGI:1095412	nervous system phenotype	Unc5c<rcmTg(Ucp)1.23Kz>/Unc5c<rcmTg(Ucp)1.23Kz>; Unc5c<rcm>/Unc5c<rcm>; Unc5c<rcm>/Unc5c<rcm>	involves: C57BL/6J * SJL/J; B6C3Fe a/a-Unc5c<rcm>/J; C57BL/6J-Unc5c<rcm>
Unc5c	ENSG00000182168	postnatal growth retardation	MP:0001732	ENSMUSG00000059921	Unc5c	MGI:1095412	growth/size/body region phenotype	Unc5c<rcm>/Unc5c<rcm>; Unc5c<rcm>/Unc5c<rcm>	B6C3Fe a/a-Unc5c<rcm>/J; C57BL/6J-Unc5c<rcm>
Unc5c	ENSG00000182168	ectopic cerebellar granule cells	MP:0002762	ENSMUSG00000059921	Unc5c	MGI:1095412	nervous system phenotype	Unc5c<rcmTg(Ucp)1.23Kz>/Unc5c<rcmTg(Ucp)1.23Kz>; Unc5c<rcm>/Unc5c<rcm>; Unc5c<rcm>/Unc5c<rcm>	involves: C57BL/6J * SJL/J; B6C3Fe a/a-Unc5c<rcm>/J; C57BL/6J-Unc5c<rcm>
Unc5c	ENSG00000182168	abnormal cerebellar Purkinje cell layer	MP:0000875	ENSMUSG00000059921	Unc5c	MGI:1095412	nervous system phenotype	Unc5c<rcmTg(Ucp)1.23Kz>/Unc5c<rcmTg(Ucp)1.23Kz>; Unc5c<rcm>/Unc5c<rcm>; Unc5c<rcm>/Unc5c<rcm>	involves: C57BL/6J * SJL/J; B6C3Fe a/a-Unc5c<rcm>/J; C57BL/6J-Unc5c<rcm>
Unc5c	ENSG00000182168	abnormal cerebellar molecular layer	MP:0000889	ENSMUSG00000059921	Unc5c	MGI:1095412	nervous system phenotype	Unc5c<rcm>/Unc5c<rcm>	B6C3Fe a/a-Unc5c<rcm>/J
Unc5c	ENSG00000182168	abnormal cerebellar lobule formation	MP:0006097	ENSMUSG00000059921	Unc5c	MGI:1095412	nervous system phenotype	Unc5c<rcmTg(Ucp)1.23Kz>/Unc5c<rcmTg(Ucp)1.23Kz>; Unc5c<rcm>/Unc5c<rcm>	involves: C57BL/6J * SJL/J; B6C3Fe a/a-Unc5c<rcm>/J
Unc5c	ENSG00000182168	abnormal gait	MP:0001406	ENSMUSG00000059921	Unc5c	MGI:1095412	behavior/neurological phenotype	Unc5c<rcmTg(Tert)5Hwl>/Unc5c<rcmTg(Tert)5Hwl>; Unc5c<rcm>/Unc5c<rcm>; Unc5c<rcm>/Unc5c<rcm>	involves: FVB/N; B6C3Fe a/a-Unc5c<rcm>/J; C57BL/6J-Unc5c<rcm>
Unc5c	ENSG00000182168	abnormal fat pad morphology	MP:0005334	ENSMUSG00000059921	Unc5c	MGI:1095412	adipose tissue phenotype	Unc5c<rcmTg(Tert)5Hwl>/Unc5c<rcmTg(Tert)5Hwl>	involves: FVB/N
Unc5c	ENSG00000182168	abnormal cerebellum development	MP:0000854	ENSMUSG00000059921	Unc5c	MGI:1095412	nervous system phenotype	Unc5c<rcmTg(Tert)5Hwl>/Unc5c<rcmTg(Tert)5Hwl>; Unc5c<rcmTg(Ucp)1.23Kz>/Unc5c<rcmTg(Ucp)1.23Kz>; Unc5c<rcm>/Unc5c<rcm>	involves: FVB/N; involves: C57BL/6J * SJL/J; B6C3Fe a/a-Unc5c<rcm>/J
Unc5c	ENSG00000182168	increased locomotor activity	MP:0031391	ENSMUSG00000059921	Unc5c	MGI:1095412	behavior/neurological phenotype	Unc5c<rcmTg(Tert)5Hwl>/Unc5c<rcmTg(Tert)5Hwl>	involves: FVB/N
Unc5c	ENSG00000182168	preweaning lethality, incomplete penetrance	MP:0011110	ENSMUSG00000059921	Unc5c	MGI:1095412	mortality/aging	Unc5c<rcm>/Unc5c<rcm>	C57BL/6J-Unc5c<rcm>
Unc5c	ENSG00000182168	abnormal inferior colliculus morphology	MP:0000776	ENSMUSG00000059921	Unc5c	MGI:1095412	nervous system phenotype	Unc5c<rcmTg(Ucp)1.23Kz>/Unc5c<rcmTg(Ucp)1.23Kz>; Unc5c<rcm>/Unc5c<rcm>	involves: C57BL/6J * SJL/J; B6C3Fe a/a-Unc5c<rcm>/J
Unc5c	ENSG00000182168	abnormal cerebellum morphology	MP:0000849	ENSMUSG00000059921	Unc5c	MGI:1095412	nervous system phenotype	Unc5c<rcm>/Unc5c<rcm>	C57BL/6J-Unc5c<rcm>
Unc5c	ENSG00000182168	abnormal corticospinal tract morphology	MP:0002878	ENSMUSG00000059921	Unc5c	MGI:1095412	nervous system phenotype	Unc5c<rcmTg(Ucp)1.23Kz>/Unc5c<rcmTg(Ucp)1.23Kz>	involves: C57BL/6J * SJL/J
Unc5c	ENSG00000182168	abnormal spinal cord dorsal column morphology	MP:0009677	ENSMUSG00000059921	Unc5c	MGI:1095412	nervous system phenotype	Unc5c<rcmTg(Ucp)1.23Kz>/Unc5c<rcmTg(Ucp)1.23Kz>	involves: C57BL/6J * SJL/J
Unc5c	ENSG00000182168	abnormal trochlear nerve morphology	MP:0001063	ENSMUSG00000059921	Unc5c	MGI:1095412	nervous system phenotype	Unc5c<rcmTg(Ucp)1.23Kz>/Unc5c<rcmTg(Ucp)1.23Kz>; Unc5c<rcmTg(Ucp)1.23Kz>/Unc5c<rcmTg(Ucp)1.23Kz>	involves: C57BL/6J * SJL/J; B6.Cg-Unc5c<rcmTg(Ucp)1.23Kz>
Unc5c	ENSG00000182168	abnormal phrenic nerve morphology	MP:0001078	ENSMUSG00000059921	Unc5c	MGI:1095412	nervous system phenotype	Unc5c<rcmTg(Ucp)1.23Kz>/Unc5c<rcmTg(Ucp)1.23Kz>	B6.Cg-Unc5c<rcmTg(Ucp)1.23Kz>
Unc5c	ENSG00000182168	increased food intake	MP:0011939	ENSMUSG00000059921	Unc5c	MGI:1095412	behavior/neurological phenotype	Unc5c<rcmTg(Tert)5Hwl>/Unc5c<rcmTg(Tert)5Hwl>	involves: FVB/N
Unc5c	ENSG00000182168	abnormal epididymal fat pad morphology	MP:0006319	ENSMUSG00000059921	Unc5c	MGI:1095412	adipose tissue phenotype	Unc5c<rcmTg(Tert)5Hwl>/Unc5c<rcmTg(Tert)5Hwl>	involves: FVB/N
Unc5c	ENSG00000182168	male infertility	MP:0001925	ENSMUSG00000059921	Unc5c	MGI:1095412	reproductive system phenotype	Unc5c<rcm>/Unc5c<rcm>	C57BL/6J-Unc5c<rcm>
Unc5c	ENSG00000182168	abnormal phrenic nerve innervation pattern to diaphragm	MP:0012055	ENSMUSG00000059921	Unc5c	MGI:1095412	nervous system phenotype	Unc5c<rcmTg(Ucp)1.23Kz>/Unc5c<rcmTg(Ucp)1.23Kz>	B6.Cg-Unc5c<rcmTg(Ucp)1.23Kz>
Unc5c	ENSG00000182168	abnormal cerebellar granule layer morphology	MP:0000886	ENSMUSG00000059921	Unc5c	MGI:1095412	nervous system phenotype	Unc5c<rcm>/Unc5c<rcm>; Unc5c<rcm>/Unc5c<rcm>	B6C3Fe a/a-Unc5c<rcm>/J; C57BL/6J-Unc5c<rcm>
Unc5c	ENSG00000182168	abnormal corpora quadrigemina morphology	MP:0000899	ENSMUSG00000059921	Unc5c	MGI:1095412	nervous system phenotype	Unc5c<rcmTg(Tert)5Hwl>/Unc5c<rcmTg(Tert)5Hwl>	involves: FVB/N
Unc5c	ENSG00000182168	decreased body weight	MP:0001262	ENSMUSG00000059921	Unc5c	MGI:1095412	growth/size/body region phenotype	Unc5c<rcmTg(Tert)5Hwl>/Unc5c<rcmTg(Tert)5Hwl>	involves: FVB/N
Unc5c	ENSG00000182168	tremors	MP:0000745	ENSMUSG00000059921	Unc5c	MGI:1095412	behavior/neurological phenotype	Unc5c<rcm>/Unc5c<rcm>	C57BL/6J-Unc5c<rcm>
Unc5c	ENSG00000182168	head bobbing	MP:0001410	ENSMUSG00000059921	Unc5c	MGI:1095412	behavior/neurological phenotype	Unc5c<rcm>/Unc5c<rcm>	C57BL/6J-Unc5c<rcm>
Unc5c	ENSG00000182168	preweaning lethality, complete penetrance	MP:0011100	ENSMUSG00000059921	Unc5c	MGI:1095412	mortality/aging	Unc5c<rcmTg(Ucp)1.23Kz>/Unc5c<rcmTg(Ucp)1.23Kz>	B6.Cg-Unc5c<rcmTg(Ucp)1.23Kz>
Unc5c	ENSG00000182168	abnormal Purkinje cell morphology	MP:0000877	ENSMUSG00000059921	Unc5c	MGI:1095412	nervous system phenotype	Unc5c<rcm>/Unc5c<rcm>	B6C3Fe a/a-Unc5c<rcm>/J
Unc5c	ENSG00000182168	abnormal cerebellum anterior lobe morphology	MP:0009960	ENSMUSG00000059921	Unc5c	MGI:1095412	nervous system phenotype	Unc5c<rcm>/Unc5c<rcm>	C57BL/6J-Unc5c<rcm>
Unc5c	ENSG00000182168	increased inferior colliculus size	MP:0000777	ENSMUSG00000059921	Unc5c	MGI:1095412	nervous system phenotype	Unc5c<rcm>/Unc5c<rcm>	C57BL/6J-Unc5c<rcm>
Znhit6	ENSG00000117174	decreased prepulse inhibition	MP:0009142	ENSMUSG00000074182	Znhit6	MGI:1916996	nervous system phenotype	Znhit6<em1(IMPC)Mbp> het early	C57BL/6NCrl
Znhit6	ENSG00000117174	enlarged lymph nodes	MP:0000702	ENSMUSG00000074182	Znhit6	MGI:1916996	immune system phenotype	Znhit6<em1(IMPC)Mbp> het early	C57BL/6NCrl
Znhit6	ENSG00000117174	abnormal lymph node morphology	MP:0002339	ENSMUSG00000074182	Znhit6	MGI:1916996	immune system phenotype	Znhit6<em1(IMPC)Mbp> het early	C57BL/6NCrl
