# Supplementary material for: LocusPackRat: an R package to support prioritizing candidate genes from large GWAS intervals with standardized evidence aggregation
Source: G3 (Bethesda). 2026 Mar 28;16(6):jkag081. doi: 10.1093/g3journal/jkag081 (PMC13232493; doi:10.1093/g3journal/jkag081)
Supplement: jkag081_Supplementary_Data [file jkag081_supplementary_data.zip › ot_tractability.csv]

gene_symbol	human_ensembl_id	label	modality	value
Adgrl2	ENSG00000117114	Approved Drug	SM	FALSE
Adgrl2	ENSG00000117114	Advanced Clinical	SM	FALSE
Adgrl2	ENSG00000117114	Phase 1 Clinical	SM	FALSE
Adgrl2	ENSG00000117114	Structure with Ligand	SM	FALSE
Adgrl2	ENSG00000117114	High-Quality Ligand	SM	FALSE
Adgrl2	ENSG00000117114	High-Quality Pocket	SM	FALSE
Adgrl2	ENSG00000117114	Med-Quality Pocket	SM	FALSE
Adgrl2	ENSG00000117114	Druggable Family	SM	FALSE
Adgrl2	ENSG00000117114	Approved Drug	AB	FALSE
Adgrl2	ENSG00000117114	Advanced Clinical	AB	FALSE
Adgrl2	ENSG00000117114	Phase 1 Clinical	AB	FALSE
Adgrl2	ENSG00000117114	UniProt loc high conf	AB	FALSE
Adgrl2	ENSG00000117114	GO CC high conf	AB	FALSE
Adgrl2	ENSG00000117114	UniProt loc med conf	AB	TRUE
Adgrl2	ENSG00000117114	UniProt SigP or TMHMM	AB	TRUE
Adgrl2	ENSG00000117114	GO CC med conf	AB	TRUE
Adgrl2	ENSG00000117114	Human Protein Atlas loc	AB	TRUE
Adgrl2	ENSG00000117114	Approved Drug	PR	FALSE
Adgrl2	ENSG00000117114	Advanced Clinical	PR	FALSE
Adgrl2	ENSG00000117114	Phase 1 Clinical	PR	FALSE
Adgrl2	ENSG00000117114	Literature	PR	FALSE
Adgrl2	ENSG00000117114	UniProt Ubiquitination	PR	FALSE
Adgrl2	ENSG00000117114	Database Ubiquitination	PR	FALSE
Adgrl2	ENSG00000117114	Half-life Data	PR	TRUE
Adgrl2	ENSG00000117114	Small Molecule Binder	PR	FALSE
Adgrl2	ENSG00000117114	Approved Drug	OC	FALSE
Adgrl2	ENSG00000117114	Advanced Clinical	OC	FALSE
Adgrl2	ENSG00000117114	Phase 1 Clinical	OC	FALSE
Adh1	ENSG00000187758	Approved Drug	SM	TRUE
Adh1	ENSG00000187758	Advanced Clinical	SM	FALSE
Adh1	ENSG00000187758	Phase 1 Clinical	SM	FALSE
Adh1	ENSG00000187758	Structure with Ligand	SM	TRUE
Adh1	ENSG00000187758	High-Quality Ligand	SM	FALSE
Adh1	ENSG00000187758	High-Quality Pocket	SM	FALSE
Adh1	ENSG00000187758	Med-Quality Pocket	SM	TRUE
Adh1	ENSG00000187758	Druggable Family	SM	TRUE
Adh1	ENSG00000187758	Approved Drug	AB	FALSE
Adh1	ENSG00000187758	Advanced Clinical	AB	FALSE
Adh1	ENSG00000187758	Phase 1 Clinical	AB	FALSE
Adh1	ENSG00000187758	UniProt loc high conf	AB	FALSE
Adh1	ENSG00000187758	GO CC high conf	AB	TRUE
Adh1	ENSG00000187758	UniProt loc med conf	AB	FALSE
Adh1	ENSG00000187758	UniProt SigP or TMHMM	AB	FALSE
Adh1	ENSG00000187758	GO CC med conf	AB	FALSE
Adh1	ENSG00000187758	Human Protein Atlas loc	AB	FALSE
Adh1	ENSG00000187758	Approved Drug	PR	FALSE
Adh1	ENSG00000187758	Advanced Clinical	PR	FALSE
Adh1	ENSG00000187758	Phase 1 Clinical	PR	FALSE
Adh1	ENSG00000187758	Literature	PR	FALSE
Adh1	ENSG00000187758	UniProt Ubiquitination	PR	FALSE
Adh1	ENSG00000187758	Database Ubiquitination	PR	FALSE
Adh1	ENSG00000187758	Half-life Data	PR	FALSE
Adh1	ENSG00000187758	Small Molecule Binder	PR	TRUE
Adh1	ENSG00000187758	Approved Drug	OC	FALSE
Adh1	ENSG00000187758	Advanced Clinical	OC	FALSE
Adh1	ENSG00000187758	Phase 1 Clinical	OC	FALSE
Adh1	ENSG00000196616	Approved Drug	SM	TRUE
Adh1	ENSG00000196616	Advanced Clinical	SM	FALSE
Adh1	ENSG00000196616	Phase 1 Clinical	SM	FALSE
Adh1	ENSG00000196616	Structure with Ligand	SM	TRUE
Adh1	ENSG00000196616	High-Quality Ligand	SM	FALSE
Adh1	ENSG00000196616	High-Quality Pocket	SM	TRUE
Adh1	ENSG00000196616	Med-Quality Pocket	SM	FALSE
Adh1	ENSG00000196616	Druggable Family	SM	TRUE
Adh1	ENSG00000196616	Approved Drug	AB	FALSE
Adh1	ENSG00000196616	Advanced Clinical	AB	FALSE
Adh1	ENSG00000196616	Phase 1 Clinical	AB	FALSE
Adh1	ENSG00000196616	UniProt loc high conf	AB	FALSE
Adh1	ENSG00000196616	GO CC high conf	AB	TRUE
Adh1	ENSG00000196616	UniProt loc med conf	AB	FALSE
Adh1	ENSG00000196616	UniProt SigP or TMHMM	AB	FALSE
Adh1	ENSG00000196616	GO CC med conf	AB	FALSE
Adh1	ENSG00000196616	Human Protein Atlas loc	AB	FALSE
Adh1	ENSG00000196616	Approved Drug	PR	FALSE
Adh1	ENSG00000196616	Advanced Clinical	PR	FALSE
Adh1	ENSG00000196616	Phase 1 Clinical	PR	FALSE
Adh1	ENSG00000196616	Literature	PR	FALSE
Adh1	ENSG00000196616	UniProt Ubiquitination	PR	FALSE
Adh1	ENSG00000196616	Database Ubiquitination	PR	FALSE
Adh1	ENSG00000196616	Half-life Data	PR	FALSE
Adh1	ENSG00000196616	Small Molecule Binder	PR	TRUE
Adh1	ENSG00000196616	Approved Drug	OC	FALSE
Adh1	ENSG00000196616	Advanced Clinical	OC	FALSE
Adh1	ENSG00000196616	Phase 1 Clinical	OC	FALSE
Adh1	ENSG00000248144	Approved Drug	SM	TRUE
Adh1	ENSG00000248144	Advanced Clinical	SM	FALSE
Adh1	ENSG00000248144	Phase 1 Clinical	SM	FALSE
Adh1	ENSG00000248144	Structure with Ligand	SM	TRUE
Adh1	ENSG00000248144	High-Quality Ligand	SM	FALSE
Adh1	ENSG00000248144	High-Quality Pocket	SM	TRUE
Adh1	ENSG00000248144	Med-Quality Pocket	SM	FALSE
Adh1	ENSG00000248144	Druggable Family	SM	TRUE
Adh1	ENSG00000248144	Approved Drug	AB	FALSE
Adh1	ENSG00000248144	Advanced Clinical	AB	FALSE
Adh1	ENSG00000248144	Phase 1 Clinical	AB	FALSE
Adh1	ENSG00000248144	UniProt loc high conf	AB	FALSE
Adh1	ENSG00000248144	GO CC high conf	AB	TRUE
Adh1	ENSG00000248144	UniProt loc med conf	AB	FALSE
Adh1	ENSG00000248144	UniProt SigP or TMHMM	AB	FALSE
Adh1	ENSG00000248144	GO CC med conf	AB	FALSE
Adh1	ENSG00000248144	Human Protein Atlas loc	AB	FALSE
Adh1	ENSG00000248144	Approved Drug	PR	FALSE
Adh1	ENSG00000248144	Advanced Clinical	PR	FALSE
Adh1	ENSG00000248144	Phase 1 Clinical	PR	FALSE
Adh1	ENSG00000248144	Literature	PR	FALSE
Adh1	ENSG00000248144	UniProt Ubiquitination	PR	FALSE
Adh1	ENSG00000248144	Database Ubiquitination	PR	FALSE
Adh1	ENSG00000248144	Half-life Data	PR	FALSE
Adh1	ENSG00000248144	Small Molecule Binder	PR	TRUE
Adh1	ENSG00000248144	Approved Drug	OC	FALSE
Adh1	ENSG00000248144	Advanced Clinical	OC	FALSE
Adh1	ENSG00000248144	Phase 1 Clinical	OC	FALSE
Adh4	ENSG00000198099	Approved Drug	SM	TRUE
Adh4	ENSG00000198099	Advanced Clinical	SM	FALSE
Adh4	ENSG00000198099	Phase 1 Clinical	SM	FALSE
Adh4	ENSG00000198099	Structure with Ligand	SM	TRUE
Adh4	ENSG00000198099	High-Quality Ligand	SM	FALSE
Adh4	ENSG00000198099	High-Quality Pocket	SM	TRUE
Adh4	ENSG00000198099	Med-Quality Pocket	SM	FALSE
Adh4	ENSG00000198099	Druggable Family	SM	TRUE
Adh4	ENSG00000198099	Approved Drug	AB	FALSE
Adh4	ENSG00000198099	Advanced Clinical	AB	FALSE
Adh4	ENSG00000198099	Phase 1 Clinical	AB	FALSE
Adh4	ENSG00000198099	UniProt loc high conf	AB	FALSE
Adh4	ENSG00000198099	GO CC high conf	AB	FALSE
Adh4	ENSG00000198099	UniProt loc med conf	AB	FALSE
Adh4	ENSG00000198099	UniProt SigP or TMHMM	AB	FALSE
Adh4	ENSG00000198099	GO CC med conf	AB	FALSE
Adh4	ENSG00000198099	Human Protein Atlas loc	AB	FALSE
Adh4	ENSG00000198099	Approved Drug	PR	FALSE
Adh4	ENSG00000198099	Advanced Clinical	PR	FALSE
Adh4	ENSG00000198099	Phase 1 Clinical	PR	FALSE
Adh4	ENSG00000198099	Literature	PR	FALSE
Adh4	ENSG00000198099	UniProt Ubiquitination	PR	FALSE
Adh4	ENSG00000198099	Database Ubiquitination	PR	FALSE
Adh4	ENSG00000198099	Half-life Data	PR	FALSE
Adh4	ENSG00000198099	Small Molecule Binder	PR	TRUE
Adh4	ENSG00000198099	Approved Drug	OC	FALSE
Adh4	ENSG00000198099	Advanced Clinical	OC	FALSE
Adh4	ENSG00000198099	Phase 1 Clinical	OC	FALSE
Adh5	ENSG00000197894	Approved Drug	SM	TRUE
Adh5	ENSG00000197894	Advanced Clinical	SM	FALSE
Adh5	ENSG00000197894	Phase 1 Clinical	SM	FALSE
Adh5	ENSG00000197894	Structure with Ligand	SM	TRUE
Adh5	ENSG00000197894	High-Quality Ligand	SM	TRUE
Adh5	ENSG00000197894	High-Quality Pocket	SM	TRUE
Adh5	ENSG00000197894	Med-Quality Pocket	SM	FALSE
Adh5	ENSG00000197894	Druggable Family	SM	TRUE
Adh5	ENSG00000197894	Approved Drug	AB	FALSE
Adh5	ENSG00000197894	Advanced Clinical	AB	FALSE
Adh5	ENSG00000197894	Phase 1 Clinical	AB	FALSE
Adh5	ENSG00000197894	UniProt loc high conf	AB	FALSE
Adh5	ENSG00000197894	GO CC high conf	AB	FALSE
Adh5	ENSG00000197894	UniProt loc med conf	AB	FALSE
Adh5	ENSG00000197894	UniProt SigP or TMHMM	AB	FALSE
Adh5	ENSG00000197894	GO CC med conf	AB	FALSE
Adh5	ENSG00000197894	Human Protein Atlas loc	AB	FALSE
Adh5	ENSG00000197894	Approved Drug	PR	FALSE
Adh5	ENSG00000197894	Advanced Clinical	PR	FALSE
Adh5	ENSG00000197894	Phase 1 Clinical	PR	FALSE
Adh5	ENSG00000197894	Literature	PR	FALSE
Adh5	ENSG00000197894	UniProt Ubiquitination	PR	FALSE
Adh5	ENSG00000197894	Database Ubiquitination	PR	TRUE
Adh5	ENSG00000197894	Half-life Data	PR	TRUE
Adh5	ENSG00000197894	Small Molecule Binder	PR	TRUE
Adh5	ENSG00000197894	Approved Drug	OC	FALSE
Adh5	ENSG00000197894	Advanced Clinical	OC	FALSE
Adh5	ENSG00000197894	Phase 1 Clinical	OC	FALSE
Adh6b	ENSG00000172955	Approved Drug	SM	TRUE
Adh6b	ENSG00000172955	Advanced Clinical	SM	FALSE
Adh6b	ENSG00000172955	Phase 1 Clinical	SM	FALSE
Adh6b	ENSG00000172955	Structure with Ligand	SM	FALSE
Adh6b	ENSG00000172955	High-Quality Ligand	SM	FALSE
Adh6b	ENSG00000172955	High-Quality Pocket	SM	FALSE
Adh6b	ENSG00000172955	Med-Quality Pocket	SM	FALSE
Adh6b	ENSG00000172955	Druggable Family	SM	TRUE
Adh6b	ENSG00000172955	Approved Drug	AB	FALSE
Adh6b	ENSG00000172955	Advanced Clinical	AB	FALSE
Adh6b	ENSG00000172955	Phase 1 Clinical	AB	FALSE
Adh6b	ENSG00000172955	UniProt loc high conf	AB	FALSE
Adh6b	ENSG00000172955	GO CC high conf	AB	FALSE
Adh6b	ENSG00000172955	UniProt loc med conf	AB	FALSE
Adh6b	ENSG00000172955	UniProt SigP or TMHMM	AB	FALSE
Adh6b	ENSG00000172955	GO CC med conf	AB	FALSE
Adh6b	ENSG00000172955	Human Protein Atlas loc	AB	FALSE
Adh6b	ENSG00000172955	Approved Drug	PR	FALSE
Adh6b	ENSG00000172955	Advanced Clinical	PR	FALSE
Adh6b	ENSG00000172955	Phase 1 Clinical	PR	FALSE
Adh6b	ENSG00000172955	Literature	PR	FALSE
Adh6b	ENSG00000172955	UniProt Ubiquitination	PR	FALSE
Adh6b	ENSG00000172955	Database Ubiquitination	PR	FALSE
Adh6b	ENSG00000172955	Half-life Data	PR	FALSE
Adh6b	ENSG00000172955	Small Molecule Binder	PR	FALSE
Adh6b	ENSG00000172955	Approved Drug	OC	FALSE
Adh6b	ENSG00000172955	Advanced Clinical	OC	FALSE
Adh6b	ENSG00000172955	Phase 1 Clinical	OC	FALSE
Adh7	ENSG00000196344	Approved Drug	SM	TRUE
Adh7	ENSG00000196344	Advanced Clinical	SM	FALSE
Adh7	ENSG00000196344	Phase 1 Clinical	SM	FALSE
Adh7	ENSG00000196344	Structure with Ligand	SM	TRUE
Adh7	ENSG00000196344	High-Quality Ligand	SM	FALSE
Adh7	ENSG00000196344	High-Quality Pocket	SM	TRUE
Adh7	ENSG00000196344	Med-Quality Pocket	SM	FALSE
Adh7	ENSG00000196344	Druggable Family	SM	TRUE
Adh7	ENSG00000196344	Approved Drug	AB	FALSE
Adh7	ENSG00000196344	Advanced Clinical	AB	FALSE
Adh7	ENSG00000196344	Phase 1 Clinical	AB	FALSE
Adh7	ENSG00000196344	UniProt loc high conf	AB	FALSE
Adh7	ENSG00000196344	GO CC high conf	AB	TRUE
Adh7	ENSG00000196344	UniProt loc med conf	AB	FALSE
Adh7	ENSG00000196344	UniProt SigP or TMHMM	AB	FALSE
Adh7	ENSG00000196344	GO CC med conf	AB	FALSE
Adh7	ENSG00000196344	Human Protein Atlas loc	AB	FALSE
Adh7	ENSG00000196344	Approved Drug	PR	FALSE
Adh7	ENSG00000196344	Advanced Clinical	PR	FALSE
Adh7	ENSG00000196344	Phase 1 Clinical	PR	FALSE
Adh7	ENSG00000196344	Literature	PR	FALSE
Adh7	ENSG00000196344	UniProt Ubiquitination	PR	FALSE
Adh7	ENSG00000196344	Database Ubiquitination	PR	FALSE
Adh7	ENSG00000196344	Half-life Data	PR	FALSE
Adh7	ENSG00000196344	Small Molecule Binder	PR	TRUE
Adh7	ENSG00000196344	Approved Drug	OC	FALSE
Adh7	ENSG00000196344	Advanced Clinical	OC	FALSE
Adh7	ENSG00000196344	Phase 1 Clinical	OC	FALSE
Aimp1	ENSG00000164022	Approved Drug	SM	FALSE
Aimp1	ENSG00000164022	Advanced Clinical	SM	FALSE
Aimp1	ENSG00000164022	Phase 1 Clinical	SM	FALSE
Aimp1	ENSG00000164022	Structure with Ligand	SM	FALSE
Aimp1	ENSG00000164022	High-Quality Ligand	SM	FALSE
Aimp1	ENSG00000164022	High-Quality Pocket	SM	FALSE
Aimp1	ENSG00000164022	Med-Quality Pocket	SM	FALSE
Aimp1	ENSG00000164022	Druggable Family	SM	FALSE
Aimp1	ENSG00000164022	Approved Drug	AB	FALSE
Aimp1	ENSG00000164022	Advanced Clinical	AB	FALSE
Aimp1	ENSG00000164022	Phase 1 Clinical	AB	FALSE
Aimp1	ENSG00000164022	UniProt loc high conf	AB	TRUE
Aimp1	ENSG00000164022	GO CC high conf	AB	FALSE
Aimp1	ENSG00000164022	UniProt loc med conf	AB	FALSE
Aimp1	ENSG00000164022	UniProt SigP or TMHMM	AB	FALSE
Aimp1	ENSG00000164022	GO CC med conf	AB	TRUE
Aimp1	ENSG00000164022	Human Protein Atlas loc	AB	FALSE
Aimp1	ENSG00000164022	Approved Drug	PR	FALSE
Aimp1	ENSG00000164022	Advanced Clinical	PR	FALSE
Aimp1	ENSG00000164022	Phase 1 Clinical	PR	FALSE
Aimp1	ENSG00000164022	Literature	PR	FALSE
Aimp1	ENSG00000164022	UniProt Ubiquitination	PR	TRUE
Aimp1	ENSG00000164022	Database Ubiquitination	PR	TRUE
Aimp1	ENSG00000164022	Half-life Data	PR	TRUE
Aimp1	ENSG00000164022	Small Molecule Binder	PR	FALSE
Aimp1	ENSG00000164022	Approved Drug	OC	FALSE
Aimp1	ENSG00000164022	Advanced Clinical	OC	FALSE
Aimp1	ENSG00000164022	Phase 1 Clinical	OC	FALSE
Arhgef38	ENSG00000236699	Approved Drug	SM	FALSE
Arhgef38	ENSG00000236699	Advanced Clinical	SM	FALSE
Arhgef38	ENSG00000236699	Phase 1 Clinical	SM	FALSE
Arhgef38	ENSG00000236699	Structure with Ligand	SM	FALSE
Arhgef38	ENSG00000236699	High-Quality Ligand	SM	FALSE
Arhgef38	ENSG00000236699	High-Quality Pocket	SM	FALSE
Arhgef38	ENSG00000236699	Med-Quality Pocket	SM	FALSE
Arhgef38	ENSG00000236699	Druggable Family	SM	FALSE
Arhgef38	ENSG00000236699	Approved Drug	AB	FALSE
Arhgef38	ENSG00000236699	Advanced Clinical	AB	FALSE
Arhgef38	ENSG00000236699	Phase 1 Clinical	AB	FALSE
Arhgef38	ENSG00000236699	UniProt loc high conf	AB	FALSE
Arhgef38	ENSG00000236699	GO CC high conf	AB	FALSE
Arhgef38	ENSG00000236699	UniProt loc med conf	AB	FALSE
Arhgef38	ENSG00000236699	UniProt SigP or TMHMM	AB	FALSE
Arhgef38	ENSG00000236699	GO CC med conf	AB	FALSE
Arhgef38	ENSG00000236699	Human Protein Atlas loc	AB	FALSE
Arhgef38	ENSG00000236699	Approved Drug	PR	FALSE
Arhgef38	ENSG00000236699	Advanced Clinical	PR	FALSE
Arhgef38	ENSG00000236699	Phase 1 Clinical	PR	FALSE
Arhgef38	ENSG00000236699	Literature	PR	FALSE
Arhgef38	ENSG00000236699	UniProt Ubiquitination	PR	FALSE
Arhgef38	ENSG00000236699	Database Ubiquitination	PR	FALSE
Arhgef38	ENSG00000236699	Half-life Data	PR	FALSE
Arhgef38	ENSG00000236699	Small Molecule Binder	PR	FALSE
Arhgef38	ENSG00000236699	Approved Drug	OC	FALSE
Arhgef38	ENSG00000236699	Advanced Clinical	OC	FALSE
Arhgef38	ENSG00000236699	Phase 1 Clinical	OC	FALSE
Bank1	ENSG00000153064	Approved Drug	SM	FALSE
Bank1	ENSG00000153064	Advanced Clinical	SM	FALSE
Bank1	ENSG00000153064	Phase 1 Clinical	SM	FALSE
Bank1	ENSG00000153064	Structure with Ligand	SM	FALSE
Bank1	ENSG00000153064	High-Quality Ligand	SM	FALSE
Bank1	ENSG00000153064	High-Quality Pocket	SM	FALSE
Bank1	ENSG00000153064	Med-Quality Pocket	SM	FALSE
Bank1	ENSG00000153064	Druggable Family	SM	FALSE
Bank1	ENSG00000153064	Approved Drug	AB	FALSE
Bank1	ENSG00000153064	Advanced Clinical	AB	FALSE
Bank1	ENSG00000153064	Phase 1 Clinical	AB	FALSE
Bank1	ENSG00000153064	UniProt loc high conf	AB	FALSE
Bank1	ENSG00000153064	GO CC high conf	AB	FALSE
Bank1	ENSG00000153064	UniProt loc med conf	AB	FALSE
Bank1	ENSG00000153064	UniProt SigP or TMHMM	AB	FALSE
Bank1	ENSG00000153064	GO CC med conf	AB	FALSE
Bank1	ENSG00000153064	Human Protein Atlas loc	AB	TRUE
Bank1	ENSG00000153064	Approved Drug	PR	FALSE
Bank1	ENSG00000153064	Advanced Clinical	PR	FALSE
Bank1	ENSG00000153064	Phase 1 Clinical	PR	FALSE
Bank1	ENSG00000153064	Literature	PR	FALSE
Bank1	ENSG00000153064	UniProt Ubiquitination	PR	FALSE
Bank1	ENSG00000153064	Database Ubiquitination	PR	TRUE
Bank1	ENSG00000153064	Half-life Data	PR	TRUE
Bank1	ENSG00000153064	Small Molecule Binder	PR	FALSE
Bank1	ENSG00000153064	Approved Drug	OC	FALSE
Bank1	ENSG00000153064	Advanced Clinical	OC	FALSE
Bank1	ENSG00000153064	Phase 1 Clinical	OC	FALSE
Bcl10	ENSG00000142867	Approved Drug	SM	FALSE
Bcl10	ENSG00000142867	Advanced Clinical	SM	FALSE
Bcl10	ENSG00000142867	Phase 1 Clinical	SM	FALSE
Bcl10	ENSG00000142867	Structure with Ligand	SM	FALSE
Bcl10	ENSG00000142867	High-Quality Ligand	SM	FALSE
Bcl10	ENSG00000142867	High-Quality Pocket	SM	FALSE
Bcl10	ENSG00000142867	Med-Quality Pocket	SM	FALSE
Bcl10	ENSG00000142867	Druggable Family	SM	FALSE
Bcl10	ENSG00000142867	Approved Drug	AB	FALSE
Bcl10	ENSG00000142867	Advanced Clinical	AB	FALSE
Bcl10	ENSG00000142867	Phase 1 Clinical	AB	FALSE
Bcl10	ENSG00000142867	UniProt loc high conf	AB	FALSE
Bcl10	ENSG00000142867	GO CC high conf	AB	FALSE
Bcl10	ENSG00000142867	UniProt loc med conf	AB	FALSE
Bcl10	ENSG00000142867	UniProt SigP or TMHMM	AB	FALSE
Bcl10	ENSG00000142867	GO CC med conf	AB	FALSE
Bcl10	ENSG00000142867	Human Protein Atlas loc	AB	FALSE
Bcl10	ENSG00000142867	Approved Drug	PR	FALSE
Bcl10	ENSG00000142867	Advanced Clinical	PR	FALSE
Bcl10	ENSG00000142867	Phase 1 Clinical	PR	FALSE
Bcl10	ENSG00000142867	Literature	PR	FALSE
Bcl10	ENSG00000142867	UniProt Ubiquitination	PR	TRUE
Bcl10	ENSG00000142867	Database Ubiquitination	PR	TRUE
Bcl10	ENSG00000142867	Half-life Data	PR	TRUE
Bcl10	ENSG00000142867	Small Molecule Binder	PR	FALSE
Bcl10	ENSG00000142867	Approved Drug	OC	FALSE
Bcl10	ENSG00000142867	Advanced Clinical	OC	FALSE
Bcl10	ENSG00000142867	Phase 1 Clinical	OC	FALSE
Bdh2	ENSG00000164039	Approved Drug	SM	FALSE
Bdh2	ENSG00000164039	Advanced Clinical	SM	FALSE
Bdh2	ENSG00000164039	Phase 1 Clinical	SM	FALSE
Bdh2	ENSG00000164039	Structure with Ligand	SM	TRUE
Bdh2	ENSG00000164039	High-Quality Ligand	SM	FALSE
Bdh2	ENSG00000164039	High-Quality Pocket	SM	TRUE
Bdh2	ENSG00000164039	Med-Quality Pocket	SM	FALSE
Bdh2	ENSG00000164039	Druggable Family	SM	FALSE
Bdh2	ENSG00000164039	Approved Drug	AB	FALSE
Bdh2	ENSG00000164039	Advanced Clinical	AB	FALSE
Bdh2	ENSG00000164039	Phase 1 Clinical	AB	FALSE
Bdh2	ENSG00000164039	UniProt loc high conf	AB	FALSE
Bdh2	ENSG00000164039	GO CC high conf	AB	FALSE
Bdh2	ENSG00000164039	UniProt loc med conf	AB	FALSE
Bdh2	ENSG00000164039	UniProt SigP or TMHMM	AB	FALSE
Bdh2	ENSG00000164039	GO CC med conf	AB	FALSE
Bdh2	ENSG00000164039	Human Protein Atlas loc	AB	FALSE
Bdh2	ENSG00000164039	Approved Drug	PR	FALSE
Bdh2	ENSG00000164039	Advanced Clinical	PR	FALSE
Bdh2	ENSG00000164039	Phase 1 Clinical	PR	FALSE
Bdh2	ENSG00000164039	Literature	PR	FALSE
Bdh2	ENSG00000164039	UniProt Ubiquitination	PR	FALSE
Bdh2	ENSG00000164039	Database Ubiquitination	PR	TRUE
Bdh2	ENSG00000164039	Half-life Data	PR	TRUE
Bdh2	ENSG00000164039	Small Molecule Binder	PR	FALSE
Bdh2	ENSG00000164039	Approved Drug	OC	FALSE
Bdh2	ENSG00000164039	Advanced Clinical	OC	FALSE
Bdh2	ENSG00000164039	Phase 1 Clinical	OC	FALSE
Bmpr1b	ENSG00000138696	Approved Drug	SM	FALSE
Bmpr1b	ENSG00000138696	Advanced Clinical	SM	FALSE
Bmpr1b	ENSG00000138696	Phase 1 Clinical	SM	FALSE
Bmpr1b	ENSG00000138696	Structure with Ligand	SM	TRUE
Bmpr1b	ENSG00000138696	High-Quality Ligand	SM	TRUE
Bmpr1b	ENSG00000138696	High-Quality Pocket	SM	FALSE
Bmpr1b	ENSG00000138696	Med-Quality Pocket	SM	FALSE
Bmpr1b	ENSG00000138696	Druggable Family	SM	TRUE
Bmpr1b	ENSG00000138696	Approved Drug	AB	FALSE
Bmpr1b	ENSG00000138696	Advanced Clinical	AB	FALSE
Bmpr1b	ENSG00000138696	Phase 1 Clinical	AB	FALSE
Bmpr1b	ENSG00000138696	UniProt loc high conf	AB	TRUE
Bmpr1b	ENSG00000138696	GO CC high conf	AB	TRUE
Bmpr1b	ENSG00000138696	UniProt loc med conf	AB	FALSE
Bmpr1b	ENSG00000138696	UniProt SigP or TMHMM	AB	TRUE
Bmpr1b	ENSG00000138696	GO CC med conf	AB	FALSE
Bmpr1b	ENSG00000138696	Human Protein Atlas loc	AB	FALSE
Bmpr1b	ENSG00000138696	Approved Drug	PR	FALSE
Bmpr1b	ENSG00000138696	Advanced Clinical	PR	FALSE
Bmpr1b	ENSG00000138696	Phase 1 Clinical	PR	FALSE
Bmpr1b	ENSG00000138696	Literature	PR	FALSE
Bmpr1b	ENSG00000138696	UniProt Ubiquitination	PR	FALSE
Bmpr1b	ENSG00000138696	Database Ubiquitination	PR	TRUE
Bmpr1b	ENSG00000138696	Half-life Data	PR	FALSE
Bmpr1b	ENSG00000138696	Small Molecule Binder	PR	TRUE
Bmpr1b	ENSG00000138696	Approved Drug	OC	TRUE
Bmpr1b	ENSG00000138696	Advanced Clinical	OC	FALSE
Bmpr1b	ENSG00000138696	Phase 1 Clinical	OC	FALSE
Ccn1	ENSG00000142871	Approved Drug	SM	FALSE
Ccn1	ENSG00000142871	Advanced Clinical	SM	FALSE
Ccn1	ENSG00000142871	Phase 1 Clinical	SM	FALSE
Ccn1	ENSG00000142871	Structure with Ligand	SM	TRUE
Ccn1	ENSG00000142871	High-Quality Ligand	SM	FALSE
Ccn1	ENSG00000142871	High-Quality Pocket	SM	FALSE
Ccn1	ENSG00000142871	Med-Quality Pocket	SM	FALSE
Ccn1	ENSG00000142871	Druggable Family	SM	FALSE
Ccn1	ENSG00000142871	Approved Drug	AB	FALSE
Ccn1	ENSG00000142871	Advanced Clinical	AB	FALSE
Ccn1	ENSG00000142871	Phase 1 Clinical	AB	FALSE
Ccn1	ENSG00000142871	UniProt loc high conf	AB	FALSE
Ccn1	ENSG00000142871	GO CC high conf	AB	FALSE
Ccn1	ENSG00000142871	UniProt loc med conf	AB	TRUE
Ccn1	ENSG00000142871	UniProt SigP or TMHMM	AB	TRUE
Ccn1	ENSG00000142871	GO CC med conf	AB	TRUE
Ccn1	ENSG00000142871	Human Protein Atlas loc	AB	FALSE
Ccn1	ENSG00000142871	Approved Drug	PR	FALSE
Ccn1	ENSG00000142871	Advanced Clinical	PR	FALSE
Ccn1	ENSG00000142871	Phase 1 Clinical	PR	FALSE
Ccn1	ENSG00000142871	Literature	PR	FALSE
Ccn1	ENSG00000142871	UniProt Ubiquitination	PR	FALSE
Ccn1	ENSG00000142871	Database Ubiquitination	PR	TRUE
Ccn1	ENSG00000142871	Half-life Data	PR	FALSE
Ccn1	ENSG00000142871	Small Molecule Binder	PR	FALSE
Ccn1	ENSG00000142871	Approved Drug	OC	FALSE
Ccn1	ENSG00000142871	Advanced Clinical	OC	FALSE
Ccn1	ENSG00000142871	Phase 1 Clinical	OC	FALSE
Cenpe	ENSG00000138778	Approved Drug	SM	FALSE
Cenpe	ENSG00000138778	Advanced Clinical	SM	FALSE
Cenpe	ENSG00000138778	Phase 1 Clinical	SM	FALSE
Cenpe	ENSG00000138778	Structure with Ligand	SM	TRUE
Cenpe	ENSG00000138778	High-Quality Ligand	SM	TRUE
Cenpe	ENSG00000138778	High-Quality Pocket	SM	FALSE
Cenpe	ENSG00000138778	Med-Quality Pocket	SM	TRUE
Cenpe	ENSG00000138778	Druggable Family	SM	FALSE
Cenpe	ENSG00000138778	Approved Drug	AB	FALSE
Cenpe	ENSG00000138778	Advanced Clinical	AB	FALSE
Cenpe	ENSG00000138778	Phase 1 Clinical	AB	FALSE
Cenpe	ENSG00000138778	UniProt loc high conf	AB	FALSE
Cenpe	ENSG00000138778	GO CC high conf	AB	FALSE
Cenpe	ENSG00000138778	UniProt loc med conf	AB	FALSE
Cenpe	ENSG00000138778	UniProt SigP or TMHMM	AB	FALSE
Cenpe	ENSG00000138778	GO CC med conf	AB	FALSE
Cenpe	ENSG00000138778	Human Protein Atlas loc	AB	FALSE
Cenpe	ENSG00000138778	Approved Drug	PR	FALSE
Cenpe	ENSG00000138778	Advanced Clinical	PR	FALSE
Cenpe	ENSG00000138778	Phase 1 Clinical	PR	FALSE
Cenpe	ENSG00000138778	Literature	PR	FALSE
Cenpe	ENSG00000138778	UniProt Ubiquitination	PR	TRUE
Cenpe	ENSG00000138778	Database Ubiquitination	PR	TRUE
Cenpe	ENSG00000138778	Half-life Data	PR	FALSE
Cenpe	ENSG00000138778	Small Molecule Binder	PR	TRUE
Cenpe	ENSG00000138778	Approved Drug	OC	FALSE
Cenpe	ENSG00000138778	Advanced Clinical	OC	FALSE
Cenpe	ENSG00000138778	Phase 1 Clinical	OC	FALSE
Cisd2	ENSG00000145354	Approved Drug	SM	FALSE
Cisd2	ENSG00000145354	Advanced Clinical	SM	FALSE
Cisd2	ENSG00000145354	Phase 1 Clinical	SM	FALSE
Cisd2	ENSG00000145354	Structure with Ligand	SM	TRUE
Cisd2	ENSG00000145354	High-Quality Ligand	SM	FALSE
Cisd2	ENSG00000145354	High-Quality Pocket	SM	FALSE
Cisd2	ENSG00000145354	Med-Quality Pocket	SM	FALSE
Cisd2	ENSG00000145354	Druggable Family	SM	FALSE
Cisd2	ENSG00000145354	Approved Drug	AB	FALSE
Cisd2	ENSG00000145354	Advanced Clinical	AB	FALSE
Cisd2	ENSG00000145354	Phase 1 Clinical	AB	FALSE
Cisd2	ENSG00000145354	UniProt loc high conf	AB	FALSE
Cisd2	ENSG00000145354	GO CC high conf	AB	FALSE
Cisd2	ENSG00000145354	UniProt loc med conf	AB	FALSE
Cisd2	ENSG00000145354	UniProt SigP or TMHMM	AB	TRUE
Cisd2	ENSG00000145354	GO CC med conf	AB	FALSE
Cisd2	ENSG00000145354	Human Protein Atlas loc	AB	FALSE
Cisd2	ENSG00000145354	Approved Drug	PR	FALSE
Cisd2	ENSG00000145354	Advanced Clinical	PR	FALSE
Cisd2	ENSG00000145354	Phase 1 Clinical	PR	FALSE
Cisd2	ENSG00000145354	Literature	PR	FALSE
Cisd2	ENSG00000145354	UniProt Ubiquitination	PR	FALSE
Cisd2	ENSG00000145354	Database Ubiquitination	PR	TRUE
Cisd2	ENSG00000145354	Half-life Data	PR	TRUE
Cisd2	ENSG00000145354	Small Molecule Binder	PR	TRUE
Cisd2	ENSG00000145354	Approved Drug	OC	FALSE
Cisd2	ENSG00000145354	Advanced Clinical	OC	FALSE
Cisd2	ENSG00000145354	Phase 1 Clinical	OC	FALSE
Clca1	ENSG00000016490	Approved Drug	SM	FALSE
Clca1	ENSG00000016490	Advanced Clinical	SM	FALSE
Clca1	ENSG00000016490	Phase 1 Clinical	SM	FALSE
Clca1	ENSG00000016490	Structure with Ligand	SM	FALSE
Clca1	ENSG00000016490	High-Quality Ligand	SM	FALSE
Clca1	ENSG00000016490	High-Quality Pocket	SM	FALSE
Clca1	ENSG00000016490	Med-Quality Pocket	SM	FALSE
Clca1	ENSG00000016490	Druggable Family	SM	TRUE
Clca1	ENSG00000016490	Approved Drug	AB	FALSE
Clca1	ENSG00000016490	Advanced Clinical	AB	FALSE
Clca1	ENSG00000016490	Phase 1 Clinical	AB	FALSE
Clca1	ENSG00000016490	UniProt loc high conf	AB	TRUE
Clca1	ENSG00000016490	GO CC high conf	AB	TRUE
Clca1	ENSG00000016490	UniProt loc med conf	AB	FALSE
Clca1	ENSG00000016490	UniProt SigP or TMHMM	AB	TRUE
Clca1	ENSG00000016490	GO CC med conf	AB	FALSE
Clca1	ENSG00000016490	Human Protein Atlas loc	AB	FALSE
Clca1	ENSG00000016490	Approved Drug	PR	FALSE
Clca1	ENSG00000016490	Advanced Clinical	PR	FALSE
Clca1	ENSG00000016490	Phase 1 Clinical	PR	FALSE
Clca1	ENSG00000016490	Literature	PR	FALSE
Clca1	ENSG00000016490	UniProt Ubiquitination	PR	FALSE
Clca1	ENSG00000016490	Database Ubiquitination	PR	FALSE
Clca1	ENSG00000016490	Half-life Data	PR	FALSE
Clca1	ENSG00000016490	Small Molecule Binder	PR	FALSE
Clca1	ENSG00000016490	Approved Drug	OC	FALSE
Clca1	ENSG00000016490	Advanced Clinical	OC	FALSE
Clca1	ENSG00000016490	Phase 1 Clinical	OC	FALSE
Clca2	ENSG00000137975	Approved Drug	SM	FALSE
Clca2	ENSG00000137975	Advanced Clinical	SM	FALSE
Clca2	ENSG00000137975	Phase 1 Clinical	SM	FALSE
Clca2	ENSG00000137975	Structure with Ligand	SM	FALSE
Clca2	ENSG00000137975	High-Quality Ligand	SM	FALSE
Clca2	ENSG00000137975	High-Quality Pocket	SM	FALSE
Clca2	ENSG00000137975	Med-Quality Pocket	SM	FALSE
Clca2	ENSG00000137975	Druggable Family	SM	TRUE
Clca2	ENSG00000137975	Approved Drug	AB	FALSE
Clca2	ENSG00000137975	Advanced Clinical	AB	FALSE
Clca2	ENSG00000137975	Phase 1 Clinical	AB	FALSE
Clca2	ENSG00000137975	UniProt loc high conf	AB	FALSE
Clca2	ENSG00000137975	GO CC high conf	AB	TRUE
Clca2	ENSG00000137975	UniProt loc med conf	AB	TRUE
Clca2	ENSG00000137975	UniProt SigP or TMHMM	AB	TRUE
Clca2	ENSG00000137975	GO CC med conf	AB	FALSE
Clca2	ENSG00000137975	Human Protein Atlas loc	AB	TRUE
Clca2	ENSG00000137975	Approved Drug	PR	FALSE
Clca2	ENSG00000137975	Advanced Clinical	PR	FALSE
Clca2	ENSG00000137975	Phase 1 Clinical	PR	FALSE
Clca2	ENSG00000137975	Literature	PR	FALSE
Clca2	ENSG00000137975	UniProt Ubiquitination	PR	FALSE
Clca2	ENSG00000137975	Database Ubiquitination	PR	FALSE
Clca2	ENSG00000137975	Half-life Data	PR	FALSE
Clca2	ENSG00000137975	Small Molecule Binder	PR	FALSE
Clca2	ENSG00000137975	Approved Drug	OC	FALSE
Clca2	ENSG00000137975	Advanced Clinical	OC	FALSE
Clca2	ENSG00000137975	Phase 1 Clinical	OC	FALSE
Clca4a	ENSG00000016602	Approved Drug	SM	FALSE
Clca4a	ENSG00000016602	Advanced Clinical	SM	FALSE
Clca4a	ENSG00000016602	Phase 1 Clinical	SM	FALSE
Clca4a	ENSG00000016602	Structure with Ligand	SM	FALSE
Clca4a	ENSG00000016602	High-Quality Ligand	SM	FALSE
Clca4a	ENSG00000016602	High-Quality Pocket	SM	FALSE
Clca4a	ENSG00000016602	Med-Quality Pocket	SM	FALSE
Clca4a	ENSG00000016602	Druggable Family	SM	TRUE
Clca4a	ENSG00000016602	Approved Drug	AB	FALSE
Clca4a	ENSG00000016602	Advanced Clinical	AB	FALSE
Clca4a	ENSG00000016602	Phase 1 Clinical	AB	FALSE
Clca4a	ENSG00000016602	UniProt loc high conf	AB	FALSE
Clca4a	ENSG00000016602	GO CC high conf	AB	TRUE
Clca4a	ENSG00000016602	UniProt loc med conf	AB	TRUE
Clca4a	ENSG00000016602	UniProt SigP or TMHMM	AB	TRUE
Clca4a	ENSG00000016602	GO CC med conf	AB	FALSE
Clca4a	ENSG00000016602	Human Protein Atlas loc	AB	TRUE
Clca4a	ENSG00000016602	Approved Drug	PR	FALSE
Clca4a	ENSG00000016602	Advanced Clinical	PR	FALSE
Clca4a	ENSG00000016602	Phase 1 Clinical	PR	FALSE
Clca4a	ENSG00000016602	Literature	PR	FALSE
Clca4a	ENSG00000016602	UniProt Ubiquitination	PR	FALSE
Clca4a	ENSG00000016602	Database Ubiquitination	PR	FALSE
Clca4a	ENSG00000016602	Half-life Data	PR	FALSE
Clca4a	ENSG00000016602	Small Molecule Binder	PR	FALSE
Clca4a	ENSG00000016602	Approved Drug	OC	FALSE
Clca4a	ENSG00000016602	Advanced Clinical	OC	FALSE
Clca4a	ENSG00000016602	Phase 1 Clinical	OC	FALSE
Clca4b	ENSG00000016602	Approved Drug	SM	FALSE
Clca4b	ENSG00000016602	Advanced Clinical	SM	FALSE
Clca4b	ENSG00000016602	Phase 1 Clinical	SM	FALSE
Clca4b	ENSG00000016602	Structure with Ligand	SM	FALSE
Clca4b	ENSG00000016602	High-Quality Ligand	SM	FALSE
Clca4b	ENSG00000016602	High-Quality Pocket	SM	FALSE
Clca4b	ENSG00000016602	Med-Quality Pocket	SM	FALSE
Clca4b	ENSG00000016602	Druggable Family	SM	TRUE
Clca4b	ENSG00000016602	Approved Drug	AB	FALSE
Clca4b	ENSG00000016602	Advanced Clinical	AB	FALSE
Clca4b	ENSG00000016602	Phase 1 Clinical	AB	FALSE
Clca4b	ENSG00000016602	UniProt loc high conf	AB	FALSE
Clca4b	ENSG00000016602	GO CC high conf	AB	TRUE
Clca4b	ENSG00000016602	UniProt loc med conf	AB	TRUE
Clca4b	ENSG00000016602	UniProt SigP or TMHMM	AB	TRUE
Clca4b	ENSG00000016602	GO CC med conf	AB	FALSE
Clca4b	ENSG00000016602	Human Protein Atlas loc	AB	TRUE
Clca4b	ENSG00000016602	Approved Drug	PR	FALSE
Clca4b	ENSG00000016602	Advanced Clinical	PR	FALSE
Clca4b	ENSG00000016602	Phase 1 Clinical	PR	FALSE
Clca4b	ENSG00000016602	Literature	PR	FALSE
Clca4b	ENSG00000016602	UniProt Ubiquitination	PR	FALSE
Clca4b	ENSG00000016602	Database Ubiquitination	PR	FALSE
Clca4b	ENSG00000016602	Half-life Data	PR	FALSE
Clca4b	ENSG00000016602	Small Molecule Binder	PR	FALSE
Clca4b	ENSG00000016602	Approved Drug	OC	FALSE
Clca4b	ENSG00000016602	Advanced Clinical	OC	FALSE
Clca4b	ENSG00000016602	Phase 1 Clinical	OC	FALSE
Ctbs	ENSG00000117151	Approved Drug	SM	FALSE
Ctbs	ENSG00000117151	Advanced Clinical	SM	FALSE
Ctbs	ENSG00000117151	Phase 1 Clinical	SM	FALSE
Ctbs	ENSG00000117151	Structure with Ligand	SM	FALSE
Ctbs	ENSG00000117151	High-Quality Ligand	SM	FALSE
Ctbs	ENSG00000117151	High-Quality Pocket	SM	FALSE
Ctbs	ENSG00000117151	Med-Quality Pocket	SM	FALSE
Ctbs	ENSG00000117151	Druggable Family	SM	FALSE
Ctbs	ENSG00000117151	Approved Drug	AB	FALSE
Ctbs	ENSG00000117151	Advanced Clinical	AB	FALSE
Ctbs	ENSG00000117151	Phase 1 Clinical	AB	FALSE
Ctbs	ENSG00000117151	UniProt loc high conf	AB	FALSE
Ctbs	ENSG00000117151	GO CC high conf	AB	FALSE
Ctbs	ENSG00000117151	UniProt loc med conf	AB	FALSE
Ctbs	ENSG00000117151	UniProt SigP or TMHMM	AB	TRUE
Ctbs	ENSG00000117151	GO CC med conf	AB	FALSE
Ctbs	ENSG00000117151	Human Protein Atlas loc	AB	FALSE
Ctbs	ENSG00000117151	Approved Drug	PR	FALSE
Ctbs	ENSG00000117151	Advanced Clinical	PR	FALSE
Ctbs	ENSG00000117151	Phase 1 Clinical	PR	FALSE
Ctbs	ENSG00000117151	Literature	PR	FALSE
Ctbs	ENSG00000117151	UniProt Ubiquitination	PR	FALSE
Ctbs	ENSG00000117151	Database Ubiquitination	PR	FALSE
Ctbs	ENSG00000117151	Half-life Data	PR	TRUE
Ctbs	ENSG00000117151	Small Molecule Binder	PR	FALSE
Ctbs	ENSG00000117151	Approved Drug	OC	FALSE
Ctbs	ENSG00000117151	Advanced Clinical	OC	FALSE
Ctbs	ENSG00000117151	Phase 1 Clinical	OC	FALSE
Cyp2u1	ENSG00000155016	Approved Drug	SM	FALSE
Cyp2u1	ENSG00000155016	Advanced Clinical	SM	FALSE
Cyp2u1	ENSG00000155016	Phase 1 Clinical	SM	FALSE
Cyp2u1	ENSG00000155016	Structure with Ligand	SM	FALSE
Cyp2u1	ENSG00000155016	High-Quality Ligand	SM	FALSE
Cyp2u1	ENSG00000155016	High-Quality Pocket	SM	FALSE
Cyp2u1	ENSG00000155016	Med-Quality Pocket	SM	FALSE
Cyp2u1	ENSG00000155016	Druggable Family	SM	TRUE
Cyp2u1	ENSG00000155016	Approved Drug	AB	FALSE
Cyp2u1	ENSG00000155016	Advanced Clinical	AB	FALSE
Cyp2u1	ENSG00000155016	Phase 1 Clinical	AB	FALSE
Cyp2u1	ENSG00000155016	UniProt loc high conf	AB	FALSE
Cyp2u1	ENSG00000155016	GO CC high conf	AB	FALSE
Cyp2u1	ENSG00000155016	UniProt loc med conf	AB	FALSE
Cyp2u1	ENSG00000155016	UniProt SigP or TMHMM	AB	TRUE
Cyp2u1	ENSG00000155016	GO CC med conf	AB	FALSE
Cyp2u1	ENSG00000155016	Human Protein Atlas loc	AB	FALSE
Cyp2u1	ENSG00000155016	Approved Drug	PR	FALSE
Cyp2u1	ENSG00000155016	Advanced Clinical	PR	FALSE
Cyp2u1	ENSG00000155016	Phase 1 Clinical	PR	FALSE
Cyp2u1	ENSG00000155016	Literature	PR	FALSE
Cyp2u1	ENSG00000155016	UniProt Ubiquitination	PR	FALSE
Cyp2u1	ENSG00000155016	Database Ubiquitination	PR	FALSE
Cyp2u1	ENSG00000155016	Half-life Data	PR	TRUE
Cyp2u1	ENSG00000155016	Small Molecule Binder	PR	TRUE
Cyp2u1	ENSG00000155016	Approved Drug	OC	FALSE
Cyp2u1	ENSG00000155016	Advanced Clinical	OC	FALSE
Cyp2u1	ENSG00000155016	Phase 1 Clinical	OC	FALSE
Dapp1	ENSG00000070190	Approved Drug	SM	FALSE
Dapp1	ENSG00000070190	Advanced Clinical	SM	FALSE
Dapp1	ENSG00000070190	Phase 1 Clinical	SM	FALSE
Dapp1	ENSG00000070190	Structure with Ligand	SM	FALSE
Dapp1	ENSG00000070190	High-Quality Ligand	SM	FALSE
Dapp1	ENSG00000070190	High-Quality Pocket	SM	FALSE
Dapp1	ENSG00000070190	Med-Quality Pocket	SM	FALSE
Dapp1	ENSG00000070190	Druggable Family	SM	FALSE
Dapp1	ENSG00000070190	Approved Drug	AB	FALSE
Dapp1	ENSG00000070190	Advanced Clinical	AB	FALSE
Dapp1	ENSG00000070190	Phase 1 Clinical	AB	FALSE
Dapp1	ENSG00000070190	UniProt loc high conf	AB	TRUE
Dapp1	ENSG00000070190	GO CC high conf	AB	TRUE
Dapp1	ENSG00000070190	UniProt loc med conf	AB	FALSE
Dapp1	ENSG00000070190	UniProt SigP or TMHMM	AB	FALSE
Dapp1	ENSG00000070190	GO CC med conf	AB	FALSE
Dapp1	ENSG00000070190	Human Protein Atlas loc	AB	FALSE
Dapp1	ENSG00000070190	Approved Drug	PR	FALSE
Dapp1	ENSG00000070190	Advanced Clinical	PR	FALSE
Dapp1	ENSG00000070190	Phase 1 Clinical	PR	FALSE
Dapp1	ENSG00000070190	Literature	PR	FALSE
Dapp1	ENSG00000070190	UniProt Ubiquitination	PR	FALSE
Dapp1	ENSG00000070190	Database Ubiquitination	PR	TRUE
Dapp1	ENSG00000070190	Half-life Data	PR	TRUE
Dapp1	ENSG00000070190	Small Molecule Binder	PR	FALSE
Dapp1	ENSG00000070190	Approved Drug	OC	FALSE
Dapp1	ENSG00000070190	Advanced Clinical	OC	FALSE
Dapp1	ENSG00000070190	Phase 1 Clinical	OC	FALSE
Ddah1	ENSG00000153904	Approved Drug	SM	FALSE
Ddah1	ENSG00000153904	Advanced Clinical	SM	FALSE
Ddah1	ENSG00000153904	Phase 1 Clinical	SM	FALSE
Ddah1	ENSG00000153904	Structure with Ligand	SM	TRUE
Ddah1	ENSG00000153904	High-Quality Ligand	SM	TRUE
Ddah1	ENSG00000153904	High-Quality Pocket	SM	TRUE
Ddah1	ENSG00000153904	Med-Quality Pocket	SM	FALSE
Ddah1	ENSG00000153904	Druggable Family	SM	FALSE
Ddah1	ENSG00000153904	Approved Drug	AB	FALSE
Ddah1	ENSG00000153904	Advanced Clinical	AB	FALSE
Ddah1	ENSG00000153904	Phase 1 Clinical	AB	FALSE
Ddah1	ENSG00000153904	UniProt loc high conf	AB	FALSE
Ddah1	ENSG00000153904	GO CC high conf	AB	FALSE
Ddah1	ENSG00000153904	UniProt loc med conf	AB	FALSE
Ddah1	ENSG00000153904	UniProt SigP or TMHMM	AB	FALSE
Ddah1	ENSG00000153904	GO CC med conf	AB	FALSE
Ddah1	ENSG00000153904	Human Protein Atlas loc	AB	TRUE
Ddah1	ENSG00000153904	Approved Drug	PR	FALSE
Ddah1	ENSG00000153904	Advanced Clinical	PR	FALSE
Ddah1	ENSG00000153904	Phase 1 Clinical	PR	FALSE
Ddah1	ENSG00000153904	Literature	PR	FALSE
Ddah1	ENSG00000153904	UniProt Ubiquitination	PR	FALSE
Ddah1	ENSG00000153904	Database Ubiquitination	PR	TRUE
Ddah1	ENSG00000153904	Half-life Data	PR	TRUE
Ddah1	ENSG00000153904	Small Molecule Binder	PR	TRUE
Ddah1	ENSG00000153904	Approved Drug	OC	FALSE
Ddah1	ENSG00000153904	Advanced Clinical	OC	FALSE
Ddah1	ENSG00000153904	Phase 1 Clinical	OC	FALSE
Ddit4l	ENSG00000145358	Approved Drug	SM	FALSE
Ddit4l	ENSG00000145358	Advanced Clinical	SM	FALSE
Ddit4l	ENSG00000145358	Phase 1 Clinical	SM	FALSE
Ddit4l	ENSG00000145358	Structure with Ligand	SM	FALSE
Ddit4l	ENSG00000145358	High-Quality Ligand	SM	FALSE
Ddit4l	ENSG00000145358	High-Quality Pocket	SM	FALSE
Ddit4l	ENSG00000145358	Med-Quality Pocket	SM	FALSE
Ddit4l	ENSG00000145358	Druggable Family	SM	FALSE
Ddit4l	ENSG00000145358	Approved Drug	AB	FALSE
Ddit4l	ENSG00000145358	Advanced Clinical	AB	FALSE
Ddit4l	ENSG00000145358	Phase 1 Clinical	AB	FALSE
Ddit4l	ENSG00000145358	UniProt loc high conf	AB	FALSE
Ddit4l	ENSG00000145358	GO CC high conf	AB	FALSE
Ddit4l	ENSG00000145358	UniProt loc med conf	AB	FALSE
Ddit4l	ENSG00000145358	UniProt SigP or TMHMM	AB	FALSE
Ddit4l	ENSG00000145358	GO CC med conf	AB	FALSE
Ddit4l	ENSG00000145358	Human Protein Atlas loc	AB	TRUE
Ddit4l	ENSG00000145358	Approved Drug	PR	FALSE
Ddit4l	ENSG00000145358	Advanced Clinical	PR	FALSE
Ddit4l	ENSG00000145358	Phase 1 Clinical	PR	FALSE
Ddit4l	ENSG00000145358	Literature	PR	FALSE
Ddit4l	ENSG00000145358	UniProt Ubiquitination	PR	FALSE
Ddit4l	ENSG00000145358	Database Ubiquitination	PR	FALSE
Ddit4l	ENSG00000145358	Half-life Data	PR	FALSE
Ddit4l	ENSG00000145358	Small Molecule Binder	PR	FALSE
Ddit4l	ENSG00000145358	Approved Drug	OC	FALSE
Ddit4l	ENSG00000145358	Advanced Clinical	OC	FALSE
Ddit4l	ENSG00000145358	Phase 1 Clinical	OC	FALSE
Dkk2	ENSG00000155011	Approved Drug	SM	FALSE
Dkk2	ENSG00000155011	Advanced Clinical	SM	FALSE
Dkk2	ENSG00000155011	Phase 1 Clinical	SM	FALSE
Dkk2	ENSG00000155011	Structure with Ligand	SM	FALSE
Dkk2	ENSG00000155011	High-Quality Ligand	SM	FALSE
Dkk2	ENSG00000155011	High-Quality Pocket	SM	FALSE
Dkk2	ENSG00000155011	Med-Quality Pocket	SM	FALSE
Dkk2	ENSG00000155011	Druggable Family	SM	FALSE
Dkk2	ENSG00000155011	Approved Drug	AB	FALSE
Dkk2	ENSG00000155011	Advanced Clinical	AB	FALSE
Dkk2	ENSG00000155011	Phase 1 Clinical	AB	FALSE
Dkk2	ENSG00000155011	UniProt loc high conf	AB	FALSE
Dkk2	ENSG00000155011	GO CC high conf	AB	FALSE
Dkk2	ENSG00000155011	UniProt loc med conf	AB	TRUE
Dkk2	ENSG00000155011	UniProt SigP or TMHMM	AB	TRUE
Dkk2	ENSG00000155011	GO CC med conf	AB	TRUE
Dkk2	ENSG00000155011	Human Protein Atlas loc	AB	FALSE
Dkk2	ENSG00000155011	Approved Drug	PR	FALSE
Dkk2	ENSG00000155011	Advanced Clinical	PR	FALSE
Dkk2	ENSG00000155011	Phase 1 Clinical	PR	FALSE
Dkk2	ENSG00000155011	Literature	PR	FALSE
Dkk2	ENSG00000155011	UniProt Ubiquitination	PR	FALSE
Dkk2	ENSG00000155011	Database Ubiquitination	PR	FALSE
Dkk2	ENSG00000155011	Half-life Data	PR	FALSE
Dkk2	ENSG00000155011	Small Molecule Binder	PR	FALSE
Dkk2	ENSG00000155011	Approved Drug	OC	FALSE
Dkk2	ENSG00000155011	Advanced Clinical	OC	FALSE
Dkk2	ENSG00000155011	Phase 1 Clinical	OC	FALSE
Dnai3	ENSG00000162643	Approved Drug	SM	FALSE
Dnai3	ENSG00000162643	Advanced Clinical	SM	FALSE
Dnai3	ENSG00000162643	Phase 1 Clinical	SM	FALSE
Dnai3	ENSG00000162643	Structure with Ligand	SM	TRUE
Dnai3	ENSG00000162643	High-Quality Ligand	SM	FALSE
Dnai3	ENSG00000162643	High-Quality Pocket	SM	FALSE
Dnai3	ENSG00000162643	Med-Quality Pocket	SM	FALSE
Dnai3	ENSG00000162643	Druggable Family	SM	FALSE
Dnai3	ENSG00000162643	Approved Drug	AB	FALSE
Dnai3	ENSG00000162643	Advanced Clinical	AB	FALSE
Dnai3	ENSG00000162643	Phase 1 Clinical	AB	FALSE
Dnai3	ENSG00000162643	UniProt loc high conf	AB	FALSE
Dnai3	ENSG00000162643	GO CC high conf	AB	FALSE
Dnai3	ENSG00000162643	UniProt loc med conf	AB	FALSE
Dnai3	ENSG00000162643	UniProt SigP or TMHMM	AB	FALSE
Dnai3	ENSG00000162643	GO CC med conf	AB	FALSE
Dnai3	ENSG00000162643	Human Protein Atlas loc	AB	FALSE
Dnai3	ENSG00000162643	Approved Drug	PR	FALSE
Dnai3	ENSG00000162643	Advanced Clinical	PR	FALSE
Dnai3	ENSG00000162643	Phase 1 Clinical	PR	FALSE
Dnai3	ENSG00000162643	Literature	PR	FALSE
Dnai3	ENSG00000162643	UniProt Ubiquitination	PR	FALSE
Dnai3	ENSG00000162643	Database Ubiquitination	PR	FALSE
Dnai3	ENSG00000162643	Half-life Data	PR	FALSE
Dnai3	ENSG00000162643	Small Molecule Binder	PR	FALSE
Dnai3	ENSG00000162643	Approved Drug	OC	FALSE
Dnai3	ENSG00000162643	Advanced Clinical	OC	FALSE
Dnai3	ENSG00000162643	Phase 1 Clinical	OC	FALSE
Dnajb14	ENSG00000164031	Approved Drug	SM	FALSE
Dnajb14	ENSG00000164031	Advanced Clinical	SM	FALSE
Dnajb14	ENSG00000164031	Phase 1 Clinical	SM	FALSE
Dnajb14	ENSG00000164031	Structure with Ligand	SM	FALSE
Dnajb14	ENSG00000164031	High-Quality Ligand	SM	FALSE
Dnajb14	ENSG00000164031	High-Quality Pocket	SM	FALSE
Dnajb14	ENSG00000164031	Med-Quality Pocket	SM	FALSE
Dnajb14	ENSG00000164031	Druggable Family	SM	FALSE
Dnajb14	ENSG00000164031	Approved Drug	AB	FALSE
Dnajb14	ENSG00000164031	Advanced Clinical	AB	FALSE
Dnajb14	ENSG00000164031	Phase 1 Clinical	AB	FALSE
Dnajb14	ENSG00000164031	UniProt loc high conf	AB	FALSE
Dnajb14	ENSG00000164031	GO CC high conf	AB	FALSE
Dnajb14	ENSG00000164031	UniProt loc med conf	AB	FALSE
Dnajb14	ENSG00000164031	UniProt SigP or TMHMM	AB	TRUE
Dnajb14	ENSG00000164031	GO CC med conf	AB	FALSE
Dnajb14	ENSG00000164031	Human Protein Atlas loc	AB	FALSE
Dnajb14	ENSG00000164031	Approved Drug	PR	FALSE
Dnajb14	ENSG00000164031	Advanced Clinical	PR	FALSE
Dnajb14	ENSG00000164031	Phase 1 Clinical	PR	FALSE
Dnajb14	ENSG00000164031	Literature	PR	FALSE
Dnajb14	ENSG00000164031	UniProt Ubiquitination	PR	FALSE
Dnajb14	ENSG00000164031	Database Ubiquitination	PR	TRUE
Dnajb14	ENSG00000164031	Half-life Data	PR	TRUE
Dnajb14	ENSG00000164031	Small Molecule Binder	PR	FALSE
Dnajb14	ENSG00000164031	Approved Drug	OC	FALSE
Dnajb14	ENSG00000164031	Advanced Clinical	OC	FALSE
Dnajb14	ENSG00000164031	Phase 1 Clinical	OC	FALSE
Dnase2b	ENSG00000137976	Approved Drug	SM	FALSE
Dnase2b	ENSG00000137976	Advanced Clinical	SM	FALSE
Dnase2b	ENSG00000137976	Phase 1 Clinical	SM	FALSE
Dnase2b	ENSG00000137976	Structure with Ligand	SM	FALSE
Dnase2b	ENSG00000137976	High-Quality Ligand	SM	FALSE
Dnase2b	ENSG00000137976	High-Quality Pocket	SM	FALSE
Dnase2b	ENSG00000137976	Med-Quality Pocket	SM	FALSE
Dnase2b	ENSG00000137976	Druggable Family	SM	FALSE
Dnase2b	ENSG00000137976	Approved Drug	AB	FALSE
Dnase2b	ENSG00000137976	Advanced Clinical	AB	FALSE
Dnase2b	ENSG00000137976	Phase 1 Clinical	AB	FALSE
Dnase2b	ENSG00000137976	UniProt loc high conf	AB	FALSE
Dnase2b	ENSG00000137976	GO CC high conf	AB	FALSE
Dnase2b	ENSG00000137976	UniProt loc med conf	AB	FALSE
Dnase2b	ENSG00000137976	UniProt SigP or TMHMM	AB	TRUE
Dnase2b	ENSG00000137976	GO CC med conf	AB	TRUE
Dnase2b	ENSG00000137976	Human Protein Atlas loc	AB	FALSE
Dnase2b	ENSG00000137976	Approved Drug	PR	FALSE
Dnase2b	ENSG00000137976	Advanced Clinical	PR	FALSE
Dnase2b	ENSG00000137976	Phase 1 Clinical	PR	FALSE
Dnase2b	ENSG00000137976	Literature	PR	FALSE
Dnase2b	ENSG00000137976	UniProt Ubiquitination	PR	FALSE
Dnase2b	ENSG00000137976	Database Ubiquitination	PR	FALSE
Dnase2b	ENSG00000137976	Half-life Data	PR	FALSE
Dnase2b	ENSG00000137976	Small Molecule Binder	PR	FALSE
Dnase2b	ENSG00000137976	Approved Drug	OC	FALSE
Dnase2b	ENSG00000137976	Advanced Clinical	OC	FALSE
Dnase2b	ENSG00000137976	Phase 1 Clinical	OC	FALSE
Eif4e	ENSG00000151247	Approved Drug	SM	FALSE
Eif4e	ENSG00000151247	Advanced Clinical	SM	FALSE
Eif4e	ENSG00000151247	Phase 1 Clinical	SM	FALSE
Eif4e	ENSG00000151247	Structure with Ligand	SM	TRUE
Eif4e	ENSG00000151247	High-Quality Ligand	SM	TRUE
Eif4e	ENSG00000151247	High-Quality Pocket	SM	FALSE
Eif4e	ENSG00000151247	Med-Quality Pocket	SM	TRUE
Eif4e	ENSG00000151247	Druggable Family	SM	TRUE
Eif4e	ENSG00000151247	Approved Drug	AB	FALSE
Eif4e	ENSG00000151247	Advanced Clinical	AB	FALSE
Eif4e	ENSG00000151247	Phase 1 Clinical	AB	FALSE
Eif4e	ENSG00000151247	UniProt loc high conf	AB	FALSE
Eif4e	ENSG00000151247	GO CC high conf	AB	FALSE
Eif4e	ENSG00000151247	UniProt loc med conf	AB	FALSE
Eif4e	ENSG00000151247	UniProt SigP or TMHMM	AB	FALSE
Eif4e	ENSG00000151247	GO CC med conf	AB	FALSE
Eif4e	ENSG00000151247	Human Protein Atlas loc	AB	FALSE
Eif4e	ENSG00000151247	Approved Drug	PR	FALSE
Eif4e	ENSG00000151247	Advanced Clinical	PR	FALSE
Eif4e	ENSG00000151247	Phase 1 Clinical	PR	FALSE
Eif4e	ENSG00000151247	Literature	PR	TRUE
Eif4e	ENSG00000151247	UniProt Ubiquitination	PR	FALSE
Eif4e	ENSG00000151247	Database Ubiquitination	PR	TRUE
Eif4e	ENSG00000151247	Half-life Data	PR	TRUE
Eif4e	ENSG00000151247	Small Molecule Binder	PR	TRUE
Eif4e	ENSG00000151247	Approved Drug	OC	FALSE
Eif4e	ENSG00000151247	Advanced Clinical	OC	FALSE
Eif4e	ENSG00000151247	Phase 1 Clinical	OC	FALSE
Emcn	ENSG00000164035	Approved Drug	SM	FALSE
Emcn	ENSG00000164035	Advanced Clinical	SM	FALSE
Emcn	ENSG00000164035	Phase 1 Clinical	SM	FALSE
Emcn	ENSG00000164035	Structure with Ligand	SM	FALSE
Emcn	ENSG00000164035	High-Quality Ligand	SM	FALSE
Emcn	ENSG00000164035	High-Quality Pocket	SM	FALSE
Emcn	ENSG00000164035	Med-Quality Pocket	SM	FALSE
Emcn	ENSG00000164035	Druggable Family	SM	FALSE
Emcn	ENSG00000164035	Approved Drug	AB	FALSE
Emcn	ENSG00000164035	Advanced Clinical	AB	FALSE
Emcn	ENSG00000164035	Phase 1 Clinical	AB	FALSE
Emcn	ENSG00000164035	UniProt loc high conf	AB	TRUE
Emcn	ENSG00000164035	GO CC high conf	AB	FALSE
Emcn	ENSG00000164035	UniProt loc med conf	AB	TRUE
Emcn	ENSG00000164035	UniProt SigP or TMHMM	AB	TRUE
Emcn	ENSG00000164035	GO CC med conf	AB	TRUE
Emcn	ENSG00000164035	Human Protein Atlas loc	AB	FALSE
Emcn	ENSG00000164035	Approved Drug	PR	FALSE
Emcn	ENSG00000164035	Advanced Clinical	PR	FALSE
Emcn	ENSG00000164035	Phase 1 Clinical	PR	FALSE
Emcn	ENSG00000164035	Literature	PR	FALSE
Emcn	ENSG00000164035	UniProt Ubiquitination	PR	FALSE
Emcn	ENSG00000164035	Database Ubiquitination	PR	FALSE
Emcn	ENSG00000164035	Half-life Data	PR	FALSE
Emcn	ENSG00000164035	Small Molecule Binder	PR	FALSE
Emcn	ENSG00000164035	Approved Drug	OC	FALSE
Emcn	ENSG00000164035	Advanced Clinical	OC	FALSE
Emcn	ENSG00000164035	Phase 1 Clinical	OC	FALSE
Gbp2	ENSG00000162645	Approved Drug	SM	FALSE
Gbp2	ENSG00000162645	Advanced Clinical	SM	FALSE
Gbp2	ENSG00000162645	Phase 1 Clinical	SM	FALSE
Gbp2	ENSG00000162645	Structure with Ligand	SM	TRUE
Gbp2	ENSG00000162645	High-Quality Ligand	SM	FALSE
Gbp2	ENSG00000162645	High-Quality Pocket	SM	FALSE
Gbp2	ENSG00000162645	Med-Quality Pocket	SM	FALSE
Gbp2	ENSG00000162645	Druggable Family	SM	FALSE
Gbp2	ENSG00000162645	Approved Drug	AB	FALSE
Gbp2	ENSG00000162645	Advanced Clinical	AB	FALSE
Gbp2	ENSG00000162645	Phase 1 Clinical	AB	FALSE
Gbp2	ENSG00000162645	UniProt loc high conf	AB	FALSE
Gbp2	ENSG00000162645	GO CC high conf	AB	FALSE
Gbp2	ENSG00000162645	UniProt loc med conf	AB	FALSE
Gbp2	ENSG00000162645	UniProt SigP or TMHMM	AB	FALSE
Gbp2	ENSG00000162645	GO CC med conf	AB	FALSE
Gbp2	ENSG00000162645	Human Protein Atlas loc	AB	FALSE
Gbp2	ENSG00000162645	Approved Drug	PR	FALSE
Gbp2	ENSG00000162645	Advanced Clinical	PR	FALSE
Gbp2	ENSG00000162645	Phase 1 Clinical	PR	FALSE
Gbp2	ENSG00000162645	Literature	PR	FALSE
Gbp2	ENSG00000162645	UniProt Ubiquitination	PR	TRUE
Gbp2	ENSG00000162645	Database Ubiquitination	PR	TRUE
Gbp2	ENSG00000162645	Half-life Data	PR	TRUE
Gbp2	ENSG00000162645	Small Molecule Binder	PR	FALSE
Gbp2	ENSG00000162645	Approved Drug	OC	FALSE
Gbp2	ENSG00000162645	Advanced Clinical	OC	FALSE
Gbp2	ENSG00000162645	Phase 1 Clinical	OC	FALSE
Gbp2b	ENSG00000162645	Approved Drug	SM	FALSE
Gbp2b	ENSG00000162645	Advanced Clinical	SM	FALSE
Gbp2b	ENSG00000162645	Phase 1 Clinical	SM	FALSE
Gbp2b	ENSG00000162645	Structure with Ligand	SM	TRUE
Gbp2b	ENSG00000162645	High-Quality Ligand	SM	FALSE
Gbp2b	ENSG00000162645	High-Quality Pocket	SM	FALSE
Gbp2b	ENSG00000162645	Med-Quality Pocket	SM	FALSE
Gbp2b	ENSG00000162645	Druggable Family	SM	FALSE
Gbp2b	ENSG00000162645	Approved Drug	AB	FALSE
Gbp2b	ENSG00000162645	Advanced Clinical	AB	FALSE
Gbp2b	ENSG00000162645	Phase 1 Clinical	AB	FALSE
Gbp2b	ENSG00000162645	UniProt loc high conf	AB	FALSE
Gbp2b	ENSG00000162645	GO CC high conf	AB	FALSE
Gbp2b	ENSG00000162645	UniProt loc med conf	AB	FALSE
Gbp2b	ENSG00000162645	UniProt SigP or TMHMM	AB	FALSE
Gbp2b	ENSG00000162645	GO CC med conf	AB	FALSE
Gbp2b	ENSG00000162645	Human Protein Atlas loc	AB	FALSE
Gbp2b	ENSG00000162645	Approved Drug	PR	FALSE
Gbp2b	ENSG00000162645	Advanced Clinical	PR	FALSE
Gbp2b	ENSG00000162645	Phase 1 Clinical	PR	FALSE
Gbp2b	ENSG00000162645	Literature	PR	FALSE
Gbp2b	ENSG00000162645	UniProt Ubiquitination	PR	TRUE
Gbp2b	ENSG00000162645	Database Ubiquitination	PR	TRUE
Gbp2b	ENSG00000162645	Half-life Data	PR	TRUE
Gbp2b	ENSG00000162645	Small Molecule Binder	PR	FALSE
Gbp2b	ENSG00000162645	Approved Drug	OC	FALSE
Gbp2b	ENSG00000162645	Advanced Clinical	OC	FALSE
Gbp2b	ENSG00000162645	Phase 1 Clinical	OC	FALSE
Gbp3	ENSG00000162654	Approved Drug	SM	FALSE
Gbp3	ENSG00000162654	Advanced Clinical	SM	FALSE
Gbp3	ENSG00000162654	Phase 1 Clinical	SM	FALSE
Gbp3	ENSG00000162654	Structure with Ligand	SM	FALSE
Gbp3	ENSG00000162654	High-Quality Ligand	SM	FALSE
Gbp3	ENSG00000162654	High-Quality Pocket	SM	FALSE
Gbp3	ENSG00000162654	Med-Quality Pocket	SM	FALSE
Gbp3	ENSG00000162654	Druggable Family	SM	FALSE
Gbp3	ENSG00000162654	Approved Drug	AB	FALSE
Gbp3	ENSG00000162654	Advanced Clinical	AB	FALSE
Gbp3	ENSG00000162654	Phase 1 Clinical	AB	FALSE
Gbp3	ENSG00000162654	UniProt loc high conf	AB	FALSE
Gbp3	ENSG00000162654	GO CC high conf	AB	TRUE
Gbp3	ENSG00000162654	UniProt loc med conf	AB	FALSE
Gbp3	ENSG00000162654	UniProt SigP or TMHMM	AB	FALSE
Gbp3	ENSG00000162654	GO CC med conf	AB	FALSE
Gbp3	ENSG00000162654	Human Protein Atlas loc	AB	FALSE
Gbp3	ENSG00000162654	Approved Drug	PR	FALSE
Gbp3	ENSG00000162654	Advanced Clinical	PR	FALSE
Gbp3	ENSG00000162654	Phase 1 Clinical	PR	FALSE
Gbp3	ENSG00000162654	Literature	PR	FALSE
Gbp3	ENSG00000162654	UniProt Ubiquitination	PR	TRUE
Gbp3	ENSG00000162654	Database Ubiquitination	PR	TRUE
Gbp3	ENSG00000162654	Half-life Data	PR	TRUE
Gbp3	ENSG00000162654	Small Molecule Binder	PR	FALSE
Gbp3	ENSG00000162654	Approved Drug	OC	FALSE
Gbp3	ENSG00000162654	Advanced Clinical	OC	FALSE
Gbp3	ENSG00000162654	Phase 1 Clinical	OC	FALSE
Gbp5	ENSG00000154451	Approved Drug	SM	FALSE
Gbp5	ENSG00000154451	Advanced Clinical	SM	FALSE
Gbp5	ENSG00000154451	Phase 1 Clinical	SM	FALSE
Gbp5	ENSG00000154451	Structure with Ligand	SM	TRUE
Gbp5	ENSG00000154451	High-Quality Ligand	SM	FALSE
Gbp5	ENSG00000154451	High-Quality Pocket	SM	FALSE
Gbp5	ENSG00000154451	Med-Quality Pocket	SM	FALSE
Gbp5	ENSG00000154451	Druggable Family	SM	FALSE
Gbp5	ENSG00000154451	Approved Drug	AB	FALSE
Gbp5	ENSG00000154451	Advanced Clinical	AB	FALSE
Gbp5	ENSG00000154451	Phase 1 Clinical	AB	FALSE
Gbp5	ENSG00000154451	UniProt loc high conf	AB	FALSE
Gbp5	ENSG00000154451	GO CC high conf	AB	FALSE
Gbp5	ENSG00000154451	UniProt loc med conf	AB	FALSE
Gbp5	ENSG00000154451	UniProt SigP or TMHMM	AB	FALSE
Gbp5	ENSG00000154451	GO CC med conf	AB	FALSE
Gbp5	ENSG00000154451	Human Protein Atlas loc	AB	FALSE
Gbp5	ENSG00000154451	Approved Drug	PR	FALSE
Gbp5	ENSG00000154451	Advanced Clinical	PR	FALSE
Gbp5	ENSG00000154451	Phase 1 Clinical	PR	FALSE
Gbp5	ENSG00000154451	Literature	PR	FALSE
Gbp5	ENSG00000154451	UniProt Ubiquitination	PR	FALSE
Gbp5	ENSG00000154451	Database Ubiquitination	PR	TRUE
Gbp5	ENSG00000154451	Half-life Data	PR	TRUE
Gbp5	ENSG00000154451	Small Molecule Binder	PR	FALSE
Gbp5	ENSG00000154451	Approved Drug	OC	FALSE
Gbp5	ENSG00000154451	Advanced Clinical	OC	FALSE
Gbp5	ENSG00000154451	Phase 1 Clinical	OC	FALSE
Gbp7	ENSG00000162654	Approved Drug	SM	FALSE
Gbp7	ENSG00000162654	Advanced Clinical	SM	FALSE
Gbp7	ENSG00000162654	Phase 1 Clinical	SM	FALSE
Gbp7	ENSG00000162654	Structure with Ligand	SM	FALSE
Gbp7	ENSG00000162654	High-Quality Ligand	SM	FALSE
Gbp7	ENSG00000162654	High-Quality Pocket	SM	FALSE
Gbp7	ENSG00000162654	Med-Quality Pocket	SM	FALSE
Gbp7	ENSG00000162654	Druggable Family	SM	FALSE
Gbp7	ENSG00000162654	Approved Drug	AB	FALSE
Gbp7	ENSG00000162654	Advanced Clinical	AB	FALSE
Gbp7	ENSG00000162654	Phase 1 Clinical	AB	FALSE
Gbp7	ENSG00000162654	UniProt loc high conf	AB	FALSE
Gbp7	ENSG00000162654	GO CC high conf	AB	TRUE
Gbp7	ENSG00000162654	UniProt loc med conf	AB	FALSE
Gbp7	ENSG00000162654	UniProt SigP or TMHMM	AB	FALSE
Gbp7	ENSG00000162654	GO CC med conf	AB	FALSE
Gbp7	ENSG00000162654	Human Protein Atlas loc	AB	FALSE
Gbp7	ENSG00000162654	Approved Drug	PR	FALSE
Gbp7	ENSG00000162654	Advanced Clinical	PR	FALSE
Gbp7	ENSG00000162654	Phase 1 Clinical	PR	FALSE
Gbp7	ENSG00000162654	Literature	PR	FALSE
Gbp7	ENSG00000162654	UniProt Ubiquitination	PR	TRUE
Gbp7	ENSG00000162654	Database Ubiquitination	PR	TRUE
Gbp7	ENSG00000162654	Half-life Data	PR	TRUE
Gbp7	ENSG00000162654	Small Molecule Binder	PR	FALSE
Gbp7	ENSG00000162654	Approved Drug	OC	FALSE
Gbp7	ENSG00000162654	Advanced Clinical	OC	FALSE
Gbp7	ENSG00000162654	Phase 1 Clinical	OC	FALSE
Gimd1	ENSG00000250298	Approved Drug	SM	FALSE
Gimd1	ENSG00000250298	Advanced Clinical	SM	FALSE
Gimd1	ENSG00000250298	Phase 1 Clinical	SM	FALSE
Gimd1	ENSG00000250298	Structure with Ligand	SM	FALSE
Gimd1	ENSG00000250298	High-Quality Ligand	SM	FALSE
Gimd1	ENSG00000250298	High-Quality Pocket	SM	FALSE
Gimd1	ENSG00000250298	Med-Quality Pocket	SM	FALSE
Gimd1	ENSG00000250298	Druggable Family	SM	FALSE
Gimd1	ENSG00000250298	Approved Drug	AB	FALSE
Gimd1	ENSG00000250298	Advanced Clinical	AB	FALSE
Gimd1	ENSG00000250298	Phase 1 Clinical	AB	FALSE
Gimd1	ENSG00000250298	UniProt loc high conf	AB	FALSE
Gimd1	ENSG00000250298	GO CC high conf	AB	FALSE
Gimd1	ENSG00000250298	UniProt loc med conf	AB	FALSE
Gimd1	ENSG00000250298	UniProt SigP or TMHMM	AB	FALSE
Gimd1	ENSG00000250298	GO CC med conf	AB	FALSE
Gimd1	ENSG00000250298	Human Protein Atlas loc	AB	FALSE
Gimd1	ENSG00000250298	Approved Drug	PR	FALSE
Gimd1	ENSG00000250298	Advanced Clinical	PR	FALSE
Gimd1	ENSG00000250298	Phase 1 Clinical	PR	FALSE
Gimd1	ENSG00000250298	Literature	PR	FALSE
Gimd1	ENSG00000250298	UniProt Ubiquitination	PR	FALSE
Gimd1	ENSG00000250298	Database Ubiquitination	PR	FALSE
Gimd1	ENSG00000250298	Half-life Data	PR	FALSE
Gimd1	ENSG00000250298	Small Molecule Binder	PR	FALSE
Gimd1	ENSG00000250298	Approved Drug	OC	FALSE
Gimd1	ENSG00000250298	Advanced Clinical	OC	FALSE
Gimd1	ENSG00000250298	Phase 1 Clinical	OC	FALSE
Gng5	ENSG00000174021	Approved Drug	SM	FALSE
Gng5	ENSG00000174021	Advanced Clinical	SM	FALSE
Gng5	ENSG00000174021	Phase 1 Clinical	SM	FALSE
Gng5	ENSG00000174021	Structure with Ligand	SM	FALSE
Gng5	ENSG00000174021	High-Quality Ligand	SM	FALSE
Gng5	ENSG00000174021	High-Quality Pocket	SM	FALSE
Gng5	ENSG00000174021	Med-Quality Pocket	SM	FALSE
Gng5	ENSG00000174021	Druggable Family	SM	FALSE
Gng5	ENSG00000174021	Approved Drug	AB	FALSE
Gng5	ENSG00000174021	Advanced Clinical	AB	FALSE
Gng5	ENSG00000174021	Phase 1 Clinical	AB	FALSE
Gng5	ENSG00000174021	UniProt loc high conf	AB	TRUE
Gng5	ENSG00000174021	GO CC high conf	AB	TRUE
Gng5	ENSG00000174021	UniProt loc med conf	AB	FALSE
Gng5	ENSG00000174021	UniProt SigP or TMHMM	AB	FALSE
Gng5	ENSG00000174021	GO CC med conf	AB	FALSE
Gng5	ENSG00000174021	Human Protein Atlas loc	AB	FALSE
Gng5	ENSG00000174021	Approved Drug	PR	FALSE
Gng5	ENSG00000174021	Advanced Clinical	PR	FALSE
Gng5	ENSG00000174021	Phase 1 Clinical	PR	FALSE
Gng5	ENSG00000174021	Literature	PR	FALSE
Gng5	ENSG00000174021	UniProt Ubiquitination	PR	FALSE
Gng5	ENSG00000174021	Database Ubiquitination	PR	TRUE
Gng5	ENSG00000174021	Half-life Data	PR	TRUE
Gng5	ENSG00000174021	Small Molecule Binder	PR	FALSE
Gng5	ENSG00000174021	Approved Drug	OC	FALSE
Gng5	ENSG00000174021	Advanced Clinical	OC	FALSE
Gng5	ENSG00000174021	Phase 1 Clinical	OC	FALSE
Gstcd	ENSG00000138780	Approved Drug	SM	FALSE
Gstcd	ENSG00000138780	Advanced Clinical	SM	FALSE
Gstcd	ENSG00000138780	Phase 1 Clinical	SM	FALSE
Gstcd	ENSG00000138780	Structure with Ligand	SM	FALSE
Gstcd	ENSG00000138780	High-Quality Ligand	SM	FALSE
Gstcd	ENSG00000138780	High-Quality Pocket	SM	FALSE
Gstcd	ENSG00000138780	Med-Quality Pocket	SM	FALSE
Gstcd	ENSG00000138780	Druggable Family	SM	FALSE
Gstcd	ENSG00000138780	Approved Drug	AB	FALSE
Gstcd	ENSG00000138780	Advanced Clinical	AB	FALSE
Gstcd	ENSG00000138780	Phase 1 Clinical	AB	FALSE
Gstcd	ENSG00000138780	UniProt loc high conf	AB	FALSE
Gstcd	ENSG00000138780	GO CC high conf	AB	FALSE
Gstcd	ENSG00000138780	UniProt loc med conf	AB	FALSE
Gstcd	ENSG00000138780	UniProt SigP or TMHMM	AB	FALSE
Gstcd	ENSG00000138780	GO CC med conf	AB	FALSE
Gstcd	ENSG00000138780	Human Protein Atlas loc	AB	FALSE
Gstcd	ENSG00000138780	Approved Drug	PR	FALSE
Gstcd	ENSG00000138780	Advanced Clinical	PR	FALSE
Gstcd	ENSG00000138780	Phase 1 Clinical	PR	FALSE
Gstcd	ENSG00000138780	Literature	PR	FALSE
Gstcd	ENSG00000138780	UniProt Ubiquitination	PR	FALSE
Gstcd	ENSG00000138780	Database Ubiquitination	PR	TRUE
Gstcd	ENSG00000138780	Half-life Data	PR	FALSE
Gstcd	ENSG00000138780	Small Molecule Binder	PR	FALSE
Gstcd	ENSG00000138780	Approved Drug	OC	FALSE
Gstcd	ENSG00000138780	Advanced Clinical	OC	FALSE
Gstcd	ENSG00000138780	Phase 1 Clinical	OC	FALSE
Gtf2b	ENSG00000137947	Approved Drug	SM	FALSE
Gtf2b	ENSG00000137947	Advanced Clinical	SM	FALSE
Gtf2b	ENSG00000137947	Phase 1 Clinical	SM	FALSE
Gtf2b	ENSG00000137947	Structure with Ligand	SM	TRUE
Gtf2b	ENSG00000137947	High-Quality Ligand	SM	FALSE
Gtf2b	ENSG00000137947	High-Quality Pocket	SM	FALSE
Gtf2b	ENSG00000137947	Med-Quality Pocket	SM	FALSE
Gtf2b	ENSG00000137947	Druggable Family	SM	FALSE
Gtf2b	ENSG00000137947	Approved Drug	AB	FALSE
Gtf2b	ENSG00000137947	Advanced Clinical	AB	FALSE
Gtf2b	ENSG00000137947	Phase 1 Clinical	AB	FALSE
Gtf2b	ENSG00000137947	UniProt loc high conf	AB	FALSE
Gtf2b	ENSG00000137947	GO CC high conf	AB	FALSE
Gtf2b	ENSG00000137947	UniProt loc med conf	AB	FALSE
Gtf2b	ENSG00000137947	UniProt SigP or TMHMM	AB	FALSE
Gtf2b	ENSG00000137947	GO CC med conf	AB	FALSE
Gtf2b	ENSG00000137947	Human Protein Atlas loc	AB	FALSE
Gtf2b	ENSG00000137947	Approved Drug	PR	FALSE
Gtf2b	ENSG00000137947	Advanced Clinical	PR	FALSE
Gtf2b	ENSG00000137947	Phase 1 Clinical	PR	FALSE
Gtf2b	ENSG00000137947	Literature	PR	FALSE
Gtf2b	ENSG00000137947	UniProt Ubiquitination	PR	FALSE
Gtf2b	ENSG00000137947	Database Ubiquitination	PR	TRUE
Gtf2b	ENSG00000137947	Half-life Data	PR	TRUE
Gtf2b	ENSG00000137947	Small Molecule Binder	PR	FALSE
Gtf2b	ENSG00000137947	Approved Drug	OC	FALSE
Gtf2b	ENSG00000137947	Advanced Clinical	OC	FALSE
Gtf2b	ENSG00000137947	Phase 1 Clinical	OC	FALSE
Hadh	ENSG00000138796	Approved Drug	SM	FALSE
Hadh	ENSG00000138796	Advanced Clinical	SM	FALSE
Hadh	ENSG00000138796	Phase 1 Clinical	SM	FALSE
Hadh	ENSG00000138796	Structure with Ligand	SM	TRUE
Hadh	ENSG00000138796	High-Quality Ligand	SM	FALSE
Hadh	ENSG00000138796	High-Quality Pocket	SM	TRUE
Hadh	ENSG00000138796	Med-Quality Pocket	SM	FALSE
Hadh	ENSG00000138796	Druggable Family	SM	FALSE
Hadh	ENSG00000138796	Approved Drug	AB	FALSE
Hadh	ENSG00000138796	Advanced Clinical	AB	FALSE
Hadh	ENSG00000138796	Phase 1 Clinical	AB	FALSE
Hadh	ENSG00000138796	UniProt loc high conf	AB	FALSE
Hadh	ENSG00000138796	GO CC high conf	AB	FALSE
Hadh	ENSG00000138796	UniProt loc med conf	AB	FALSE
Hadh	ENSG00000138796	UniProt SigP or TMHMM	AB	FALSE
Hadh	ENSG00000138796	GO CC med conf	AB	FALSE
Hadh	ENSG00000138796	Human Protein Atlas loc	AB	FALSE
Hadh	ENSG00000138796	Approved Drug	PR	FALSE
Hadh	ENSG00000138796	Advanced Clinical	PR	FALSE
Hadh	ENSG00000138796	Phase 1 Clinical	PR	FALSE
Hadh	ENSG00000138796	Literature	PR	FALSE
Hadh	ENSG00000138796	UniProt Ubiquitination	PR	FALSE
Hadh	ENSG00000138796	Database Ubiquitination	PR	TRUE
Hadh	ENSG00000138796	Half-life Data	PR	TRUE
Hadh	ENSG00000138796	Small Molecule Binder	PR	FALSE
Hadh	ENSG00000138796	Approved Drug	OC	FALSE
Hadh	ENSG00000138796	Advanced Clinical	OC	FALSE
Hadh	ENSG00000138796	Phase 1 Clinical	OC	FALSE
Hs2st1	ENSG00000153936	Approved Drug	SM	FALSE
Hs2st1	ENSG00000153936	Advanced Clinical	SM	FALSE
Hs2st1	ENSG00000153936	Phase 1 Clinical	SM	FALSE
Hs2st1	ENSG00000153936	Structure with Ligand	SM	FALSE
Hs2st1	ENSG00000153936	High-Quality Ligand	SM	FALSE
Hs2st1	ENSG00000153936	High-Quality Pocket	SM	FALSE
Hs2st1	ENSG00000153936	Med-Quality Pocket	SM	FALSE
Hs2st1	ENSG00000153936	Druggable Family	SM	FALSE
Hs2st1	ENSG00000153936	Approved Drug	AB	FALSE
Hs2st1	ENSG00000153936	Advanced Clinical	AB	FALSE
Hs2st1	ENSG00000153936	Phase 1 Clinical	AB	FALSE
Hs2st1	ENSG00000153936	UniProt loc high conf	AB	FALSE
Hs2st1	ENSG00000153936	GO CC high conf	AB	FALSE
Hs2st1	ENSG00000153936	UniProt loc med conf	AB	FALSE
Hs2st1	ENSG00000153936	UniProt SigP or TMHMM	AB	TRUE
Hs2st1	ENSG00000153936	GO CC med conf	AB	FALSE
Hs2st1	ENSG00000153936	Human Protein Atlas loc	AB	FALSE
Hs2st1	ENSG00000153936	Approved Drug	PR	FALSE
Hs2st1	ENSG00000153936	Advanced Clinical	PR	FALSE
Hs2st1	ENSG00000153936	Phase 1 Clinical	PR	FALSE
Hs2st1	ENSG00000153936	Literature	PR	FALSE
Hs2st1	ENSG00000153936	UniProt Ubiquitination	PR	FALSE
Hs2st1	ENSG00000153936	Database Ubiquitination	PR	TRUE
Hs2st1	ENSG00000153936	Half-life Data	PR	TRUE
Hs2st1	ENSG00000153936	Small Molecule Binder	PR	FALSE
Hs2st1	ENSG00000153936	Approved Drug	OC	FALSE
Hs2st1	ENSG00000153936	Advanced Clinical	OC	FALSE
Hs2st1	ENSG00000153936	Phase 1 Clinical	OC	FALSE
Ints12	ENSG00000138785	Approved Drug	SM	FALSE
Ints12	ENSG00000138785	Advanced Clinical	SM	FALSE
Ints12	ENSG00000138785	Phase 1 Clinical	SM	FALSE
Ints12	ENSG00000138785	Structure with Ligand	SM	FALSE
Ints12	ENSG00000138785	High-Quality Ligand	SM	FALSE
Ints12	ENSG00000138785	High-Quality Pocket	SM	FALSE
Ints12	ENSG00000138785	Med-Quality Pocket	SM	FALSE
Ints12	ENSG00000138785	Druggable Family	SM	FALSE
Ints12	ENSG00000138785	Approved Drug	AB	FALSE
Ints12	ENSG00000138785	Advanced Clinical	AB	FALSE
Ints12	ENSG00000138785	Phase 1 Clinical	AB	FALSE
Ints12	ENSG00000138785	UniProt loc high conf	AB	FALSE
Ints12	ENSG00000138785	GO CC high conf	AB	FALSE
Ints12	ENSG00000138785	UniProt loc med conf	AB	FALSE
Ints12	ENSG00000138785	UniProt SigP or TMHMM	AB	FALSE
Ints12	ENSG00000138785	GO CC med conf	AB	FALSE
Ints12	ENSG00000138785	Human Protein Atlas loc	AB	FALSE
Ints12	ENSG00000138785	Approved Drug	PR	FALSE
Ints12	ENSG00000138785	Advanced Clinical	PR	FALSE
Ints12	ENSG00000138785	Phase 1 Clinical	PR	FALSE
Ints12	ENSG00000138785	Literature	PR	FALSE
Ints12	ENSG00000138785	UniProt Ubiquitination	PR	TRUE
Ints12	ENSG00000138785	Database Ubiquitination	PR	TRUE
Ints12	ENSG00000138785	Half-life Data	PR	TRUE
Ints12	ENSG00000138785	Small Molecule Binder	PR	FALSE
Ints12	ENSG00000138785	Approved Drug	OC	FALSE
Ints12	ENSG00000138785	Advanced Clinical	OC	FALSE
Ints12	ENSG00000138785	Phase 1 Clinical	OC	FALSE
Kyat3	ENSG00000137944	Approved Drug	SM	FALSE
Kyat3	ENSG00000137944	Advanced Clinical	SM	FALSE
Kyat3	ENSG00000137944	Phase 1 Clinical	SM	FALSE
Kyat3	ENSG00000137944	Structure with Ligand	SM	FALSE
Kyat3	ENSG00000137944	High-Quality Ligand	SM	FALSE
Kyat3	ENSG00000137944	High-Quality Pocket	SM	FALSE
Kyat3	ENSG00000137944	Med-Quality Pocket	SM	FALSE
Kyat3	ENSG00000137944	Druggable Family	SM	FALSE
Kyat3	ENSG00000137944	Approved Drug	AB	FALSE
Kyat3	ENSG00000137944	Advanced Clinical	AB	FALSE
Kyat3	ENSG00000137944	Phase 1 Clinical	AB	FALSE
Kyat3	ENSG00000137944	UniProt loc high conf	AB	FALSE
Kyat3	ENSG00000137944	GO CC high conf	AB	FALSE
Kyat3	ENSG00000137944	UniProt loc med conf	AB	FALSE
Kyat3	ENSG00000137944	UniProt SigP or TMHMM	AB	FALSE
Kyat3	ENSG00000137944	GO CC med conf	AB	FALSE
Kyat3	ENSG00000137944	Human Protein Atlas loc	AB	FALSE
Kyat3	ENSG00000137944	Approved Drug	PR	FALSE
Kyat3	ENSG00000137944	Advanced Clinical	PR	FALSE
Kyat3	ENSG00000137944	Phase 1 Clinical	PR	FALSE
Kyat3	ENSG00000137944	Literature	PR	FALSE
Kyat3	ENSG00000137944	UniProt Ubiquitination	PR	FALSE
Kyat3	ENSG00000137944	Database Ubiquitination	PR	TRUE
Kyat3	ENSG00000137944	Half-life Data	PR	FALSE
Kyat3	ENSG00000137944	Small Molecule Binder	PR	TRUE
Kyat3	ENSG00000137944	Approved Drug	OC	FALSE
Kyat3	ENSG00000137944	Advanced Clinical	OC	FALSE
Kyat3	ENSG00000137944	Phase 1 Clinical	OC	FALSE
Lamtor3	ENSG00000109270	Approved Drug	SM	FALSE
Lamtor3	ENSG00000109270	Advanced Clinical	SM	FALSE
Lamtor3	ENSG00000109270	Phase 1 Clinical	SM	FALSE
Lamtor3	ENSG00000109270	Structure with Ligand	SM	TRUE
Lamtor3	ENSG00000109270	High-Quality Ligand	SM	FALSE
Lamtor3	ENSG00000109270	High-Quality Pocket	SM	FALSE
Lamtor3	ENSG00000109270	Med-Quality Pocket	SM	FALSE
Lamtor3	ENSG00000109270	Druggable Family	SM	FALSE
Lamtor3	ENSG00000109270	Approved Drug	AB	FALSE
Lamtor3	ENSG00000109270	Advanced Clinical	AB	FALSE
Lamtor3	ENSG00000109270	Phase 1 Clinical	AB	FALSE
Lamtor3	ENSG00000109270	UniProt loc high conf	AB	FALSE
Lamtor3	ENSG00000109270	GO CC high conf	AB	TRUE
Lamtor3	ENSG00000109270	UniProt loc med conf	AB	TRUE
Lamtor3	ENSG00000109270	UniProt SigP or TMHMM	AB	FALSE
Lamtor3	ENSG00000109270	GO CC med conf	AB	FALSE
Lamtor3	ENSG00000109270	Human Protein Atlas loc	AB	FALSE
Lamtor3	ENSG00000109270	Approved Drug	PR	FALSE
Lamtor3	ENSG00000109270	Advanced Clinical	PR	FALSE
Lamtor3	ENSG00000109270	Phase 1 Clinical	PR	FALSE
Lamtor3	ENSG00000109270	Literature	PR	FALSE
Lamtor3	ENSG00000109270	UniProt Ubiquitination	PR	FALSE
Lamtor3	ENSG00000109270	Database Ubiquitination	PR	TRUE
Lamtor3	ENSG00000109270	Half-life Data	PR	TRUE
Lamtor3	ENSG00000109270	Small Molecule Binder	PR	FALSE
Lamtor3	ENSG00000109270	Approved Drug	OC	FALSE
Lamtor3	ENSG00000109270	Advanced Clinical	OC	FALSE
Lamtor3	ENSG00000109270	Phase 1 Clinical	OC	FALSE
Lef1	ENSG00000138795	Approved Drug	SM	FALSE
Lef1	ENSG00000138795	Advanced Clinical	SM	FALSE
Lef1	ENSG00000138795	Phase 1 Clinical	SM	FALSE
Lef1	ENSG00000138795	Structure with Ligand	SM	FALSE
Lef1	ENSG00000138795	High-Quality Ligand	SM	FALSE
Lef1	ENSG00000138795	High-Quality Pocket	SM	FALSE
Lef1	ENSG00000138795	Med-Quality Pocket	SM	FALSE
Lef1	ENSG00000138795	Druggable Family	SM	FALSE
Lef1	ENSG00000138795	Approved Drug	AB	FALSE
Lef1	ENSG00000138795	Advanced Clinical	AB	FALSE
Lef1	ENSG00000138795	Phase 1 Clinical	AB	FALSE
Lef1	ENSG00000138795	UniProt loc high conf	AB	FALSE
Lef1	ENSG00000138795	GO CC high conf	AB	FALSE
Lef1	ENSG00000138795	UniProt loc med conf	AB	FALSE
Lef1	ENSG00000138795	UniProt SigP or TMHMM	AB	FALSE
Lef1	ENSG00000138795	GO CC med conf	AB	FALSE
Lef1	ENSG00000138795	Human Protein Atlas loc	AB	FALSE
Lef1	ENSG00000138795	Approved Drug	PR	FALSE
Lef1	ENSG00000138795	Advanced Clinical	PR	FALSE
Lef1	ENSG00000138795	Phase 1 Clinical	PR	FALSE
Lef1	ENSG00000138795	Literature	PR	FALSE
Lef1	ENSG00000138795	UniProt Ubiquitination	PR	TRUE
Lef1	ENSG00000138795	Database Ubiquitination	PR	TRUE
Lef1	ENSG00000138795	Half-life Data	PR	FALSE
Lef1	ENSG00000138795	Small Molecule Binder	PR	TRUE
Lef1	ENSG00000138795	Approved Drug	OC	FALSE
Lef1	ENSG00000138795	Advanced Clinical	OC	FALSE
Lef1	ENSG00000138795	Phase 1 Clinical	OC	FALSE
Lmo4	ENSG00000143013	Approved Drug	SM	FALSE
Lmo4	ENSG00000143013	Advanced Clinical	SM	FALSE
Lmo4	ENSG00000143013	Phase 1 Clinical	SM	FALSE
Lmo4	ENSG00000143013	Structure with Ligand	SM	FALSE
Lmo4	ENSG00000143013	High-Quality Ligand	SM	FALSE
Lmo4	ENSG00000143013	High-Quality Pocket	SM	FALSE
Lmo4	ENSG00000143013	Med-Quality Pocket	SM	FALSE
Lmo4	ENSG00000143013	Druggable Family	SM	FALSE
Lmo4	ENSG00000143013	Approved Drug	AB	FALSE
Lmo4	ENSG00000143013	Advanced Clinical	AB	FALSE
Lmo4	ENSG00000143013	Phase 1 Clinical	AB	FALSE
Lmo4	ENSG00000143013	UniProt loc high conf	AB	FALSE
Lmo4	ENSG00000143013	GO CC high conf	AB	FALSE
Lmo4	ENSG00000143013	UniProt loc med conf	AB	FALSE
Lmo4	ENSG00000143013	UniProt SigP or TMHMM	AB	FALSE
Lmo4	ENSG00000143013	GO CC med conf	AB	FALSE
Lmo4	ENSG00000143013	Human Protein Atlas loc	AB	FALSE
Lmo4	ENSG00000143013	Approved Drug	PR	FALSE
Lmo4	ENSG00000143013	Advanced Clinical	PR	FALSE
Lmo4	ENSG00000143013	Phase 1 Clinical	PR	FALSE
Lmo4	ENSG00000143013	Literature	PR	FALSE
Lmo4	ENSG00000143013	UniProt Ubiquitination	PR	FALSE
Lmo4	ENSG00000143013	Database Ubiquitination	PR	FALSE
Lmo4	ENSG00000143013	Half-life Data	PR	FALSE
Lmo4	ENSG00000143013	Small Molecule Binder	PR	FALSE
Lmo4	ENSG00000143013	Approved Drug	OC	FALSE
Lmo4	ENSG00000143013	Advanced Clinical	OC	FALSE
Lmo4	ENSG00000143013	Phase 1 Clinical	OC	FALSE
Lpar3	ENSG00000171517	Approved Drug	SM	FALSE
Lpar3	ENSG00000171517	Advanced Clinical	SM	FALSE
Lpar3	ENSG00000171517	Phase 1 Clinical	SM	FALSE
Lpar3	ENSG00000171517	Structure with Ligand	SM	FALSE
Lpar3	ENSG00000171517	High-Quality Ligand	SM	TRUE
Lpar3	ENSG00000171517	High-Quality Pocket	SM	FALSE
Lpar3	ENSG00000171517	Med-Quality Pocket	SM	FALSE
Lpar3	ENSG00000171517	Druggable Family	SM	TRUE
Lpar3	ENSG00000171517	Approved Drug	AB	FALSE
Lpar3	ENSG00000171517	Advanced Clinical	AB	FALSE
Lpar3	ENSG00000171517	Phase 1 Clinical	AB	FALSE
Lpar3	ENSG00000171517	UniProt loc high conf	AB	FALSE
Lpar3	ENSG00000171517	GO CC high conf	AB	TRUE
Lpar3	ENSG00000171517	UniProt loc med conf	AB	TRUE
Lpar3	ENSG00000171517	UniProt SigP or TMHMM	AB	TRUE
Lpar3	ENSG00000171517	GO CC med conf	AB	FALSE
Lpar3	ENSG00000171517	Human Protein Atlas loc	AB	TRUE
Lpar3	ENSG00000171517	Approved Drug	PR	FALSE
Lpar3	ENSG00000171517	Advanced Clinical	PR	FALSE
Lpar3	ENSG00000171517	Phase 1 Clinical	PR	FALSE
Lpar3	ENSG00000171517	Literature	PR	FALSE
Lpar3	ENSG00000171517	UniProt Ubiquitination	PR	FALSE
Lpar3	ENSG00000171517	Database Ubiquitination	PR	TRUE
Lpar3	ENSG00000171517	Half-life Data	PR	FALSE
Lpar3	ENSG00000171517	Small Molecule Binder	PR	TRUE
Lpar3	ENSG00000171517	Approved Drug	OC	FALSE
Lpar3	ENSG00000171517	Advanced Clinical	OC	FALSE
Lpar3	ENSG00000171517	Phase 1 Clinical	OC	FALSE
Manba	ENSG00000109323	Approved Drug	SM	FALSE
Manba	ENSG00000109323	Advanced Clinical	SM	FALSE
Manba	ENSG00000109323	Phase 1 Clinical	SM	FALSE
Manba	ENSG00000109323	Structure with Ligand	SM	FALSE
Manba	ENSG00000109323	High-Quality Ligand	SM	FALSE
Manba	ENSG00000109323	High-Quality Pocket	SM	FALSE
Manba	ENSG00000109323	Med-Quality Pocket	SM	FALSE
Manba	ENSG00000109323	Druggable Family	SM	TRUE
Manba	ENSG00000109323	Approved Drug	AB	FALSE
Manba	ENSG00000109323	Advanced Clinical	AB	FALSE
Manba	ENSG00000109323	Phase 1 Clinical	AB	FALSE
Manba	ENSG00000109323	UniProt loc high conf	AB	FALSE
Manba	ENSG00000109323	GO CC high conf	AB	TRUE
Manba	ENSG00000109323	UniProt loc med conf	AB	FALSE
Manba	ENSG00000109323	UniProt SigP or TMHMM	AB	TRUE
Manba	ENSG00000109323	GO CC med conf	AB	FALSE
Manba	ENSG00000109323	Human Protein Atlas loc	AB	FALSE
Manba	ENSG00000109323	Approved Drug	PR	FALSE
Manba	ENSG00000109323	Advanced Clinical	PR	FALSE
Manba	ENSG00000109323	Phase 1 Clinical	PR	FALSE
Manba	ENSG00000109323	Literature	PR	FALSE
Manba	ENSG00000109323	UniProt Ubiquitination	PR	FALSE
Manba	ENSG00000109323	Database Ubiquitination	PR	TRUE
Manba	ENSG00000109323	Half-life Data	PR	TRUE
Manba	ENSG00000109323	Small Molecule Binder	PR	TRUE
Manba	ENSG00000109323	Approved Drug	OC	FALSE
Manba	ENSG00000109323	Advanced Clinical	OC	FALSE
Manba	ENSG00000109323	Phase 1 Clinical	OC	FALSE
Mcoln2	ENSG00000153898	Approved Drug	SM	FALSE
Mcoln2	ENSG00000153898	Advanced Clinical	SM	FALSE
Mcoln2	ENSG00000153898	Phase 1 Clinical	SM	FALSE
Mcoln2	ENSG00000153898	Structure with Ligand	SM	FALSE
Mcoln2	ENSG00000153898	High-Quality Ligand	SM	TRUE
Mcoln2	ENSG00000153898	High-Quality Pocket	SM	FALSE
Mcoln2	ENSG00000153898	Med-Quality Pocket	SM	FALSE
Mcoln2	ENSG00000153898	Druggable Family	SM	TRUE
Mcoln2	ENSG00000153898	Approved Drug	AB	FALSE
Mcoln2	ENSG00000153898	Advanced Clinical	AB	FALSE
Mcoln2	ENSG00000153898	Phase 1 Clinical	AB	FALSE
Mcoln2	ENSG00000153898	UniProt loc high conf	AB	TRUE
Mcoln2	ENSG00000153898	GO CC high conf	AB	TRUE
Mcoln2	ENSG00000153898	UniProt loc med conf	AB	FALSE
Mcoln2	ENSG00000153898	UniProt SigP or TMHMM	AB	TRUE
Mcoln2	ENSG00000153898	GO CC med conf	AB	FALSE
Mcoln2	ENSG00000153898	Human Protein Atlas loc	AB	FALSE
Mcoln2	ENSG00000153898	Approved Drug	PR	FALSE
Mcoln2	ENSG00000153898	Advanced Clinical	PR	FALSE
Mcoln2	ENSG00000153898	Phase 1 Clinical	PR	FALSE
Mcoln2	ENSG00000153898	Literature	PR	FALSE
Mcoln2	ENSG00000153898	UniProt Ubiquitination	PR	FALSE
Mcoln2	ENSG00000153898	Database Ubiquitination	PR	FALSE
Mcoln2	ENSG00000153898	Half-life Data	PR	FALSE
Mcoln2	ENSG00000153898	Small Molecule Binder	PR	TRUE
Mcoln2	ENSG00000153898	Approved Drug	OC	FALSE
Mcoln2	ENSG00000153898	Advanced Clinical	OC	FALSE
Mcoln2	ENSG00000153898	Phase 1 Clinical	OC	FALSE
Mcoln3	ENSG00000055732	Approved Drug	SM	FALSE
Mcoln3	ENSG00000055732	Advanced Clinical	SM	FALSE
Mcoln3	ENSG00000055732	Phase 1 Clinical	SM	FALSE
Mcoln3	ENSG00000055732	Structure with Ligand	SM	FALSE
Mcoln3	ENSG00000055732	High-Quality Ligand	SM	FALSE
Mcoln3	ENSG00000055732	High-Quality Pocket	SM	FALSE
Mcoln3	ENSG00000055732	Med-Quality Pocket	SM	FALSE
Mcoln3	ENSG00000055732	Druggable Family	SM	TRUE
Mcoln3	ENSG00000055732	Approved Drug	AB	FALSE
Mcoln3	ENSG00000055732	Advanced Clinical	AB	FALSE
Mcoln3	ENSG00000055732	Phase 1 Clinical	AB	FALSE
Mcoln3	ENSG00000055732	UniProt loc high conf	AB	TRUE
Mcoln3	ENSG00000055732	GO CC high conf	AB	TRUE
Mcoln3	ENSG00000055732	UniProt loc med conf	AB	FALSE
Mcoln3	ENSG00000055732	UniProt SigP or TMHMM	AB	TRUE
Mcoln3	ENSG00000055732	GO CC med conf	AB	FALSE
Mcoln3	ENSG00000055732	Human Protein Atlas loc	AB	FALSE
Mcoln3	ENSG00000055732	Approved Drug	PR	FALSE
Mcoln3	ENSG00000055732	Advanced Clinical	PR	FALSE
Mcoln3	ENSG00000055732	Phase 1 Clinical	PR	FALSE
Mcoln3	ENSG00000055732	Literature	PR	FALSE
Mcoln3	ENSG00000055732	UniProt Ubiquitination	PR	FALSE
Mcoln3	ENSG00000055732	Database Ubiquitination	PR	TRUE
Mcoln3	ENSG00000055732	Half-life Data	PR	FALSE
Mcoln3	ENSG00000055732	Small Molecule Binder	PR	TRUE
Mcoln3	ENSG00000055732	Approved Drug	OC	FALSE
Mcoln3	ENSG00000055732	Advanced Clinical	OC	FALSE
Mcoln3	ENSG00000055732	Phase 1 Clinical	OC	FALSE
Metap1	ENSG00000164024	Approved Drug	SM	FALSE
Metap1	ENSG00000164024	Advanced Clinical	SM	TRUE
Metap1	ENSG00000164024	Phase 1 Clinical	SM	FALSE
Metap1	ENSG00000164024	Structure with Ligand	SM	TRUE
Metap1	ENSG00000164024	High-Quality Ligand	SM	TRUE
Metap1	ENSG00000164024	High-Quality Pocket	SM	FALSE
Metap1	ENSG00000164024	Med-Quality Pocket	SM	TRUE
Metap1	ENSG00000164024	Druggable Family	SM	TRUE
Metap1	ENSG00000164024	Approved Drug	AB	FALSE
Metap1	ENSG00000164024	Advanced Clinical	AB	FALSE
Metap1	ENSG00000164024	Phase 1 Clinical	AB	FALSE
Metap1	ENSG00000164024	UniProt loc high conf	AB	FALSE
Metap1	ENSG00000164024	GO CC high conf	AB	FALSE
Metap1	ENSG00000164024	UniProt loc med conf	AB	FALSE
Metap1	ENSG00000164024	UniProt SigP or TMHMM	AB	FALSE
Metap1	ENSG00000164024	GO CC med conf	AB	FALSE
Metap1	ENSG00000164024	Human Protein Atlas loc	AB	TRUE
Metap1	ENSG00000164024	Approved Drug	PR	FALSE
Metap1	ENSG00000164024	Advanced Clinical	PR	FALSE
Metap1	ENSG00000164024	Phase 1 Clinical	PR	FALSE
Metap1	ENSG00000164024	Literature	PR	FALSE
Metap1	ENSG00000164024	UniProt Ubiquitination	PR	FALSE
Metap1	ENSG00000164024	Database Ubiquitination	PR	TRUE
Metap1	ENSG00000164024	Half-life Data	PR	TRUE
Metap1	ENSG00000164024	Small Molecule Binder	PR	TRUE
Metap1	ENSG00000164024	Approved Drug	OC	FALSE
Metap1	ENSG00000164024	Advanced Clinical	OC	FALSE
Metap1	ENSG00000164024	Phase 1 Clinical	OC	FALSE
Mttp	ENSG00000138823	Approved Drug	SM	TRUE
Mttp	ENSG00000138823	Advanced Clinical	SM	FALSE
Mttp	ENSG00000138823	Phase 1 Clinical	SM	FALSE
Mttp	ENSG00000138823	Structure with Ligand	SM	FALSE
Mttp	ENSG00000138823	High-Quality Ligand	SM	FALSE
Mttp	ENSG00000138823	High-Quality Pocket	SM	FALSE
Mttp	ENSG00000138823	Med-Quality Pocket	SM	FALSE
Mttp	ENSG00000138823	Druggable Family	SM	TRUE
Mttp	ENSG00000138823	Approved Drug	AB	FALSE
Mttp	ENSG00000138823	Advanced Clinical	AB	FALSE
Mttp	ENSG00000138823	Phase 1 Clinical	AB	FALSE
Mttp	ENSG00000138823	UniProt loc high conf	AB	FALSE
Mttp	ENSG00000138823	GO CC high conf	AB	FALSE
Mttp	ENSG00000138823	UniProt loc med conf	AB	FALSE
Mttp	ENSG00000138823	UniProt SigP or TMHMM	AB	TRUE
Mttp	ENSG00000138823	GO CC med conf	AB	FALSE
Mttp	ENSG00000138823	Human Protein Atlas loc	AB	FALSE
Mttp	ENSG00000138823	Approved Drug	PR	FALSE
Mttp	ENSG00000138823	Advanced Clinical	PR	FALSE
Mttp	ENSG00000138823	Phase 1 Clinical	PR	FALSE
Mttp	ENSG00000138823	Literature	PR	FALSE
Mttp	ENSG00000138823	UniProt Ubiquitination	PR	FALSE
Mttp	ENSG00000138823	Database Ubiquitination	PR	FALSE
Mttp	ENSG00000138823	Half-life Data	PR	TRUE
Mttp	ENSG00000138823	Small Molecule Binder	PR	TRUE
Mttp	ENSG00000138823	Approved Drug	OC	FALSE
Mttp	ENSG00000138823	Advanced Clinical	OC	FALSE
Mttp	ENSG00000138823	Phase 1 Clinical	OC	FALSE
Nfkb1	ENSG00000109320	Approved Drug	SM	FALSE
Nfkb1	ENSG00000109320	Advanced Clinical	SM	TRUE
Nfkb1	ENSG00000109320	Phase 1 Clinical	SM	FALSE
Nfkb1	ENSG00000109320	Structure with Ligand	SM	TRUE
Nfkb1	ENSG00000109320	High-Quality Ligand	SM	TRUE
Nfkb1	ENSG00000109320	High-Quality Pocket	SM	FALSE
Nfkb1	ENSG00000109320	Med-Quality Pocket	SM	FALSE
Nfkb1	ENSG00000109320	Druggable Family	SM	TRUE
Nfkb1	ENSG00000109320	Approved Drug	AB	FALSE
Nfkb1	ENSG00000109320	Advanced Clinical	AB	FALSE
Nfkb1	ENSG00000109320	Phase 1 Clinical	AB	FALSE
Nfkb1	ENSG00000109320	UniProt loc high conf	AB	FALSE
Nfkb1	ENSG00000109320	GO CC high conf	AB	TRUE
Nfkb1	ENSG00000109320	UniProt loc med conf	AB	FALSE
Nfkb1	ENSG00000109320	UniProt SigP or TMHMM	AB	FALSE
Nfkb1	ENSG00000109320	GO CC med conf	AB	FALSE
Nfkb1	ENSG00000109320	Human Protein Atlas loc	AB	FALSE
Nfkb1	ENSG00000109320	Approved Drug	PR	FALSE
Nfkb1	ENSG00000109320	Advanced Clinical	PR	FALSE
Nfkb1	ENSG00000109320	Phase 1 Clinical	PR	FALSE
Nfkb1	ENSG00000109320	Literature	PR	FALSE
Nfkb1	ENSG00000109320	UniProt Ubiquitination	PR	TRUE
Nfkb1	ENSG00000109320	Database Ubiquitination	PR	TRUE
Nfkb1	ENSG00000109320	Half-life Data	PR	TRUE
Nfkb1	ENSG00000109320	Small Molecule Binder	PR	TRUE
Nfkb1	ENSG00000109320	Approved Drug	OC	FALSE
Nfkb1	ENSG00000109320	Advanced Clinical	OC	FALSE
Nfkb1	ENSG00000109320	Phase 1 Clinical	OC	FALSE
Npnt	ENSG00000168743	Approved Drug	SM	FALSE
Npnt	ENSG00000168743	Advanced Clinical	SM	FALSE
Npnt	ENSG00000168743	Phase 1 Clinical	SM	FALSE
Npnt	ENSG00000168743	Structure with Ligand	SM	FALSE
Npnt	ENSG00000168743	High-Quality Ligand	SM	FALSE
Npnt	ENSG00000168743	High-Quality Pocket	SM	FALSE
Npnt	ENSG00000168743	Med-Quality Pocket	SM	FALSE
Npnt	ENSG00000168743	Druggable Family	SM	FALSE
Npnt	ENSG00000168743	Approved Drug	AB	FALSE
Npnt	ENSG00000168743	Advanced Clinical	AB	FALSE
Npnt	ENSG00000168743	Phase 1 Clinical	AB	FALSE
Npnt	ENSG00000168743	UniProt loc high conf	AB	FALSE
Npnt	ENSG00000168743	GO CC high conf	AB	FALSE
Npnt	ENSG00000168743	UniProt loc med conf	AB	TRUE
Npnt	ENSG00000168743	UniProt SigP or TMHMM	AB	TRUE
Npnt	ENSG00000168743	GO CC med conf	AB	TRUE
Npnt	ENSG00000168743	Human Protein Atlas loc	AB	FALSE
Npnt	ENSG00000168743	Approved Drug	PR	FALSE
Npnt	ENSG00000168743	Advanced Clinical	PR	FALSE
Npnt	ENSG00000168743	Phase 1 Clinical	PR	FALSE
Npnt	ENSG00000168743	Literature	PR	FALSE
Npnt	ENSG00000168743	UniProt Ubiquitination	PR	FALSE
Npnt	ENSG00000168743	Database Ubiquitination	PR	TRUE
Npnt	ENSG00000168743	Half-life Data	PR	FALSE
Npnt	ENSG00000168743	Small Molecule Binder	PR	FALSE
Npnt	ENSG00000168743	Approved Drug	OC	FALSE
Npnt	ENSG00000168743	Advanced Clinical	OC	FALSE
Npnt	ENSG00000168743	Phase 1 Clinical	OC	FALSE
Odf2l	ENSG00000122417	Approved Drug	SM	FALSE
Odf2l	ENSG00000122417	Advanced Clinical	SM	FALSE
Odf2l	ENSG00000122417	Phase 1 Clinical	SM	FALSE
Odf2l	ENSG00000122417	Structure with Ligand	SM	FALSE
Odf2l	ENSG00000122417	High-Quality Ligand	SM	FALSE
Odf2l	ENSG00000122417	High-Quality Pocket	SM	FALSE
Odf2l	ENSG00000122417	Med-Quality Pocket	SM	FALSE
Odf2l	ENSG00000122417	Druggable Family	SM	FALSE
Odf2l	ENSG00000122417	Approved Drug	AB	FALSE
Odf2l	ENSG00000122417	Advanced Clinical	AB	FALSE
Odf2l	ENSG00000122417	Phase 1 Clinical	AB	FALSE
Odf2l	ENSG00000122417	UniProt loc high conf	AB	FALSE
Odf2l	ENSG00000122417	GO CC high conf	AB	FALSE
Odf2l	ENSG00000122417	UniProt loc med conf	AB	FALSE
Odf2l	ENSG00000122417	UniProt SigP or TMHMM	AB	FALSE
Odf2l	ENSG00000122417	GO CC med conf	AB	FALSE
Odf2l	ENSG00000122417	Human Protein Atlas loc	AB	FALSE
Odf2l	ENSG00000122417	Approved Drug	PR	FALSE
Odf2l	ENSG00000122417	Advanced Clinical	PR	FALSE
Odf2l	ENSG00000122417	Phase 1 Clinical	PR	FALSE
Odf2l	ENSG00000122417	Literature	PR	FALSE
Odf2l	ENSG00000122417	UniProt Ubiquitination	PR	FALSE
Odf2l	ENSG00000122417	Database Ubiquitination	PR	TRUE
Odf2l	ENSG00000122417	Half-life Data	PR	FALSE
Odf2l	ENSG00000122417	Small Molecule Binder	PR	FALSE
Odf2l	ENSG00000122417	Approved Drug	OC	FALSE
Odf2l	ENSG00000122417	Advanced Clinical	OC	FALSE
Odf2l	ENSG00000122417	Phase 1 Clinical	OC	FALSE
Papss1	ENSG00000138801	Approved Drug	SM	FALSE
Papss1	ENSG00000138801	Advanced Clinical	SM	FALSE
Papss1	ENSG00000138801	Phase 1 Clinical	SM	FALSE
Papss1	ENSG00000138801	Structure with Ligand	SM	TRUE
Papss1	ENSG00000138801	High-Quality Ligand	SM	FALSE
Papss1	ENSG00000138801	High-Quality Pocket	SM	TRUE
Papss1	ENSG00000138801	Med-Quality Pocket	SM	FALSE
Papss1	ENSG00000138801	Druggable Family	SM	FALSE
Papss1	ENSG00000138801	Approved Drug	AB	FALSE
Papss1	ENSG00000138801	Advanced Clinical	AB	FALSE
Papss1	ENSG00000138801	Phase 1 Clinical	AB	FALSE
Papss1	ENSG00000138801	UniProt loc high conf	AB	FALSE
Papss1	ENSG00000138801	GO CC high conf	AB	FALSE
Papss1	ENSG00000138801	UniProt loc med conf	AB	FALSE
Papss1	ENSG00000138801	UniProt SigP or TMHMM	AB	FALSE
Papss1	ENSG00000138801	GO CC med conf	AB	FALSE
Papss1	ENSG00000138801	Human Protein Atlas loc	AB	FALSE
Papss1	ENSG00000138801	Approved Drug	PR	FALSE
Papss1	ENSG00000138801	Advanced Clinical	PR	FALSE
Papss1	ENSG00000138801	Phase 1 Clinical	PR	FALSE
Papss1	ENSG00000138801	Literature	PR	FALSE
Papss1	ENSG00000138801	UniProt Ubiquitination	PR	FALSE
Papss1	ENSG00000138801	Database Ubiquitination	PR	TRUE
Papss1	ENSG00000138801	Half-life Data	PR	TRUE
Papss1	ENSG00000138801	Small Molecule Binder	PR	FALSE
Papss1	ENSG00000138801	Approved Drug	OC	FALSE
Papss1	ENSG00000138801	Advanced Clinical	OC	FALSE
Papss1	ENSG00000138801	Phase 1 Clinical	OC	FALSE
Pdha2	ENSG00000163114	Approved Drug	SM	FALSE
Pdha2	ENSG00000163114	Advanced Clinical	SM	FALSE
Pdha2	ENSG00000163114	Phase 1 Clinical	SM	FALSE
Pdha2	ENSG00000163114	Structure with Ligand	SM	FALSE
Pdha2	ENSG00000163114	High-Quality Ligand	SM	FALSE
Pdha2	ENSG00000163114	High-Quality Pocket	SM	FALSE
Pdha2	ENSG00000163114	Med-Quality Pocket	SM	FALSE
Pdha2	ENSG00000163114	Druggable Family	SM	FALSE
Pdha2	ENSG00000163114	Approved Drug	AB	FALSE
Pdha2	ENSG00000163114	Advanced Clinical	AB	FALSE
Pdha2	ENSG00000163114	Phase 1 Clinical	AB	FALSE
Pdha2	ENSG00000163114	UniProt loc high conf	AB	FALSE
Pdha2	ENSG00000163114	GO CC high conf	AB	FALSE
Pdha2	ENSG00000163114	UniProt loc med conf	AB	FALSE
Pdha2	ENSG00000163114	UniProt SigP or TMHMM	AB	FALSE
Pdha2	ENSG00000163114	GO CC med conf	AB	FALSE
Pdha2	ENSG00000163114	Human Protein Atlas loc	AB	FALSE
Pdha2	ENSG00000163114	Approved Drug	PR	FALSE
Pdha2	ENSG00000163114	Advanced Clinical	PR	FALSE
Pdha2	ENSG00000163114	Phase 1 Clinical	PR	FALSE
Pdha2	ENSG00000163114	Literature	PR	FALSE
Pdha2	ENSG00000163114	UniProt Ubiquitination	PR	FALSE
Pdha2	ENSG00000163114	Database Ubiquitination	PR	TRUE
Pdha2	ENSG00000163114	Half-life Data	PR	FALSE
Pdha2	ENSG00000163114	Small Molecule Binder	PR	FALSE
Pdha2	ENSG00000163114	Approved Drug	OC	FALSE
Pdha2	ENSG00000163114	Advanced Clinical	OC	FALSE
Pdha2	ENSG00000163114	Phase 1 Clinical	OC	FALSE
Pdlim5	ENSG00000163110	Approved Drug	SM	FALSE
Pdlim5	ENSG00000163110	Advanced Clinical	SM	FALSE
Pdlim5	ENSG00000163110	Phase 1 Clinical	SM	FALSE
Pdlim5	ENSG00000163110	Structure with Ligand	SM	FALSE
Pdlim5	ENSG00000163110	High-Quality Ligand	SM	FALSE
Pdlim5	ENSG00000163110	High-Quality Pocket	SM	FALSE
Pdlim5	ENSG00000163110	Med-Quality Pocket	SM	FALSE
Pdlim5	ENSG00000163110	Druggable Family	SM	FALSE
Pdlim5	ENSG00000163110	Approved Drug	AB	FALSE
Pdlim5	ENSG00000163110	Advanced Clinical	AB	FALSE
Pdlim5	ENSG00000163110	Phase 1 Clinical	AB	FALSE
Pdlim5	ENSG00000163110	UniProt loc high conf	AB	FALSE
Pdlim5	ENSG00000163110	GO CC high conf	AB	FALSE
Pdlim5	ENSG00000163110	UniProt loc med conf	AB	FALSE
Pdlim5	ENSG00000163110	UniProt SigP or TMHMM	AB	FALSE
Pdlim5	ENSG00000163110	GO CC med conf	AB	FALSE
Pdlim5	ENSG00000163110	Human Protein Atlas loc	AB	TRUE
Pdlim5	ENSG00000163110	Approved Drug	PR	FALSE
Pdlim5	ENSG00000163110	Advanced Clinical	PR	FALSE
Pdlim5	ENSG00000163110	Phase 1 Clinical	PR	FALSE
Pdlim5	ENSG00000163110	Literature	PR	FALSE
Pdlim5	ENSG00000163110	UniProt Ubiquitination	PR	TRUE
Pdlim5	ENSG00000163110	Database Ubiquitination	PR	TRUE
Pdlim5	ENSG00000163110	Half-life Data	PR	TRUE
Pdlim5	ENSG00000163110	Small Molecule Binder	PR	FALSE
Pdlim5	ENSG00000163110	Approved Drug	OC	FALSE
Pdlim5	ENSG00000163110	Advanced Clinical	OC	FALSE
Pdlim5	ENSG00000163110	Phase 1 Clinical	OC	FALSE
Pkn2	ENSG00000065243	Approved Drug	SM	FALSE
Pkn2	ENSG00000065243	Advanced Clinical	SM	FALSE
Pkn2	ENSG00000065243	Phase 1 Clinical	SM	FALSE
Pkn2	ENSG00000065243	Structure with Ligand	SM	TRUE
Pkn2	ENSG00000065243	High-Quality Ligand	SM	TRUE
Pkn2	ENSG00000065243	High-Quality Pocket	SM	FALSE
Pkn2	ENSG00000065243	Med-Quality Pocket	SM	FALSE
Pkn2	ENSG00000065243	Druggable Family	SM	TRUE
Pkn2	ENSG00000065243	Approved Drug	AB	FALSE
Pkn2	ENSG00000065243	Advanced Clinical	AB	FALSE
Pkn2	ENSG00000065243	Phase 1 Clinical	AB	FALSE
Pkn2	ENSG00000065243	UniProt loc high conf	AB	FALSE
Pkn2	ENSG00000065243	GO CC high conf	AB	TRUE
Pkn2	ENSG00000065243	UniProt loc med conf	AB	FALSE
Pkn2	ENSG00000065243	UniProt SigP or TMHMM	AB	FALSE
Pkn2	ENSG00000065243	GO CC med conf	AB	FALSE
Pkn2	ENSG00000065243	Human Protein Atlas loc	AB	FALSE
Pkn2	ENSG00000065243	Approved Drug	PR	FALSE
Pkn2	ENSG00000065243	Advanced Clinical	PR	FALSE
Pkn2	ENSG00000065243	Phase 1 Clinical	PR	FALSE
Pkn2	ENSG00000065243	Literature	PR	FALSE
Pkn2	ENSG00000065243	UniProt Ubiquitination	PR	FALSE
Pkn2	ENSG00000065243	Database Ubiquitination	PR	TRUE
Pkn2	ENSG00000065243	Half-life Data	PR	TRUE
Pkn2	ENSG00000065243	Small Molecule Binder	PR	TRUE
Pkn2	ENSG00000065243	Approved Drug	OC	FALSE
Pkn2	ENSG00000065243	Advanced Clinical	OC	FALSE
Pkn2	ENSG00000065243	Phase 1 Clinical	OC	FALSE
Ppa2	ENSG00000138777	Approved Drug	SM	FALSE
Ppa2	ENSG00000138777	Advanced Clinical	SM	FALSE
Ppa2	ENSG00000138777	Phase 1 Clinical	SM	FALSE
Ppa2	ENSG00000138777	Structure with Ligand	SM	FALSE
Ppa2	ENSG00000138777	High-Quality Ligand	SM	FALSE
Ppa2	ENSG00000138777	High-Quality Pocket	SM	FALSE
Ppa2	ENSG00000138777	Med-Quality Pocket	SM	FALSE
Ppa2	ENSG00000138777	Druggable Family	SM	FALSE
Ppa2	ENSG00000138777	Approved Drug	AB	FALSE
Ppa2	ENSG00000138777	Advanced Clinical	AB	FALSE
Ppa2	ENSG00000138777	Phase 1 Clinical	AB	FALSE
Ppa2	ENSG00000138777	UniProt loc high conf	AB	FALSE
Ppa2	ENSG00000138777	GO CC high conf	AB	FALSE
Ppa2	ENSG00000138777	UniProt loc med conf	AB	FALSE
Ppa2	ENSG00000138777	UniProt SigP or TMHMM	AB	FALSE
Ppa2	ENSG00000138777	GO CC med conf	AB	FALSE
Ppa2	ENSG00000138777	Human Protein Atlas loc	AB	FALSE
Ppa2	ENSG00000138777	Approved Drug	PR	FALSE
Ppa2	ENSG00000138777	Advanced Clinical	PR	FALSE
Ppa2	ENSG00000138777	Phase 1 Clinical	PR	FALSE
Ppa2	ENSG00000138777	Literature	PR	FALSE
Ppa2	ENSG00000138777	UniProt Ubiquitination	PR	FALSE
Ppa2	ENSG00000138777	Database Ubiquitination	PR	TRUE
Ppa2	ENSG00000138777	Half-life Data	PR	TRUE
Ppa2	ENSG00000138777	Small Molecule Binder	PR	FALSE
Ppa2	ENSG00000138777	Approved Drug	OC	FALSE
Ppa2	ENSG00000138777	Advanced Clinical	OC	FALSE
Ppa2	ENSG00000138777	Phase 1 Clinical	OC	FALSE
Ppp3ca	ENSG00000138814	Approved Drug	SM	FALSE
Ppp3ca	ENSG00000138814	Advanced Clinical	SM	FALSE
Ppp3ca	ENSG00000138814	Phase 1 Clinical	SM	FALSE
Ppp3ca	ENSG00000138814	Structure with Ligand	SM	FALSE
Ppp3ca	ENSG00000138814	High-Quality Ligand	SM	FALSE
Ppp3ca	ENSG00000138814	High-Quality Pocket	SM	FALSE
Ppp3ca	ENSG00000138814	Med-Quality Pocket	SM	FALSE
Ppp3ca	ENSG00000138814	Druggable Family	SM	TRUE
Ppp3ca	ENSG00000138814	Approved Drug	AB	FALSE
Ppp3ca	ENSG00000138814	Advanced Clinical	AB	FALSE
Ppp3ca	ENSG00000138814	Phase 1 Clinical	AB	FALSE
Ppp3ca	ENSG00000138814	UniProt loc high conf	AB	TRUE
Ppp3ca	ENSG00000138814	GO CC high conf	AB	TRUE
Ppp3ca	ENSG00000138814	UniProt loc med conf	AB	TRUE
Ppp3ca	ENSG00000138814	UniProt SigP or TMHMM	AB	FALSE
Ppp3ca	ENSG00000138814	GO CC med conf	AB	FALSE
Ppp3ca	ENSG00000138814	Human Protein Atlas loc	AB	FALSE
Ppp3ca	ENSG00000138814	Approved Drug	PR	FALSE
Ppp3ca	ENSG00000138814	Advanced Clinical	PR	FALSE
Ppp3ca	ENSG00000138814	Phase 1 Clinical	PR	FALSE
Ppp3ca	ENSG00000138814	Literature	PR	FALSE
Ppp3ca	ENSG00000138814	UniProt Ubiquitination	PR	FALSE
Ppp3ca	ENSG00000138814	Database Ubiquitination	PR	TRUE
Ppp3ca	ENSG00000138814	Half-life Data	PR	TRUE
Ppp3ca	ENSG00000138814	Small Molecule Binder	PR	TRUE
Ppp3ca	ENSG00000138814	Approved Drug	OC	TRUE
Ppp3ca	ENSG00000138814	Advanced Clinical	OC	FALSE
Ppp3ca	ENSG00000138814	Phase 1 Clinical	OC	FALSE
Prkacb	ENSG00000142875	Approved Drug	SM	FALSE
Prkacb	ENSG00000142875	Advanced Clinical	SM	FALSE
Prkacb	ENSG00000142875	Phase 1 Clinical	SM	TRUE
Prkacb	ENSG00000142875	Structure with Ligand	SM	FALSE
Prkacb	ENSG00000142875	High-Quality Ligand	SM	TRUE
Prkacb	ENSG00000142875	High-Quality Pocket	SM	FALSE
Prkacb	ENSG00000142875	Med-Quality Pocket	SM	FALSE
Prkacb	ENSG00000142875	Druggable Family	SM	TRUE
Prkacb	ENSG00000142875	Approved Drug	AB	FALSE
Prkacb	ENSG00000142875	Advanced Clinical	AB	FALSE
Prkacb	ENSG00000142875	Phase 1 Clinical	AB	FALSE
Prkacb	ENSG00000142875	UniProt loc high conf	AB	TRUE
Prkacb	ENSG00000142875	GO CC high conf	AB	FALSE
Prkacb	ENSG00000142875	UniProt loc med conf	AB	FALSE
Prkacb	ENSG00000142875	UniProt SigP or TMHMM	AB	FALSE
Prkacb	ENSG00000142875	GO CC med conf	AB	TRUE
Prkacb	ENSG00000142875	Human Protein Atlas loc	AB	FALSE
Prkacb	ENSG00000142875	Approved Drug	PR	FALSE
Prkacb	ENSG00000142875	Advanced Clinical	PR	FALSE
Prkacb	ENSG00000142875	Phase 1 Clinical	PR	FALSE
Prkacb	ENSG00000142875	Literature	PR	FALSE
Prkacb	ENSG00000142875	UniProt Ubiquitination	PR	FALSE
Prkacb	ENSG00000142875	Database Ubiquitination	PR	TRUE
Prkacb	ENSG00000142875	Half-life Data	PR	TRUE
Prkacb	ENSG00000142875	Small Molecule Binder	PR	TRUE
Prkacb	ENSG00000142875	Approved Drug	OC	FALSE
Prkacb	ENSG00000142875	Advanced Clinical	OC	FALSE
Prkacb	ENSG00000142875	Phase 1 Clinical	OC	FALSE
Rap1gds1	ENSG00000138698	Approved Drug	SM	FALSE
Rap1gds1	ENSG00000138698	Advanced Clinical	SM	FALSE
Rap1gds1	ENSG00000138698	Phase 1 Clinical	SM	FALSE
Rap1gds1	ENSG00000138698	Structure with Ligand	SM	TRUE
Rap1gds1	ENSG00000138698	High-Quality Ligand	SM	FALSE
Rap1gds1	ENSG00000138698	High-Quality Pocket	SM	FALSE
Rap1gds1	ENSG00000138698	Med-Quality Pocket	SM	FALSE
Rap1gds1	ENSG00000138698	Druggable Family	SM	FALSE
Rap1gds1	ENSG00000138698	Approved Drug	AB	FALSE
Rap1gds1	ENSG00000138698	Advanced Clinical	AB	FALSE
Rap1gds1	ENSG00000138698	Phase 1 Clinical	AB	FALSE
Rap1gds1	ENSG00000138698	UniProt loc high conf	AB	FALSE
Rap1gds1	ENSG00000138698	GO CC high conf	AB	FALSE
Rap1gds1	ENSG00000138698	UniProt loc med conf	AB	FALSE
Rap1gds1	ENSG00000138698	UniProt SigP or TMHMM	AB	FALSE
Rap1gds1	ENSG00000138698	GO CC med conf	AB	FALSE
Rap1gds1	ENSG00000138698	Human Protein Atlas loc	AB	FALSE
Rap1gds1	ENSG00000138698	Approved Drug	PR	FALSE
Rap1gds1	ENSG00000138698	Advanced Clinical	PR	FALSE
Rap1gds1	ENSG00000138698	Phase 1 Clinical	PR	FALSE
Rap1gds1	ENSG00000138698	Literature	PR	FALSE
Rap1gds1	ENSG00000138698	UniProt Ubiquitination	PR	FALSE
Rap1gds1	ENSG00000138698	Database Ubiquitination	PR	TRUE
Rap1gds1	ENSG00000138698	Half-life Data	PR	TRUE
Rap1gds1	ENSG00000138698	Small Molecule Binder	PR	FALSE
Rap1gds1	ENSG00000138698	Approved Drug	OC	FALSE
Rap1gds1	ENSG00000138698	Advanced Clinical	OC	FALSE
Rap1gds1	ENSG00000138698	Phase 1 Clinical	OC	FALSE
Rpf1	ENSG00000117133	Approved Drug	SM	FALSE
Rpf1	ENSG00000117133	Advanced Clinical	SM	FALSE
Rpf1	ENSG00000117133	Phase 1 Clinical	SM	FALSE
Rpf1	ENSG00000117133	Structure with Ligand	SM	TRUE
Rpf1	ENSG00000117133	High-Quality Ligand	SM	FALSE
Rpf1	ENSG00000117133	High-Quality Pocket	SM	FALSE
Rpf1	ENSG00000117133	Med-Quality Pocket	SM	FALSE
Rpf1	ENSG00000117133	Druggable Family	SM	FALSE
Rpf1	ENSG00000117133	Approved Drug	AB	FALSE
Rpf1	ENSG00000117133	Advanced Clinical	AB	FALSE
Rpf1	ENSG00000117133	Phase 1 Clinical	AB	FALSE
Rpf1	ENSG00000117133	UniProt loc high conf	AB	FALSE
Rpf1	ENSG00000117133	GO CC high conf	AB	FALSE
Rpf1	ENSG00000117133	UniProt loc med conf	AB	FALSE
Rpf1	ENSG00000117133	UniProt SigP or TMHMM	AB	FALSE
Rpf1	ENSG00000117133	GO CC med conf	AB	FALSE
Rpf1	ENSG00000117133	Human Protein Atlas loc	AB	FALSE
Rpf1	ENSG00000117133	Approved Drug	PR	FALSE
Rpf1	ENSG00000117133	Advanced Clinical	PR	FALSE
Rpf1	ENSG00000117133	Phase 1 Clinical	PR	FALSE
Rpf1	ENSG00000117133	Literature	PR	FALSE
Rpf1	ENSG00000117133	UniProt Ubiquitination	PR	FALSE
Rpf1	ENSG00000117133	Database Ubiquitination	PR	TRUE
Rpf1	ENSG00000117133	Half-life Data	PR	TRUE
Rpf1	ENSG00000117133	Small Molecule Binder	PR	FALSE
Rpf1	ENSG00000117133	Approved Drug	OC	FALSE
Rpf1	ENSG00000117133	Advanced Clinical	OC	FALSE
Rpf1	ENSG00000117133	Phase 1 Clinical	OC	FALSE
Samd13	ENSG00000203943	Approved Drug	SM	FALSE
Samd13	ENSG00000203943	Advanced Clinical	SM	FALSE
Samd13	ENSG00000203943	Phase 1 Clinical	SM	FALSE
Samd13	ENSG00000203943	Structure with Ligand	SM	FALSE
Samd13	ENSG00000203943	High-Quality Ligand	SM	FALSE
Samd13	ENSG00000203943	High-Quality Pocket	SM	FALSE
Samd13	ENSG00000203943	Med-Quality Pocket	SM	FALSE
Samd13	ENSG00000203943	Druggable Family	SM	FALSE
Samd13	ENSG00000203943	Approved Drug	AB	FALSE
Samd13	ENSG00000203943	Advanced Clinical	AB	FALSE
Samd13	ENSG00000203943	Phase 1 Clinical	AB	FALSE
Samd13	ENSG00000203943	UniProt loc high conf	AB	FALSE
Samd13	ENSG00000203943	GO CC high conf	AB	FALSE
Samd13	ENSG00000203943	UniProt loc med conf	AB	FALSE
Samd13	ENSG00000203943	UniProt SigP or TMHMM	AB	FALSE
Samd13	ENSG00000203943	GO CC med conf	AB	FALSE
Samd13	ENSG00000203943	Human Protein Atlas loc	AB	FALSE
Samd13	ENSG00000203943	Approved Drug	PR	FALSE
Samd13	ENSG00000203943	Advanced Clinical	PR	FALSE
Samd13	ENSG00000203943	Phase 1 Clinical	PR	FALSE
Samd13	ENSG00000203943	Literature	PR	FALSE
Samd13	ENSG00000203943	UniProt Ubiquitination	PR	FALSE
Samd13	ENSG00000203943	Database Ubiquitination	PR	FALSE
Samd13	ENSG00000203943	Half-life Data	PR	FALSE
Samd13	ENSG00000203943	Small Molecule Binder	PR	FALSE
Samd13	ENSG00000203943	Approved Drug	OC	FALSE
Samd13	ENSG00000203943	Advanced Clinical	OC	FALSE
Samd13	ENSG00000203943	Phase 1 Clinical	OC	FALSE
Selenof	ENSG00000183291	Approved Drug	SM	FALSE
Selenof	ENSG00000183291	Advanced Clinical	SM	FALSE
Selenof	ENSG00000183291	Phase 1 Clinical	SM	FALSE
Selenof	ENSG00000183291	Structure with Ligand	SM	FALSE
Selenof	ENSG00000183291	High-Quality Ligand	SM	FALSE
Selenof	ENSG00000183291	High-Quality Pocket	SM	FALSE
Selenof	ENSG00000183291	Med-Quality Pocket	SM	FALSE
Selenof	ENSG00000183291	Druggable Family	SM	FALSE
Selenof	ENSG00000183291	Approved Drug	AB	FALSE
Selenof	ENSG00000183291	Advanced Clinical	AB	FALSE
Selenof	ENSG00000183291	Phase 1 Clinical	AB	FALSE
Selenof	ENSG00000183291	UniProt loc high conf	AB	FALSE
Selenof	ENSG00000183291	GO CC high conf	AB	FALSE
Selenof	ENSG00000183291	UniProt loc med conf	AB	FALSE
Selenof	ENSG00000183291	UniProt SigP or TMHMM	AB	TRUE
Selenof	ENSG00000183291	GO CC med conf	AB	FALSE
Selenof	ENSG00000183291	Human Protein Atlas loc	AB	FALSE
Selenof	ENSG00000183291	Approved Drug	PR	FALSE
Selenof	ENSG00000183291	Advanced Clinical	PR	FALSE
Selenof	ENSG00000183291	Phase 1 Clinical	PR	FALSE
Selenof	ENSG00000183291	Literature	PR	FALSE
Selenof	ENSG00000183291	UniProt Ubiquitination	PR	FALSE
Selenof	ENSG00000183291	Database Ubiquitination	PR	TRUE
Selenof	ENSG00000183291	Half-life Data	PR	FALSE
Selenof	ENSG00000183291	Small Molecule Binder	PR	FALSE
Selenof	ENSG00000183291	Approved Drug	OC	FALSE
Selenof	ENSG00000183291	Advanced Clinical	OC	FALSE
Selenof	ENSG00000183291	Phase 1 Clinical	OC	FALSE
Sgms2	ENSG00000164023	Approved Drug	SM	FALSE
Sgms2	ENSG00000164023	Advanced Clinical	SM	FALSE
Sgms2	ENSG00000164023	Phase 1 Clinical	SM	FALSE
Sgms2	ENSG00000164023	Structure with Ligand	SM	FALSE
Sgms2	ENSG00000164023	High-Quality Ligand	SM	TRUE
Sgms2	ENSG00000164023	High-Quality Pocket	SM	FALSE
Sgms2	ENSG00000164023	Med-Quality Pocket	SM	FALSE
Sgms2	ENSG00000164023	Druggable Family	SM	FALSE
Sgms2	ENSG00000164023	Approved Drug	AB	FALSE
Sgms2	ENSG00000164023	Advanced Clinical	AB	FALSE
Sgms2	ENSG00000164023	Phase 1 Clinical	AB	FALSE
Sgms2	ENSG00000164023	UniProt loc high conf	AB	TRUE
Sgms2	ENSG00000164023	GO CC high conf	AB	TRUE
Sgms2	ENSG00000164023	UniProt loc med conf	AB	FALSE
Sgms2	ENSG00000164023	UniProt SigP or TMHMM	AB	TRUE
Sgms2	ENSG00000164023	GO CC med conf	AB	FALSE
Sgms2	ENSG00000164023	Human Protein Atlas loc	AB	FALSE
Sgms2	ENSG00000164023	Approved Drug	PR	FALSE
Sgms2	ENSG00000164023	Advanced Clinical	PR	FALSE
Sgms2	ENSG00000164023	Phase 1 Clinical	PR	FALSE
Sgms2	ENSG00000164023	Literature	PR	FALSE
Sgms2	ENSG00000164023	UniProt Ubiquitination	PR	FALSE
Sgms2	ENSG00000164023	Database Ubiquitination	PR	TRUE
Sgms2	ENSG00000164023	Half-life Data	PR	FALSE
Sgms2	ENSG00000164023	Small Molecule Binder	PR	TRUE
Sgms2	ENSG00000164023	Approved Drug	OC	FALSE
Sgms2	ENSG00000164023	Advanced Clinical	OC	FALSE
Sgms2	ENSG00000164023	Phase 1 Clinical	OC	FALSE
Sh3glb1	ENSG00000097033	Approved Drug	SM	FALSE
Sh3glb1	ENSG00000097033	Advanced Clinical	SM	FALSE
Sh3glb1	ENSG00000097033	Phase 1 Clinical	SM	FALSE
Sh3glb1	ENSG00000097033	Structure with Ligand	SM	FALSE
Sh3glb1	ENSG00000097033	High-Quality Ligand	SM	FALSE
Sh3glb1	ENSG00000097033	High-Quality Pocket	SM	FALSE
Sh3glb1	ENSG00000097033	Med-Quality Pocket	SM	FALSE
Sh3glb1	ENSG00000097033	Druggable Family	SM	FALSE
Sh3glb1	ENSG00000097033	Approved Drug	AB	FALSE
Sh3glb1	ENSG00000097033	Advanced Clinical	AB	FALSE
Sh3glb1	ENSG00000097033	Phase 1 Clinical	AB	FALSE
Sh3glb1	ENSG00000097033	UniProt loc high conf	AB	TRUE
Sh3glb1	ENSG00000097033	GO CC high conf	AB	FALSE
Sh3glb1	ENSG00000097033	UniProt loc med conf	AB	TRUE
Sh3glb1	ENSG00000097033	UniProt SigP or TMHMM	AB	FALSE
Sh3glb1	ENSG00000097033	GO CC med conf	AB	FALSE
Sh3glb1	ENSG00000097033	Human Protein Atlas loc	AB	FALSE
Sh3glb1	ENSG00000097033	Approved Drug	PR	FALSE
Sh3glb1	ENSG00000097033	Advanced Clinical	PR	FALSE
Sh3glb1	ENSG00000097033	Phase 1 Clinical	PR	FALSE
Sh3glb1	ENSG00000097033	Literature	PR	FALSE
Sh3glb1	ENSG00000097033	UniProt Ubiquitination	PR	FALSE
Sh3glb1	ENSG00000097033	Database Ubiquitination	PR	TRUE
Sh3glb1	ENSG00000097033	Half-life Data	PR	TRUE
Sh3glb1	ENSG00000097033	Small Molecule Binder	PR	FALSE
Sh3glb1	ENSG00000097033	Approved Drug	OC	FALSE
Sh3glb1	ENSG00000097033	Advanced Clinical	OC	FALSE
Sh3glb1	ENSG00000097033	Phase 1 Clinical	OC	FALSE
Slc39a8	ENSG00000138821	Approved Drug	SM	FALSE
Slc39a8	ENSG00000138821	Advanced Clinical	SM	FALSE
Slc39a8	ENSG00000138821	Phase 1 Clinical	SM	FALSE
Slc39a8	ENSG00000138821	Structure with Ligand	SM	FALSE
Slc39a8	ENSG00000138821	High-Quality Ligand	SM	FALSE
Slc39a8	ENSG00000138821	High-Quality Pocket	SM	FALSE
Slc39a8	ENSG00000138821	Med-Quality Pocket	SM	FALSE
Slc39a8	ENSG00000138821	Druggable Family	SM	FALSE
Slc39a8	ENSG00000138821	Approved Drug	AB	FALSE
Slc39a8	ENSG00000138821	Advanced Clinical	AB	FALSE
Slc39a8	ENSG00000138821	Phase 1 Clinical	AB	FALSE
Slc39a8	ENSG00000138821	UniProt loc high conf	AB	TRUE
Slc39a8	ENSG00000138821	GO CC high conf	AB	TRUE
Slc39a8	ENSG00000138821	UniProt loc med conf	AB	FALSE
Slc39a8	ENSG00000138821	UniProt SigP or TMHMM	AB	TRUE
Slc39a8	ENSG00000138821	GO CC med conf	AB	FALSE
Slc39a8	ENSG00000138821	Human Protein Atlas loc	AB	FALSE
Slc39a8	ENSG00000138821	Approved Drug	PR	FALSE
Slc39a8	ENSG00000138821	Advanced Clinical	PR	FALSE
Slc39a8	ENSG00000138821	Phase 1 Clinical	PR	FALSE
Slc39a8	ENSG00000138821	Literature	PR	FALSE
Slc39a8	ENSG00000138821	UniProt Ubiquitination	PR	FALSE
Slc39a8	ENSG00000138821	Database Ubiquitination	PR	TRUE
Slc39a8	ENSG00000138821	Half-life Data	PR	FALSE
Slc39a8	ENSG00000138821	Small Molecule Binder	PR	FALSE
Slc39a8	ENSG00000138821	Approved Drug	OC	FALSE
Slc39a8	ENSG00000138821	Advanced Clinical	OC	FALSE
Slc39a8	ENSG00000138821	Phase 1 Clinical	OC	FALSE
Slc9b1	ENSG00000164037	Approved Drug	SM	FALSE
Slc9b1	ENSG00000164037	Advanced Clinical	SM	FALSE
Slc9b1	ENSG00000164037	Phase 1 Clinical	SM	FALSE
Slc9b1	ENSG00000164037	Structure with Ligand	SM	FALSE
Slc9b1	ENSG00000164037	High-Quality Ligand	SM	FALSE
Slc9b1	ENSG00000164037	High-Quality Pocket	SM	FALSE
Slc9b1	ENSG00000164037	Med-Quality Pocket	SM	FALSE
Slc9b1	ENSG00000164037	Druggable Family	SM	FALSE
Slc9b1	ENSG00000164037	Approved Drug	AB	FALSE
Slc9b1	ENSG00000164037	Advanced Clinical	AB	FALSE
Slc9b1	ENSG00000164037	Phase 1 Clinical	AB	FALSE
[truncated: 381 more rows]
