# Supplementary material for: LocusPackRat: an R package to support prioritizing candidate genes from large GWAS intervals with standardized evidence aggregation
Source: G3 (Bethesda). 2026 Mar 28;16(6):jkag081. doi: 10.1093/g3journal/jkag081 (PMC13232493; doi:10.1093/g3journal/jkag081)
Supplement: jkag081_Supplementary_Data [file jkag081_supplementary_data.zip › qtl_scan.csv]

chr	pos	marker	p	iso_lod	ctrl_lod	iso_threshold	ctrl_threshold	start	end
3	3228945	backupUNC030729939	0.0103103450524177	1.98672680010413	1.99698703239124	5.63681357511232	5.6199398716136	3228945	3228945
3	3264399	JAX00103749	0.0103059165040355	1.98691338040624	1.9970593766337	5.63681357511232	5.6199398716136	3264399	3264399
3	3578826	JAX00103773	0.0102759120069125	1.98817962327256	1.99820235530076	5.63681357511232	5.6199398716136	3578826	3578826
3	3850479	backupUNC030360530	0.0102534454558492	1.98913017450799	1.9993966919935	5.63681357511232	5.6199398716136	3850479	3850479
3	3894623	JAX00513835	0.0102497576047947	1.98928640506139	1.99959214409083	5.63681357511232	5.6199398716136	3894623	3894623
3	4015651	JAX00103806	0.0102396101227196	1.98971657898274	2.00012031022466	5.63681357511232	5.6199398716136	4015651	4015651
3	4296593	UNC030360580	0.0102157726438795	1.9907287810351	2.00134027411575	5.63681357511232	5.6199398716136	4296593	4296593
3	4336022	JAX00103827	0.0102124066675585	1.99087189951212	2.00151111513561	5.63681357511232	5.6199398716136	4336022	4336022
3	4430675	B6_rs30702264	0.0102033002028684	1.99125933528908	2.00195708466696	5.63681357511232	5.6199398716136	4430675	4430675
3	4713930	JAX00513945	0.0102140613722083	1.99080153697085	2.00298415734304	5.63681357511232	5.6199398716136	4713930	4713930
3	4728507	backupJAX00513949	0.0102194859558571	1.99057094883431	2.00360406924064	5.63681357511232	5.6199398716136	4728507	4728507
3	4739278	JAX00513954	0.0102255951272383	1.99031140674807	2.00420744364421	5.63681357511232	5.6199398716136	4739278	4739278
3	4971739	backupUNC030360676	0.010236635825904	1.98984274670967	2.00515810123573	5.63681357511232	5.6199398716136	4971739	4971739
3	5291920	JAX00103899	0.0102501932202926	1.98926794790423	2.00623274906733	5.63681357511232	5.6199398716136	5291920	5291920
3	5532898	UNC4634172	0.0102632494936919	1.9887151135179	2.00714362104098	5.63681357511232	5.6199398716136	5532898	5532898
3	5579756	backupJAX00103920	0.010270845980717	1.98839378331356	2.00739966025631	5.63681357511232	5.6199398716136	5579756	5579756
3	5659199	UNC4635980	0.0102789524196651	1.98805114424556	2.00763160748242	5.63681357511232	5.6199398716136	5659199	5659199
3	5695564	JAX00103931	0.0102878792785449	1.98767414054829	2.00783009029746	5.63681357511232	5.6199398716136	5695564	5695564
3	5879274	UNC4638369	0.0102976973671724	1.98725987554028	2.00798913252522	5.63681357511232	5.6199398716136	5879274	5879274
3	5986931	JAX00103952	0.0103086618366573	1.98679770665381	2.00810225035249	5.63681357511232	5.6199398716136	5986931	5986931
3	6134874	UNC4641187	0.0103209504893994	1.98628030529669	2.0081587857885	5.63681357511232	5.6199398716136	6134874	6134874
3	6339485	UNC4642719	0.0103212540214358	1.98626753318329	2.0081598047013	5.63681357511232	5.6199398716136	6339485	6339485
3	6350328	JAX00103978	0.0103211978868622	1.98626989520265	2.00815994611352	5.63681357511232	5.6199398716136	6350328	6350328
3	6355456	JAX00514198	0.0103211353435655	1.98627252690211	2.00816012870872	5.63681357511232	5.6199398716136	6355456	6355456
3	6495602	backupUNC030749226	0.0103212097064869	1.98626939785778	2.00815838866105	5.63681357511232	5.6199398716136	6495602	6495602
3	6507512	UNC4644108	0.0103211539334237	1.98627174467562	2.0081584493269	5.63681357511232	5.6199398716136	6507512	6507512
3	6758584	UNC4645929	0.0103213506844628	1.98626346584587	2.00814957395482	5.63681357511232	5.6199398716136	6758584	6758584
3	6786610	backupUNC030749504	0.0103213221707864	1.98626466562581	2.00814731392421	5.63681357511232	5.6199398716136	6786610	6786610
3	6821934	UNC4646360	0.0103213052218478	1.98626537879379	2.00814380226367	5.63681357511232	5.6199398716136	6821934	6821934
3	6986720	JAX00514285	0.0103291905620448	1.98593371025297	2.00577556558266	5.63681357511232	5.6199398716136	6986720	6986720
3	7091084	UNC4648546	0.0103340794953794	1.98572820194733	2.00429298957791	5.63681357511232	5.6199398716136	7091084	7091084
3	7234124	UNC4650209	0.0103214444261284	1.98625952146839	2.00813054491129	5.63681357511232	5.6199398716136	7234124	7234124
3	7249510	UNC030749946	0.01032137374654	1.98626249545721	2.00813603276833	5.63681357511232	5.6199398716136	7249510	7249510
3	7448726	UNC4652791	0.0103214139861806	1.9862608022892	2.00816407100244	5.63681357511232	5.6199398716136	7448726	7448726
3	7549833	backupUNC030364690	0.0103214197480894	1.98626055984524	2.0081660423699	5.63681357511232	5.6199398716136	7549833	7549833
3	7589586	UNC4655184	0.0103213806139968	1.98626220649397	2.00816686549583	5.63681357511232	5.6199398716136	7589586	7589586
3	7682020	UNC4656683	0.0103213827772445	1.98626211547064	2.00816837395693	5.63681357511232	5.6199398716136	7682020	7682020
3	7852252	UNC030365730	0.0103214630551838	1.98625873761602	2.00817198876961	5.63681357511232	5.6199398716136	7852252	7852252
3	7929764	UNC4660281	0.0103215310735714	1.98625587562709	2.00817364589383	5.63681357511232	5.6199398716136	7929764	7929764
3	8087579	UNC4663401	0.0103215208253291	1.98625630683804	2.00817500973037	5.63681357511232	5.6199398716136	8087579	8087579
3	8306181	UNC4666739	0.010321456750662	1.98625900289042	2.00817769516358	5.63681357511232	5.6199398716136	8306181	8306181
3	8333699	JAX00514502	0.0103214539486184	1.98625912079163	2.00818188135408	5.63681357511232	5.6199398716136	8333699	8333699
3	8421993	UNC4668704	0.0103214502118839	1.98625927802175	2.00817815177797	5.63681357511232	5.6199398716136	8421993	8421993
3	8574020	JAX00219199	0.0103214051534849	1.986261173943	2.00818081141359	5.63681357511232	5.6199398716136	8574020	8574020
3	8661800	UNC4671430	0.0103213670878973	1.98626277563432	2.00818272647474	5.63681357511232	5.6199398716136	8661800	8661800
3	8819934	UNC4673471	0.0103215675583181	1.98625434047731	2.00816787221919	5.63681357511232	5.6199398716136	8819934	8819934
3	8850563	UNC4673987	0.0103410525986003	1.98543525287677	2.00183687737121	5.63681357511232	5.6199398716136	8850563	8850563
3	9039044	UNC4676818	0.0104463323948271	1.9810361593393	1.96537351416928	5.63681357511232	5.6199398716136	9039044	9039044
3	9046600	backupUNC030367437	0.0104500330570806	1.98088233572661	1.96400478247036	5.63681357511232	5.6199398716136	9046600	9046600
3	9056026	UNC4677137	0.0104546025315538	1.98069247376302	1.96230567975658	5.63681357511232	5.6199398716136	9056026	9056026
3	9062925	UNC4677261	0.010458720553847	1.98052144074506	1.96105643020293	5.63681357511232	5.6199398716136	9062925	9062925
3	9066739	UNC4677318	0.0104611847110391	1.98041912958615	1.96036885201191	5.63681357511232	5.6199398716136	9066739	9066739
3	9069398	UNC4677341	0.0104220733442016	1.98204587485857	1.9747670693663	5.63681357511232	5.6199398716136	9069398	9069398
3	9075049	UNC4677458	0.0105204425606336	1.97796599044859	2.00855306959023	5.63681357511232	5.6199398716136	9075049	9075049
3	9080297	UNC4677511	0.0110867252139762	1.95519671638701	1.86699607761526	5.63681357511232	5.6199398716136	9080297	9080297
3	9084432	UNC4677590	0.0114093632193458	1.94273859379752	1.77695187450701	5.63681357511232	5.6199398716136	9084432	9084432
3	9087923	UNC4677651	0.0116214578632062	1.93473938810475	1.7130526549948	5.63681357511232	5.6199398716136	9087923	9087923
3	9092225	UNC4677705	0.0115552163553184	1.93722191854997	1.61456726688905	5.63681357511232	5.6199398716136	9092225	9092225
3	9097431	UNC4677842	0.0109797688313988	1.95940680344738	1.54765491712193	5.63681357511232	5.6199398716136	9097431	9097431
3	9101228	UNC4677914	0.0112213249421561	1.94995586134232	1.54892455287011	5.63681357511232	5.6199398716136	9101228	9101228
3	9105581	UNC4677998	0.0114715785111274	1.9403768182361	1.55024502624462	5.63681357511232	5.6199398716136	9105581	9105581
3	9112420	UNC4678032	0.0117298615310166	1.93070711462534	1.55161233922518	5.63681357511232	5.6199398716136	9112420	9112420
3	9116548	UNC4678067	0.0119957354359901	1.92097312110163	1.55302714862132	5.63681357511232	5.6199398716136	9116548	9116548
3	9121090	UNC4678139	0.0122683944238845	1.91121227007438	1.55448316299126	5.63681357511232	5.6199398716136	9121090	9121090
3	9125400	UNC4678208	0.0125470869698087	1.90145709169574	1.55597711695326	5.63681357511232	5.6199398716136	9125400	9125400
3	9129615	UNC4678247	0.0128309142593293	1.89174239712193	1.55750428643038	5.63681357511232	5.6199398716136	9129615	9129615
3	9134382	UNC4678300	0.0131189055491706	1.88210239466936	1.55906009895698	5.63681357511232	5.6199398716136	9134382	9134382
3	9138898	UNC4678367	0.0134100676601743	1.8725690309205	1.56064041939025	5.63681357511232	5.6199398716136	9138898	9138898
3	9142096	JAX00104186	0.0137033506494034	1.8631732291481	1.56224150609774	5.63681357511232	5.6199398716136	9142096	9142096
3	9143377	UNC4678381	0.0139976553874637	1.85394470271896	1.56385900483452	5.63681357511232	5.6199398716136	9143377	9143377
3	9147462	UNC4678429	0.0142916462500761	1.84491774208765	1.56548449806322	5.63681357511232	5.6199398716136	9147462	9147462
3	9152177	UNC4678516	0.0145843202850947	1.83611380674187	1.56711531380215	5.63681357511232	5.6199398716136	9152177	9152177
3	9155524	UNC4678558	0.014874473094056	1.82755840955887	1.568747899977	5.63681357511232	5.6199398716136	9155524	9155524
3	9234042	UNC4679567	0.015159338453549	1.81931975069882	1.57032428551967	5.63681357511232	5.6199398716136	9234042	9234042
3	9323929	JAX00514662	0.0151595146632191	1.81931470256016	1.57027918067362	5.63681357511232	5.6199398716136	9323929	9323929
3	9338917	UNC4680711	0.0151596195226833	1.81931169852407	1.57027133965499	5.63681357511232	5.6199398716136	9338917	9338917
3	9356066	UNC030368092	0.0151597420948035	1.8193081870784	1.57026234221985	5.63681357511232	5.6199398716136	9356066	9356066
3	9365596	UNC030764068	0.0151598078226494	1.819306304119	1.57025738190925	5.63681357511232	5.6199398716136	9365596	9365596
3	9368410	JAX00514673	0.0151598278557404	1.81930573021627	1.57025596753729	5.63681357511232	5.6199398716136	9368410	9368410
3	9368448	JAX00514674	0.0151598243733811	1.81930582997793	1.57025603226307	5.63681357511232	5.6199398716136	9368448	9368448
3	9556705	JAX00514706	0.0151613979350995	1.81926075335371	1.5701523638659	5.63681357511232	5.6199398716136	9556705	9556705
3	9590038	JAX00104218	0.015161662501814	1.81925317497194	1.57013400994166	5.63681357511232	5.6199398716136	9590038	9590038
3	9592624	UNC4683846	0.0151616680214154	1.81925301686712	1.57013409800504	5.63681357511232	5.6199398716136	9592624	9592624
3	9630147	JAX00514719	0.0151618342877777	1.81924825431938	1.57013347418366	5.63681357511232	5.6199398716136	9630147	9630147
3	9681849	backupUNC030001590	0.0151620672541553	1.81924158129862	1.57013269748577	5.63681357511232	5.6199398716136	9681849	9681849
3	9684385	UNC4685330	0.0151620764056548	1.81924131916784	1.57013289212076	5.63681357511232	5.6199398716136	9684385	9684385
3	9792800	JAX00514759	0.0151625893385933	1.81922662723707	1.57013151501655	5.63681357511232	5.6199398716136	9792800	9792800
3	9894363	UNC4688515	0.0156016506880419	1.8068294499287	1.58685497150863	5.63681357511232	5.6199398716136	9894363	9894363
3	9981205	UNC4690058	0.0156021046653294	1.80681681299903	1.58684739203437	5.63681357511232	5.6199398716136	9981205	9981205
3	10048842	JAX00514816	0.0156024373420258	1.80680755283085	1.58684018554348	5.63681357511232	5.6199398716136	10048842	10048842
3	10090583	UNC4691611	0.0158310228094949	1.80049102536696	1.51590295469664	5.63681357511232	5.6199398716136	10090583	10090583
3	10123271	JAX00514826	0.0160442731952304	1.7946799516411	1.45393831834466	5.63681357511232	5.6199398716136	10123271	10123271
3	10193333	JAX00104265	0.0162378363431152	1.78947184004849	1.40145834572816	5.63681357511232	5.6199398716136	10193333	10193333
3	10261683	UNC4694096	0.016273273682628	1.78852507156924	1.39231887287657	5.63681357511232	5.6199398716136	10261683	10261683
3	10262441	JAX00514851	0.0163122563166072	1.78748596305057	1.38233965931734	5.63681357511232	5.6199398716136	10262441	10262441
3	10377321	JAX00104278	0.0163127605908195	1.78747253755513	1.38233640309865	5.63681357511232	5.6199398716136	10377321	10377321
3	10383024	UNC4696231	0.0163127824702209	1.78747195506041	1.38233634816681	5.63681357511232	5.6199398716136	10383024	10383024
3	10485484	UNC4698087	0.0163131882729537	1.78746115152669	1.38233449808976	5.63681357511232	5.6199398716136	10485484	10485484
3	10609826	UNC4699967	0.0163131299648055	1.78746270382608	1.38233557611704	5.63681357511232	5.6199398716136	10609826	10609826
3	10705852	UNC4701326	0.016312968135922	1.78746701211884	1.38233778405187	5.63681357511232	5.6199398716136	10705852	10705852
3	10725215	JAX00514933	0.014369980525443	1.84254382043212	1.39723317957667	5.63681357511232	5.6199398716136	10725215	10725215
3	10753081	JAX00104305	0.0138563799109885	1.85835021777881	1.39292641869649	5.63681357511232	5.6199398716136	10753081	10753081
3	10813105	UNC4702917	0.0146966602590159	1.83278134524294	1.37056829469375	5.63681357511232	5.6199398716136	10813105	10813105
3	10820817	UNC030330798	0.0146969484299422	1.83277282971533	1.37056276924048	5.63681357511232	5.6199398716136	10820817	10820817
3	10953391	JAX00514966	0.0146972846311781	1.83276289509032	1.37056106918624	5.63681357511232	5.6199398716136	10953391	10953391
3	11054988	UNC4705912	0.0146975055093625	1.83275636834349	1.37056052387229	5.63681357511232	5.6199398716136	11054988	11054988
3	11184374	backupUNC030002827	0.0146977871979846	1.83274804484657	1.37055982879438	5.63681357511232	5.6199398716136	11184374	11184374
3	11246017	UNC4707997	0.0146979308215812	1.83274380103558	1.37056121154796	5.63681357511232	5.6199398716136	11246017	11246017
3	11375732	UNC4709474	0.0146987807852649	1.83271868703354	1.37055723588763	5.63681357511232	5.6199398716136	11375732	11375732
3	11505923	UNC4710901	0.0146988471001978	1.83271672767753	1.37055408604893	5.63681357511232	5.6199398716136	11505923	11505923
3	11601910	UNC4711715	0.0146988718815778	1.83271599548354	1.37055248800581	5.63681357511232	5.6199398716136	11601910	11601910
3	11751467	UNC4713468	0.0146991729762672	1.83270709939791	1.37055011631614	5.63681357511232	5.6199398716136	11751467	11751467
3	11878876	UNC4714786	0.0146994765636489	1.83269812984817	1.37054826325244	5.63681357511232	5.6199398716136	11878876	11878876
3	12018701	UNC4716813	0.0146997952885434	1.83268871325693	1.37054698025721	5.63681357511232	5.6199398716136	12018701	12018701
3	12142920	UNC4718302	0.0147000772165918	1.832680383983	1.37054611034538	5.63681357511232	5.6199398716136	12142920	12142920
3	12213760	UNC4719590	0.0147002326242742	1.83267579269133	1.37054567500507	5.63681357511232	5.6199398716136	12213760	12213760
3	12279539	JAX00515135	0.0147003560086429	1.83267214751598	1.37054513957625	5.63681357511232	5.6199398716136	12279539	12279539
3	12294231	backupJAX00515140	0.0147003784412831	1.83267148478615	1.37054500053219	5.63681357511232	5.6199398716136	12294231	12294231
3	12370227	UNC4721785	0.0147004977235276	1.83266796083535	1.37054431811559	5.63681357511232	5.6199398716136	12370227	12370227
3	12555394	UNC4723817	0.0147007206861652	1.83266137393532	1.37054403463321	5.63681357511232	5.6199398716136	12555394	12555394
3	12564940	backuprs51224163	0.0147007314955904	1.83266105459914	1.3705440447461	5.63681357511232	5.6199398716136	12564940	12564940
3	12665030	UNC4725879	0.0147008639249154	1.83265714234035	1.37054401863504	5.63681357511232	5.6199398716136	12665030	12665030
3	12703945	UNC030008092	0.0147008883976344	1.83265641936529	1.37054369076745	5.63681357511232	5.6199398716136	12703945	12703945
3	12706057	UNC4726666	0.0147008884254448	1.83265641854371	1.37054367473289	5.63681357511232	5.6199398716136	12706057	12706057
3	12894908	UNC4729633	0.0147010230615274	1.83265244113512	1.37054237030549	5.63681357511232	5.6199398716136	12894908	12894908
3	13040390	UNC4732781	0.0147011122522157	1.83264980629085	1.37054283802276	5.63681357511232	5.6199398716136	13040390	13040390
3	13294382	UNC4736200	0.0147012466123913	1.83264583709347	1.37054395546427	5.63681357511232	5.6199398716136	13294382	13294382
3	13466928	UNC4738562	0.0147012563301768	1.83264555001719	1.37054447726096	5.63681357511232	5.6199398716136	13466928	13466928
3	13522728	UNC4739367	0.0147012588390178	1.83264547590273	1.37054476657026	5.63681357511232	5.6199398716136	13522728	13522728
3	13641840	backupJAX00515325	0.014701243003772	1.83264594369693	1.37054539951252	5.63681357511232	5.6199398716136	13641840	13641840
3	13789619	UNC4743317	0.014701198275731	1.8326472650254	1.37054585916561	5.63681357511232	5.6199398716136	13789619	13789619
3	13904231	backupJAX00104542	0.0147011880220481	1.832647567934	1.37054603066124	5.63681357511232	5.6199398716136	13904231	13904231
3	13904525	UNC4745184	0.0147011866531808	1.83264760837234	1.37054603165754	5.63681357511232	5.6199398716136	13904525	13904525
3	14005176	UNC4746232	0.0147011503826261	1.83264867985871	1.37054660849445	5.63681357511232	5.6199398716136	14005176	14005176
3	14134976	UNC4747642	0.014701142882968	1.83264890141015	1.37054570729469	5.63681357511232	5.6199398716136	14134976	14134976
3	14289537	UNC4750221	0.0147010415530812	1.83265189486193	1.37054580398063	5.63681357511232	5.6199398716136	14289537	14289537
3	14430230	UNC4752283	0.0147009444577328	1.83265476323783	1.37054653499138	5.63681357511232	5.6199398716136	14430230	14430230
3	14443180	JAX00104582	0.0147009351551514	1.83265503805426	1.37054665565213	5.63681357511232	5.6199398716136	14443180	14443180
3	14589053	JAX00515453	0.0147008070890413	1.83265882139502	1.37054794073551	5.63681357511232	5.6199398716136	14589053	14589053
3	14592086	UNC4753984	0.0147008024398657	1.83265895874201	1.37054795702904	5.63681357511232	5.6199398716136	14592086	14592086
3	14634203	UNC030371176	0.0147007620797327	1.83266015107196	1.37054811768104	5.63681357511232	5.6199398716136	14634203	14634203
3	14635865	UNC4754520	0.0145894594177192	1.83596079969332	1.37248536981778	5.63681357511232	5.6199398716136	14635865	14635865
3	14667183	JAX00104601	0.0144821115885267	1.83916811048791	1.37432963646962	5.63681357511232	5.6199398716136	14667183	14667183
3	14690502	JAX00515471	0.0143787421378021	1.84227910466979	1.37607952506194	5.63681357511232	5.6199398716136	14690502	14690502
3	14794450	UNC4756630	0.0142793441261893	1.84529173996309	1.37773190772825	5.63681357511232	5.6199398716136	14794450	14794450
3	14906489	JAX00104617	0.0141839168729405	1.8482038226503	1.37928644147362	5.63681357511232	5.6199398716136	14906489	14906489
3	14934562	UNC4758873	0.0140925539665277	1.85101029340184	1.38074182728626	5.63681357511232	5.6199398716136	14934562	14934562
3	14984411	JAX00104623	0.0140051841449033	1.85371117655197	1.38209597131218	5.63681357511232	5.6199398716136	14984411	14984411
3	15036958	JAX00515534	0.0139218490903889	1.85630307820104	1.38334680907807	5.63681357511232	5.6199398716136	15036958	15036958
3	15054693	UNC4760807	0.0138425790956538	1.85878298627672	1.38449287669466	5.63681357511232	5.6199398716136	15054693	15054693
3	15076933	JAX00104630	0.0137673368449935	1.86115006158638	1.3855328481198	5.63681357511232	5.6199398716136	15076933	15076933
3	15085123	UNC030810390	0.0136961793090976	1.86340056688699	1.38646539648904	5.63681357511232	5.6199398716136	15085123	15085123
3	15087000	JAX00104631	0.0136290825329809	1.8655333785215	1.38728952937519	5.63681357511232	5.6199398716136	15087000	15087000
3	15168304	JAX00104637	0.0135659043521908	1.86755124929828	1.38800350361833	5.63681357511232	5.6199398716136	15168304	15168304
3	15182765	UNC4762747	0.0135069008066642	1.86944428953974	1.38860751680086	5.63681357511232	5.6199398716136	15182765	15182765
3	15237602	JAX00104643	0.0134518799740927	1.87121701638132	1.3890999612213	5.63681357511232	5.6199398716136	15237602	15237602
3	15273082	UNC4764228	0.0134009396142162	1.87286474977229	1.3894806480809	5.63681357511232	5.6199398716136	15273082	15273082
3	15381132	UNC4766449	0.0133539380669221	1.8743906422748	1.38974951682127	5.63681357511232	5.6199398716136	15381132	15381132
3	15526647	UNC4767242	0.0133109163702987	1.87579204513653	1.38990528171262	5.63681357511232	5.6199398716136	15526647	15526647
3	15606077	UNC4767416	0.0132719874085471	1.8770640390091	1.38994870542576	5.63681357511232	5.6199398716136	15606077	15606077
3	15632939	backupUNC030373723	0.0132372430104237	1.87820245825279	1.38987218229865	5.63681357511232	5.6199398716136	15632939	15632939
3	15674659	UNC4768031	0.0132059261829595	1.87923113462797	1.38963147990243	5.63681357511232	5.6199398716136	15674659	15674659
3	15827328	UNC4768063	0.0131787416115072	1.88012605690968	1.38926468543371	5.63681357511232	5.6199398716136	15827328	15827328
3	15892935	UNC4768160	0.0131550332943575	1.88090804841162	1.38881135786885	5.63681357511232	5.6199398716136	15892935	15892935
3	15921818	backupUNC030374091	0.0131355403433182	1.88155205738155	1.38823830918625	5.63681357511232	5.6199398716136	15921818	15921818
3	15996836	UNC4769155	0.0130061083737281	1.88585263154325	1.42728523390998	5.63681357511232	5.6199398716136	15996836	15996836
3	16059484	UNC4770292	0.0128242125873012	1.89196929128347	1.40637837257588	5.63681357511232	5.6199398716136	16059484	16059484
3	16123422	UNC4770791	0.0132643542934924	1.87731388654849	1.37022370340423	5.63681357511232	5.6199398716136	16123422	16123422
3	16178395	UNC4771696	0.0130644454424488	1.88390902041013	1.40306206284706	5.63681357511232	5.6199398716136	16178395	16178395
3	16184773	JAX00515676	0.0128536018323853	1.89097515741117	1.42971067665847	5.63681357511232	5.6199398716136	16184773	16184773
3	16229471	UNC4772859	0.0126570995416879	1.89766580437852	1.45261921123814	5.63681357511232	5.6199398716136	16229471	16229471
3	16276385	UNC4773366	0.0126805545914103	1.89686175191784	1.45110838390786	5.63681357511232	5.6199398716136	16276385	16276385
3	16321351	backupUNC030376140	0.0127074003037872	1.89594328887963	1.44949564471083	5.63681357511232	5.6199398716136	16321351	16321351
3	16358653	UNC4774172	0.0127376344372303	1.89491121927292	1.4477824659524	5.63681357511232	5.6199398716136	16358653	16358653
3	16413016	UNC4774617	0.012771156952767	1.89376975775282	1.44597114637565	5.63681357511232	5.6199398716136	16413016	16413016
3	16466249	UNC4775324	0.0128080188931889	1.89251804045777	1.44406272504634	5.63681357511232	5.6199398716136	16466249	16466249
3	16544343	JAX00515723	0.0128481318031303	1.89116001681333	1.44205928843728	5.63681357511232	5.6199398716136	16544343	16544343
3	16593461	UNC4777102	0.0128916218646929	1.88969244163983	1.43996148270452	5.63681357511232	5.6199398716136	16593461	16593461
3	16650524	UNC4777529	0.012938380761487	1.88812007222633	1.43777191877967	5.63681357511232	5.6199398716136	16650524	16650524
3	16714402	UNC4778131	0.0129883974927654	1.88644442883314	1.4354924131549	5.63681357511232	5.6199398716136	16714402	16714402
3	16756239	JAX00515740	0.0130417554910284	1.88466394627643	1.43312408161972	5.63681357511232	5.6199398716136	16756239	16756239
3	16789152	JAX00515755	0.0130983842645705	1.88278227291358	1.43066957010834	5.63681357511232	5.6199398716136	16789152	16789152
3	16794292	UNC4779110	0.0131583497377462	1.88079857460742	1.42812992985246	5.63681357511232	5.6199398716136	16794292	16794292
3	16806969	backupUNC030014678	0.0132214978325876	1.87871934185648	1.42550857227768	5.63681357511232	5.6199398716136	16806969	16806969
3	16825348	UNC4779632	0.0132878129757713	1.87654649315164	1.42280764454204	5.63681357511232	5.6199398716136	16825348	16825348
3	16841198	JAX00104749	0.0133573207160574	1.87428064627098	1.42002888018517	5.63681357511232	5.6199398716136	16841198	16841198
3	16857097	UNC4779892	0.0143012010968909	1.84462748646175	1.41227255680834	5.63681357511232	5.6199398716136	16857097	16857097
3	16946422	UNC4780744	0.0153533226904327	1.81379762214364	1.40450231684734	5.63681357511232	5.6199398716136	16946422	16946422
3	16947450	JAX00515772	0.016497493571546	1.78258203219407	1.39686269619226	5.63681357511232	5.6199398716136	16947450	16947450
3	16995026	UNC4781143	0.0177084887735559	1.75181849952757	1.38949185778464	5.63681357511232	5.6199398716136	16995026	16995026
3	17059439	UNC4781796	0.0189556339827102	1.72226168575149	1.38250243765333	5.63681357511232	5.6199398716136	17059439	17059439
3	17060816	UNC030015269	0.0202051910576629	1.69453703856969	1.37597580040126	5.63681357511232	5.6199398716136	17060816	17060816
3	17118561	UNC4782434	0.0214915677074255	1.66773190364065	1.36785169070111	5.63681357511232	5.6199398716136	17118561	17118561
3	17207153	UNC4783404	0.0214911092867283	1.66774116735306	1.36785256829907	5.63681357511232	5.6199398716136	17207153	17207153
3	17264765	UNC4784019	0.02149079132335	1.66774759283629	1.36785343802515	5.63681357511232	5.6199398716136	17264765	17264765
3	17284469	UNC4784255	0.0214906886569161	1.66774966756548	1.36785367886324	5.63681357511232	5.6199398716136	17284469	17284469
3	17345249	UNC4785153	0.0214903612848326	1.6677562833131	1.36785439447991	5.63681357511232	5.6199398716136	17345249	17345249
3	17410110	UNC4785767	0.0214900113752338	1.66776335462489	1.36785508150829	5.63681357511232	5.6199398716136	17410110	17410110
3	17448366	UNC4786302	0.0214898040367087	1.66776754477678	1.36785548164115	5.63681357511232	5.6199398716136	17448366	17448366
3	17518259	UNC4787052	0.0214894094356278	1.66777551947237	1.36785642566413	5.63681357511232	5.6199398716136	17518259	17518259
3	17544707	JAX00104803	0.0214892539665697	1.6677786614665	1.36785672718969	5.63681357511232	5.6199398716136	17544707	17544707
3	17594398	JAX00104806	0.0214889696656464	1.66778440718196	1.36785754636934	5.63681357511232	5.6199398716136	17594398	17594398
3	17617236	UNC4788455	0.0214888406730999	1.66778701414359	1.36785787121087	5.63681357511232	5.6199398716136	17617236	17617236
3	17622807	JAX00104809	0.0214888072616838	1.66778768939663	1.36785787074597	5.63681357511232	5.6199398716136	17622807	17622807
3	17647685	UNC4788780	0.021488667246266	1.6677905191545	1.36785818435427	5.63681357511232	5.6199398716136	17647685	17647685
3	17711642	UNC4789261	0.0214883175067318	1.66779758758662	1.36785874062091	5.63681357511232	5.6199398716136	17711642	17711642
3	17745663	UNC4789712	0.0229877286209454	1.63850393852292	1.35215615617316	5.63681357511232	5.6199398716136	17745663	17745663
3	17791165	JAX00515880	0.0245611737169366	1.60975088319011	1.34323372031959	5.63681357511232	5.6199398716136	17791165	17791165
3	17829341	UNC4790705	0.0245609572985366	1.60975470995067	1.3432343136882	5.63681357511232	5.6199398716136	17829341	17829341
3	17885206	UNC4791105	0.0245606044617493	1.60976094896524	1.34323496235653	5.63681357511232	5.6199398716136	17885206	17885206
3	17940888	UNC4791745	0.0245602508471321	1.60976720182367	1.34323545349411	5.63681357511232	5.6199398716136	17940888	17940888
3	17950289	JAX00515898	0.0245601870864289	1.60976832929413	1.34323518801545	5.63681357511232	5.6199398716136	17950289	17950289
3	17996074	UNC4792617	0.0245598712256523	1.60977391465364	1.34323559175076	5.63681357511232	5.6199398716136	17996074	17996074
3	18065787	UNC4793161	0.0245593919164355	1.6097823904057	1.34323641653248	5.63681357511232	5.6199398716136	18065787	18065787
3	18097101	backupUNC030831745	0.0245594043191857	1.6097821710825	1.34323587299587	5.63681357511232	5.6199398716136	18097101	18097101
3	18112322	UNC4793677	0.0245593944627452	1.6097823453782	1.34323363922612	5.63681357511232	5.6199398716136	18112322	18112322
3	18161754	UNC4794268	0.0232150325557576	1.63423070296158	1.20044785365428	5.63681357511232	5.6199398716136	18161754	18161754
3	18281589	UNC4795850	0.0222108050975971	1.6534356988533	1.08527381591332	5.63681357511232	5.6199398716136	18281589	18281589
3	18355932	UNC4796342	0.0222109297766547	1.65343326097342	1.0852717661072	5.63681357511232	5.6199398716136	18355932	18355932
3	18394298	UNC4796625	0.0222112793708347	1.65342642534655	1.0852679973475	5.63681357511232	5.6199398716136	18394298	18394298
3	18433541	JAX00104869	0.0578393429487638	1.23777664924304	0.860802009790061	5.63681357511232	5.6199398716136	18433541	18433541
3	18530540	UNC4798248	0.0574475986637182	1.24072812030716	0.872386168425365	5.63681357511232	5.6199398716136	18530540	18530540
3	18583773	UNC4799475	0.0571505220851479	1.24297979785552	0.89031237622138	5.63681357511232	5.6199398716136	18583773	18583773
3	18654335	UNC4800655	0.0569475600650026	1.24452487866136	0.91416609566059	5.63681357511232	5.6199398716136	18654335	18654335
3	18693377	UNC4801130	0.0568383195983957	1.24535877029298	0.943367567181565	5.63681357511232	5.6199398716136	18693377	18693377
3	18704013	backupUNC030572221	0.0568187504840248	1.2455083211914	0.977222837841245	5.63681357511232	5.6199398716136	18704013	18704013
3	18751791	UNC4802022	0.0568187971581126	1.24550796443786	0.977223188538132	5.63681357511232	5.6199398716136	18751791	18751791
3	18762366	JAX00516025	0.0568188384261344	1.24550764900584	0.977222171836173	5.63681357511232	5.6199398716136	18762366	18762366
3	18801005	UNC4802786	0.056818910735488	1.24550709631004	0.977220928406257	5.63681357511232	5.6199398716136	18801005	18801005
3	18851433	JAX00516041	0.0568189398483809	1.24550687378615	0.977219597129755	5.63681357511232	5.6199398716136	18851433	18851433
3	18883994	UNC4803978	0.0568190020311131	1.24550639849388	0.977218210565425	5.63681357511232	5.6199398716136	18883994	18883994
3	18922443	JAX00104905	0.0568190510974023	1.24550602345721	0.977217049178773	5.63681357511232	5.6199398716136	18922443	18922443
3	18935314	UNC4804782	0.0568190950721351	1.24550568733797	0.977216063929751	5.63681357511232	5.6199398716136	18935314	18935314
3	18982784	JAX00516064	0.0568191438235738	1.24550531470845	0.977215247782923	5.63681357511232	5.6199398716136	18982784	18982784
3	19007554	UNC4805771	0.0568191812232745	1.24550502884567	0.977214340975415	5.63681357511232	5.6199398716136	19007554	19007554
3	19081610	UNC4806755	0.056819218885169	1.24550474097902	0.977213323229502	5.63681357511232	5.6199398716136	19081610	19081610
3	19143026	UNC4807592	0.056819226644567	1.24550468167051	0.977212221016082	5.63681357511232	5.6199398716136	19143026	19143026
3	19160178	JAX00516096	0.0568192563692427	1.24550445447172	0.977211218205623	5.63681357511232	5.6199398716136	19160178	19160178
3	19181650	JAX00104924	0.0568192903809414	1.24550419450548	0.977210334604234	5.63681357511232	5.6199398716136	19181650	19181650
3	19215033	UNC4808384	0.0568193212293511	1.24550395871777	0.977209474115499	5.63681357511232	5.6199398716136	19215033	19215033
3	19294048	UNC4809586	0.0568193703382523	1.2455035833575	0.977210829614031	5.63681357511232	5.6199398716136	19294048	19294048
3	19354605	UNC4810336	0.0568189182737331	1.24550703869159	0.977222112940125	5.63681357511232	5.6199398716136	19354605	19354605
3	19398561	UNC4811132	0.0568854163926715	1.24499905859585	0.979518423154083	5.63681357511232	5.6199398716136	19398561	19398561
3	19468216	UNC4812125	0.0568527421619198	1.24524858327054	0.978421335672046	5.63681357511232	5.6199398716136	19468216	19468216
3	19514036	JAX00104950	0.056830826481543	1.24541602803474	0.977697671092195	5.63681357511232	5.6199398716136	19514036	19514036
3	19540387	UNC4813186	0.0568179415171555	1.24551450457885	0.977283203759204	5.63681357511232	5.6199398716136	19540387	19540387
3	19563787	UNC4813610	0.0568169462055521	1.24552211242439	0.977264541972118	5.63681357511232	5.6199398716136	19563787	19563787
3	19622027	UNC4814654	0.055525420527252	1.25550814359492	1.03225280571234	5.63681357511232	5.6199398716136	19622027	19622027
3	19720738	backupUNC030018403	0.0561350576215638	1.25076582722297	1.02067155120379	5.63681357511232	5.6199398716136	19720738	19720738
3	19730794	UNC4816431	0.0555290261708939	1.25547994281261	1.02076036458664	5.63681357511232	5.6199398716136	19730794	19730794
3	19750874	UNC4816788	0.0549381969261533	1.26012559824403	1.02084607292298	5.63681357511232	5.6199398716136	19750874	19750874
3	19800316	JAX00104971	0.0543622466594722	1.26470260323371	1.02092772881732	5.63681357511232	5.6199398716136	19800316	19800316
3	19843734	UNC4818172	0.0538006553887491	1.26921243381347	1.02100567545238	5.63681357511232	5.6199398716136	19843734	19843734
3	19889004	UNC4818771	0.0532529996074808	1.27365592448478	1.02108000957691	5.63681357511232	5.6199398716136	19889004	19889004
3	19909699	UNC4818955	0.0527186195981012	1.27803596997657	1.02114968420042	5.63681357511232	5.6199398716136	19909699	19909699
3	20014335	UNC4820379	0.0467328245301153	1.33037796944065	0.981932874265978	5.63681357511232	5.6199398716136	20014335	20014335
3	20036600	JAX00516260	0.0391186899883933	1.40761569734911	0.920486121937479	5.63681357511232	5.6199398716136	20036600	20036600
3	20053022	UNC030846835	0.0387425115899819	1.41181222836876	0.920544515835799	5.63681357511232	5.6199398716136	20053022	20053022
3	20053904	UNC4821028	0.0383754590255027	1.41594641669911	0.920600436234132	5.63681357511232	5.6199398716136	20053904	20053904
3	20080151	JAX00104992	0.0380173054722887	1.42001866758593	0.920652731393566	5.63681357511232	5.6199398716136	20080151	20080151
3	20117332	UNC4822129	0.0376677842991358	1.42402992518987	0.92070174112318	5.63681357511232	5.6199398716136	20117332	20117332
3	20177488	UNC4823290	0.0376098233287849	1.4246987066604	0.905069781329557	5.63681357511232	5.6199398716136	20177488	20177488
3	20231641	UNC4824187	0.0376374858088282	1.4243793952294	0.888762694286179	5.63681357511232	5.6199398716136	20231641	20231641
3	20299526	UNC4825271	0.0377460524581103	1.42312846086403	0.87210257800547	5.63681357511232	5.6199398716136	20299526	20299526
3	20359955	UNC4826222	0.0379277147851867	1.42104332355298	0.855437652571634	5.63681357511232	5.6199398716136	20359955	20359955
3	20387837	UNC4826688	0.0376044817828161	1.42476039183956	0.855473847024482	5.63681357511232	5.6199398716136	20387837	20387837
3	20464736	UNC4827903	0.0372887337128036	1.42842236458397	0.855508096475748	5.63681357511232	5.6199398716136	20464736	20464736
3	20512218	backupUNC030018875	0.0369808856006026	1.43202269277529	0.855532083068994	5.63681357511232	5.6199398716136	20512218	20512218
3	20588409	UNC4829711	0.0366796295393754	1.43557505931111	0.855561019755818	5.63681357511232	5.6199398716136	20588409	20588409
3	20640047	UNC4830766	0.0363852598797374	1.43907451880676	0.855588859317513	5.63681357511232	5.6199398716136	20640047	20640047
3	20701255	JAX00516361	0.0360976243010246	1.44252137944909	0.855614396266563	5.63681357511232	5.6199398716136	20701255	20701255
3	20705360	UNC4831249	0.0358164533947112	1.44591742092596	0.855639765103558	5.63681357511232	5.6199398716136	20705360	20705360
3	20733580	UNC030019307	0.0355416334478064	1.44926261645567	0.855662568324005	5.63681357511232	5.6199398716136	20733580	20733580
3	20769667	UNC4832195	0.0352729828287875	1.45255781304847	0.855683228482536	5.63681357511232	5.6199398716136	20769667	20769667
3	20831732	UNC4833045	0.0350103593529525	1.45580343153136	0.855701570525122	5.63681357511232	5.6199398716136	20831732	20831732
3	20874836	UNC4833458	0.0347535518189897	1.45900080383469	0.85571847771845	5.63681357511232	5.6199398716136	20874836	20874836
3	20946087	UNC4834300	0.0345024381115023	1.46215021446415	0.855733159185576	5.63681357511232	5.6199398716136	20946087	20946087
3	20948838	JAX00516410	0.0342567843995391	1.4652534056168	0.855747435162662	5.63681357511232	5.6199398716136	20948838	20948838
3	20995934	UNC4834889	0.034016517687214	1.46831014770861	0.855759333681071	5.63681357511232	5.6199398716136	20995934	20995934
3	21034362	UNC4835655	0.0337814598151937	1.47132158697388	0.855769817272259	5.63681357511232	5.6199398716136	21034362	21034362
3	21075319	JAX00516438	0.03355148581369	1.47428824251739	0.855778760825977	5.63681357511232	5.6199398716136	21075319	21075319
3	21102766	UNC4836550	0.0333264535519882	1.47721089950327	0.855786534267796	5.63681357511232	5.6199398716136	21102766	21102766
3	21108893	UNC030021302	0.033106215977512	1.48009045603443	0.85579329041162	5.63681357511232	5.6199398716136	21108893	21108893
3	21123403	UNC4836790	0.0328906590925287	1.48292742364777	0.85579849193564	5.63681357511232	5.6199398716136	21123403	21123403
3	21140777	UNC4837069	0.0326796437388536	1.4857226866284	0.855802316629131	5.63681357511232	5.6199398716136	21140777	21140777
3	21157041	UNC4837393	0.0324731474902244	1.48847561493457	0.85580593803817	5.63681357511232	5.6199398716136	21157041	21157041
3	21175775	UNC4837869	0.0322709640825887	1.49118806002237	0.855808250211561	5.63681357511232	5.6199398716136	21175775	21175775
3	21189292	UNC4838229	0.0320729776959058	1.49386071774952	0.855809448031165	5.63681357511232	5.6199398716136	21189292	21189292
3	21204918	UNC4838468	0.0318790910570972	1.49649406978893	0.855809499199066	5.63681357511232	5.6199398716136	21204918	21204918
3	21228330	UNC4838847	0.0316891889810981	1.49908887553172	0.855808242890597	5.63681357511232	5.6199398716136	21228330	21228330
3	21236968	UNC4838961	0.0336834052745266	1.47258400929892	0.886374045674023	5.63681357511232	5.6199398716136	21236968	21236968
3	21259155	UNC4839139	0.035075211371498	1.45499970313072	0.911311556351932	5.63681357511232	5.6199398716136	21259155	21259155
3	21276946	UNC4839321	0.0360437752431501	1.44316972708808	0.931689876856261	5.63681357511232	5.6199398716136	21276946	21276946
3	21294424	UNC4839532	0.0367157873585189	1.43514715404765	0.948484649354931	5.63681357511232	5.6199398716136	21294424	21294424
3	21304906	UNC4839666	0.0371726371676533	1.4297766273161	0.96392980815687	5.63681357511232	5.6199398716136	21304906	21304906
3	21322627	UNC4839967	0.0381633966432892	1.4183529788896	0.994121995501594	5.63681357511232	5.6199398716136	21322627	21322627
3	21361652	JAX00105087	0.0385378289449206	1.41411275526954	1.01195106094611	5.63681357511232	5.6199398716136	21361652	21361652
3	21369712	UNC4840550	0.0388354725425261	1.41077140606596	1.02970780811362	5.63681357511232	5.6199398716136	21369712	21369712
3	21379138	UNC4840592	0.0390518833544162	1.40835801657011	1.04728560668789	5.63681357511232	5.6199398716136	21379138	21379138
3	21399794	UNC4841024	0.0388838291990203	1.41023097321805	1.04870634860735	5.63681357511232	5.6199398716136	21399794	21399794
3	21405983	JAX00105090	0.038723049372941	1.41203045008017	1.05006341986009	5.63681357511232	5.6199398716136	21405983	21405983
3	21413535	UNC4841193	0.0385698201701036	1.41375238600598	1.05137112089546	5.63681357511232	5.6199398716136	21413535	21413535
3	21432799	UNC4841477	0.0384240695330334	1.41539664045963	1.05262828563828	5.63681357511232	5.6199398716136	21432799	21432799
3	21453117	UNC4841586	0.0382857136376109	1.41696325333724	1.05383402044198	5.63681357511232	5.6199398716136	21453117	21453117
3	21461803	UNC4841718	0.0381546716176792	1.41845227989602	1.05498767178384	5.63681357511232	5.6199398716136	21461803	21461803
3	21474516	backupJAX00516508	0.0380308485058582	1.41986398494074	1.05608803421334	5.63681357511232	5.6199398716136	21474516	21474516
3	21489274	JAX00105096	0.0379141785586143	1.42119834891718	1.05713417903488	5.63681357511232	5.6199398716136	21489274	21489274
3	21491861	UNC4842170	0.0378045691134906	1.42245570754753	1.0581256293485	5.63681357511232	5.6199398716136	21491861	21491861
3	21516956	UNC4842381	0.0377019535139992	1.42363614638917	1.05906096151948	5.63681357511232	5.6199398716136	21516956	21516956
3	21523133	JAX00105099	0.0376062317427197	1.42474018200789	1.05994014169387	5.63681357511232	5.6199398716136	21523133	21523133
3	21532571	UNC4842624	0.0375173310459088	1.42576806456969	1.06076213545614	5.63681357511232	5.6199398716136	21532571	21532571
3	21548761	JAX00516526	0.0374351599490377	1.42672030692392	1.06152626848791	5.63681357511232	5.6199398716136	21548761	21548761
3	21550215	UNC4842969	0.0373596249543971	1.42759749221318	1.06223233541108	5.63681357511232	5.6199398716136	21550215	21550215
3	21566827	UNC4843172	0.0372906557877063	1.42839997913593	1.06287934698779	5.63681357511232	5.6199398716136	21566827	21566827
3	21585373	UNC4843338	0.0372281361402165	1.42912870657725	1.06346711871105	5.63681357511232	5.6199398716136	21585373	21585373
3	21602154	UNC4843580	0.0371720020450829	1.42978404762859	1.06399526881994	5.63681357511232	5.6199398716136	21602154	21602154
3	21612703	JAX00516543	0.0371221418617731	1.43036697394258	1.06446359809619	5.63681357511232	5.6199398716136	21612703	21612703
3	21619446	UNC4843845	0.037078468749216	1.43087820946544	1.0648718138361	5.63681357511232	5.6199398716136	21619446	21619446
3	21639393	UNC4844224	0.0370408886236014	1.4313186029918	1.0652194975915	5.63681357511232	5.6199398716136	21639393	21639393
3	21652974	JAX00105109	0.0370093043248876	1.43168907839319	1.06550675146681	5.63681357511232	5.6199398716136	21652974	21652974
3	21654801	UNC4844470	0.0369836176747334	1.43199060914957	1.06573361970891	5.63681357511232	5.6199398716136	21654801	21654801
3	21671344	UNC4844821	0.0369637299792222	1.432224210946	1.06589988412603	5.63681357511232	5.6199398716136	21671344	21671344
3	21684210	UNC4845035	0.036949537515563	1.43239099314726	1.06600572082375	5.63681357511232	5.6199398716136	21684210	21684210
3	21704661	UNC4845403	0.0369428069435326	1.43247010960573	1.06612813939622	5.63681357511232	5.6199398716136	21704661	21704661
3	21718505	UNC4845616	0.0369409556254349	1.43249187398822	1.06616550409773	5.63681357511232	5.6199398716136	21718505	21718505
3	21757327	UNC4846087	0.0369400665109051	1.43250232694415	1.06596180587102	5.63681357511232	5.6199398716136	21757327	21757327
3	21772978	UNC4846238	0.0369476064514255	1.43241369092567	1.065827930536	5.63681357511232	5.6199398716136	21772978	21772978
3	21791134	UNC4846604	0.0369603178872066	1.43226430216876	1.065635092147	5.63681357511232	5.6199398716136	21791134	21791134
3	21805229	UNC4846769	0.036978082164036	1.4320556168971	1.06538365220982	5.63681357511232	5.6199398716136	21805229	21805229
3	21827200	UNC4847189	0.0370007961266449	1.43178893134681	1.06507395242029	5.63681357511232	5.6199398716136	21827200	21827200
3	21828385	JAX00516573	0.0370283435834864	1.43146571513504	1.06470697047475	5.63681357511232	5.6199398716136	21828385	21828385
3	21840818	UNC4847440	0.0370606149516838	1.43108737865158	1.06428301544039	5.63681357511232	5.6199398716136	21840818	21840818
3	21858587	UNC4847774	0.0370974936355622	1.43065543100529	1.06380285962	5.63681357511232	5.6199398716136	21858587	21858587
3	21891972	UNC4848273	0.0371388620085763	1.43017140783823	1.06326721807445	5.63681357511232	5.6199398716136	21891972	21891972
3	21905839	UNC4848498	0.0371846098699384	1.4296367706434	1.06267698350069	5.63681357511232	5.6199398716136	21905839	21905839
3	21920426	backupJAX00105129	0.0372346038718069	1.42905326212955	1.06203291238188	5.63681357511232	5.6199398716136	21920426	21920426
3	21936215	UNC4849192	0.0372887466898262	1.42842221344319	1.06133590632605	5.63681357511232	5.6199398716136	21936215	21936215
3	21961006	UNC4849609	0.0373469085427263	1.42774534186469	1.06058689388921	5.63681357511232	5.6199398716136	21961006	21961006
3	21975689	UNC4849795	0.037408981054304	1.42702412095228	1.05978689416589	5.63681357511232	5.6199398716136	21975689	21975689
3	21992301	B6_rs31740628	0.0374748383317316	1.42626023204308	1.05893688792048	5.63681357511232	5.6199398716136	21992301	21992301
3	21994427	UNC4850124	0.0373602370888897	1.42759037639083	1.05876546746973	5.63681357511232	5.6199398716136	21994427	21994427
3	22020817	JAX00516610	0.0372472351149221	1.42890595966464	1.05859323049039	5.63681357511232	5.6199398716136	22020817	22020817
3	22046676	UNC4850842	0.037135797891288	1.4302072404959	1.05842087571156	5.63681357511232	5.6199398716136	22046676	22046676
3	22089890	JAX00105143	0.0370259012642873	1.43149436131876	1.05824772332013	5.63681357511232	5.6199398716136	22089890	22089890
3	22190508	UNC4852645	0.0369175455441179	1.43276718067104	1.05807211406994	5.63681357511232	5.6199398716136	22190508	22190508
3	22207816	UNC030575298	0.0368106074981976	1.43402701518202	1.05790005318142	5.63681357511232	5.6199398716136	22207816	22207816
3	22331664	UNC4853866	0.0367051672887277	1.43527279223261	1.05772478428405	5.63681357511232	5.6199398716136	22331664	22331664
3	22406851	JAX00516653	0.0366011074959705	1.43650577329106	1.05755105408623	5.63681357511232	5.6199398716136	22406851	22406851
3	22491988	JAX00516667	0.0364984131918319	1.43772601655754	1.05737677044948	5.63681357511232	5.6199398716136	22491988	22491988
3	22632858	UNC4857267	0.0363970694850757	1.4389335822217	1.05720186947302	5.63681357511232	5.6199398716136	22632858	22632858
3	22846023	UNC4859869	0.0362970218050859	1.44012900765475	1.05702658772568	5.63681357511232	5.6199398716136	22846023	22846023
3	22945777	backupUNC030870967	0.0361983391415038	1.44131135538472	1.05685287489041	5.63681357511232	5.6199398716136	22945777	22945777
3	22973021	JAX00105209	0.0361009286186014	1.4424816266609	1.05668057334463	5.63681357511232	5.6199398716136	22973021	22973021
3	22979241	UNC030022421	0.0360047719101245	1.44363993598563	1.0565085011704	5.63681357511232	5.6199398716136	22979241	22979241
3	23090988	UNC4863199	0.0352993879402362	1.45223282482415	1.04925850582806	5.63681357511232	5.6199398716136	23090988	23090988
3	23271133	UNC4865835	0.0345992517141693	1.4609332936905	1.04190174251372	5.63681357511232	5.6199398716136	23271133	23271133
3	23402240	UNC4868161	0.0339052064645357	1.46973360665829	1.03444710547467	5.63681357511232	5.6199398716136	23402240	23402240
3	23444330	UNC031787933	0.0332181043674667	1.47862515473347	1.02690177534748	5.63681357511232	5.6199398716136	23444330	23444330
3	23510973	UNC4870056	0.0325388832958111	1.48759735572581	1.01927406958426	5.63681357511232	5.6199398716136	23510973	23510973
3	23580676	JAX00516851	0.0318684073844317	1.49663963974044	1.01157399678597	5.63681357511232	5.6199398716136	23580676	23580676
3	23772106	UNC4874349	0.0312074935963659	1.50574110993057	1.0038102938928	5.63681357511232	5.6199398716136	23772106	23772106
3	23848681	backupUNC030878520	0.0305568392755587	1.51489157012825	0.995993312069363	5.63681357511232	5.6199398716136	23848681	23848681
3	23849202	UNC4875653	0.0299171850948506	1.52407927161252	0.988132399674765	5.63681357511232	5.6199398716136	23849202	23849202
3	23919349	JAX00516914	0.0292893286891945	1.53329058222484	0.980239914441719	5.63681357511232	5.6199398716136	23919349	23919349
3	23932710	UNC4876808	0.0286738413888321	1.54251412141632	0.972325669572313	5.63681357511232	5.6199398716136	23932710	23932710
3	24153783	UNC4879415	0.0280715354910133	1.55173383114769	0.964404936559839	5.63681357511232	5.6199398716136	24153783	24153783
3	24166181	UNC031789615	0.0274826381762291	1.56094157982267	0.956482866779732	5.63681357511232	5.6199398716136	24166181	24166181
3	24279623	UNC4881058	0.0269078909081434	1.57012034173278	0.948576250925725	5.63681357511232	5.6199398716136	24279623	24279623
3	24497382	UNC4883616	0.0263479676715948	1.57925287810044	0.940697947968067	5.63681357511232	5.6199398716136	24497382	24497382
3	24595047	UNC4884864	0.02580286256822	1.58833211075695	0.932854788605998	5.63681357511232	5.6199398716136	24595047	24595047
3	24647115	backupUNC030881249	0.0252729954286669	1.59734328118872	0.925057572300172	5.63681357511232	5.6199398716136	24647115	24647115
3	24724558	UNC4886221	0.0287018682155652	1.54208983395226	0.867774608684314	5.63681357511232	5.6199398716136	24724558	24724558
3	24850184	UNC4887778	0.0309270668958872	1.50966126626691	0.874697691768762	5.63681357511232	5.6199398716136	24850184	24850184
3	24896851	UNC4888521	0.0362858667339972	1.44026249878344	0.911819298340283	5.63681357511232	5.6199398716136	24896851	24896851
3	24937818	UNC4889029	0.0355820265019814	1.44876932118842	0.904108098636734	5.63681357511232	5.6199398716136	24937818	24937818
3	24965434	UNC4889347	0.0348730242078432	1.4575103887345	0.896377551490151	5.63681357511232	5.6199398716136	24965434	24965434
3	25016042	UNC4889894	0.034188752391029	1.4661167470998	0.888765421687659	5.63681357511232	5.6199398716136	25016042	25016042
3	25051064	UNC4890199	0.0335567068230701	1.4742206663995	0.881399618576985	5.63681357511232	5.6199398716136	25051064	25051064
3	25112473	UNC4890802	0.0329484361623429	1.4821651935793	0.874172370950018	5.63681357511232	5.6199398716136	25112473	25112473
3	25143290	UNC4891169	0.0328277638134112	1.48375869986501	0.81218250472364	5.63681357511232	5.6199398716136	25143290	25143290
3	25187686	UNC4891674	0.0327273060476819	1.4850897422257	0.752779911360669	5.63681357511232	5.6199398716136	25187686	25187686
3	25189301	backupJAX00105375	0.0331953895422133	1.47892223061576	0.703697545819947	5.63681357511232	5.6199398716136	25189301	25189301
3	25226852	UNC4892006	0.033649294733548	1.47302403386313	0.659452189068486	5.63681357511232	5.6199398716136	25226852	25226852
3	25257102	UNC4892459	0.034076665930797	1.46754290330351	0.620976489415722	5.63681357511232	5.6199398716136	25257102	25257102
3	25263003	JAX00517126	0.0344673906162879	1.46259159398813	0.588803018602954	5.63681357511232	5.6199398716136	25263003	25263003
3	25299776	UNC4892735	0.0348142532302585	1.45824291605515	0.563057157790868	5.63681357511232	5.6199398716136	25299776	25299776
3	25333211	JAX00517130	0.0348142605479273	1.45824282477004	0.563053119853142	5.63681357511232	5.6199398716136	25333211	25333211
3	25352791	UNC4892906	0.034814280882389	1.45824257110554	0.563048748928729	5.63681357511232	5.6199398716136	25352791	25352791
3	25381239	UNC4893159	0.034814279965591	1.45824258254224	0.563044623566315	5.63681357511232	5.6199398716136	25381239	25381239
3	25412816	UNC4893614	0.0348142577388943	1.45824285981165	0.563044233402668	5.63681357511232	5.6199398716136	25412816	25412816
3	25467551	UNC4894169	0.0348141613769361	1.45824406189169	0.56304444578257	5.63681357511232	5.6199398716136	25467551	25467551
3	25481097	JAX00105393	0.0348141745686274	1.45824389732999	0.563043614205219	5.63681357511232	5.6199398716136	25481097	25481097
3	25507157	UNC4894517	0.034814161869332	1.45824405574923	0.563043149842286	5.63681357511232	5.6199398716136	25507157	25507157
3	25523055	JAX00105398	0.0350035918701596	1.45588738852539	0.563225344472397	5.63681357511232	5.6199398716136	25523055	25523055
3	25544865	UNC4894822	0.0351984977639459	1.45347587137274	0.563405982075695	5.63681357511232	5.6199398716136	25544865	25544865
3	25596477	UNC4895161	0.0368851424181766	1.43314853533672	0.575999259004951	5.63681357511232	5.6199398716136	25596477	25596477
3	25669450	UNC4896093	0.0383023807791125	1.41677423054583	0.585946555864913	5.63681357511232	5.6199398716136	25669450	25669450
3	25735349	UNC4896957	0.0395020477170649	1.40338039072364	0.582247319355535	5.63681357511232	5.6199398716136	25735349	25735349
3	25790964	UNC4897462	0.0413936992310482	1.38306576026648	0.576755754957232	5.63681357511232	5.6199398716136	25790964	25790964
3	25796763	JAX00219598	0.0410609957208408	1.38657052328439	0.57010552178609	5.63681357511232	5.6199398716136	25796763	25796763
3	25823068	UNC4897833	0.0407921261063396	1.38942365844393	0.564750660539009	5.63681357511232	5.6199398716136	25823068	25823068
3	25848711	UNC030884413	0.0405710420823873	1.39178383713624	0.560356825925243	5.63681357511232	5.6199398716136	25848711	25848711
3	25871216	UNC4898302	0.0405709785798984	1.39178451690192	0.56035648008879	5.63681357511232	5.6199398716136	25871216	25871216
3	25925742	UNC4898955	0.0405708074679797	1.39178634858362	0.560357375831139	5.63681357511232	5.6199398716136	25925742	25925742
3	25930516	JAX00517208	0.04057077924048	1.39178665074797	0.56035683842821	5.63681357511232	5.6199398716136	25930516	25930516
3	25969457	UNC4899506	0.0405706482199725	1.39178805327403	0.560357086281736	5.63681357511232	5.6199398716136	25969457	25969457
3	25996581	UNC4899819	0.0405705557408444	1.39178904323161	0.560357198185739	5.63681357511232	5.6199398716136	25996581	25996581
3	26014638	UNC4900125	0.0405704919005071	1.391789726622	0.560357059211197	5.63681357511232	5.6199398716136	26014638	26014638
3	26090392	UNC4900895	0.0405702240027193	1.39179259439387	0.560358502518838	5.63681357511232	5.6199398716136	26090392	26090392
3	26090753	JAX00517218	0.039796557310616	1.40015449590799	0.560115910675629	5.63681357511232	5.6199398716136	26090753	26090753
3	26113759	UNC4901083	0.0388948044298051	1.41010840788161	0.5597656393284	5.63681357511232	5.6199398716136	26113759	26113759
3	26174338	UNC4901665	0.0378371991779986	1.4220810188495	0.559240316019994	5.63681357511232	5.6199398716136	26174338	26174338
3	26215588	UNC4902085	0.0365950714922726	1.4365774000656	0.558411880215836	5.63681357511232	5.6199398716136	26215588	26215588
3	26233743	backupUNC030022855	0.0351530763360991	1.45403666275424	0.557021687565692	5.63681357511232	5.6199398716136	26233743	26233743
3	26238810	UNC4902355	0.035153043114515	1.45403707318652	0.557021677478623	5.63681357511232	5.6199398716136	26238810	26238810
3	26281774	UNC4902961	0.0351530420876782	1.45403708587247	0.557021532122992	5.63681357511232	5.6199398716136	26281774	26281774
3	26310421	UNC4903350	0.0351517941252276	1.45405250396417	0.546588093870487	5.63681357511232	5.6199398716136	26310421	26310421
3	26360800	UNC4904087	0.0351540284987151	1.45402489953426	0.525995183382814	5.63681357511232	5.6199398716136	26360800	26360800
3	26385754	UNC4904534	0.0351540262865766	1.45402492686312	0.525994267246762	5.63681357511232	5.6199398716136	26385754	26385754
3	26395595	JAX00517288	0.0351540261020639	1.4540249291426	0.52599340393702	5.63681357511232	5.6199398716136	26395595	26395595
3	26395630	JAX00517289	0.0351540259172794	1.45402493142544	0.525992540622982	5.63681357511232	5.6199398716136	26395630	26395630
3	26434923	UNC4905126	0.0351540051192072	1.45402518836587	0.525991715642285	5.63681357511232	5.6199398716136	26434923	26434923
3	26481628	UNC4905533	0.0351540078642121	1.45402515445393	0.525992220180094	5.63681357511232	5.6199398716136	26481628	26481628
3	26495202	JAX00517313	0.0351540082234618	1.45402515001574	0.525992744278179	5.63681357511232	5.6199398716136	26495202	26495202
3	26545898	UNC4906309	0.0351124114319964	1.45453934325904	0.568590237494296	5.63681357511232	5.6199398716136	26545898	26545898
3	26557363	UNC030885228	0.0350842430637514	1.45488788885961	0.615132601476126	5.63681357511232	5.6199398716136	26557363	26557363
3	26604564	UNC4906908	0.0350726313019808	1.45503165022737	0.661456300990869	5.63681357511232	5.6199398716136	26604564	26604564
3	26636882	JAX00517344	0.0350776274769332	1.45496978841092	0.703489965409906	5.63681357511232	5.6199398716136	26636882	26636882
3	26642869	UNC4907342	0.0350776273328437	1.45496979019488	0.703490549287679	5.63681357511232	5.6199398716136	26642869	26642869
3	26693048	UNC4907984	0.03507761943716	1.45496988795099	0.703490450645268	5.63681357511232	5.6199398716136	26693048	26693048
3	26714926	UNC4908277	0.035270912163418	1.45258330862237	0.696124979216931	5.63681357511232	5.6199398716136	26714926	26714926
3	26761202	JAX00105489	0.0354414114907003	1.4504889902157	0.686794073117966	5.63681357511232	5.6199398716136	26761202	26761202
3	26762546	UNC4908816	0.0355773078970311	1.44882691768261	0.67826493450066	5.63681357511232	5.6199398716136	26762546	26762546
3	26802091	JAX00517395	0.0356837229116645	1.44752984163766	0.671062489627049	5.63681357511232	5.6199398716136	26802091	26802091
3	26813811	UNC4909519	0.035683726426239	1.44752979886297	0.671062291037481	5.63681357511232	5.6199398716136	26813811	26813811
3	26860192	UNC4909830	0.0356837348878914	1.44752969587909	0.671062458022684	5.63681357511232	5.6199398716136	26860192	26860192
3	26866223	UNC4909888	0.0356837371085761	1.4475296688519	0.671062501015161	5.63681357511232	5.6199398716136	26866223	26866223
3	26908977	UNC4910274	0.035683707141252	1.44753003357404	0.671062677943756	5.63681357511232	5.6199398716136	26908977	26908977
3	26972676	UNC4910881	0.0356837211269132	1.44752986335927	0.671063169246734	5.63681357511232	5.6199398716136	26972676	26972676
3	26994262	UNC4911150	0.0356931683064866	1.44741490015437	0.672305132444342	5.63681357511232	5.6199398716136	26994262	26994262
3	27043688	UNC4911559	0.0357025387239089	1.44730090112636	0.673551874637357	5.63681357511232	5.6199398716136	27043688	27043688
3	27044628	JAX00517462	0.0357119604865357	1.44718630760298	0.674805623398998	5.63681357511232	5.6199398716136	27044628	27044628
3	27089775	UNC4912039	0.0357209855338861	1.44707656753198	0.676056996913998	5.63681357511232	5.6199398716136	27089775	27089775
3	27111897	UNC4912288	0.0357300544345777	1.44696632215136	0.677313431560022	5.63681357511232	5.6199398716136	27111897	27111897
3	27174246	UNC4912891	0.0357390205476976	1.4468573538046	0.678571078393359	5.63681357511232	5.6199398716136	27174246	27174246
3	27250773	UNC4913663	0.035747819603893	1.44675044233495	0.679829082966819	5.63681357511232	5.6199398716136	27250773	27250773
3	27286423	UNC4914130	0.0357542309912281	1.44667255841063	0.681284636033701	5.63681357511232	5.6199398716136	27286423	27286423
3	27319276	JAX00105532	0.0357667173143449	1.44652091776793	0.682332194883372	5.63681357511232	5.6199398716136	27319276	27319276
3	27335819	UNC4914631	0.0357759734380067	1.44640854057299	0.683580551764566	5.63681357511232	5.6199398716136	27335819	27335819
3	27376607	UNC4915132	0.0357862752827312	1.4462835016194	0.684817924756817	5.63681357511232	5.6199398716136	27376607	27376607
3	27403281	UNC4915446	0.0357957357620445	1.44616870646554	0.686055388900077	5.63681357511232	5.6199398716136	27403281	27403281
3	27470069	UNC4916199	0.0358070135613561	1.44603189925923	0.687274681453114	5.63681357511232	5.6199398716136	27470069	27470069
3	27511273	UNC4916640	0.0358168752615539	1.44591230558523	0.688495768948036	5.63681357511232	5.6199398716136	27511273	27511273
3	27538913	UNC4916937	0.0358259030320359	1.44580285391352	0.689714036084186	5.63681357511232	5.6199398716136	27538913	27538913
3	27542835	JAX00105548	0.035833575903109	1.44570985056966	0.690931667107898	5.63681357511232	5.6199398716136	27542835	27542835
3	27556389	JAX00517529	0.0358415475406363	1.44561324694939	0.692137293900395	5.63681357511232	5.6199398716136	27556389	27556389
3	27574109	JAX00517540	0.0358495386142405	1.44551642935682	0.693331692883523	5.63681357511232	5.6199398716136	27574109	27574109
3	27576166	UNC4917631	0.0358565435537308	1.44543157723593	0.694520324713427	5.63681357511232	5.6199398716136	27576166	27576166
3	27620337	UNC4918277	0.0358654656578522	1.44532352614674	0.695683913908009	5.63681357511232	5.6199398716136	27620337	27620337
3	27622867	JAX00517552	0.0358720856783588	1.44524337179715	0.696848300980311	5.63681357511232	5.6199398716136	27622867	27622867
3	27671546	UNC4919034	0.0358808074332999	1.44513779249859	0.697984686878251	5.63681357511232	5.6199398716136	27671546	27671546
3	27699037	JAX00517575	0.0358825357965363	1.44511687322191	0.698041548503096	5.63681357511232	5.6199398716136	27699037	27699037
3	27704536	UNC4919451	0.0358831808164512	1.44510906646952	0.698105892391227	5.63681357511232	5.6199398716136	27704536	27704536
3	27733862	UNC4919808	0.0358850071941112	1.44508696236569	0.698162729002288	5.63681357511232	5.6199398716136	27733862	27733862
3	27778537	UNC4920269	0.0358875923162247	1.44505567732719	0.698215020831673	5.63681357511232	5.6199398716136	27778537	27778537
3	27811564	UNC4920684	0.0358895866806177	1.44503154315354	0.698285807316004	5.63681357511232	5.6199398716136	27811564	27811564
3	27845092	backupUNC030025601	0.0358917361774586	1.44500553319496	0.698362175534736	5.63681357511232	5.6199398716136	27845092	27845092
3	27859542	UNC4921339	0.0358928934435337	1.44499153035694	0.698434245709474	5.63681357511232	5.6199398716136	27859542	27859542
3	27919167	UNC4922114	0.0358057848649384	1.4460468020723	0.699498759006876	5.63681357511232	5.6199398716136	27919167	27919167
3	27944699	UNC4922518	0.0357109622586646	1.44719844725897	0.70154146425168	5.63681357511232	5.6199398716136	27944699	27944699
3	27961697	UNC4922718	0.0378474764920554	1.42196307209815	0.731258580875832	5.63681357511232	5.6199398716136	27961697	27961697
3	27976553	UNC4922926	0.0376833580562878	1.42385040311022	0.687291376574433	5.63681357511232	5.6199398716136	27976553	27976553
3	27984902	UNC4923017	0.0357653755918376	1.4465372098309	0.659788529277095	5.63681357511232	5.6199398716136	27984902	27984902
3	28006759	UNC4923256	0.0327262913175046	1.48510320800097	0.639970923132534	5.63681357511232	5.6199398716136	28006759	28006759
3	28013090	JAX00517646	0.0326549112814649	1.48605149181511	0.641003178274292	5.63681357511232	5.6199398716136	28013090	28013090
3	28013670	JAX00517647	0.0325942437689302	1.48685909073334	0.641910465911296	5.63681357511232	5.6199398716136	28013670	28013670
3	28014805	UNC4923398	0.032541731276592	1.48755934556421	0.642698927873756	5.63681357511232	5.6199398716136	28014805	28014805
3	28022253	UNC4923555	0.0325403001521806	1.48757844544235	0.642649955055228	5.63681357511232	5.6199398716136	28022253	28022253
3	28039268	UNC4923844	0.0325370473345075	1.48762186088019	0.642538194045161	5.63681357511232	5.6199398716136	28039268	28039268
3	28042771	JAX00517662	0.0325363756022493	1.48763082704794	0.642515253854196	5.63681357511232	5.6199398716136	28042771	28042771
3	28045264	UNC4923895	0.03253589822094	1.48763719916486	0.642498907702477	5.63681357511232	5.6199398716136	28045264	28045264
3	28057538	UNC4924047	0.0325335462816994	1.48766859436862	0.642418544241416	5.63681357511232	5.6199398716136	28057538	28057538
3	28072361	JAX00517674	0.0325306984891619	1.48770661158037	0.642321921727558	5.63681357511232	5.6199398716136	28072361	28072361
3	28073838	UNC4924377	0.0325304128578234	1.48771042486027	0.642312341199387	5.63681357511232	5.6199398716136	28073838	28073838
3	28087117	UNC4924591	0.0325276483625507	1.4877473335852	0.642219088577623	5.63681357511232	5.6199398716136	28087117	28087117
3	28099706	UNC4924818	0.0325277342976649	1.48774618621985	0.642221979844193	5.63681357511232	5.6199398716136	28099706	28099706
3	28111749	UNC4925052	0.03252781651219	1.4877450885329	0.642224748643729	5.63681357511232	5.6199398716136	28111749	28111749
3	28124298	UNC4925162	0.0325277957640328	1.48774536555159	0.642224084389444	5.63681357511232	5.6199398716136	28124298	28124298
3	28139895	UNC4925429	0.0325277367686373	1.48774615322863	0.642223188789537	5.63681357511232	5.6199398716136	28139895	28139895
3	28140119	UNC030026622	0.0325277346795253	1.48774618112143	0.642223227259692	5.63681357511232	5.6199398716136	28140119	28140119
3	28141558	UNC4925462	0.0325277285929469	1.48774626238647	0.642223193565097	5.63681357511232	5.6199398716136	28141558	28141558
3	28160040	UNC4925782	0.0324985540864126	1.48813596105994	0.64347678421747	5.63681357511232	5.6199398716136	28160040	28160040
3	28172812	UNC4925901	0.032469250693691	1.48852773365149	0.644726117028573	5.63681357511232	5.6199398716136	28172812	28172812
3	28182706	UNC4926008	0.0324398106442088	1.48892168949218	0.645970820214316	5.63681357511232	5.6199398716136	28182706	28182706
3	28196213	UNC4926238	0.0324102235083531	1.48931797396286	0.647210321876878	5.63681357511232	5.6199398716136	28196213	28196213
3	28202394	UNC4926356	0.0323805207861702	1.48971617063079	0.648445051777358	5.63681357511232	5.6199398716136	28202394	28202394
3	28217779	JAX00105599	0.0323506588788988	1.49011686972307	0.649673812355908	5.63681357511232	5.6199398716136	28217779	28217779
3	28218195	UNC4926601	0.0323207155953747	1.49051903231323	0.650897909355142	5.63681357511232	5.6199398716136	28218195	28218195
3	28236267	UNC4926757	0.0322906137866045	1.49092369974586	0.65211611265053	5.63681357511232	5.6199398716136	28236267	28236267
3	28244731	UNC4926879	0.0322604087983379	1.4913301336074	0.653328362102601	5.63681357511232	5.6199398716136	28244731	28244731
3	28255635	UNC4926975	0.0322300908366233	1.49173847047933	0.654534390412444	5.63681357511232	5.6199398716136	28255635	28255635
3	28269494	UNC4927116	0.0321996586043226	1.49214873287078	0.655733996517862	5.63681357511232	5.6199398716136	28269494	28269494
3	28277547	UNC4927196	0.0321691282895447	1.49256070733458	0.656927018326327	5.63681357511232	5.6199398716136	28277547	28277547
3	28288574	UNC4927303	0.0321384886920365	1.49297454973015	0.658113228585779	5.63681357511232	5.6199398716136	28288574	28288574
3	28291738	JAX00517703	0.0321077621314497	1.49338996312959	0.659292476485204	5.63681357511232	5.6199398716136	28291738	28291738
3	28307697	UNC4927516	0.0320769308950039	1.49380719148287	0.660464468601693	5.63681357511232	5.6199398716136	28307697	28307697
3	28317691	UNC4927674	0.0320460193004128	1.49422591008383	0.661629079702503	5.63681357511232	5.6199398716136	28317691	28317691
3	28329559	UNC4927768	0.0320150149135452	1.49464629153249	0.66278610770153	5.63681357511232	5.6199398716136	28329559	28329559
3	28339662	UNC4927885	0.0319839346113256	1.49506811110645	0.663935442100879	5.63681357511232	5.6199398716136	28339662	28339662
3	28346997	JAX00219660	0.0319548770680083	1.49546284886455	0.66516769301261	5.63681357511232	5.6199398716136	28346997	28346997
3	28368040	UNC4928267	0.0319311309894776	1.49578569862966	0.666394838319584	5.63681357511232	5.6199398716136	28368040	28368040
3	28375455	UNC4928340	0.0319120642558942	1.49604510223243	0.667611748962769	5.63681357511232	5.6199398716136	28375455	28375455
3	28385994	UNC4928490	0.0318971197734781	1.49624853082866	0.668813816589458	5.63681357511232	5.6199398716136	28385994	28385994
3	28402258	UNC4928711	0.0318858640857415	1.49640180942521	0.669997106165027	5.63681357511232	5.6199398716136	28402258	28402258
3	28410077	JAX00517728	0.0318779449406357	1.49650968381637	0.671158231311746	5.63681357511232	5.6199398716136	28410077	28410077
3	28415739	UNC4928939	0.0318730877671283	1.49657586136884	0.672294045665824	5.63681357511232	5.6199398716136	28415739	28415739
3	28425314	JAX00517734	0.0318710937325275	1.4966030324205	0.673401704209949	5.63681357511232	5.6199398716136	28425314	28425314
3	28427854	UNC4929105	0.0318717976519785	1.49659344050125	0.674478617859528	5.63681357511232	5.6199398716136	28427854	28427854
3	28435003	UNC4929215	0.0318751423406804	1.49654786718123	0.675522213474172	5.63681357511232	5.6199398716136	28435003	28435003
3	28450280	UNC4929554	0.0318810747835485	1.49646704597429	0.676530019138488	5.63681357511232	5.6199398716136	28450280	28450280
3	28465672	UNC4929757	0.0318895932127078	1.49635102063171	0.677499620626687	5.63681357511232	5.6199398716136	28465672	28465672
3	28475900	UNC4929880	0.0319007645398353	1.49619890843333	0.678428559140008	5.63681357511232	5.6199398716136	28475900	28475900
3	28487042	UNC4930086	0.0319146854354721	1.49600943180168	0.679314205795553	5.63681357511232	5.6199398716136	28487042	28487042
3	28504538	UNC4930294	0.031931486167599	1.49578086788814	0.680153795543462	5.63681357511232	5.6199398716136	28504538	28504538
3	28514274	UNC4930471	0.0319513641472391	1.49551059512776	0.680944456143662	5.63681357511232	5.6199398716136	28514274	28514274
3	28523114	UNC4930621	0.0319745396632488	1.4951956993325	0.681682948511672	5.63681357511232	5.6199398716136	28523114	28523114
3	28539814	UNC4930876	0.0320013018221343	1.49483235409668	0.682365715882867	5.63681357511232	5.6199398716136	28539814	28539814
3	28548337	UNC4931006	0.03203196823486	1.49441637487734	0.682988932892374	5.63681357511232	5.6199398716136	28548337	28548337
3	28563053	UNC4931265	0.032066967182094	1.49394211267415	0.68354816502944	5.63681357511232	5.6199398716136	28563053	28563053
3	28576100	UNC4931320	0.0321067523981109	1.49340362115132	0.684038528094402	5.63681357511232	5.6199398716136	28576100	28576100
3	28582770	UNC4931398	0.0321518724889761	1.49279372917991	0.684454468271586	5.63681357511232	5.6199398716136	28582770	28582770
3	28598356	UNC4931590	0.0322029625481097	1.49210417305222	0.68478959452768	5.63681357511232	5.6199398716136	28598356	28598356
3	28611523	UNC4931708	0.0322607818671546	1.49132511132784	0.685036708693369	5.63681357511232	5.6199398716136	28611523	28611523
3	28625444	UNC4931887	0.0323262142381751	1.49044515315955	0.685187430881144	5.63681357511232	5.6199398716136	28625444	28625444
3	28630045	UNC030576333	0.0324002872786159	1.48945113908461	0.685232141775405	5.63681357511232	5.6199398716136	28630045	28630045
3	28633894	JAX00105631	0.0323680348325878	1.48988366721067	0.686112254493026	5.63681357511232	5.6199398716136	28633894	28633894
3	28636149	UNC4932087	0.032335853773764	1.49031566775106	0.686978881298162	5.63681357511232	5.6199398716136	28636149	28636149
3	28649450	UNC4932270	0.032303745180976	1.49074712419701	0.687831856237369	5.63681357511232	5.6199398716136	28649450	28649450
3	28660515	UNC4932335	0.0322717007658091	1.49117814603886	0.688671146870733	5.63681357511232	5.6199398716136	28660515	28660515
3	28670992	UNC4932422	0.0322397468845726	1.49160837651536	0.689496667288544	5.63681357511232	5.6199398716136	28670992	28670992
3	28685580	UNC4932562	0.0322078793508233	1.49203786929875	0.69030828711373	5.63681357511232	5.6199398716136	28685580	28685580
3	28692965	UNC4932621	0.0321760965259623	1.49246664389335	0.691105839525699	5.63681357511232	5.6199398716136	28692965	28692965
3	28695818	JAX00105635	0.032144443734318	1.49289408538566	0.691894348340859	5.63681357511232	5.6199398716136	28695818	28695818
3	28704995	UNC4932792	0.0321128405333211	1.49332127732402	0.692658550748954	5.63681357511232	5.6199398716136	28704995	28704995
3	28719197	backupJAX00517811	0.0320813597807058	1.49374723226002	0.693413617856888	5.63681357511232	5.6199398716136	28719197	28719197
3	28719686	UNC4933050	0.0320497665366763	1.49417512970843	0.694147938209254	5.63681357511232	5.6199398716136	28719686	28719686
3	28755875	UNC4933659	0.0320182883235409	1.49460188889113	0.69486784016426	5.63681357511232	5.6199398716136	28755875	28755875
3	28790329	UNC4934372	0.03198682174093	1.49502890992991	0.695569743497136	5.63681357511232	5.6199398716136	28790329	28790329
3	28842446	UNC4935378	0.0319554968086328	1.49545442613387	0.696257150391808	5.63681357511232	5.6199398716136	28842446	28842446
3	28879272	JAX00105649	0.0319242825948842	1.49587885345637	0.696930169200244	5.63681357511232	5.6199398716136	28879272	28879272
3	28900043	UNC4936473	0.031893207870059	1.49630179652375	0.697588252199255	5.63681357511232	5.6199398716136	28900043	28900043
3	29021658	UNC4937052	0.0318623825747081	1.49672175206407	0.698232357936047	5.63681357511232	5.6199398716136	29021658	29021658
3	29070790	UNC4937807	0.0318314822483822	1.49714313777532	0.698860615620863	5.63681357511232	5.6199398716136	29070790	29070790
3	29081444	JAX00517903	0.0300012419185425	1.52286076704013	0.700251533028944	5.63681357511232	5.6199398716136	29081444	29081444
3	29094113	JAX00517906	0.0278789538874679	1.55472352646441	0.701761168357907	5.63681357511232	5.6199398716136	29094113	29094113
3	29120213	UNC4938565	0.0255793457800171	1.59211056727573	0.703368695228174	5.63681357511232	5.6199398716136	29120213	29120213
3	29158304	JAX00517938	0.0232259687621082	1.63402616240371	0.705044493914808	5.63681357511232	5.6199398716136	29158304	29158304
3	29170093	JAX00517956	0.0209322281699758	1.67918453991645	0.70675313162717	5.63681357511232	5.6199398716136	29170093	29170093
3	29231735	JAX00517964	0.0187871714463569	1.72613860136349	0.708457434221076	5.63681357511232	5.6199398716136	29231735	29231735
3	29254573	UNC4940790	0.016848747749546	1.77343237168711	0.710122654493847	5.63681357511232	5.6199398716136	29254573	29254573
3	29288180	UNC4941329	0.016833454279045	1.7738267562525	0.710636254014032	5.63681357511232	5.6199398716136	29288180	29288180
3	29325452	UNC4941893	0.0168182304662372	1.77421970052242	0.711135292713423	5.63681357511232	5.6199398716136	29325452	29325452
3	29379147	UNC4942523	0.0168031194171932	1.77461008613634	0.711619955511581	5.63681357511232	5.6199398716136	29379147	29379147
3	29461764	UNC4943703	0.0167880559994134	1.77499959079509	0.712079479756587	5.63681357511232	5.6199398716136	29461764	29461764
3	29485140	JAX00105693	0.0167730987948089	1.77538669498709	0.712532518095097	5.63681357511232	5.6199398716136	29485140	29485140
3	29530641	UNC4944698	0.0167582269096228	1.77577193344454	0.712971097814665	5.63681357511232	5.6199398716136	29530641	29530641
3	29569385	JAX00518061	0.0167434336493903	1.77615547453466	0.713394687901993	5.63681357511232	5.6199398716136	29569385	29569385
3	29571055	UNC4945186	0.0167287234191146	1.77653719909663	0.713803425305529	5.63681357511232	5.6199398716136	29571055	29571055
3	29618898	JAX00518083	0.0167141019229316	1.77691695382424	0.714197771454527	5.63681357511232	5.6199398716136	29618898	29618898
3	29628254	UNC4945938	0.0166995624398829	1.77729490804007	0.714577263286556	5.63681357511232	5.6199398716136	29628254	29628254
3	29659617	UNC4946510	0.0166850998247815	1.77767119067403	0.714942154584755	5.63681357511232	5.6199398716136	29659617	29659617
3	29745430	UNC4947492	0.0166707000089405	1.77804616360107	0.715292494030525	5.63681357511232	5.6199398716136	29745430	29745430
3	29800907	JAX00105717	0.0166564149129692	1.77841846937961	0.715628366022693	5.63681357511232	5.6199398716136	29800907	29800907
3	29816381	UNC4948419	0.0166422326591176	1.7787884108283	0.715949859345844	5.63681357511232	5.6199398716136	29816381	29816381
3	29860634	UNC4949178	0.0166281442184641	1.77915621744634	0.716256836552362	5.63681357511232	5.6199398716136	29860634	29860634
3	29911427	UNC4949972	0.0166141482495802	1.7795219186037	0.716549703464079	5.63681357511232	5.6199398716136	29911427	29911427
3	29934611	JAX00518172	0.0166007657533693	1.77987187853871	0.716863894865339	5.63681357511232	5.6199398716136	29934611	29934611
3	29956594	JAX00105729	0.0165874039501568	1.78022157891501	0.717167968776257	5.63681357511232	5.6199398716136	29956594	29956594
3	29975276	UNC4950781	0.0133816757419044	1.87348949793647	0.839268217407514	5.63681357511232	5.6199398716136	29975276	29975276
3	30017063	UNC4951425	0.00914807619260273	2.03867022689333	1.23850367904893	5.63681357511232	5.6199398716136	30017063	30017063
3	30069481	UNC4951983	0.00913359225685983	2.03935838013304	1.23824948930687	5.63681357511232	5.6199398716136	30069481	30069481
3	30085706	UNC4952100	0.00911929278882246	2.04003884038004	1.23767448115874	5.63681357511232	5.6199398716136	30085706	30085706
3	30101082	UNC4952294	0.00910516315519479	2.04071226768719	1.23706354469902	5.63681357511232	5.6199398716136	30101082	30101082
3	30114567	UNC4952488	0.00909120586618566	2.04137850772449	1.23641696047132	5.63681357511232	5.6199398716136	30114567	30114567
3	30132657	UNC4952716	0.00907741738756351	2.04203769485666	1.23573513022942	5.63681357511232	5.6199398716136	30132657	30132657
3	30146861	UNC4952889	0.00906380526383308	2.04268943387626	1.23501830966698	5.63681357511232	5.6199398716136	30146861	30146861
3	30166285	UNC4953076	0.00905035994577322	2.04333414793795	1.23426694675956	5.63681357511232	5.6199398716136	30166285	30166285
3	30174782	UNC4953179	0.00905029945784292	2.0433370505476	1.23426347354775	5.63681357511232	5.6199398716136	30174782	30174782
3	30180013	backupUNC030027112	0.00905023905155417	2.04333994925892	1.23425999888391	5.63681357511232	5.6199398716136	30180013	30180013
3	30183187	UNC4953284	0.00905024439588147	2.04333969280037	1.23426009975341	5.63681357511232	5.6199398716136	30183187	30183187
3	30198546	UNC4953491	0.00905024948248624	2.0433394487093	1.23426020267938	5.63681357511232	5.6199398716136	30198546	30198546
3	30212095	UNC4953653	0.00905036678712324	2.0433338196461	1.23426770019929	5.63681357511232	5.6199398716136	30212095	30212095
3	30230383	UNC4953844	0.00931881286502977	2.03063940942764	1.24061502924827	5.63681357511232	5.6199398716136	30230383	30230383
3	30240398	UNC4954038	0.00943734908295339	2.02514998031265	1.24545141523941	5.63681357511232	5.6199398716136	30240398	30240398
3	30257961	UNC4954293	0.00946450290368345	2.02390219119375	1.25205006301307	5.63681357511232	5.6199398716136	30257961	30257961
3	30271314	UNC4954477	0.0100044123688076	1.99980841552144	1.29049261930821	5.63681357511232	5.6199398716136	30271314	30271314
3	30282182	UNC4954587	0.0107909143059212	1.96694175631859	1.40363456311707	5.63681357511232	5.6199398716136	30282182	30282182
3	30300612	UNC4954839	0.010138949659115	1.99400703325489	1.42220789392598	5.63681357511232	5.6199398716136	30300612	30300612
3	30313911	UNC4955061	0.0103264150534384	1.98605042317845	1.43109100782021	5.63681357511232	5.6199398716136	30313911	30313911
3	30327710	UNC4955220	0.0104801462041083	1.97963265865052	1.4356578385788	5.63681357511232	5.6199398716136	30327710	30327710
3	30340084	UNC4955397	0.0106356231974514	1.9732370574035	1.44216218653424	5.63681357511232	5.6199398716136	30340084	30340084
3	30354683	UNC4955554	0.0106514007816238	1.97259327375339	1.43950151396742	5.63681357511232	5.6199398716136	30354683	30354683
3	30369273	UNC4955719	0.00813109055983175	2.08985120196387	1.10168208038916	5.63681357511232	5.6199398716136	30369273	30369273
3	30388692	UNC4956023	0.00676398374087386	2.16979744502126	1.08849549406505	5.63681357511232	5.6199398716136	30388692	30388692
3	30389086	JAX00518291	0.00680282293257987	2.1673108329354	1.08876656315622	5.63681357511232	5.6199398716136	30389086	30389086
3	30389540	JAX00518294	0.00684223647951758	2.16480191992372	1.08904342424693	5.63681357511232	5.6199398716136	30389540	30389540
3	30391037	UNC4956070	0.0068793334052469	2.16245364206222	1.08900407907011	5.63681357511232	5.6199398716136	30391037	30391037
3	30407710	JAX00105763	0.00691697979448743	2.16008349295735	1.08896377351808	5.63681357511232	5.6199398716136	30407710	30407710
3	30412916	UNC4956420	0.00695517164822492	2.15769214748976	1.0889228053806	5.63681357511232	5.6199398716136	30412916	30412916
3	30423958	UNC4956618	0.00699391061333211	2.15527992255361	1.08888115633611	5.63681357511232	5.6199398716136	30423958	30423958
3	30439419	UNC4956813	0.00703320492637929	2.15284672837088	1.08883884105153	5.63681357511232	5.6199398716136	30439419	30439419
3	30465610	UNC4957168	0.00707305576809904	2.15039291767293	1.08879585664433	5.63681357511232	5.6199398716136	30465610	30465610
3	30482851	UNC4957342	0.00711346758620258	2.14791864308996	1.08875220925249	5.63681357511232	5.6199398716136	30482851	30482851
3	30487641	UNC4957446	0.00715444603811729	2.14542398760688	1.08870789430999	5.63681357511232	5.6199398716136	30487641	30487641
3	30505154	JAX00518352	0.00719599950629242	2.14290887512283	1.08866290092541	5.63681357511232	5.6199398716136	30505154	30505154
3	30509466	UNC4957709	0.00723812736641929	2.14037377905506	1.08861727223259	5.63681357511232	5.6199398716136	30509466	30509466
3	30521415	UNC4957859	0.00728083368788052	2.13781888918748	1.08857097951206	5.63681357511232	5.6199398716136	30521415	30521415
3	30534147	UNC4957952	0.00732412098565406	2.13524449028952	1.08852403144612	5.63681357511232	5.6199398716136	30534147	30534147
3	30537819	JAX00518355	0.00736799927121587	2.13265042576818	1.08847643243522	5.63681357511232	5.6199398716136	30537819	30537819
3	30538711	JAX00518356	0.00741246451625326	2.13003737260674	1.088428129473	5.63681357511232	5.6199398716136	30538711	30538711
3	30542989	JAX00518363	0.00745752536706011	2.12740526069396	1.08837917488803	5.63681357511232	5.6199398716136	30542989	30542989
3	30544230	JAX00518365	0.00750318307625653	2.12475445671684	1.08832957342783	5.63681357511232	5.6199398716136	30544230	30544230
3	30548056	UNC4958122	0.00754944228640423	2.12208513060705	1.08827932457007	5.63681357511232	5.6199398716136	30548056	30548056
3	30562500	UNC4958257	0.00759630827980769	2.11939741867138	1.0882284349358	5.63681357511232	5.6199398716136	30562500	30562500
3	30578701	backupJAX00105776	0.0076437830546193	2.11669164756139	1.0881769085573	5.63681357511232	5.6199398716136	30578701	30578701
3	30578983	UNC4958444	0.00769187030925963	2.11396804690466	1.08812473802065	5.63681357511232	5.6199398716136	30578983	30578983
3	30591640	UNC4958720	0.00774057211185861	2.11122693907927	1.08807195657982	5.63681357511232	5.6199398716136	30591640	30591640
3	30601823	JAX00518378	0.00778990076374145	2.10846807480934	1.08801989230057	5.63681357511232	5.6199398716136	30601823	30601823
3	30605422	UNC4958946	0.0079442447379075	2.09994738502054	1.11578755430333	5.63681357511232	5.6199398716136	30605422	30605422
3	30623392	UNC4959266	0.0079310874670869	2.10066726052914	1.12507485327761	5.63681357511232	5.6199398716136	30623392	30623392
3	30627561	UNC4959351	0.00792869636517008	2.10079821343329	1.13588946252751	5.63681357511232	5.6199398716136	30627561	30627561
3	30648317	UNC4959666	0.0163066055358681	1.78763643445138	1.79412407191339	5.63681357511232	5.6199398716136	30648317	30648317
3	30664345	UNC4959837	0.0161085473694064	1.79294362146131	1.83314911352112	5.63681357511232	5.6199398716136	30664345	30664345
3	30674971	UNC4959969	0.0160761644329106	1.79381756033391	1.85157400019013	5.63681357511232	5.6199398716136	30674971	30674971
3	30687860	UNC4960095	0.0161602446120952	1.79155206974466	1.85158574172489	5.63681357511232	5.6199398716136	30687860	30687860
3	30703302	UNC4960210	0.0162450910408572	1.78927785043589	1.85159698566988	5.63681357511232	5.6199398716136	30703302	30703302
3	30709139	JAX00518398	0.0172239484366484	1.76386728333045	1.86453679105599	5.63681357511232	5.6199398716136	30709139	30709139
3	30730635	UNC4960387	0.0171254907022674	1.7663569756759	1.86460463990437	5.63681357511232	5.6199398716136	30730635	30730635
3	30747432	UNC4960612	0.0169715057597829	1.77027962414349	1.86468557909469	5.63681357511232	5.6199398716136	30747432	30747432
3	30759324	UNC4960759	0.0168179566228808	1.77422677199329	1.86475728007187	5.63681357511232	5.6199398716136	30759324	30759324
3	30771351	UNC4960975	0.0166650758158953	1.77819270622487	1.86481993146595	5.63681357511232	5.6199398716136	30771351	30771351
3	30777018	JAX00518425	0.0165130840064866	1.78217180972203	1.86487377917317	5.63681357511232	5.6199398716136	30777018	30777018
3	30786270	UNC4961274	0.0163621929567353	1.78615849007888	1.86491914554152	5.63681357511232	5.6199398716136	30786270	30786270
3	30801497	UNC4961542	0.016212590002084	1.79014759997186	1.86495625132973	5.63681357511232	5.6199398716136	30801497	30801497
3	30815053	UNC4961771	0.0160644543020622	1.79413402253253	1.86498537979301	5.63681357511232	5.6199398716136	30815053	30815053
3	30825051	UNC4961954	0.0159179576521282	1.79811265502236	1.86500681477813	5.63681357511232	5.6199398716136	30825051	30825051
3	30838341	UNC4962262	0.0157732475039317	1.80207888195081	1.86502116925775	5.63681357511232	5.6199398716136	30838341	30838341
3	30838988	UNC030027457	0.0156304623239389	1.80602817605848	1.86502843620509	5.63681357511232	5.6199398716136	30838988	30838988
3	30850488	UNC4962432	0.0154897276169373	1.80995621913564	1.86502892749572	5.63681357511232	5.6199398716136	30850488	30850488
3	30872300	UNC4962673	0.0153511555940488	1.81385892642598	1.86502295997948	5.63681357511232	5.6199398716136	30872300	30872300
3	30884591	UNC4962797	0.0152148462400035	1.81773243222829	1.86501101096727	5.63681357511232	5.6199398716136	30884591	30884591
3	30897668	UNC4962955	0.015080888338856	1.8215730756214	1.86499326151254	5.63681357511232	5.6199398716136	30897668	30897668
3	30909727	UNC4963120	0.0149493589842661	1.82537742911644	1.86497000863987	5.63681357511232	5.6199398716136	30909727	30909727
3	30924937	UNC4963367	0.014820325045401	1.82914227112889	1.86494142915623	5.63681357511232	5.6199398716136	30924937	30924937
3	30940608	UNC4963577	0.014693842922268	1.83286460709113	1.86490783663409	5.63681357511232	5.6199398716136	30940608	30940608
3	30955621	UNC4963789	0.0145699580151303	1.83654169969353	1.864869733712	5.63681357511232	5.6199398716136	30955621	30955621
3	30966868	UNC4963873	0.014448707789605	1.84017099200352	1.86482750087896	5.63681357511232	5.6199398716136	30966868	30966868
3	30983919	UNC4964062	0.0143301208971516	1.84375014562887	1.86478136896216	5.63681357511232	5.6199398716136	30983919	30983919
3	30998391	UNC4964221	0.0142142306257265	1.84727664241351	1.86473168856918	5.63681357511232	5.6199398716136	30998391	30998391
3	31005481	UNC4964343	0.0141010344400916	1.85074902669605	1.8646787443676	5.63681357511232	5.6199398716136	31005481	31005481
3	31020769	UNC4964495	0.0139905398759178	1.85416552635105	1.86462311167279	5.63681357511232	5.6199398716136	31020769	31020769
3	31031918	JAX00518463	0.0138827493429304	1.85752451758266	1.86456471715854	5.63681357511232	5.6199398716136	31031918	31031918
3	31048582	UNC4964868	0.0137776666358224	1.86082432763833	1.86450378678153	5.63681357511232	5.6199398716136	31048582	31048582
3	31095340	UNC4965636	0.0136752919556195	1.86406339308513	1.86444083567134	5.63681357511232	5.6199398716136	31095340	31095340
3	31135717	UNC4966253	0.0135755771124153	1.86724169902015	1.86437592049545	5.63681357511232	5.6199398716136	31135717	31135717
3	31206293	UNC4967183	0.013590126688824	1.86677649470233	1.86436822052421	5.63681357511232	5.6199398716136	31206293	31206293
3	31259894	UNC4967924	0.0136047118425725	1.86631065245137	1.86436052289175	5.63681357511232	5.6199398716136	31259894	31259894
3	31262527	UNC030305274	0.0136193219682042	1.86584451303977	1.86435249368839	5.63681357511232	5.6199398716136	31262527	31262527
3	31292149	UNC4968387	0.0136339910216987	1.86537699633052	1.86434407779852	5.63681357511232	5.6199398716136	31292149	31292149
3	31369371	UNC32518923	0.0136487198372449	1.86490808076189	1.86433500845962	5.63681357511232	5.6199398716136	31369371	31369371
3	31372917	JAX00518532	0.0136634596619746	1.86443932101564	1.86432685003284	5.63681357511232	5.6199398716136	31372917	31372917
3	31442752	UNC4970550	0.0136782571740219	1.86396923506646	1.86431915812821	5.63681357511232	5.6199398716136	31442752	31442752
3	31469479	UNC4971043	0.0136930758071564	1.86349898750981	1.86431118423011	5.63681357511232	5.6199398716136	31469479	31469479
3	31472994	UNC030305301	0.013707935365941	1.86302795197206	1.8643029679232	5.63681357511232	5.6199398716136	31472994	31472994
3	31535790	UNC4972350	0.0137228304440505	1.86255630266332	1.86429551190196	5.63681357511232	5.6199398716136	31535790	31535790
3	31569050	UNC4972954	0.0137377668549301	1.86208385835386	1.86428704180213	5.63681357511232	5.6199398716136	31569050	31569050
3	31645865	UNC4974064	0.0137527394685395	1.86161078419242	1.8642783466096	5.63681357511232	5.6199398716136	31645865	31645865
3	31653267	JAX00105857	0.0137677562518467	1.8611368314817	1.86426977144277	5.63681357511232	5.6199398716136	31653267	31653267
3	31698746	UNC4974282	0.0137828044506138	1.86066240554115	1.8642610620347	5.63681357511232	5.6199398716136	31698746	31698746
3	31773582	UNC4974591	0.0137978854606926	1.86018746454928	1.86425155475715	5.63681357511232	5.6199398716136	31773582	31773582
3	31807569	UNC4975179	0.0138130129661415	1.85971158051992	1.86424306543412	5.63681357511232	5.6199398716136	31807569	31807569
3	31826564	JAX00518601	0.0138281817932684	1.85923491960589	1.86423451986789	5.63681357511232	5.6199398716136	31826564	31826564
3	31850690	JAX00518609	0.0138433836404164	1.85875774537365	1.86422617886009	5.63681357511232	5.6199398716136	31850690	31850690
3	31862473	UNC4976108	0.0138586306974672	1.85827967808726	1.86421766166958	5.63681357511232	5.6199398716136	31862473	31862473
3	31940044	UNC4977284	0.0138738829981529	1.85780197233258	1.86420878965544	5.63681357511232	5.6199398716136	31940044	31940044
3	31964196	UNC4977739	0.0138892010536946	1.85732273539638	1.86420010627237	5.63681357511232	5.6199398716136	31964196	31964196
3	32041751	JAX00105887	0.0139045107496969	1.85684428780989	1.86419733360432	5.63681357511232	5.6199398716136	32041751	32041751
3	32047464	UNC4979246	0.0154332610354042	1.81154229817246	2.13013493129427	5.63681357511232	5.6199398716136	32047464	32047464
3	32081905	UNC4979914	0.0154505152648364	1.81105703255347	2.13013784486431	5.63681357511232	5.6199398716136	32081905	32081905
3	32105802	UNC030305462	0.0154677449558659	1.81057299752303	2.13013186692023	5.63681357511232	5.6199398716136	32105802	32105802
3	32140159	UNC4980991	0.0154850164007666	1.81008833032924	2.13012527154266	5.63681357511232	5.6199398716136	32140159	32140159
3	32191486	UNC4981704	0.0155023269708282	1.8096031073304	2.1301190730159	5.63681357511232	5.6199398716136	32191486	32191486
3	32207880	JAX00518699	0.0155196845647956	1.80911710995675	2.13011227310033	5.63681357511232	5.6199398716136	32207880	32207880
3	32224324	UNC4982147	0.015537082162858	1.80863053762979	2.13010543056575	5.63681357511232	5.6199398716136	32224324	32224324
3	32279404	JAX00518734	0.0155545098054316	1.80814367096805	2.13009830559996	5.63681357511232	5.6199398716136	32279404	32279404
3	32290507	UNC4983318	0.0155719790264347	1.80765618989542	2.13009128899033	5.63681357511232	5.6199398716136	32290507	32290507
3	32358819	UNC4984358	0.0155894853473659	1.80716822185339	2.13008423917742	5.63681357511232	5.6199398716136	32358819	32358819
3	32402671	UNC4985064	0.0156070265068265	1.80667983202325	2.13007716476976	5.63681357511232	5.6199398716136	32402671	32402671
3	32432822	UNC030031869	0.0156246182873398	1.80619058375841	2.13007009335725	5.63681357511232	5.6199398716136	32432822	32432822
3	32446957	JAX00105915	0.015624620971744	1.80619050914399	2.13007010431962	5.63681357511232	5.6199398716136	32446957	32446957
3	32470555	UNC4986011	0.0156246261231684	1.80619036595749	2.13007010805586	5.63681357511232	5.6199398716136	32470555	32470555
3	32525461	JAX00518784	0.0156246319649096	1.80619020358333	2.13007009684535	5.63681357511232	5.6199398716136	32525461	32525461
3	32529975	UNC4986681	0.0156246336716819	1.80619015614274	2.13007009633774	5.63681357511232	5.6199398716136	32529975	32529975
3	32575969	UNC4987259	0.0156246371709131	1.80619005887988	2.13007007823522	5.63681357511232	5.6199398716136	32575969	32575969
3	32644014	UNC4988117	0.0156246374728264	1.80619005048805	2.13007007108237	5.63681357511232	5.6199398716136	32644014	32644014
3	32652117	backupUNC030032112	0.0156246397397996	1.80618998747642	2.1300700687309	5.63681357511232	5.6199398716136	32652117	32652117
3	32674597	UNC4988694	0.0156246429843866	1.80618989729155	2.13007006152473	5.63681357511232	5.6199398716136	32674597	32674597
3	32760759	UNC4990111	0.015624637395919	1.80619005262573	2.13007005846574	5.63681357511232	5.6199398716136	32760759	32760759
3	32798806	UNC4990658	0.0156246376768114	1.80619004481819	2.13007001609651	5.63681357511232	5.6199398716136	32798806	32798806
3	32861836	UNC4991565	0.0156246541051818	1.8061895881838	2.13007005851196	5.63681357511232	5.6199398716136	32861836	32861836
3	32884271	JAX00518850	0.0156246460400985	1.80618981235658	2.13007009062033	5.63681357511232	5.6199398716136	32884271	32884271
3	32890789	UNC4992087	0.0156246468553781	1.80618978969549	2.13007009787864	5.63681357511232	5.6199398716136	32890789	32890789
3	32962907	UNC4993343	0.015624645674298	1.80618982252417	2.13006997626132	5.63681357511232	5.6199398716136	32962907	32962907
3	32994936	UNC4993850	0.0156246470697866	1.8061897837359	2.13006984176941	5.63681357511232	5.6199398716136	32994936	32994936
3	33014177	JAX00105958	0.015624645507104	1.80618982717141	2.13006970892558	5.63681357511232	5.6199398716136	33014177	33014177
3	33026553	JAX00518886	0.0156246470942536	1.80618978305583	2.1300695856154	5.63681357511232	5.6199398716136	33026553	33026553
3	33048160	JAX00518894	0.0156246455017609	1.80618982731993	2.13006949466109	5.63681357511232	5.6199398716136	33048160	33048160
3	33083588	UNC4995122	0.0156246428140165	1.80618990202707	2.13006941185352	5.63681357511232	5.6199398716136	33083588	33083588
3	33128996	UNC4995847	0.0156245846832594	1.8061915178025	2.13006284824735	5.63681357511232	5.6199398716136	33128996	33128996
3	33169177	JAX00518911	0.0144560867197704	1.83994925517562	1.96321033859432	5.63681357511232	5.6199398716136	33169177	33169177
3	33171345	UNC4996455	0.014314889159323	1.84421201038641	1.866971837186	5.63681357511232	5.6199398716136	33171345	33171345
3	33238279	UNC4997380	0.0146148788685478	1.83520477982343	1.86752016794401	5.63681357511232	5.6199398716136	33238279	33238279
3	33282691	UNC4997921	0.0150287176399894	1.82307807501097	1.86380177320622	5.63681357511232	5.6199398716136	33282691	33282691
3	33290685	JAX00518931	0.0150285758224171	1.82308217322355	1.86380204466692	5.63681357511232	5.6199398716136	33290685	33290685
3	33328559	UNC4998507	0.0150277659052433	1.82310557877055	1.86380685245482	5.63681357511232	5.6199398716136	33328559	33328559
3	33361752	UNC030033468	0.0150263574459696	1.82314628440576	1.86381440109514	5.63681357511232	5.6199398716136	33361752	33361752
3	33412008	UNC4999732	0.0150236288297467	1.82322515452312	1.86382045892418	5.63681357511232	5.6199398716136	33412008	33412008
3	33462504	UNC5000489	0.0150208901443019	1.82330433009459	1.86382653186523	5.63681357511232	5.6199398716136	33462504	33462504
3	33494050	UNC5000899	0.0150191805214655	1.82335376271897	1.86383033083445	5.63681357511232	5.6199398716136	33494050	33494050
3	33554149	UNC5001723	0.0151024483111576	1.82095264198932	1.86462835947515	5.63681357511232	5.6199398716136	33554149	33554149
3	33563598	UNC030033636	0.0151179173732004	1.82050803261945	1.86472350608637	5.63681357511232	5.6199398716136	33563598	33563598
3	33636233	UNC5002739	0.0152330547641895	1.81721299658514	1.86543341069445	5.63681357511232	5.6199398716136	33636233	33636233
3	33671961	UNC5003064	0.0152872978322257	1.81566927327074	1.86576946934847	5.63681357511232	5.6199398716136	33671961	33671961
3	33738722	UNC5004033	0.0178083098993921	1.74937729537095	1.89098970200563	5.63681357511232	5.6199398716136	33738722	33738722
3	33767328	UNC5004396	0.0131558032536873	1.88088263005689	1.90507026106085	5.63681357511232	5.6199398716136	33767328	33767328
3	33840233	UNC5005360	0.0124862439787868	1.90356818329183	1.91084700182119	5.63681357511232	5.6199398716136	33840233	33840233
3	33901908	UNC5005961	0.0121333236643776	1.91602021715653	1.91725582728258	5.63681357511232	5.6199398716136	33901908	33901908
3	33912404	JAX00106027	0.0121574529478052	1.91515740257805	1.92065327193443	5.63681357511232	5.6199398716136	33912404	33912404
3	33947446	JAX00106029	0.0120127233349603	1.9203585250475	1.92538706532568	5.63681357511232	5.6199398716136	33947446	33947446
3	33954773	UNC5006948	0.0120028220624474	1.92071663211429	1.92541430105498	5.63681357511232	5.6199398716136	33954773	33954773
3	33975221	backupUNC030397650	0.0119750296787287	1.92172340156332	1.92548869714742	5.63681357511232	5.6199398716136	33975221	33975221
3	34012138	UNC5007724	0.0119241969394729	1.92357085979304	1.92562430876246	5.63681357511232	5.6199398716136	34012138	34012138
3	34073762	UNC5008656	0.0118370326199504	1.92675715557758	1.92585556692347	5.63681357511232	5.6199398716136	34073762	34073762
3	34120771	UNC5009091	0.0118370260212989	1.92675739767869	1.92585553527758	5.63681357511232	5.6199398716136	34120771	34120771
3	34165797	UNC5009661	0.0118370218011888	1.92675755251242	1.9258556695526	5.63681357511232	5.6199398716136	34165797	34165797
3	34234894	JAX00519141	0.0117410847609862	1.93029177668746	1.92792705619786	5.63681357511232	5.6199398716136	34234894	34234894
3	34264232	UNC5011409	0.0116470429341539	1.93378432359875	1.92996294074794	5.63681357511232	5.6199398716136	34264232	34264232
3	34321771	UNC5012473	0.0115570626731162	1.93715253156896	1.93136917388699	5.63681357511232	5.6199398716136	34321771	34321771
3	34371619	UNC5013118	0.0114706039406253	1.94041371538766	1.93274102400609	5.63681357511232	5.6199398716136	34371619	34371619
3	34455435	UNC5014280	0.0113896603600596	1.94348922639949	1.93406817976505	5.63681357511232	5.6199398716136	34455435	34455435
3	34489509	UNC5014745	0.0113101916328545	1.94653003659654	1.93536514186707	5.63681357511232	5.6199398716136	34489509	34489509
3	34520416	JAX00519213	0.0112343819691166	1.94945081419145	1.93662177683202	5.63681357511232	5.6199398716136	34520416	34520416
3	34520416	repJAX00519213	0.0094773393522988	2.02331356844217	3.42735444641621	5.63681357511232	5.6199398716136	34520416	34520416
3	34549325	UNC5015683	0.0110927232015682	1.95496182389298	1.93901822255732	5.63681357511232	5.6199398716136	34549325	34549325
3	34634645	UNC5016609	0.0110308368821363	1.95739153746858	1.94013962039709	5.63681357511232	5.6199398716136	34634645	34634645
3	34646499	JAX00106081	0.0109693563022579	1.95981885670784	1.94123050755512	5.63681357511232	5.6199398716136	34646499	34646499
3	34674380	UNC5017189	0.0109123612731443	1.9620812643577	1.94227345941755	5.63681357511232	5.6199398716136	34674380	34674380
3	34732676	UNC5017712	0.0108604699771179	1.96415138063552	1.94326497546387	5.63681357511232	5.6199398716136	34732676	34732676
3	34787943	UNC5018586	0.010812160860242	1.96608750161595	1.94420946740342	5.63681357511232	5.6199398716136	34787943	34787943
3	34824343	UNC030035620	0.0107667015293709	1.96791732613572	1.94511048975744	5.63681357511232	5.6199398716136	34824343	34824343
3	34854009	UNC5019615	0.0107246337804222	1.96961752896676	1.94596451271912	5.63681357511232	5.6199398716136	34854009	34854009
3	34869478	JAX00519272	0.0106856171356014	1.97120039059429	1.94677234685307	5.63681357511232	5.6199398716136	34869478	34869478
3	34881082	UNC5020067	0.0106500973524357	1.97264642232549	1.9475310445755	5.63681357511232	5.6199398716136	34881082	34881082
3	34925205	JAX00519293	0.0106196776075999	1.97388866737561	1.94823286600054	5.63681357511232	5.6199398716136	34925205	34925205
3	34945763	UNC5020938	0.0105918562547175	1.97502792180606	1.94888788126312	5.63681357511232	5.6199398716136	34945763	34945763
3	34973167	JAX00519313	0.0105679784910587	1.9760080793095	1.94948968457004	5.63681357511232	5.6199398716136	34973167	34973167
3	35010024	UNC5022101	0.010548142748016	1.9768240015316	1.95003731152545	5.63681357511232	5.6199398716136	35010024	35010024
3	35066872	UNC5022856	0.0105327874904737	1.9774566780523	1.95053028437482	5.63681357511232	5.6199398716136	35066872	35066872
3	35075199	JAX00219797	0.010515748732294	1.978159799656	1.95147085062759	5.63681357511232	5.6199398716136	35075199	35075199
3	35117896	UNC5023962	0.0105102335217169	1.97838763448875	1.95135850824038	5.63681357511232	5.6199398716136	35117896	35117896
3	35168591	UNC5024595	0.0105054592257921	1.9785849585014	1.95168846747277	5.63681357511232	5.6199398716136	35168591	35168591
3	35172695	JAX00519386	0.010502256474658	1.97871738005309	1.95197146119149	5.63681357511232	5.6199398716136	35172695	35172695
3	35223326	UNC5025242	0.0105046840829991	1.97861700399799	1.95219072096564	5.63681357511232	5.6199398716136	35223326	35223326
3	35332506	UNC5026747	0.0105132758553842	1.97826194008547	1.95234173561927	5.63681357511232	5.6199398716136	35332506	35332506
3	35349973	JAX00519431	0.0105219922631019	1.97790202187866	1.95242698774969	5.63681357511232	5.6199398716136	35349973	35349973
3	35373662	UNC5027196	0.0118942243315837	1.92466387472777	1.88097216062722	5.63681357511232	5.6199398716136	35373662	35373662
3	35443532	UNC5027956	0.0132721081666151	1.87706008750414	1.80984061116036	5.63681357511232	5.6199398716136	35443532	35443532
3	35447744	JAX00219806	0.0145164881926935	1.83813843480686	1.74310163969558	5.63681357511232	5.6199398716136	35447744	35447744
3	35498837	UNC5028561	0.0154914262533898	1.80990859609088	1.68466068668123	5.63681357511232	5.6199398716136	35498837	35498837
3	35566105	UNC5029570	0.0160842511669085	1.79359915370201	1.63761543287117	5.63681357511232	5.6199398716136	35566105	35566105
3	35628730	UNC5030716	0.0161039314020281	1.79306808808116	1.63778880562907	5.63681357511232	5.6199398716136	35628730	35628730
3	35638122	backupUNC030035836	0.0161235353830677	1.79253972499909	1.63821165849232	5.63681357511232	5.6199398716136	35638122	35638122
3	35640317	UNC5030866	0.0160971081238974	1.79325213879062	1.48742135672581	5.63681357511232	5.6199398716136	35640317	35640317
3	35691412	UNC5031503	0.016079028535756	1.7937401940394	1.33541008722835	5.63681357511232	5.6199398716136	35691412	35691412
3	35831617	UNC5033882	0.015542827557877	1.80846997130872	1.16591679678123	5.63681357511232	5.6199398716136	35831617	35831617
3	35848489	JAX00519546	0.0155208625276121	1.80908414773158	1.02962180899995	5.63681357511232	5.6199398716136	35848489	35848489
3	35871802	UNC5034260	0.0155069827923397	1.80947269503668	0.909637450361933	5.63681357511232	5.6199398716136	35871802	35871802
3	35936511	UNC5035161	0.0155015536768314	1.80962477154202	0.810151735168827	5.63681357511232	5.6199398716136	35936511	35936511
3	36008070	UNC5035770	0.0155059804476052	1.8095007679934	0.73356535199644	5.63681357511232	5.6199398716136	36008070	36008070
3	36040460	UNC5036315	0.01550519263766	1.80952283368637	0.733484835191203	5.63681357511232	5.6199398716136	36040460	36040460
3	36109001	UNC5037760	0.0155062893238237	1.80949211701504	0.733405931514928	5.63681357511232	5.6199398716136	36109001	36109001
3	36159546	UNC5038463	0.0155071379935742	1.80946834843339	0.733413984094697	5.63681357511232	5.6199398716136	36159546	36159546
3	36219901	UNC5039215	0.0155069120993503	1.80947467489605	0.733416646044504	5.63681357511232	5.6199398716136	36219901	36219901
3	36269791	UNC5040269	0.0155069751135504	1.80947291009184	0.733409858343664	5.63681357511232	5.6199398716136	36269791	36269791
3	36334949	UNC5041376	0.015507044554553	1.809470965304	0.733407134631723	5.63681357511232	5.6199398716136	36334949	36334949
3	36354897	JAX00106210	0.0155070580491907	1.80947058736969	0.733406163189279	5.63681357511232	5.6199398716136	36354897	36354897
3	36381007	UNC030038161	0.0155070644050793	1.80947040936515	0.733405769654652	5.63681357511232	5.6199398716136	36381007	36381007
3	36399875	UNC5042361	0.0155070690243734	1.80947027999613	0.733405490089571	5.63681357511232	5.6199398716136	36399875	36399875
3	36431970	UNC5042925	0.0155070512013224	1.80947077915282	0.733405292695238	5.63681357511232	5.6199398716136	36431970	36431970
3	36462765	JAX00519710	0.0155070508598254	1.80947078871687	0.733405228990402	5.63681357511232	5.6199398716136	36462765	36462765
3	36467173	JAX00519714	0.0155070507520176	1.80947079173616	0.73340522320777	5.63681357511232	5.6199398716136	36467173	36467173
3	36501289	UNC5043811	0.0155070572829922	1.80947060882804	0.733405220586922	5.63681357511232	5.6199398716136	36501289	36501289
3	36528802	JAX00106222	0.0155070575390005	1.8094706016582	0.733405178128568	5.63681357511232	5.6199398716136	36528802	36528802
3	36535350	UNC5044348	0.0155070562732742	1.80947063710645	0.733405181673343	5.63681357511232	5.6199398716136	36535350	36535350
3	36608651	UNC5045756	0.0155070517174571	1.80947076469782	0.733405111319467	5.63681357511232	5.6199398716136	36608651	36608651
3	36621789	JAX00519749	0.015507051529816	1.80947076995294	0.733405118612585	5.63681357511232	5.6199398716136	36621789	36621789
3	36653507	UNC5046545	0.0155070489226564	1.80947084296973	0.733405138855105	5.63681357511232	5.6199398716136	36653507	36653507
3	36745752	UNC5048297	0.015507061025263	1.80947050402109	0.733407324885453	5.63681357511232	5.6199398716136	36745752	36745752
3	36803686	JAX00519801	0.0155070481060839	1.80947086583888	0.733405511087556	5.63681357511232	5.6199398716136	36803686	36803686
3	36810614	JAX00519804	0.0155070495736846	1.80947082473686	0.733405232135745	5.63681357511232	5.6199398716136	36810614	36810614
3	36817082	backupUNC030041565	0.0155070482227028	1.80947086257281	0.733405254408308	5.63681357511232	5.6199398716136	36817082	36817082
3	36817313	UNC5049556	0.0155070457750376	1.80947093112278	0.733405625757812	5.63681357511232	5.6199398716136	36817313	36817313
3	36848148	UNC5050085	0.0155070437461079	1.80947098794553	0.733405946773335	5.63681357511232	5.6199398716136	36848148	36848148
3	36869063	JAX00519832	0.0152891669669821	1.8156161765562	0.736036307290335	5.63681357511232	5.6199398716136	36869063	36869063
3	36908892	JAX00519845	0.0151852195520843	1.81857892455115	0.761334594847976	5.63681357511232	5.6199398716136	36908892	36908892
3	36915979	UNC5051034	0.014967851429484	1.82484053628273	0.764374795252697	5.63681357511232	5.6199398716136	36915979	36915979
3	36948464	UNC5051472	0.0147519554123624	1.83115040893919	0.767633725365847	5.63681357511232	5.6199398716136	36948464	36948464
3	36972181	UNC5051721	0.0145377348628184	1.83750325600884	0.771111754134707	5.63681357511232	5.6199398716136	36972181	36972181
3	36997226	UNC5051987	0.014325400560109	1.84389322565287	0.774809699026505	5.63681357511232	5.6199398716136	36997226	36997226
3	37027536	UNC5052349	0.0141151531021746	1.85031440684976	0.778727624110452	5.63681357511232	5.6199398716136	37027536	37027536
3	37055872	UNC5052536	0.0139071847321793	1.85676077647984	0.78286507597734	5.63681357511232	5.6199398716136	37055872	37055872
3	37082938	JAX00106264	0.0137016845730857	1.86322603460857	0.787221058987923	5.63681357511232	5.6199398716136	37082938	37082938
3	37087130	UNC5052694	0.0134988327530468	1.86970378341813	0.791794169852378	5.63681357511232	5.6199398716136	37087130	37087130
3	37114564	UNC5052997	0.0132988027296004	1.87618745612563	0.796582429090031	5.63681357511232	5.6199398716136	37114564	37114564
3	37145333	UNC5053301	0.0131017617321948	1.88267030288408	0.801583416754278	5.63681357511232	5.6199398716136	37145333	37145333
3	37159964	JAX00106269	0.0129078641981793	1.88914561239516	0.806794291381665	5.63681357511232	5.6199398716136	37159964	37159964
3	37173717	UNC5053520	0.0127172592653063	1.89560647471006	0.812211631336749	5.63681357511232	5.6199398716136	37173717	37173717
3	37173859	JAX00519899	0.0125300828493098	1.90204605742731	0.817831586833355	5.63681357511232	5.6199398716136	37173859	37173859
3	37188957	JAX00519906	0.0123464649404627	1.90845737249483	0.82364978500822	5.63681357511232	5.6199398716136	37188957	37188957
3	37240791	UNC5054583	0.0121665232003015	1.91483351138796	0.829661468725638	5.63681357511232	5.6199398716136	37240791	37240791
3	37272575	UNC5055259	0.0119903701016182	1.92116741151251	0.835861258600724	5.63681357511232	5.6199398716136	37272575	37272575
3	37284580	B6_03-037129353-S	0.0118181023773944	1.92745225215083	0.842243452330061	5.63681357511232	5.6199398716136	37284580	37284580
3	37303479	UNC5055629	0.0116498091306312	1.93368119001931	0.848801901526879	5.63681357511232	5.6199398716136	37303479	37303479
3	37362982	UNC5056519	0.0114855686694406	1.93984749730082	0.855530055150333	5.63681357511232	5.6199398716136	37362982	37362982
3	37395555	UNC5056959	0.0113254516546995	1.94594446947121	0.862420943239334	5.63681357511232	5.6199398716136	37395555	37395555
3	37434541	UNC5057679	0.0111695125594707	1.95196577919874	0.869467264586623	5.63681357511232	5.6199398716136	37434541	37434541
3	37442509	UNC5057834	0.011017805089561	1.95790491477962	0.876661351699242	5.63681357511232	5.6199398716136	37442509	37442509
3	37481438	UNC030046377	0.0108703670056383	1.9637557930036	0.883995265177879	5.63681357511232	5.6199398716136	37481438	37481438
3	37497211	UNC5058455	0.0107272288694852	1.96951245344171	0.891460777729018	5.63681357511232	5.6199398716136	37497211	37497211
3	37516395	UNC5058666	0.0105884118640854	1.97516917401777	0.899049380743474	5.63681357511232	5.6199398716136	37516395	37516395
3	37545516	UNC5058916	0.010453927714339	1.98072050723925	0.906752387509758	5.63681357511232	5.6199398716136	37545516	37545516
3	37568338	JAX00519986	0.0103237814876698	1.98616119627303	0.914560876647673	5.63681357511232	5.6199398716136	37568338	37568338
3	37574735	UNC5059157	0.0101979695114941	1.99148629076134	0.922465820639455	5.63681357511232	5.6199398716136	37574735	37574735
3	37606675	UNC5059409	0.0100764792725214	1.9966911841214	0.930458047693533	5.63681357511232	5.6199398716136	37606675	37606675
3	37638072	UNC5059711	0.0099592936013866	2.00177146437745	0.938528341938853	5.63681357511232	5.6199398716136	37638072	37638072
3	37665147	UNC5060131	0.00984638570703881	2.00672315585174	0.946667377651629	5.63681357511232	5.6199398716136	37665147	37665147
3	37705043	UNC5060721	0.00973772572468556	2.01154246206914	0.954865841035546	5.63681357511232	5.6199398716136	37705043	37705043
3	37715969	UNC5060851	0.00963327508025369	2.0162260381639	0.963114446701417	5.63681357511232	5.6199398716136	37715969	37715969
3	37745246	UNC5061218	0.00953299144266706	2.02077079682408	0.971403954773352	5.63681357511232	5.6199398716136	37745246	37745246
3	37784712	UNC5061935	0.00943682573950643	2.02517406456251	0.979725205644682	5.63681357511232	5.6199398716136	37784712	37784712
3	37816716	UNC5062524	0.00934472577928103	2.02943343845769	0.988069113829178	5.63681357511232	5.6199398716136	37816716	37816716
3	37839628	UNC5062861	0.00934465563824741	2.02943669826209	0.988075341240812	5.63681357511232	5.6199398716136	37839628	37839628
3	37877897	UNC5063431	0.00934464937026586	2.02943698956771	0.988075550846018	5.63681357511232	5.6199398716136	37877897	37877897
3	37916271	UNC5064106	0.0093446464753509	2.0294371241095	0.98807557742213	5.63681357511232	5.6199398716136	37916271	37916271
3	37928696	backupUNC030403972	0.00934464325620366	2.02943727372009	0.988075593082635	5.63681357511232	5.6199398716136	37928696	37928696
3	37955576	UNC5064790	0.00934464022176412	2.0294374147464	0.988075660427192	5.63681357511232	5.6199398716136	37955576	37955576
3	37960334	UNC5064904	0.00934463700961151	2.02943756403202	0.988075666447558	5.63681357511232	5.6199398716136	37960334	37960334
3	37994758	UNC5065345	0.00934463436915092	2.02943768674814	0.988075636621431	5.63681357511232	5.6199398716136	37994758	37994758
3	38039972	UNC5065847	0.00934463138127547	2.02943782561051	0.988075558062063	5.63681357511232	5.6199398716136	38039972	38039972
3	38063444	UNC5066180	0.00934462908664908	2.02943793225395	0.988075590492498	5.63681357511232	5.6199398716136	38063444	38063444
3	38098334	UNC5066505	0.00934462490728867	2.02943812649105	0.988075659285379	5.63681357511232	5.6199398716136	38098334	38098334
3	38126468	UNC5067094	0.0093446149647097	2.02943858857588	0.988075702414966	5.63681357511232	5.6199398716136	38126468	38126468
3	38142838	UNC5067444	0.00934460991160979	2.02943882342066	0.988075759845607	5.63681357511232	5.6199398716136	38142838	38142838
3	38197311	UNC5068215	0.00934378814834609	2.02947701687629	0.988056778288694	5.63681357511232	5.6199398716136	38197311	38197311
3	38198658	UNC030404303	0.00934351071508621	2.02948991202339	0.988050239692259	5.63681357511232	5.6199398716136	38198658	38198658
3	38204435	JAX00520118	0.00934231962273353	2.02954527855809	0.98802224307093	5.63681357511232	5.6199398716136	38204435	38204435
3	38224224	UNC5068683	0.00933839034489244	2.02972797650826	0.987929787023225	5.63681357511232	5.6199398716136	38224224	38224224
3	38225063	JAX00520120	0.00933822416928094	2.02973570479875	0.987925855397008	5.63681357511232	5.6199398716136	38225063	38225063
3	38225599	JAX00520122	0.00933811796660317	2.02974064401399	0.987923339612065	5.63681357511232	5.6199398716136	38225599	38225599
3	38231712	JAX00520127	0.00933690560472607	2.02979703184901	0.987894787353852	5.63681357511232	5.6199398716136	38231712	38231712
3	38259014	UNC5069399	0.00933147377684333	2.03004976004726	0.987767534943494	5.63681357511232	5.6199398716136	38259014	38259014
3	38286127	UNC5069776	0.00932558373923661	2.03032397380402	0.987638755739336	5.63681357511232	5.6199398716136	38286127	38286127
3	38294265	backupUNC030053338	0.00934399368364319	2.02946746380614	0.988242146612198	5.63681357511232	5.6199398716136	38294265	38294265
3	38306934	UNC5070248	0.00929011014937294	2.03197913670805	0.988997272543651	5.63681357511232	5.6199398716136	38306934	38306934
3	38324351	UNC5070654	0.00878430894633826	2.05629239838005	0.980486717396241	5.63681357511232	5.6199398716136	38324351	38324351
3	38357487	UNC5071377	0.00813801094423236	2.08948173043057	0.973081247538219	5.63681357511232	5.6199398716136	38357487	38357487
3	38394562	JAX00520150	0.00741870911745877	2.12967165697661	0.974126700607954	5.63681357511232	5.6199398716136	38394562	38394562
3	38402078	UNC5072216	0.00729452487222112	2.13700299055498	0.973180112836945	5.63681357511232	5.6199398716136	38402078	38402078
3	38435105	UNC5072936	0.00729380668301781	2.13704575152556	0.973158513274872	5.63681357511232	5.6199398716136	38435105	38435105
3	38448815	JAX00520155	0.00730120436152222	2.13660549543823	0.972447921847454	5.63681357511232	5.6199398716136	38448815	38448815
3	38467424	UNC5073476	0.00743422308635148	2.12876441072513	0.962998325893122	5.63681357511232	5.6199398716136	38467424	38467424
3	38496302	UNC5074017	0.00739773211579539	2.13090139926262	0.986679671302542	5.63681357511232	5.6199398716136	38496302	38496302
3	38524515	UNC5074409	0.00731793024252415	2.13561173470063	1.0268868826002	5.63681357511232	5.6199398716136	38524515	38524515
3	38553057	UNC5074789	0.00720967164343977	2.14208451429437	1.0826009555254	5.63681357511232	5.6199398716136	38553057	38553057
3	38576121	UNC5075123	0.00709045356734013	2.14932598266002	1.15031310947505	5.63681357511232	5.6199398716136	38576121	38576121
3	38616605	UNC5075799	0.00626261630801638	2.2032441954224	1.23632830928349	5.63681357511232	5.6199398716136	38616605	38616605
3	38629780	UNC030056781	0.00553318732408734	2.25702462665186	1.24621624729912	5.63681357511232	5.6199398716136	38629780	38629780
3	38643000	UNC5076240	0.00553292392306144	2.25704530123384	1.24621339855133	5.63681357511232	5.6199398716136	38643000	38643000
3	38646595	JAX00520206	0.00553285609273251	2.25705062545636	1.24621585049408	5.63681357511232	5.6199398716136	38646595	38646595
3	38690972	JAX00520223	0.00553236501364783	2.25708917379349	1.24618956493517	5.63681357511232	5.6199398716136	38690972	38690972
3	38709033	UNC5077304	0.00553214959024561	2.25710608500888	1.24618178645577	5.63681357511232	5.6199398716136	38709033	38709033
3	38735803	UNC5077883	0.005531866570518	2.25712830368684	1.24616379136024	5.63681357511232	5.6199398716136	38735803	38735803
3	38752506	UNC5078264	0.00553169154027757	2.25714204513726	1.24615155946524	5.63681357511232	5.6199398716136	38752506	38752506
3	38759781	JAX00106388	0.00553161425707296	2.2571481127033	1.2461464254496	5.63681357511232	5.6199398716136	38759781	38759781
3	38810549	UNC5079524	0.00553108645030776	2.25718955350006	1.24611013583824	5.63681357511232	5.6199398716136	38810549	38810549
3	38837454	UNC5080063	0.00553080622257946	2.25721155721312	1.24609092733291	5.63681357511232	5.6199398716136	38837454	38837454
3	38865737	UNC5080643	0.00553050939734236	2.25723486539218	1.2460705161396	5.63681357511232	5.6199398716136	38865737	38865737
3	38889087	UNC5081178	0.00553026323706366	2.25725419605818	1.24605394344049	5.63681357511232	5.6199398716136	38889087	38889087
3	38918183	UNC5081766	0.00552995863138357	2.25727811756131	1.24603330012713	5.63681357511232	5.6199398716136	38918183	38918183
3	38946755	UNC5082183	0.00552964257116216	2.25730294001334	1.24601430198652	5.63681357511232	5.6199398716136	38946755	38946755
3	38977911	UNC5082757	0.00497249483833406	2.30342565901986	1.29641106982994	5.63681357511232	5.6199398716136	38977911	38977911
3	39002232	UNC5083168	0.00463343029961386	2.33409736565695	1.35032720359216	5.63681357511232	5.6199398716136	39002232	39002232
3	39028504	UNC5083659	0.00463326523291767	2.334112837743	1.35031816637609	5.63681357511232	5.6199398716136	39028504	39028504
3	39063120	UNC5084168	0.00463304751392537	2.33413324589445	1.3503054432934	5.63681357511232	5.6199398716136	39063120	39063120
3	39089201	UNC5084387	0.0046328807081015	2.33414888228773	1.35029649355589	5.63681357511232	5.6199398716136	39089201	39089201
3	39103181	JAX00520333	0.00463279491332634	2.33415692491709	1.35029049055837	5.63681357511232	5.6199398716136	39103181	39103181
3	39110021	JAX00520334	0.0046327520268939	2.33416094526065	1.35028763284262	5.63681357511232	5.6199398716136	39110021	39110021
3	39112340	JAX00520340	0.0046327362763392	2.33416242178919	1.35028676684415	5.63681357511232	5.6199398716136	39112340	39112340
3	39138056	UNC5085144	0.00463258010945565	2.33417706185392	1.35027559382413	5.63681357511232	5.6199398716136	39138056	39138056
3	39160660	UNC5085480	0.00463244286645537	2.33418992828239	1.3502658133774	5.63681357511232	5.6199398716136	39160660	39160660
3	39176171	JAX00520366	0.00463234767659176	2.33419885248468	1.35025989918609	5.63681357511232	5.6199398716136	39176171	39176171
3	39193533	UNC5085984	0.00463224037955023	2.33420891197417	1.35025368886028	5.63681357511232	5.6199398716136	39193533	39193533
3	39223914	UNC5086382	0.00463004088215452	2.33441517424863	1.35088623053979	5.63681357511232	5.6199398716136	39223914	39223914
3	39255099	UNC5086842	0.00463186155954851	2.33424442959639	1.3502257465002	5.63681357511232	5.6199398716136	39255099	39255099
3	39280354	UNC5087301	0.00463170867033675	2.33425876509326	1.35021433786469	5.63681357511232	5.6199398716136	39280354	39280354
3	39310633	JAX00106431	0.00463152709923591	2.33427579053213	1.35020081791283	5.63681357511232	5.6199398716136	39310633	39310633
3	39322645	UNC5087997	0.00463145400052807	2.33428264499186	1.35019554906203	5.63681357511232	5.6199398716136	39322645	39322645
3	39332600	UNC5088194	0.0046313919336445	2.33428846508328	1.35019134180615	5.63681357511232	5.6199398716136	39332600	39332600
3	39380983	UNC5088890	0.00463109367018846	2.33431643471879	1.35017044400934	5.63681357511232	5.6199398716136	39380983	39380983
3	39396292	UNC5089126	0.00463104560738796	2.3343209419732	1.35029083048052	5.63681357511232	5.6199398716136	39396292	39396292
3	39436927	UNC5089619	0.00463074859247362	2.33434879660603	1.35014569363309	5.63681357511232	5.6199398716136	39436927	39436927
3	39467038	UNC5090120	0.00463056266430145	2.33436623421869	1.35013251030749	5.63681357511232	5.6199398716136	39467038	39467038
3	39512499	UNC5090760	0.00463027979133006	2.33439276531911	1.3501126327781	5.63681357511232	5.6199398716136	39512499	39512499
3	39536009	UNC5091100	0.00463013224381873	2.33440660467523	1.3501024248145	5.63681357511232	5.6199398716136	39536009	39536009
3	39566023	UNC5091691	0.00462994501699567	2.3344241664242	1.35008937922718	5.63681357511232	5.6199398716136	39566023	39566023
3	39579295	UNC5091882	0.00462986158739314	2.33443199229304	1.35008368825648	5.63681357511232	5.6199398716136	39579295	39579295
3	39617776	UNC5092362	0.00462962066831017	2.33445459179169	1.35006694356425	5.63681357511232	5.6199398716136	39617776	39617776
3	39654630	UNC5092959	0.0046293888770397	2.33447633616278	1.35005096434819	5.63681357511232	5.6199398716136	39654630	39654630
3	39690556	UNC5093504	0.00462916293994297	2.33449753240088	1.35003549323717	5.63681357511232	5.6199398716136	39690556	39690556
3	39697515	UNC5093671	0.00462911765199094	2.33450178120442	1.35003256338585	5.63681357511232	5.6199398716136	39697515	39697515
3	39742667	UNC5094514	0.00462883381316536	2.334528411207	1.35001276158406	5.63681357511232	5.6199398716136	39742667	39742667
3	39774655	UNC5095168	0.00462862989671685	2.33454754383148	1.3499988719615	5.63681357511232	5.6199398716136	39774655	39774655
3	39778103	backupUNC030062236	0.00462860633902892	2.33454975420477	1.34999752917241	5.63681357511232	5.6199398716136	39778103	39778103
3	39778915	JAX00520508	0.00462859944598285	2.33455040096837	1.3499973323909	5.63681357511232	5.6199398716136	39778915	39778915
3	39791654	UNC5095502	0.0046285179611202	2.33455804663703	1.34999190520776	5.63681357511232	5.6199398716136	39791654	39791654
3	39830643	UNC5096159	0.00462827006210399	2.33458130765901	1.34997494775007	5.63681357511232	5.6199398716136	39830643	39830643
3	39848530	JAX00520532	0.00462815590926929	2.33459201934111	1.34996725783524	5.63681357511232	5.6199398716136	39848530	39848530
3	39856069	JAX00520538	0.00462810648168864	2.33459665752543	1.34996411493363	5.63681357511232	5.6199398716136	39856069	39856069
3	39864257	UNC5096632	0.00462805283814146	2.33460169138358	1.34996068379392	5.63681357511232	5.6199398716136	39864257	39864257
3	39896420	UNC5097262	0.00462784646957023	2.33462105735306	1.34994680554491	5.63681357511232	5.6199398716136	39896420	39896420
3	39929301	UNC5097731	0.0046276342662369	2.33464097176688	1.34993264210953	5.63681357511232	5.6199398716136	39929301	39929301
3	39949451	UNC5098080	0.00462750383779589	2.33465321239507	1.34992396070822	5.63681357511232	5.6199398716136	39949451	39949451
3	39988695	UNC5098583	0.00462725102571005	2.33467693963485	1.34990688153309	5.63681357511232	5.6199398716136	39988695	39988695
3	40004812	JAX00106482	0.0046271461764713	2.33468678045859	1.34989996199441	5.63681357511232	5.6199398716136	40004812	40004812
3	40014468	UNC5098836	0.00462708336061859	2.33469267626614	1.34989564182296	5.63681357511232	5.6199398716136	40014468	40014468
3	40032342	JAX00520619	0.00462696672042774	2.33470362416264	1.3498879910352	5.63681357511232	5.6199398716136	40032342	40032342
3	40077750	UNC5099873	0.00462667337242535	2.33473115914725	1.34986823676168	5.63681357511232	5.6199398716136	40077750	40077750
3	40095652	UNC030063670	0.00462655633574615	2.33474214523223	1.34986055295693	5.63681357511232	5.6199398716136	40095652	40095652
3	40106867	UNC5100340	0.00462648193625426	2.33474912916288	1.34985579714789	5.63681357511232	5.6199398716136	40106867	40106867
3	40109787	JAX00520650	0.00462646133402182	2.33475106312823	1.34985466618701	5.63681357511232	5.6199398716136	40109787	40109787
3	40138084	JAX00520657	0.00462627651877672	2.33476841242363	1.34984238319017	5.63681357511232	5.6199398716136	40138084	40138084
3	40150454	UNC5101042	0.00462619475216046	2.33477608838159	1.34983709994633	5.63681357511232	5.6199398716136	40150454	40150454
3	40167865	UNC5101169	0.00462608074210673	2.3347867914648	1.34982956396589	5.63681357511232	5.6199398716136	40167865	40167865
3	40202418	UNC5101531	0.00462644780134981	2.33475233346704	1.34981464448638	5.63681357511232	5.6199398716136	40202418	40202418
3	40224026	UNC5101740	0.00462688729756379	2.33471107898341	1.34980564719269	5.63681357511232	5.6199398716136	40224026	40224026
3	40255922	UNC5102338	0.00639710433958929	2.19401656569039	1.35375763197472	5.63681357511232	5.6199398716136	40255922	40255922
3	40295770	UNC5102971	0.0079161488456395	2.10148604844339	1.37713417092567	5.63681357511232	5.6199398716136	40295770	40295770
3	40312132	UNC5103373	0.00950836999856861	2.02189392694279	1.40712782872826	5.63681357511232	5.6199398716136	40312132	40312132
3	40352276	UNC5103729	0.0124617127546284	1.9044222635545	1.43821016967257	5.63681357511232	5.6199398716136	40352276	40352276
3	40380367	UNC5104141	0.0148492046756507	1.82829680656401	1.44250918823016	5.63681357511232	5.6199398716136	40380367	40380367
3	40412858	UNC5104497	0.0171014743004393	1.76696644791511	1.44798826228294	5.63681357511232	5.6199398716136	40412858	40412858
3	40444578	UNC5104872	0.01885390245362	1.72459874420294	1.45534185376083	5.63681357511232	5.6199398716136	40444578	40444578
3	40474961	UNC5105311	0.0201223408954078	1.69632149782975	1.46272688309601	5.63681357511232	5.6199398716136	40474961	40474961
3	40507372	JAX00106520	0.0207693929447533	1.68257619699387	1.47032167631409	5.63681357511232	5.6199398716136	40507372	40507372
3	40508672	UNC5105681	0.0208484079927089	1.68092710262687	1.48078327937769	5.63681357511232	5.6199398716136	40508672	40508672
3	40537405	UNC5106167	0.0209260960693266	1.67931178521553	1.49110757307935	5.63681357511232	5.6199398716136	40537405	40537405
3	40557798	UNC5106557	0.0210031427566831	1.67771571575347	1.50131161297562	5.63681357511232	5.6199398716136	40557798	40557798
3	40587016	JAX00106526	0.0210791436369853	1.67614703678427	1.51137576659623	5.63681357511232	5.6199398716136	40587016	40587016
3	40597899	UNC5107173	0.0211545608992758	1.67459598479738	1.5213121540143	5.63681357511232	5.6199398716136	40597899	40597899
3	40602397	JAX00520773	0.0212290973538157	1.67306847133522	1.5311051975458	5.63681357511232	5.6199398716136	40602397	40602397
3	40626970	UNC030064749	0.0213002018562465	1.67161628085053	1.54065689710823	5.63681357511232	5.6199398716136	40626970	40626970
3	40652536	UNC5107982	0.0213721206907295	1.67015238197323	1.55011803963883	5.63681357511232	5.6199398716136	40652536	40652536
3	40680015	UNC5108286	0.0214427971467768	1.66871856290771	1.55940979138937	5.63681357511232	5.6199398716136	40680015	40680015
3	40712839	UNC5108578	0.0215120988425766	1.66731721530842	1.56852306570765	5.63681357511232	5.6199398716136	40712839	40712839
3	40747859	UNC5108938	0.0215800436419864	1.66594768136512	1.57745411708038	5.63681357511232	5.6199398716136	40747859	40747859
3	40773492	UNC5109110	0.0216467755242808	1.66460678643789	1.58620562482998	5.63681357511232	5.6199398716136	40773492	40773492
3	40844690	UNC5109453	0.0217112014208138	1.6633161435657	1.5947319032363	5.63681357511232	5.6199398716136	40844690	40844690
3	40857331	UNC5109532	0.0217752506361532	1.66203683750184	1.60310380925247	5.63681357511232	5.6199398716136	40857331	40857331
3	40936903	UNC5110176	0.0218364781803653	1.66081740397864	1.61122442076583	5.63681357511232	5.6199398716136	40936903	40936903
3	40949698	UNC5110381	0.0218973925045373	1.65960759695493	1.61918707961654	5.63681357511232	5.6199398716136	40949698	40949698
3	40959429	JAX00520851	0.0219567092519911	1.65843274895751	1.62694070547158	5.63681357511232	5.6199398716136	40959429	40959429
3	40990259	UNC5110977	0.0220139480060458	1.65730206360376	1.63446361303681	5.63681357511232	5.6199398716136	40990259	40990259
3	41011196	UNC5111362	0.0220696413614997	1.6562047242007	1.64177455450135	5.63681357511232	5.6199398716136	41011196	41011196
3	41051106	UNC5111773	0.0221236319551015	1.65514357499035	1.64884160226832	5.63681357511232	5.6199398716136	41051106	41051106
3	41081104	UNC5112202	0.0221760150076852	1.65411649315808	1.65569022335535	5.63681357511232	5.6199398716136	41081104	41081104
3	41122916	UNC5112667	0.0222263581014357	1.65313169276768	1.66230160805363	5.63681357511232	5.6199398716136	41122916	41122916
3	41151741	UNC5113032	0.0289195483477504	1.53880849393668	1.59857440209189	5.63681357511232	5.6199398716136	41151741	41151741
3	41166111	UNC5113254	0.0367134874249871	1.43517435977575	1.61099746139736	5.63681357511232	5.6199398716136	41166111	41166111
3	41191649	UNC5113543	0.0367128429552775	1.43518198346162	1.61097931964976	5.63681357511232	5.6199398716136	41191649	41191649
3	41237350	UNC5114055	0.0367115571257223	1.43519719444543	1.61094554535088	5.63681357511232	5.6199398716136	41237350	41237350
3	41267999	UNC5114560	0.0367106583291805	1.43520782725938	1.61092264374655	5.63681357511232	5.6199398716136	41267999	41267999
3	41298130	UNC5114998	0.0367097731359616	1.4352182993997	1.61090029579812	5.63681357511232	5.6199398716136	41298130	41298130
3	41310703	UNC5115192	0.0367094329824172	1.43522232360032	1.61089073150527	5.63681357511232	5.6199398716136	41310703	41310703
3	41355987	UNC5115862	0.0367080679763575	1.4352384727362	1.61085675143331	5.63681357511232	5.6199398716136	41355987	41355987
3	41395346	UNC5116353	0.0367068763231344	1.4352525714575	1.61082735983874	5.63681357511232	5.6199398716136	41395346	41395346
3	41417930	UNC5116690	0.0367062067639626	1.43526049336573	1.61081055274356	5.63681357511232	5.6199398716136	41417930	41417930
3	41434986	UNC5116963	0.0367057214215307	1.43526623579874	1.61079781825148	5.63681357511232	5.6199398716136	41434986	41434986
3	41496533	UNC5117743	0.0367037970697336	1.43528900492689	1.61075172905096	5.63681357511232	5.6199398716136	41496533	41496533
3	41497088	UNC030065366	0.03670383200073	1.43528859160911	1.61075143233439	5.63681357511232	5.6199398716136	41497088	41497088
3	41567879	JAX00521000	0.0367017912208572	1.43531273960756	1.61071519548209	5.63681357511232	5.6199398716136	41567879	41567879
3	41585759	UNC5118774	0.0367012533331576	1.43531910451139	1.61070147142302	5.63681357511232	5.6199398716136	41585759	41585759
3	41600664	JAX00521008	0.0367008270930861	1.43532414833876	1.61068994543237	5.63681357511232	5.6199398716136	41600664	41600664
3	41872766	UNC5122206	0.0366917961542486	1.43543102793373	1.61048208247933	5.63681357511232	5.6199398716136	41872766	41872766
3	41876280	JAX00106624	0.036691724054426	1.43543188132847	1.61047927009513	5.63681357511232	5.6199398716136	41876280	41876280
3	41918102	JAX00521063	0.0366903481385717	1.43544816739523	1.61044705408357	5.63681357511232	5.6199398716136	41918102	41918102
3	42019229	UNC030067470	0.0366868619612411	1.43548943436563	1.61036767180671	5.63681357511232	5.6199398716136	42019229	42019229
3	42077836	UNC5124887	0.0366848386237229	1.43551338704255	1.61032190118597	5.63681357511232	5.6199398716136	42077836	42077836
3	42321999	UNC5128130	0.036676152208767	1.43561623358422	1.6101347881921	5.63681357511232	5.6199398716136	42321999	42321999
3	42506630	backupUNC030068994	0.0366695566713018	1.43569434055402	1.60999785761226	5.63681357511232	5.6199398716136	42506630	42506630
3	42513688	UNC5130655	0.0366693291337951	1.43569703539408	1.60999272645061	5.63681357511232	5.6199398716136	42513688	42513688
3	42783195	backupJAX00521241	0.0366576260511638	1.43583566338533	1.60975528340519	5.63681357511232	5.6199398716136	42783195	42783195
3	42959986	UNC5136691	0.0366498707412955	1.43592755271292	1.60959881098121	5.63681357511232	5.6199398716136	42959986	42959986
3	43092681	UNC030069075	0.0366440718950496	1.43599627345138	1.6094812630443	5.63681357511232	5.6199398716136	43092681	43092681
3	43093000	JAX00106714	0.036644081452262	1.4359961601822	1.60948138349506	5.63681357511232	5.6199398716136	43093000	43093000
3	43109204	UNC5138323	0.0366433986396395	1.43600425274463	1.60946751291529	5.63681357511232	5.6199398716136	43109204	43109204
3	43154194	JAX00106718	0.0366414563488861	1.43602727322156	1.60942923871699	5.63681357511232	5.6199398716136	43154194	43154194
3	43364109	UNC5141136	0.0366320161526744	1.43613917798069	1.60924620011676	5.63681357511232	5.6199398716136	43364109	43364109
3	43461360	JAX00106742	0.0366276519905313	1.43619092081784	1.60916000969801	5.63681357511232	5.6199398716136	43461360	43461360
3	43549621	JAX00521361	0.0366236940739893	1.43623785241454	1.60908184636414	5.63681357511232	5.6199398716136	43549621	43549621
3	43559114	UNC5143328	0.0366232844242091	1.43624271018868	1.60907399823354	5.63681357511232	5.6199398716136	43559114	43559114
3	43799062	JAX00106764	0.0366124015796774	1.43637178276573	1.60886600717323	5.63681357511232	5.6199398716136	43799062	43799062
3	43935340	JAX00521416	0.0366062344690315	1.43644494288654	1.60874946000968	5.63681357511232	5.6199398716136	43935340	43935340
3	44050105	UNC5148984	0.0366009755291402	1.43650733916088	1.60865084963566	5.63681357511232	5.6199398716136	44050105	44050105
3	44108887	JAX00106788	0.036598287733097	1.43653923278763	1.60860071287046	5.63681357511232	5.6199398716136	44108887	44108887
3	44118538	backupUNC030414782	0.0365978673941753	1.43654422077843	1.6085928621124	5.63681357511232	5.6199398716136	44118538	44118538
3	44194463	UNC5150885	0.03659438915438	1.4365854978321	1.60852862546232	5.63681357511232	5.6199398716136	44194463	44194463
3	44587733	UNC5154985	0.0365757490691699	1.43680677078636	1.608194773134	5.63681357511232	5.6199398716136	44587733	44587733
3	44668211	UNC5155735	0.0365719425386184	1.4368519712617	1.60812386545242	5.63681357511232	5.6199398716136	44668211	44668211
3	44749849	JAX00521518	0.0365680809923166	1.43689782982644	1.60805194231394	5.63681357511232	5.6199398716136	44749849	44749849
3	44938000	backupJAX00106851	0.0365593145628376	1.43700195528962	1.6078894364603	5.63681357511232	5.6199398716136	44938000	44938000
3	45030127	JAX00521575	0.0365549478907769	1.43705383084766	1.60781299305822	5.63681357511232	5.6199398716136	45030127	45030127
3	45144109	UNC5160962	0.0365495861900675	1.43711753570715	1.60771722881612	5.63681357511232	5.6199398716136	45144109	45144109
3	45347254	UNC5163201	0.0365399508513724	1.43723204113762	1.60754710745796	5.63681357511232	5.6199398716136	45347254	45347254
3	45530825	UNC5165298	0.0365311402725548	1.43733677163288	1.60739421127331	5.63681357511232	5.6199398716136	45530825	45530825
3	45619525	UNC5166570	0.0365269137585374	1.43738702075987	1.60732133317689	5.63681357511232	5.6199398716136	45619525	45619525
3	45706963	UNC5167879	0.0365227432159705	1.43743661014059	1.60724953078897	5.63681357511232	5.6199398716136	45706963	45706963
3	45769895	UNC5169000	0.0369423786518109	1.43247514457262	1.60685247126784	5.63681357511232	5.6199398716136	45769895	45769895
3	45808610	UNC5169457	0.0369405378805213	1.432496785213	1.60682098022258	5.63681357511232	5.6199398716136	45808610	45808610
3	45893923	UNC030421507	0.036936348755675	1.43254603779766	1.60675039278669	5.63681357511232	5.6199398716136	45893923	45893923
3	45961995	UNC5171599	0.036933021795151	1.43258515768152	1.60669416605135	5.63681357511232	5.6199398716136	45961995	45961995
3	46105608	UNC5173293	0.0369259190649605	1.43266868654076	1.60657723593812	5.63681357511232	5.6199398716136	46105608	46105608
3	46145406	UNC5173903	0.0369244436335376	1.43268603978595	1.60654454613669	5.63681357511232	5.6199398716136	46145406	46145406
3	46213198	JAX00106946	0.03692191415425	1.43271579179891	1.60648861136344	5.63681357511232	5.6199398716136	46213198	46213198
3	46281301	UNC5175431	0.0369193384478278	1.43274608963507	1.60643519228059	5.63681357511232	5.6199398716136	46281301	46281301
3	46360240	UNC5176588	0.0369162888511619	1.43278196453865	1.60637525804816	5.63681357511232	5.6199398716136	46360240	46360240
3	46448781	UNC5178113	0.0369130878064819	1.43281962423739	1.60630218880435	5.63681357511232	5.6199398716136	46448781	46448781
3	46503594	UNC5179034	0.0369111607469283	1.43284229731154	1.60625406207989	5.63681357511232	5.6199398716136	46503594	46503594
3	46535291	JAX00521849	0.0369100460925503	1.43285541246547	1.60622674758795	5.63681357511232	5.6199398716136	46535291	46535291
3	46548805	JAX00521857	0.0369095689661927	1.43286102651112	1.60621617674918	5.63681357511232	5.6199398716136	46548805	46548805
3	46618682	UNC5180923	0.0369069722229026	1.43289158202792	1.60615960547872	5.63681357511232	5.6199398716136	46618682	46618682
3	46625664	JAX00521870	0.0369067361899959	1.43289435950086	1.6061542684605	5.63681357511232	5.6199398716136	46625664	46625664
3	46655514	UNC5181420	0.0369056480963577	1.43290716366828	1.60613011753563	5.63681357511232	5.6199398716136	46655514	46655514
3	46727782	UNC5182377	0.0369029695284156	1.43293868538795	1.60607158369475	5.63681357511232	5.6199398716136	46727782	46727782
3	46763954	UNC5182782	0.0369016347820839	1.43295439370242	1.60604306360767	5.63681357511232	5.6199398716136	46763954	46763954
3	46836475	JAX00521896	0.0368989708187643	1.43298574695652	1.6059858249326	5.63681357511232	5.6199398716136	46836475	46836475
3	46864693	UNC5184027	0.0368979515834166	1.43299774334534	1.60596385285585	5.63681357511232	5.6199398716136	46864693	46864693
3	46926426	UNC5184505	0.0368956973369315	1.43302427697862	1.6059138891294	5.63681357511232	5.6199398716136	46926426	46926426
3	46958466	JAX00107002	0.0368945433044361	1.43303786115833	1.6058881454082	5.63681357511232	5.6199398716136	46958466	46958466
3	47001478	UNC5185481	0.0368929964351882	1.43305607010746	1.60585342922135	5.63681357511232	5.6199398716136	47001478	47001478
3	47061370	UNC5186218	0.0368908245806362	1.43308163735064	1.60580537910275	5.63681357511232	5.6199398716136	47061370	47061370
3	47138947	UNC5187552	0.0368879996187892	1.43311489527677	1.60574336651839	5.63681357511232	5.6199398716136	47138947	47138947
3	47210215	UNC5188662	0.036885384363958	1.43314568661861	1.60568603918696	5.63681357511232	5.6199398716136	47210215	47210215
3	47222370	JAX00521954	0.0368849586086794	1.43315069955906	1.60567660287641	5.63681357511232	5.6199398716136	47222370	47222370
3	47280131	UNC5189861	0.0368828360653688	1.43317569173489	1.60563027403102	5.63681357511232	5.6199398716136	47280131	47280131
3	47305893	JAX00521962	0.0368818933864576	1.43318679189759	1.60560988429817	5.63681357511232	5.6199398716136	47305893	47305893
3	47347111	UNC5190876	0.0368803717667945	1.43320470975904	1.60557705058371	5.63681357511232	5.6199398716136	47347111	47347111
3	47473087	UNC5192582	0.0368757242171212	1.43325944164671	1.60547586687023	5.63681357511232	5.6199398716136	47473087	47473087
3	47489580	JAX00522000	0.036875145493258	1.43326625747359	1.60546303196831	5.63681357511232	5.6199398716136	47489580	47489580
3	47555126	UNC5193970	0.0368727384149156	1.433294607598	1.60541114695075	5.63681357511232	5.6199398716136	47555126	47555126
3	47608380	UNC5194701	0.0368707637279227	1.43331786647885	1.60536819452928	5.63681357511232	5.6199398716136	47608380	47608380
3	47623216	UNC030426787	0.0368702310750454	1.43332414055221	1.60535652268921	5.63681357511232	5.6199398716136	47623216	47623216
3	47694907	UNC5196122	0.0368675654285685	1.43335554033932	1.60529861398265	5.63681357511232	5.6199398716136	47694907	47694907
3	47755548	UNC5196705	0.0368653233205017	1.43338195284473	1.60524976262477	5.63681357511232	5.6199398716136	47755548	47755548
3	47817741	UNC5197448	0.0368630058691444	1.43340925459829	1.60519940868807	5.63681357511232	5.6199398716136	47817741	47817741
3	47899852	UNC5198868	0.0368599668260549	1.43344505998151	1.6051344326559	5.63681357511232	5.6199398716136	47899852	47899852
3	47976781	UNC5200097	0.0368571227639257	1.43347857081316	1.60507376813525	5.63681357511232	5.6199398716136	47976781	47976781
3	48034662	JAX00107082	0.03676760888975	1.43453461271349	1.60982484190632	5.63681357511232	5.6199398716136	48034662	48034662
3	48037123	UNC5200857	0.0368733441779306	1.43328747285876	1.61269041116388	5.63681357511232	5.6199398716136	48037123	48037123
3	48141928	backuprs47468865	0.0369877694919038	1.43194185756175	1.61609050901664	5.63681357511232	5.6199398716136	48141928	48141928
3	48186740	UNC5203042	0.0371164262545019	1.430433846372	1.6203637919618	5.63681357511232	5.6199398716136	48186740	48186740
3	48248175	UNC5203610	0.0372521633683312	1.42884850112651	1.62575559070541	5.63681357511232	5.6199398716136	48248175	48248175
3	48317114	UNC5204683	0.0373808834320286	1.42735043904276	1.63272628859842	5.63681357511232	5.6199398716136	48317114	48317114
3	48354900	UNC5205317	0.0373795758893329	1.42736563045765	1.63269705535682	5.63681357511232	5.6199398716136	48354900	48354900
3	48357063	UNC030587080	0.0373795320426024	1.42736613989105	1.63269615216879	5.63681357511232	5.6199398716136	48357063	48357063
3	48408214	JAX00522139	0.0373777463493112	1.42738688748271	1.63265601842917	5.63681357511232	5.6199398716136	48408214	48408214
3	48409879	JAX00522141	0.0373777152272827	1.42738724909175	1.6326552114088	5.63681357511232	5.6199398716136	48409879	48409879
3	48520386	UNC5208223	0.0373738239711417	1.42743246424288	1.63256786567975	5.63681357511232	5.6199398716136	48520386	48520386
3	48589208	UNC_rs30456206	0.037371464812216	1.42745987920696	1.63251582824307	5.63681357511232	5.6199398716136	48589208	48589208
3	48596568	UNC5209526	0.0373712373470443	1.42746252259196	1.6325107451647	5.63681357511232	5.6199398716136	48596568	48596568
3	48635639	UNC5210112	0.0373699327926501	1.42747768319953	1.63248132542162	5.63681357511232	5.6199398716136	48635639	48635639
3	48732817	UNC5211311	0.0373666185363305	1.42751620152039	1.63240636640031	5.63681357511232	5.6199398716136	48732817	48732817
3	48799809	UNC5212317	0.0373643413901311	1.42754266851694	1.63235478001703	5.63681357511232	5.6199398716136	48799809	48799809
3	48842110	UNC5212774	0.0373567650056531	1.42763073953574	1.63293627953883	5.63681357511232	5.6199398716136	48842110	48842110
3	48865978	JAX00107146	0.0373581635836708	1.42761448054367	1.63270294923876	5.63681357511232	5.6199398716136	48865978	48865978
3	48910896	UNC5213888	0.0373606003446297	1.42758615374106	1.63226294578007	5.63681357511232	5.6199398716136	48910896	48910896
3	48977798	JAX00522224	0.0349762313017981	1.45622698768206	1.63240952780023	5.63681357511232	5.6199398716136	48977798	48977798
3	49023428	UNC5215374	0.034974716044529	1.45624580280596	1.6323740125149	5.63681357511232	5.6199398716136	49023428	49023428
3	49040943	backupUNC030439207	0.0349741080702924	1.45625335232118	1.63236070456099	5.63681357511232	5.6199398716136	49040943	49040943
3	49047310	UNC5215785	0.0349738599439114	1.45625643346624	1.63235620267497	5.63681357511232	5.6199398716136	49047310	49047310
3	49140907	UNC5217020	0.0349707944301885	1.45629450172769	1.63228361933271	5.63681357511232	5.6199398716136	49140907	49140907
3	49219708	UNC5218724	0.0349682516347602	1.45632608128406	1.63222254019577	5.63681357511232	5.6199398716136	49219708	49219708
3	49257938	UNC030441511	0.0349670443359407	1.45634107580744	1.63219342763956	5.63681357511232	5.6199398716136	49257938	49257938
3	49278195	UNC5219980	0.0349663924716762	1.45634917210775	1.6321779904233	5.63681357511232	5.6199398716136	49278195	49278195
3	49361103	backupJAX00107182	0.0349637197778578	1.45638236914234	1.63211400803316	5.63681357511232	5.6199398716136	49361103	49361103
3	49363353	UNC5221772	0.0349636482681337	1.45638325738623	1.63211253049804	5.63681357511232	5.6199398716136	49363353	49363353
3	49438264	UNC5222631	0.0349612301227618	1.45641329496988	1.63205456201654	5.63681357511232	5.6199398716136	49438264	49438264
3	49495469	UNC5223535	0.0349594029471275	1.45643599305657	1.63201004357575	5.63681357511232	5.6199398716136	49495469	49495469
3	49596117	UNC5224935	0.0349561831008315	1.45647599447998	1.63193210876644	5.63681357511232	5.6199398716136	49596117	49596117
3	49632273	UNC5225421	0.0349550372243343	1.45649023104565	1.63190454242044	5.63681357511232	5.6199398716136	49632273	49632273
3	49639278	JAX00522295	0.0349548128215888	1.4564930191184	1.63189941288747	5.63681357511232	5.6199398716136	49639278	49639278
3	49709366	UNC5226455	0.0349525713744189	1.45652086876973	1.63184623751812	5.63681357511232	5.6199398716136	49709366	49709366
3	49740555	UNC5226915	0.0349515661620021	1.4565333589662	1.63182235022528	5.63681357511232	5.6199398716136	49740555	49740555
3	49856334	UNC5228352	0.0349478384622378	1.45657968037475	1.6317332006438	5.63681357511232	5.6199398716136	49856334	49856334
3	49890768	UNC5228963	0.0349455727426607	1.45660783723512	1.63168439209715	5.63681357511232	5.6199398716136	49890768	49890768
3	49947298	JAX00522358	0.0349620333495843	1.45640331726119	1.61619705300319	5.63681357511232	5.6199398716136	49947298	49947298
3	49981035	UNC5230417	0.036481227610087	1.43793055588868	1.60040675606878	5.63681357511232	5.6199398716136	49981035	49981035
3	50020988	UNC030448105	0.036479995995354	1.43794521801894	1.60037857890925	5.63681357511232	5.6199398716136	50020988	50020988
3	50047849	UNC5231652	0.0364791936889905	1.43795476958409	1.60035956577177	5.63681357511232	5.6199398716136	50047849	50047849
3	50133704	UNC5233044	0.0364764702814389	1.43798719368409	1.60031805887847	5.63681357511232	5.6199398716136	50133704	50133704
3	50241715	JAX00107245	0.0365924979110627	1.43660794328838	1.82676674483413	5.63681357511232	5.6199398716136	50241715	50241715
3	50256316	UNC5235123	0.0367011114473363	1.43532078348262	2.11826120906536	5.63681357511232	5.6199398716136	50256316	50256316
3	50346408	UNC5236692	0.0367815242548602	1.43437027722523	2.43060613178419	5.63681357511232	5.6199398716136	50346408	50346408
3	50394675	UNC5237455	0.0367807424425215	1.43437950850099	2.43061655716932	5.63681357511232	5.6199398716136	50394675	50394675
3	50438609	JAX00107260	0.0367800303456353	1.43438791677993	2.43061320552145	5.63681357511232	5.6199398716136	50438609	50438609
3	50488048	UNC5238524	0.036872350221722	1.43329917983909	2.42625811050078	5.63681357511232	5.6199398716136	50488048	50488048
3	50526705	UNC5238883	0.0370220405342315	1.43153964802681	2.42210650676176	5.63681357511232	5.6199398716136	50526705	50526705
3	50527001	UNC030452391	0.0771141751539906	1.1128657824509	2.11487561921158	5.63681357511232	5.6199398716136	50527001	50527001
3	50599806	UNC5239935	0.137164820680633	0.862757259936449	1.80904517792688	5.63681357511232	5.6199398716136	50599806	50599806
3	50645902	UNC5240484	0.15277168310239	0.815957136676811	1.89323759499203	5.63681357511232	5.6199398716136	50645902	50645902
3	50682116	JAX00107279	0.122727826458163	0.911056957182477	1.96006803639609	5.63681357511232	5.6199398716136	50682116	50682116
3	50693330	UNC5241131	0.0858577349989958	1.06622057276798	1.95859667719297	5.63681357511232	5.6199398716136	50693330	50693330
3	50716900	UNC5241403	0.0658097430742078	1.18170980471241	1.93466195796045	5.63681357511232	5.6199398716136	50716900	50716900
3	50723989	UNC5241466	0.0591157702803202	1.22829664717128	1.95417921285157	5.63681357511232	5.6199398716136	50723989	50723989
3	50742657	UNC5241793	0.0649377181630775	1.18750297605179	1.95751362578378	5.63681357511232	5.6199398716136	50742657	50742657
3	50759522	JAX00522541	0.0716334684463214	1.14488402007368	1.95729415291589	5.63681357511232	5.6199398716136	50759522	50759522
3	50770478	UNC5242220	0.0789695457023167	1.10254036039829	1.95329109390164	5.63681357511232	5.6199398716136	50770478	50770478
3	50800988	UNC5242713	0.0864480026580898	1.06324503645126	1.94579824456645	5.63681357511232	5.6199398716136	50800988	50800988
3	50803031	UNC031025635	0.087073777370168	1.06011261489002	1.94356796841407	5.63681357511232	5.6199398716136	50803031	50803031
3	50824947	UNC5243097	0.0877050104600684	1.05697559531125	1.94137040629637	5.63681357511232	5.6199398716136	50824947	50824947
3	50840680	JAX00522573	0.0883402420474463	1.0538414151328	1.93920530839616	5.63681357511232	5.6199398716136	50840680	50840680
3	50855745	UNC5243522	0.0889809586757173	1.05070291949907	1.93707247521859	5.63681357511232	5.6199398716136	50855745	50855745
3	50860273	JAX00522578	0.0896279186128616	1.04755668887703	1.9349712807672	5.63681357511232	5.6199398716136	50860273	50860273
3	50888109	UNC5243905	0.0902792217552733	1.04441219337858	1.93290602627863	5.63681357511232	5.6199398716136	50888109	50888109
3	50919585	UNC5244352	0.0909354294397334	1.04126687791831	1.9308754482269	5.63681357511232	5.6199398716136	50919585	50919585
3	50931320	JAX00522588	0.0915975180019998	1.03811629415572	1.92887770363861	5.63681357511232	5.6199398716136	50931320	50931320
3	50933348	UNC5244563	0.092264887497491	1.03496354347402	1.92691444692235	5.63681357511232	5.6199398716136	50933348	50933348
3	50975626	UNC5245173	0.0929349869703065	1.0318207576141	1.92499154380817	5.63681357511232	5.6199398716136	50975626	50975626
3	51007720	UNC5245789	0.0936100973636211	1.02867730304838	1.92310440185894	5.63681357511232	5.6199398716136	51007720	51007720
3	51021493	UNC5245935	0.0942904851857925	1.0255321295298	1.92125227527391	5.63681357511232	5.6199398716136	51021493	51021493
3	51022296	JAX00522608	0.0949757352354641	1.02238733575725	1.91943645902286	5.63681357511232	5.6199398716136	51022296	51022296
3	51056310	UNC5246396	0.0956633927870311	1.01925422055211	1.91766216650742	5.63681357511232	5.6199398716136	51056310	51056310
3	51059997	JAX00107310	0.0963564761918493	1.01611909076604	1.91592346994143	5.63681357511232	5.6199398716136	51059997	51059997
3	51090294	UNC5246978	0.0970519510052136	1.01299572970085	1.91422670864841	5.63681357511232	5.6199398716136	51090294	51090294
3	51112335	UNC5247404	0.0977608274317508	1.00983513128807	1.9125610865505	5.63681357511232	5.6199398716136	51112335	51112335
3	51153341	UNC5248054	0.0984852618015118	1.00662875627582	1.91092583543663	5.63681357511232	5.6199398716136	51153341	51153341
3	51173589	UNC5248278	0.0992025794319554	1.00347703532061	1.90933818409548	5.63681357511232	5.6199398716136	51173589	51173589
3	51199719	UNC5248642	0.0999258320120724	1.00032222698832	1.90778881444142	5.63681357511232	5.6199398716136	51199719	51199719
3	51236537	UNC5249157	0.100657273552333	0.997154837273006	1.90627635190982	5.63681357511232	5.6199398716136	51236537	51236537
3	51280186	UNC5249811	0.101394785625835	0.993984378653127	1.90480255294569	5.63681357511232	5.6199398716136	51280186	51280186
3	51282205	JAX00522656	0.102113950971903	0.990914919850288	1.90338505952991	5.63681357511232	5.6199398716136	51282205	51282205
3	51285878	UNC5249903	0.102836203557927	0.987853964742878	1.90200870603543	5.63681357511232	5.6199398716136	51285878	51285878
3	51315375	JAX00522673	0.103573349451094	0.984751978908197	1.90066508418258	5.63681357511232	5.6199398716136	51315375	51315375
3	51322670	UNC5250424	0.104301268009795	0.981710411743081	1.89937155354366	5.63681357511232	5.6199398716136	51322670	51322670
3	51352422	UNC5250689	0.105041976255924	0.978637116041112	1.89811228492761	5.63681357511232	5.6199398716136	51352422	51352422
3	51367813	JAX00522680	0.105776936625024	0.975609014610591	1.89690061337995	5.63681357511232	5.6199398716136	51367813	51367813
3	51385255	UNC5250929	0.106514126863109	0.972592788358361	1.89573079366157	5.63681357511232	5.6199398716136	51385255	51385255
3	51411622	UNC5251217	0.107256730777752	0.96957544461722	1.89460046777493	5.63681357511232	5.6199398716136	51411622	51411622
3	51439532	UNC5251577	0.108000848299585	0.966572833305811	1.89351229686648	5.63681357511232	5.6199398716136	51439532	51439532
3	51469101	UNC5251948	0.108746252536423	0.963585700173736	1.89246623734182	5.63681357511232	5.6199398716136	51469101	51469101
3	51491181	UNC5252353	0.10948825499873	0.96063246587242	1.89146579459669	5.63681357511232	5.6199398716136	51491181	51491181
3	51531100	UNC5252870	0.110239064121972	0.957664482377567	1.89050131893661	5.63681357511232	5.6199398716136	51531100	51531100
3	51566463	UNC5253596	0.110988152944906	0.954723376035352	1.88958424795722	5.63681357511232	5.6199398716136	51566463	51566463
3	51569720	backupUNC030071070	0.111720182564949	0.951868363278184	1.88871823351208	5.63681357511232	5.6199398716136	51569720	51569720
3	51577582	UNC5253786	0.112453591276049	0.9490266705399	1.88789203786992	5.63681357511232	5.6199398716136	51577582	51577582
3	51614364	UNC5254401	0.113200784610492	0.94615056298144	1.88709928827951	5.63681357511232	5.6199398716136	51614364	51614364
3	51645692	UNC5255018	0.113944210388503	0.943307736830283	1.88635123741224	5.63681357511232	5.6199398716136	51645692	51645692
3	51674887	UNC5255389	0.114685254647126	0.940492416772198	1.88564629532476	5.63681357511232	5.6199398716136	51674887	51674887
3	51702301	UNC5255788	0.115423902887186	0.937704244758674	1.88498420686665	5.63681357511232	5.6199398716136	51702301	51702301
3	51706958	JAX00107359	0.116149746233282	0.934981734719586	1.88437287351944	5.63681357511232	5.6199398716136	51706958	51706958
3	51732293	JAX00522765	0.116883635610379	0.932246288338562	1.88379539394818	5.63681357511232	5.6199398716136	51732293	51732293
3	51732735	backupUNC030071414	0.117603314181948	0.929580439223734	1.88326919768713	5.63681357511232	5.6199398716136	51732735	51732735
3	51738478	UNC5256326	0.118323109646987	0.926930425177657	1.88278231071305	5.63681357511232	5.6199398716136	51738478	51738478
3	51772837	UNC5256922	0.119054021154948	0.924255931330821	1.88232526929959	5.63681357511232	5.6199398716136	51772837	51772837
3	51797187	UNC5257268	0.11977721675632	0.921625782764715	1.88191291776082	5.63681357511232	5.6199398716136	51797187	51797187
3	51806631	UNC5257463	0.120490201364436	0.919048269822605	1.88154697086476	5.63681357511232	5.6199398716136	51806631	51806631
3	51847262	UNC5258063	0.121214899060508	0.916443995829107	1.8812089413576	5.63681357511232	5.6199398716136	51847262	51847262
3	51872442	UNC5258487	0.121928574853998	0.91389450236256	1.88091687356244	5.63681357511232	5.6199398716136	51872442	51872442
3	51893364	UNC5258799	0.122636460472595	0.911380392558473	1.88066594031945	5.63681357511232	5.6199398716136	51893364	51893364
3	51936402	UNC5259407	0.123350886924377	0.908857723474789	1.88044495287337	5.63681357511232	5.6199398716136	51936402	51936402
3	51967403	UNC5259749	0.124055383629979	0.906384383910444	1.88026757086261	5.63681357511232	5.6199398716136	51967403	51967403
3	51993100	UNC5260121	0.124752912569663	0.903949306240309	1.88013077337746	5.63681357511232	5.6199398716136	51993100	51993100
3	52020942	JAX00107382	0.125446852407449	0.901540231114818	1.88003093814036	5.63681357511232	5.6199398716136	52020942	52020942
3	52023219	UNC5260400	0.126124109577789	0.899201886815035	1.8799791625557	5.63681357511232	5.6199398716136	52023219	52023219
3	52055902	UNC5261025	0.126810534483519	0.896844666974593	1.87995184097342	5.63681357511232	5.6199398716136	52055902	52055902
3	52061900	JAX00107385	0.127479495176394	0.894559665017418	1.87997233959329	5.63681357511232	5.6199398716136	52061900	52061900
3	52068714	UNC5261264	0.128143544116312	0.892303268725053	1.88002872505833	5.63681357511232	5.6199398716136	52068714	52068714
3	52097308	UNC5261764	0.128812154454403	0.890043155893673	1.88011170845476	5.63681357511232	5.6199398716136	52097308	52097308
3	52103660	UNC5261852	0.129464893299595	0.887847982264398	1.88023924516127	5.63681357511232	5.6199398716136	52103660	52103660
3	52126314	UNC5262211	0.130119236795846	0.885658492702854	1.88039465818949	5.63681357511232	5.6199398716136	52126314	52126314
3	52135256	UNC5262472	0.130123078342244	0.88564567109541	1.8803846162607	5.63681357511232	5.6199398716136	52135256	52135256
3	52144477	UNC5262615	0.130126997977607	0.885632589247107	1.88037432115942	5.63681357511232	5.6199398716136	52144477	52144477
3	52153493	UNC030661179	0.12857373511251	0.89084773950432	1.84567244191076	5.63681357511232	5.6199398716136	52153493	52153493
3	52161174	UNC5262910	0.128583432016081	0.890814986680346	1.84566871197359	5.63681357511232	5.6199398716136	52161174	52161174
3	52170108	UNC5263061	0.128594874363933	0.890776341519285	1.84566526745977	5.63681357511232	5.6199398716136	52170108	52170108
3	52177381	UNC5263141	0.12867053094755	0.890520906959852	1.84558620012241	5.63681357511232	5.6199398716136	52177381	52177381
3	52196108	UNC5263386	0.128656212042909	0.890569239451118	1.84559949072778	5.63681357511232	5.6199398716136	52196108	52196108
3	52205564	UNC5263487	0.128648982121782	0.890593645603206	1.8456065410167	5.63681357511232	5.6199398716136	52205564	52205564
3	52214363	UNC5263621	0.128642245810064	0.890616386705041	1.84561315448257	5.63681357511232	5.6199398716136	52214363	52214363
3	52222590	UNC5263688	0.128651120754862	0.890586426044915	1.84560554410288	5.63681357511232	5.6199398716136	52222590	52222590
3	52231141	UNC5263801	0.12866027909363	0.890555510850372	1.84559769216119	5.63681357511232	5.6199398716136	52231141	52231141
3	52241387	UNC5263908	0.128671275405766	0.890518394238736	1.84558806802772	5.63681357511232	5.6199398716136	52241387	52241387
3	52248437	UNC5263981	0.1286788904143	0.890492692633484	1.84558164302702	5.63681357511232	5.6199398716136	52248437	52248437
3	52257880	UNC5264057	0.128680044569347	0.890488797348729	1.84558080532804	5.63681357511232	5.6199398716136	52257880	52257880
3	52265226	UNC5264154	0.128679500920787	0.89049063216367	1.84558146369655	5.63681357511232	5.6199398716136	52265226	52265226
3	52277745	JAX00107401	0.128674050830603	0.89050902665698	1.84558530107826	5.63681357511232	5.6199398716136	52277745	52277745
3	52280116	UNC5264392	0.130315219317856	0.885004860728079	1.85107785725509	5.63681357511232	5.6199398716136	52280116	52280116
3	52284684	UNC5264502	0.131952281662655	0.879583095743794	1.85674226842041	5.63681357511232	5.6199398716136	52284684	52284684
3	52296028	UNC5264696	0.133587786948637	0.874233244729219	1.86257820980701	5.63681357511232	5.6199398716136	52296028	52296028
3	52301170	UNC5264757	0.135205759373677	0.869004808313516	1.86859137489238	5.63681357511232	5.6199398716136	52301170	52301170
3	52311596	UNC5264889	0.136813050299131	0.863872474234488	1.87478019991751	5.63681357511232	5.6199398716136	52311596	52311596
3	52314104	JAX00220058	0.138399989236412	0.858863943655035	1.88114496026782	5.63681357511232	5.6199398716136	52314104	52314104
3	52321564	UNC5265059	0.139969215740865	0.853967470778716	1.88768716644388	5.63681357511232	5.6199398716136	52321564	52321564
3	52330297	UNC5265174	0.141514535212118	0.849198950682323	1.8944081286936	5.63681357511232	5.6199398716136	52330297	52330297
3	52338075	UNC5265291	0.14315335242117	0.844198477045337	1.90169015065637	5.63681357511232	5.6199398716136	52338075	52338075
3	52345714	UNC5265308	0.145453374622617	0.837276198356561	1.90872668778548	5.63681357511232	5.6199398716136	52345714	52345714
3	52351308	JAX00522909	0.147498862009624	0.831211330362748	1.91594927157565	5.63681357511232	5.6199398716136	52351308	52351308
3	52357441	UNC5265500	0.149550123214289	0.825213224817458	1.92334560145097	5.63681357511232	5.6199398716136	52357441	52357441
3	52360551	JAX00107406	0.151259534786074	0.820277239654253	1.93092769500177	5.63681357511232	5.6199398716136	52360551	52360551
3	52364576	UNC5265610	0.153004932268974	0.815294569034213	1.93868044709073	5.63681357511232	5.6199398716136	52364576	52364576
3	52373936	UNC5265738	0.155116442418233	0.809342164320326	1.94659228640805	5.63681357511232	5.6199398716136	52373936	52373936
3	52383299	UNC5265901	0.157021600306495	0.804040600784025	1.95468391963534	5.63681357511232	5.6199398716136	52383299	52383299
3	52386934	UNC5265952	0.158454094597701	0.80009653376487	1.96295531039563	5.63681357511232	5.6199398716136	52386934	52386934
3	52400688	UNC5266164	0.150299284564464	0.82304308668152	1.96193400889297	5.63681357511232	5.6199398716136	52400688	52400688
3	52411001	UNC5266351	0.144279777532033	0.840794536000785	2.00707489819867	5.63681357511232	5.6199398716136	52411001	52411001
3	52412405	JAX00107411	0.146586858308139	0.833904962983338	2.01733804744916	5.63681357511232	5.6199398716136	52412405	52412405
3	52417448	UNC5266456	0.140106417585445	0.853541971365811	2.01099153120517	5.63681357511232	5.6199398716136	52417448	52417448
3	52430634	UNC5266664	0.139731710814615	0.854705023599556	2.01709736867434	5.63681357511232	5.6199398716136	52430634	52430634
3	52432857	JAX00522922	0.141664362493228	0.848739388419572	2.02809690179742	5.63681357511232	5.6199398716136	52432857	52432857
3	52432940	UNC5266711	0.143540315249099	0.843026104287387	2.03929582096346	5.63681357511232	5.6199398716136	52432940	52432940
3	52445393	UNC5266948	0.145356567229383	0.837565341966812	2.05067775220674	5.63681357511232	5.6199398716136	52445393	52445393
3	52450698	UNC5266999	0.145816482440853	0.836193382543914	2.07230639051495	5.63681357511232	5.6199398716136	52450698	52450698
3	52463886	UNC5267158	0.147471997918977	0.831290435982637	2.08397192408298	5.63681357511232	5.6199398716136	52463886	52463886
3	52470957	UNC5267305	0.149052432451209	0.826660932133748	2.0958270971467	5.63681357511232	5.6199398716136	52470957	52470957
3	52478040	UNC5267408	0.150552784419796	0.822311207956137	2.10785326873452	5.63681357511232	5.6199398716136	52478040	52478040
3	52487305	UNC5267543	0.151968290310588	0.818247022448635	2.12004419316867	5.63681357511232	5.6199398716136	52487305	52487305
3	52493533	JAX00522938	0.153294358346499	0.8144738280815	2.13239331583161	5.63681357511232	5.6199398716136	52493533	52493533
3	52495333	UNC5267697	0.154526635669262	0.810996650691161	2.14489369711093	5.63681357511232	5.6199398716136	52495333	52495333
3	52502935	UNC5267813	0.155660967983605	0.807820273202223	2.15753811916361	5.63681357511232	5.6199398716136	52502935	52502935
3	52508187	JAX00522947	0.156693476442947	0.804949083964117	2.17031903034297	5.63681357511232	5.6199398716136	52508187	52508187
3	52514404	UNC5268009	0.157620573879829	0.80238709560716	2.18322853503794	5.63681357511232	5.6199398716136	52514404	52514404
3	52524124	UNC5268144	0.158438979854366	0.800137962563162	2.19625829770593	5.63681357511232	5.6199398716136	52524124	52524124
3	52524781	UNC030308693	0.159145692314133	0.798205112176631	2.20939971479405	5.63681357511232	5.6199398716136	52524781	52524781
3	52528325	UNC5268193	0.159738133855258	0.796591393530052	2.22264377935161	5.63681357511232	5.6199398716136	52528325	52528325
3	52541592	UNC5268414	0.160213984317948	0.795299579094134	2.23598129009027	5.63681357511232	5.6199398716136	52541592	52541592
3	52548608	UNC5268544	0.160571432122382	0.794331719177019	2.24940217185837	5.63681357511232	5.6199398716136	52548608	52548608
3	52555600	JAX00522967	0.160809053772551	0.793689503518112	2.26289619493733	5.63681357511232	5.6199398716136	52555600	52555600
3	52558206	JAX00522970	0.160925710590962	0.793374564504089	2.27645257674558	5.63681357511232	5.6199398716136	52558206	52558206
3	52560345	UNC5268649	0.160920788874867	0.793387847072924	2.29005999577794	5.63681357511232	5.6199398716136	52560345	52560345
3	52567951	JAX00522975	0.160794055079977	0.79373001214036	2.30370660464069	5.63681357511232	5.6199398716136	52567951	52567951
3	52576922	UNC5268848	0.160545666721835	0.794401411954799	2.31737986491382	5.63681357511232	5.6199398716136	52576922	52576922
3	52588100	UNC5269038	0.160176228715793	0.795401935839663	2.33106662178319	5.63681357511232	5.6199398716136	52588100	52588100
3	52592370	UNC5269084	0.159686792907703	0.796731001234666	2.34475290205899	5.63681357511232	5.6199398716136	52592370	52592370
3	52594606	JAX00522983	0.159078805936481	0.798387677537348	2.35842387654377	5.63681357511232	5.6199398716136	52594606	52594606
3	52599601	UNC5269191	0.158354127656841	0.80037061182964	2.37206378647027	5.63681357511232	5.6199398716136	52599601	52599601
3	52607918	UNC5269358	0.157515053900675	0.802677933851713	2.38565577473851	5.63681357511232	5.6199398716136	52607918	52607918
3	52617502	UNC5269479	0.156564266544252	0.805307352198177	2.39918181945185	5.63681357511232	5.6199398716136	52617502	52617502
3	52627268	UNC5269635	0.157422682120028	0.802932692498774	2.40076967605234	5.63681357511232	5.6199398716136	52627268	52627268
3	52636688	UNC5269781	0.15827557521972	0.800586099450488	2.40234489040301	5.63681357511232	5.6199398716136	52636688	52636688
3	52646190	UNC5269899	0.159122544731743	0.798268284470619	2.40390758286833	5.63681357511232	5.6199398716136	52646190	52646190
3	52654906	UNC5270075	0.159963274227643	0.79597971503836	2.40545742194572	5.63681357511232	5.6199398716136	52654906	52654906
3	52662793	UNC5270225	0.160797454840877	0.793720829700196	2.40699412300773	5.63681357511232	5.6199398716136	52662793	52662793
3	52671899	JAX00523012	0.161624764595483	0.791492094655755	2.40851742240337	5.63681357511232	5.6199398716136	52671899	52671899
3	52675019	UNC5270387	0.162444906721723	0.789293900923046	2.41002701829925	5.63681357511232	5.6199398716136	52675019	52675019
3	52687237	UNC5270590	0.163257583757229	0.787126635428585	2.41152259879597	5.63681357511232	5.6199398716136	52687237	52687237
3	52695540	UNC5270691	0.164062483524478	0.784990718526771	2.4130039310086	5.63681357511232	5.6199398716136	52695540	52695540
3	52697525	UNC5270734	0.164859323881609	0.782886485610166	2.4144707507734	5.63681357511232	5.6199398716136	52697525	52697525
3	52709373	UNC5270855	0.165647827653723	0.780814255189126	2.41592279526821	5.63681357511232	5.6199398716136	52709373	52709373
3	52719089	UNC5270941	0.166427650459904	0.778774517921762	2.41735977648571	5.63681357511232	5.6199398716136	52719089	52719089
3	52729220	UNC5271075	0.167198507131716	0.776767604572556	2.41878144261197	5.63681357511232	5.6199398716136	52729220	52729220
3	52738403	UNC5271223	0.167960100134666	0.774793875115784	2.42018755236786	5.63681357511232	5.6199398716136	52738403	52738403
3	52749776	UNC5271437	0.168739563693692	0.772783078173385	2.42166149073095	5.63681357511232	5.6199398716136	52749776	52749776
3	52757507	JAX00107437	0.169454287558523	0.77094743810161	2.42295234793675	5.63681357511232	5.6199398716136	52757507	52757507
3	52766576	UNC5271729	0.170187818952448	0.769071527395088	2.42432548743489	5.63681357511232	5.6199398716136	52766576	52766576
3	52771188	UNC5271811	0.170908013247593	0.767237574332361	2.42565141863308	5.63681357511232	5.6199398716136	52771188	52771188
3	52783154	UNC5272041	0.171618998451592	0.765434636848734	2.42697604237786	5.63681357511232	5.6199398716136	52783154	52783154
3	52786462	UNC5272085	0.172319166674797	0.763666414263203	2.42828388912188	5.63681357511232	5.6199398716136	52786462	52786462
3	52802108	UNC5272324	0.173008178701108	0.761933365768303	2.42957459737538	5.63681357511232	5.6199398716136	52802108	52802108
3	52817849	UNC5272591	0.173685774383063	0.76023575069474	2.43084797100746	5.63681357511232	5.6199398716136	52817849	52817849
3	52837136	JAX00107442	0.174361117385217	0.758550356489183	2.43212335044857	5.63681357511232	5.6199398716136	52837136	52837136
3	52838740	JAX00523078	0.175015968354109	0.756922324732599	2.43336313100883	5.63681357511232	5.6199398716136	52838740	52838740
3	52875061	UNC5273445	0.17565276050418	0.755345020581251	2.43458468403812	5.63681357511232	5.6199398716136	52875061	52875061
3	52880447	UNC030074556	0.176281563055177	0.753793107338265	2.43578709460832	5.63681357511232	5.6199398716136	52880447	52880447
3	52911122	UNC5273993	0.176894454115959	0.752285782605208	2.43697112336552	5.63681357511232	5.6199398716136	52911122	52911122
3	52925280	JAX00107450	0.178371363054797	0.74867486893734	2.43942329748043	5.63681357511232	5.6199398716136	52925280	52925280
3	52947986	UNC5274554	0.18014671126826	0.744373661884927	2.44266014233248	5.63681357511232	5.6199398716136	52947986	52947986
3	52966499	JAX00523108	0.171501287138107	0.765732616175848	2.35580970067237	5.63681357511232	5.6199398716136	52966499	52966499
3	52981876	JAX00523115	0.166707614966221	0.77804456176602	2.33157931687478	5.63681357511232	5.6199398716136	52981876	52981876
3	53004665	JAX00523125	0.175965624656403	0.754572164459455	2.380128804652	5.63681357511232	5.6199398716136	53004665	53004665
3	53015181	UNC5275683	0.175128533400174	0.756643089275235	2.40868868402983	5.63681357511232	5.6199398716136	53015181	53015181
3	53056499	UNC5276036	0.17642965920984	0.75342840475734	2.40619551655307	5.63681357511232	5.6199398716136	53056499	53056499
3	53089416	UNC5276601	0.177798056650938	0.750072990218371	2.40522065563326	5.63681357511232	5.6199398716136	53089416	53089416
3	53129537	UNC5277061	0.179191622297909	0.746682298662957	2.40467177367003	5.63681357511232	5.6199398716136	53129537	53129537
3	53133144	JAX00523150	0.181076600051441	0.742137668543696	2.52391823737244	5.63681357511232	5.6199398716136	53133144	53133144
3	53141742	JAX00523153	0.181820209549308	0.740357846042839	2.3995100801561	5.63681357511232	5.6199398716136	53141742	53141742
3	53170317	UNC5277799	0.0944260986513025	1.02490795343798	3.53039113147088	5.63681357511232	5.6199398716136	53170317	53170317
3	53198040	UNC5278229	0.0955842954566489	1.01961345664424	3.52153162968739	5.63681357511232	5.6199398716136	53198040	53198040
3	53212154	JAX00107471	0.0959634267109469	1.01789425241863	3.52426857918008	5.63681357511232	5.6199398716136	53212154	53212154
3	53217051	UNC_rs48294047	0.0967525488834896	1.01433758495036	3.52090878332692	5.63681357511232	5.6199398716136	53217051	53217051
3	53262788	UNC5279465	0.0967123914136665	1.01451787774941	3.52081645285545	5.63681357511232	5.6199398716136	53262788	53262788
3	53289151	UNC5279850	0.0974147480223136	1.01137528850284	3.51626385560824	5.63681357511232	5.6199398716136	53289151	53289151
3	53347969	UNC5280812	0.0981632257953033	1.00805117845871	3.51150236298327	5.63681357511232	5.6199398716136	53347969	53347969
3	53388703	UNC5281496	0.098908259026464	1.00476744247905	3.50671916329436	5.63681357511232	5.6199398716136	53388703	53388703
3	53431935	UNC5282259	0.0996708544382591	1.00143181869069	3.50183308172732	5.63681357511232	5.6199398716136	53431935	53431935
3	53450632	UNC5282741	0.100423106999822	0.998166346076549	3.4969490173753	5.63681357511232	5.6199398716136	53450632	53450632
3	53506792	JAX00523249	0.101230482834665	0.994688691710897	3.49182213580197	5.63681357511232	5.6199398716136	53506792	53506792
3	53513118	UNC5284004	0.102000280902283	0.99139863221707	3.48679671728449	5.63681357511232	5.6199398716136	53513118	53513118
3	53555876	UNC5284736	0.102825358837991	0.987899766223479	3.48152888586604	5.63681357511232	5.6199398716136	53555876	53555876
3	53573336	JAX00523263	0.103639102107083	0.984476358245345	3.47626325032708	5.63681357511232	5.6199398716136	53573336	53573336
3	53598203	UNC5285393	0.104477635771435	0.980976663624869	3.47086705944945	5.63681357511232	5.6199398716136	53598203	53598203
3	53643598	UNC5286082	0.105356813186628	0.977337374306653	3.4652836882373	5.63681357511232	5.6199398716136	53643598	53643598
3	53684929	UNC5286743	0.106249445287655	0.973673328657786	3.45961122406458	5.63681357511232	5.6199398716136	53684929	53684929
3	53724104	UNC5287086	0.107158231834627	0.96997446108473	3.45383969362041	5.63681357511232	5.6199398716136	53724104	53724104
3	53765646	UNC5287652	0.108088715760523	0.966219643130306	3.44794918261671	5.63681357511232	5.6199398716136	53765646	53765646
3	53796759	UNC5287977	0.109025946642594	0.96247013377749	3.4419914402504	5.63681357511232	5.6199398716136	53796759	53796759
3	53865744	backupJAX00523300	0.109720306345534	0.959712988490137	3.44533099209344	5.63681357511232	5.6199398716136	53865744	53865744
3	53892786	UNC5289422	0.110424491377182	0.956934592455279	3.44723113645399	5.63681357511232	5.6199398716136	53892786	53892786
3	53943596	UNC5289904	0.111212730716108	0.953845495458151	3.44771547344986	5.63681357511232	5.6199398716136	53943596	53943596
3	53953586	JAX00523314	0.111996053522068	0.950797280577908	3.44730727447701	5.63681357511232	5.6199398716136	53953586	53953586
3	53965260	UNC5290273	0.112824226213231	0.9475976363363	3.44599332498626	5.63681357511232	5.6199398716136	53965260	53965260
3	54020287	UNC5291058	0.113750062831487	0.944048354781966	3.44371564879584	5.63681357511232	5.6199398716136	54020287	54020287
3	54061514	UNC5291656	0.114695664548523	0.940452997950855	3.44084316712139	5.63681357511232	5.6199398716136	54061514	54061514
3	54103572	UNC5292258	0.115677377456758	0.936751565908545	3.43738998534391	5.63681357511232	5.6199398716136	54103572	54103572
3	54144004	UNC5292760	0.116691556382851	0.932960567682151	3.43343702332989	5.63681357511232	5.6199398716136	54144004	54144004
3	54182543	UNC5293312	0.117736883875814	0.929087462777694	3.42903813487402	5.63681357511232	5.6199398716136	54182543	54182543
3	54185400	JAX00523348	0.107878218725993	0.96706623318558	3.36189514455291	5.63681357511232	5.6199398716136	54185400	54185400
3	54222842	UNC5293946	0.106543075306163	0.972474771703423	3.21453985129925	5.63681357511232	5.6199398716136	54222842	54222842
3	54231516	JAX00523361	0.113505850375802	0.944981753268679	3.01585345011682	5.63681357511232	5.6199398716136	54231516	54231516
3	54257359	UNC5294563	0.114596494754357	0.940828666244042	3.00905975344682	5.63681357511232	5.6199398716136	54257359	54257359
3	54305166	UNC5295127	0.1157424840978	0.93650720092193	3.0020359859497	5.63681357511232	5.6199398716136	54305166	54305166
3	54350935	UNC5295770	0.116910423970072	0.932146764536584	2.99490840356353	5.63681357511232	5.6199398716136	54350935	54350935
3	54395917	UNC5296387	0.117453615781799	0.930133609027612	2.99186578170873	5.63681357511232	5.6199398716136	54395917	54395917
3	54437186	UNC5297085	0.117999822383731	0.928118646404246	2.98879937372724	5.63681357511232	5.6199398716136	54437186	54437186
3	54482854	UNC5297747	0.118560973966749	0.926058241663608	2.98566591372713	5.63681357511232	5.6199398716136	54482854	54482854
3	54536899	UNC5298875	0.119144779097187	0.923924983606743	2.98243589071627	5.63681357511232	5.6199398716136	54536899	54536899
3	54552013	UNC5299026	0.119675858401485	0.921993448761901	2.97938726868046	5.63681357511232	5.6199398716136	54552013	54552013
3	54609625	UNC5299716	0.120283912287644	0.919792454720976	2.97604229316578	5.63681357511232	5.6199398716136	54609625	54609625
3	54640837	UNC5300036	0.120859097825993	0.917720651943057	2.97280427254012	5.63681357511232	5.6199398716136	54640837	54640837
3	54694446	UNC5300878	0.118929354932996	0.924710936702337	2.94437258158926	5.63681357511232	5.6199398716136	54694446	54694446
3	54727024	UNC5301460	0.0792519872684035	1.10098983890351	2.78753998297066	5.63681357511232	5.6199398716136	54727024	54727024
3	54766594	UNC5301896	0.0796988468424343	1.09854796233777	2.78397778739609	5.63681357511232	5.6199398716136	54766594	54766594
3	54821072	UNC5302729	0.0801958658114387	1.0958480195158	2.78023322245829	5.63681357511232	5.6199398716136	54821072	54821072
3	54862419	UNC5303391	0.0806691777507393	1.09329236973531	2.77656107270587	5.63681357511232	5.6199398716136	54862419	54862419
3	54869513	JAX00523492	0.0810657592535468	1.09116254538603	2.7731647867704	5.63681357511232	5.6199398716136	54869513	54869513
3	54888147	UNC5303774	0.0814980007578311	1.08885304488569	2.76960419553269	5.63681357511232	5.6199398716136	54888147	54888147
3	54934922	JAX00107600	0.0820091506679796	1.08613768587379	2.7657143447887	5.63681357511232	5.6199398716136	54934922	54934922
3	54952252	UNC5305093	0.0824533598510901	1.08379164280832	2.76205670987685	5.63681357511232	5.6199398716136	54952252	54952252
3	54989240	UNC5305734	0.0829561827710306	1.08115124022098	2.75814937986936	5.63681357511232	5.6199398716136	54989240	54989240
3	55018906	UNC5306256	0.0834487035775917	1.07858040594066	2.75425563523908	5.63681357511232	5.6199398716136	55018906	55018906
3	55069445	UNC5306783	0.0840059150923521	1.07569013296758	2.75009148160552	5.63681357511232	5.6199398716136	55069445	55069445
3	55122287	UNC5307199	0.08458001924708	1.07273222036079	2.74584087105237	5.63681357511232	5.6199398716136	55122287	55122287
3	55138841	JAX00107615	0.0850645308870636	1.07025148869413	2.74189611460167	5.63681357511232	5.6199398716136	55138841	55138841
3	55165942	UNC5307862	0.0855871326191501	1.06759152331996	2.73778181276706	5.63681357511232	5.6199398716136	55165942	55165942
3	55169038	JAX00107617	0.086051634847984	1.06524087433452	2.73385001477953	5.63681357511232	5.6199398716136	55169038	55169038
3	55242953	JAX00107624	0.0867255105214606	1.06185313494511	2.72912601509121	5.63681357511232	5.6199398716136	55242953	55242953
3	55245014	UNC5309136	0.0872052644146672	1.05945729675059	2.72507647019584	5.63681357511232	5.6199398716136	55245014	55245014
3	55265678	JAX00523618	0.0877476359966382	1.05676457500396	2.72076802193666	5.63681357511232	5.6199398716136	55265678	55265678
3	55283166	UNC5309763	0.0882905784209001	1.05408563796403	2.71642491706492	5.63681357511232	5.6199398716136	55283166	55283166
3	55340675	UNC5310431	0.0889623781186949	1.05079361616195	2.71159270029991	5.63681357511232	5.6199398716136	55340675	55340675
3	55382947	UNC5310953	0.0896014155942291	1.047685128955	2.7068464384138	5.63681357511232	5.6199398716136	55382947	55382947
3	55404923	UNC5311269	0.0901904436538324	1.0448394767405	2.70224275844928	5.63681357511232	5.6199398716136	55404923	55404923
3	55406748	JAX00523653	0.0907283909081377	1.04225679138122	2.69778081466773	5.63681357511232	5.6199398716136	55406748	55406748
3	55452873	UNC5311853	0.0914145059129046	1.03898488371841	2.69277033498933	5.63681357511232	5.6199398716136	55452873	55452873
3	55484254	JAX00220124	0.0920677238957841	1.03589259337203	2.68783877079904	5.63681357511232	5.6199398716136	55484254	55484254
3	55497965	UNC5312572	0.0926766922628375	1.03302947507232	2.68302137776941	5.63681357511232	5.6199398716136	55497965	55497965
3	55529205	UNC5312871	0.0933541293640013	1.02986646699893	2.67793329136332	5.63681357511232	5.6199398716136	55529205	55529205
3	55555778	JAX00523702	0.0940600091949783	1.02659498313482	2.67246309177919	5.63681357511232	5.6199398716136	55555778	55555778
3	55563975	JAX00523707	0.0946580756067966	1.02384232895998	2.6677983947988	5.63681357511232	5.6199398716136	55563975	55563975
3	55582665	UNC5313643	0.0953300941688092	1.02076997797361	2.66262871135532	5.63681357511232	5.6199398716136	55582665	55582665
3	55622022	UNC5314356	0.0960871721412816	1.0173345877749	2.6571208654156	5.63681357511232	5.6199398716136	55622022	55622022
3	55622244	UNC031064554	0.0967257940158284	1.01445769649659	2.65195920801137	5.63681357511232	5.6199398716136	55622244	55622244
3	55639486	JAX00107652	0.0974354961141517	1.01128279919784	2.64652147747763	5.63681357511232	5.6199398716136	55639486	55639486
3	55643185	UNC5314648	0.0981122854547413	1.00827660759318	2.6411450640751	5.63681357511232	5.6199398716136	55643185	55643185
3	55715310	UNC5315549	0.0990435780661539	1.00417367863982	2.63490941856442	5.63681357511232	5.6199398716136	55715310	55715310
3	55743017	UNC5315844	0.0998353904686249	1.00071547914657	2.62907820999695	5.63681357511232	5.6199398716136	55743017	55743017
3	55794983	UNC5316369	0.100731975403861	0.99683264923603	2.62287295238693	5.63681357511232	5.6199398716136	55794983	55794983
3	55830411	UNC5316640	0.101586126059952	0.993165600979646	2.61675827581377	5.63681357511232	5.6199398716136	55830411	55830411
3	55874744	UNC5317023	0.102491863263074	0.989310611488367	2.61043886406962	5.63681357511232	5.6199398716136	55874744	55874744
3	55896711	JAX00523779	0.103331492980225	0.985767295682008	2.60427590088098	5.63681357511232	5.6199398716136	55896711	55896711
3	55924218	UNC5317648	0.10420936146204	0.982093265214165	2.59794750166922	5.63681357511232	5.6199398716136	55924218	55924218
3	55958384	UNC5318034	0.105131838708486	0.978265739905009	2.59143374202143	5.63681357511232	5.6199398716136	55958384	55958384
3	55965569	backupJAX00107677	0.105966910165767	0.974829728847724	2.58512981807118	5.63681357511232	5.6199398716136	55965569	55965569
3	56002782	UNC5318563	0.106939165092689	0.970863210894491	2.57836521737799	5.63681357511232	5.6199398716136	56002782	56002782
3	56033577	UNC5318900	0.107905777014448	0.966955303617975	2.57156659404597	5.63681357511232	5.6199398716136	56033577	56033577
3	56088236	UNC5319388	0.108991086131468	0.962609019510909	2.56437020955544	5.63681357511232	5.6199398716136	56088236	56088236
3	56115555	JAX00107689	0.109986415127825	0.958660953017813	2.55738264450805	5.63681357511232	5.6199398716136	56115555	56115555
3	56128850	UNC5319677	0.110943780931525	0.95489703757637	2.55044699551879	5.63681357511232	5.6199398716136	56128850	56128850
3	56173168	UNC5320265	0.112053747898084	0.950573612897458	2.54302032281753	5.63681357511232	5.6199398716136	56173168	56173168
3	56202234	UNC5320701	0.1131221408501	0.94645238439418	2.5356548761291	5.63681357511232	5.6199398716136	56202234	56202234
3	56223154	JAX00107697	0.114177885637448	0.942418003582719	2.52826561641476	5.63681357511232	5.6199398716136	56223154	56223154
3	56246969	UNC5321167	0.115269289575251	0.938286383464542	2.52071619169452	5.63681357511232	5.6199398716136	56246969	56246969
3	56294159	UNC5321559	0.116489925329287	0.933711633119465	2.51275326078668	5.63681357511232	5.6199398716136	56294159	56294159
3	56303785	JAX00107703	0.11756486182886	0.929722462223567	2.50512196855082	5.63681357511232	5.6199398716136	56303785	56303785
3	56345977	UNC5322149	0.0798732922025372	1.09759841452924	2.47645274432311	5.63681357511232	5.6199398716136	56345977	56345977
3	56373714	UNC5322455	0.0515718789169653	1.28758704566513	2.45221539583709	5.63681357511232	5.6199398716136	56373714	56373714
3	56400801	UNC5322783	0.0535408690906257	1.27131458350023	2.35588022543809	5.63681357511232	5.6199398716136	56400801	56400801
3	56403324	UNC030456578	0.0542968875675384	1.2652250645361	2.29464656275048	5.63681357511232	5.6199398716136	56403324	56403324
3	56462708	UNC5323310	0.0532104108380778	1.27400338787059	2.25956794880596	5.63681357511232	5.6199398716136	56462708	56462708
3	56505095	UNC5323979	0.0538249188566428	1.26901661622141	2.27195459033958	5.63681357511232	5.6199398716136	56505095	56505095
3	56555768	UNC5324350	0.0548233760140692	1.26103422419352	2.29058754406266	5.63681357511232	5.6199398716136	56555768	56555768
3	56581446	UNC5324687	0.0549029380161438	1.26040441456524	2.29052984928416	5.63681357511232	5.6199398716136	56581446	56581446
3	56615262	B6_rs31596392	0.0550118537184666	1.25954372050857	2.29028680705252	5.63681357511232	5.6199398716136	56615262	56615262
3	56635708	UNC5325599	0.0550861051730032	1.25895793304816	2.28984090665631	5.63681357511232	5.6199398716136	56635708	56635708
3	56675449	UNC5326126	0.0552315563623168	1.25781271868031	2.28897593208316	5.63681357511232	5.6199398716136	56675449	56675449
3	56704459	UNC5326562	0.0553381827627044	1.25697510665311	2.28834301805734	5.63681357511232	5.6199398716136	56704459	56704459
3	56725836	UNC030599840	0.0554173879448691	1.25635394820128	2.28787393543014	5.63681357511232	5.6199398716136	56725836	56725836
3	56738000	UNC5327184	0.0554624076060094	1.25600128175943	2.28760723725488	5.63681357511232	5.6199398716136	56738000	56738000
3	56761759	JAX00107738	0.0555510000389878	1.2553081184062	2.28708404371002	5.63681357511232	5.6199398716136	56761759	56761759
3	56806434	UNC5328102	0.0556927534761134	1.25420130985453	2.28651836363043	5.63681357511232	5.6199398716136	56806434	56806434
3	56853320	UNC5328178	0.0558438791364804	1.25302442152648	2.28590029973639	5.63681357511232	5.6199398716136	56853320	56853320
3	56878783	UNC5328596	0.055914698640643	1.25247401144436	2.2857537758229	5.63681357511232	5.6199398716136	56878783	56878783
3	56901507	JAX00523956	0.0559756899058317	1.25200054499414	2.28566378630699	5.63681357511232	5.6199398716136	56901507	56901507
3	56917143	UNC5329171	0.0560102832432896	1.25173223110404	2.28572868562434	5.63681357511232	5.6199398716136	56917143	56917143
3	56938792	JAX00523963	0.0560684064019301	1.25128178741289	2.28565569661721	5.63681357511232	5.6199398716136	56938792	56938792
3	56950715	UNC5329692	0.05608988386326	1.25111545921668	2.28579773492887	5.63681357511232	5.6199398716136	56950715	56950715
3	57014814	UNC5330701	0.0563144966476117	1.2493797933609	2.28475569556242	5.63681357511232	5.6199398716136	57014814	57014814
3	57035873	UNC5331039	0.0563724263103467	1.24893327242626	2.28468585906658	5.63681357511232	5.6199398716136	57035873	57035873
3	57066734	JAX00107762	0.0564692440914577	1.2481880257766	2.28439147910494	5.63681357511232	5.6199398716136	57066734	57066734
3	57069325	backupUNC031073789	0.0564561056731086	1.24828908267175	2.28473467147084	5.63681357511232	5.6199398716136	57069325	57069325
3	57071586	JAX00523979	0.0564419956844657	1.24839763879742	2.28508364919079	5.63681357511232	5.6199398716136	57071586	57071586
3	57097806	UNC5332315	0.0565222903265138	1.24778024852175	2.28488457461918	5.63681357511232	5.6199398716136	57097806	57097806
3	57123752	backupUNC030458360	0.0566028667740364	1.24716157247576	2.28468501853563	5.63681357511232	5.6199398716136	57123752	57123752
3	57140767	UNC5332819	0.0566485611740184	1.2468111163764	2.28468752381694	5.63681357511232	5.6199398716136	57140767	57140767
3	57220634	UNC5333981	0.0569466824568115	1.24453157154392	2.28323251258249	5.63681357511232	5.6199398716136	57220634	57220634
3	57275261	UNC5334744	0.057145094508616	1.24302104469613	2.28235068209584	5.63681357511232	5.6199398716136	57275261	57275261
3	57293786	UNC5334986	0.0571987628619672	1.24261336435438	2.28230616471717	5.63681357511232	5.6199398716136	57293786	57293786
3	57332002	JAX00524010	0.0573332336681767	1.24159356276674	2.28179727740912	5.63681357511232	5.6199398716136	57332002	57332002
3	57351710	UNC5335948	0.0573931749060956	1.24113975005598	2.28171737756209	5.63681357511232	5.6199398716136	57351710	57351710
3	57382425	UNC5336362	0.0574988141760236	1.24034111186898	2.28137583145585	5.63681357511232	5.6199398716136	57382425	57382425
3	57433113	UNC5337262	0.057687955272328	1.23891485417208	2.28055802338911	5.63681357511232	5.6199398716136	57433113	57433113
3	57474897	UNC5337814	0.0578418911157126	1.23775751641041	2.27994384413507	5.63681357511232	5.6199398716136	57474897	57474897
3	57478655	JAX00107790	0.0578384023100021	1.23778371221306	2.28022713186973	5.63681357511232	5.6199398716136	57478655	57478655
3	57480702	JAX00107791	0.057828163218751	1.23786060186257	2.28054883963956	5.63681357511232	5.6199398716136	57480702	57480702
3	57516998	UNC5338319	0.0579607228497362	1.23686620691905	2.28005782188116	5.63681357511232	5.6199398716136	57516998	57516998
3	57564782	UNC5339170	0.058142561392818	1.23550583988131	2.27928903292658	5.63681357511232	5.6199398716136	57564782	57564782
3	57582266	UNC5339451	0.0581982444307726	1.23509011578873	2.27923634736433	5.63681357511232	5.6199398716136	57582266	57582266
3	57598318	JAX00107800	0.0582483537905192	1.23471634411819	2.27921523270578	5.63681357511232	5.6199398716136	57598318	57598318
3	57644255	UNC5340061	0.0584253810404818	1.23339844653113	2.27847788942137	5.63681357511232	5.6199398716136	57644255	57644255
3	57685127	UNC5340488	0.0585824628777634	1.23223237400406	2.27785523984404	5.63681357511232	5.6199398716136	57685127	57685127
3	57727861	UNC5340884	0.0587486667477977	1.23100198489699	2.27718400798031	5.63681357511232	5.6199398716136	57727861	57727861
3	57769613	UNC5341274	0.0589123990328209	1.22979329154848	2.27652792799712	5.63681357511232	5.6199398716136	57769613	57769613
3	57813324	UNC5341668	0.0590858039383107	1.22851685096031	2.27582092823225	5.63681357511232	5.6199398716136	57813324	57813324
3	57825024	JAX00524113	0.0591212361662274	1.22825649385277	2.27588326781828	5.63681357511232	5.6199398716136	57825024	57825024
3	57853247	UNC5342304	0.0592289179036262	1.22746620172976	2.27554381491717	5.63681357511232	5.6199398716136	57853247	57853247
3	57863407	UNC030075316	0.0592585739595685	1.22724880390123	2.27563804021592	5.63681357511232	5.6199398716136	57863407	57863407
3	57883258	UNC5342820	0.0593310169339724	1.22671820778883	2.27549497033414	5.63681357511232	5.6199398716136	57883258	57883258
3	57929263	UNC5343710	0.0595188158472936	1.22534571785368	2.27471383304842	5.63681357511232	5.6199398716136	57929263	57929263
3	57984317	UNC5344561	0.0597484473062608	1.22367337632267	2.27370246173693	5.63681357511232	5.6199398716136	57984317	57984317
3	58024041	UNC5345082	0.0599120256411173	1.22248599655239	2.27305989715453	5.63681357511232	5.6199398716136	58024041	58024041
3	58066857	UNC5345615	0.0600905382844346	1.22119390560712	2.27233644253967	5.63681357511232	5.6199398716136	58066857	58066857
3	58108567	UNC5346073	0.0602647463616419	1.21993666692926	2.27164006278634	5.63681357511232	5.6199398716136	58108567	58108567
3	58148797	UNC5346508	0.0604331897162352	1.21872448270668	2.27097764974398	5.63681357511232	5.6199398716136	58148797	58148797
3	58178764	UNC5346775	0.0605564693346164	1.21783945373904	2.27056251894683	5.63681357511232	5.6199398716136	58178764	58178764
3	58233565	UNC5347339	0.0607947255144357	1.21613409801906	2.26952574997623	5.63681357511232	5.6199398716136	58233565	58233565
3	58276525	UNC5347836	0.060980299530378	1.21481044674547	2.26877594805923	5.63681357511232	5.6199398716136	58276525	58276525
3	58281792	UNC030460720	0.0609935828439339	1.21471585485925	2.2689567984314	5.63681357511232	5.6199398716136	58281792	58281792
3	58326777	UNC5348309	0.0611891393905434	1.21332565500022	2.26815658117944	5.63681357511232	5.6199398716136	58326777	58326777
3	58378755	UNC5348508	0.0614187311838716	1.21169915965353	2.26717636690276	5.63681357511232	5.6199398716136	58378755	58378755
3	58399644	UNC5348732	0.0615051471126691	1.21108853838567	2.26696391293044	5.63681357511232	5.6199398716136	58399644	58399644
3	58410929	UNC5348966	0.0615474338415099	1.21079004982779	2.26698549451787	5.63681357511232	5.6199398716136	58410929	58410929
3	58423347	UNC5349126	0.0615954438103185	1.21045141123197	2.26697600979457	5.63681357511232	5.6199398716136	58423347	58423347
3	58426177	UNC030460985	0.0615997926589195	1.2104207496414	2.26720131761472	5.63681357511232	5.6199398716136	58426177	58426177
3	58445239	UNC5349406	0.0616875026021792	1.20980281166634	2.26672938098886	5.63681357511232	5.6199398716136	58445239	58445239
3	58460786	JAX00524205	0.0617591554074313	1.20929865186274	2.2663443348415	5.63681357511232	5.6199398716136	58460786	58460786
3	58463104	UNC5349697	0.0617698363190758	1.20922354947688	2.26628726800732	5.63681357511232	5.6199398716136	58463104	58463104
3	58479870	UNC5349919	0.0618470693419405	1.20868087483484	2.26587302883373	5.63681357511232	5.6199398716136	58479870	58479870
3	58493237	UNC5350040	0.0619087372706429	1.20824805403886	2.26554266131798	5.63681357511232	5.6199398716136	58493237	58493237
3	58507568	JAX00107868	0.0619749277445456	1.20778397089598	2.2651883529531	5.63681357511232	5.6199398716136	58507568	58507568
3	58514818	UNC5350186	0.0620084449149416	1.20754916001458	2.26500943837949	5.63681357511232	5.6199398716136	58514818	58514818
3	58528820	UNC5350384	0.062073192605306	1.20709591700851	2.26466364025124	5.63681357511232	5.6199398716136	58528820	58528820
3	58538202	UNC5350425	0.0621166304138558	1.20679211109479	2.26443172742064	5.63681357511232	5.6199398716136	58538202	58538202
3	58551704	UNC5350514	0.0621791776060453	1.20635502631853	2.26409782036033	5.63681357511232	5.6199398716136	58551704	58551704
3	58567176	UNC5350607	0.0622509238149807	1.20585419917566	2.26371522881696	5.63681357511232	5.6199398716136	58567176	58567176
3	58592782	UNC5350829	0.0623699270472639	1.2050247639333	2.26308157535483	5.63681357511232	5.6199398716136	58592782	58592782
3	58605144	UNC5350891	0.0624274086642749	1.20462469207757	2.26277613609343	5.63681357511232	5.6199398716136	58605144	58605144
3	58623615	UNC5351113	0.0625134429060528	1.20402658182148	2.26231894158261	5.63681357511232	5.6199398716136	58623615	58623615
3	58633969	UNC5351198	0.0625617164749119	1.20369134426157	2.26206301050305	5.63681357511232	5.6199398716136	58633969	58633969
3	58636238	JAX00107878	0.062572328603997	1.20361768262758	2.26200708712487	5.63681357511232	5.6199398716136	58636238	58636238
3	58655946	UNC5351446	0.0626643274002928	1.20297961741513	2.26151967542774	5.63681357511232	5.6199398716136	58655946	58655946
3	58669453	UNC5351559	0.0627274143949808	1.20254261358071	2.26118579803522	5.63681357511232	5.6199398716136	58669453	58669453
3	58694297	UNC5351808	0.0628437475681207	1.20173792452916	2.26057080978621	5.63681357511232	5.6199398716136	58694297	58694297
3	58704871	UNC5351942	0.0628932950012603	1.2013956518388	2.2603094314768	5.63681357511232	5.6199398716136	58704871	58704871
3	58711802	UNC030600591	0.0629258180244103	1.2011711299921	2.26013810013458	5.63681357511232	5.6199398716136	58711802	58711802
3	58714225	JAX00524252	0.0629372225424276	1.20109242667721	2.26007830348357	5.63681357511232	5.6199398716136	58714225	58714225
3	58722848	UNC5352164	0.0629777096808988	1.20081313745994	2.25986504053697	5.63681357511232	5.6199398716136	58722848	58722848
3	58737394	UNC5352382	0.063046011572885	1.20034238263057	2.2595049798025	5.63681357511232	5.6199398716136	58737394	58737394
3	58741124	JAX00107886	0.0630635595376977	1.20022151972907	2.2594128416504	5.63681357511232	5.6199398716136	58741124	58741124
3	58751231	UNC5352553	0.0631110802818769	1.19989438587747	2.25916269621668	5.63681357511232	5.6199398716136	58751231	58751231
3	58770769	UNC5352696	0.0632030804446224	1.1992617541939	2.25867878111275	5.63681357511232	5.6199398716136	58770769	58770769
3	58791505	UNC5352943	0.0633008609459572	1.19859038316534	2.25816524139551	5.63681357511232	5.6199398716136	58791505	58791505
3	58797945	UNC5352999	0.0633312670368413	1.19838182317426	2.25800600353512	5.63681357511232	5.6199398716136	58797945	58797945
3	58798692	JAX00524279	0.0633348308945834	1.1983573846895	2.25798770721141	5.63681357511232	5.6199398716136	58798692	58798692
3	58819361	UNC5353298	0.0634325808860933	1.19768761807146	2.25747521753993	5.63681357511232	5.6199398716136	58819361	58819361
3	58835462	UNC5353529	0.0635088143955888	1.19716599474415	2.25707594037905	5.63681357511232	5.6199398716136	58835462	58835462
3	58844007	JAX00107893	0.0635492277977428	1.1968897222967	2.25686467788381	5.63681357511232	5.6199398716136	58844007	58844007
3	58860915	UNC5353758	0.0636283043320668	1.19634965037747	2.2564462289266	5.63681357511232	5.6199398716136	58860915	58860915
3	58884361	UNC5353993	0.0637387026353514	1.19559678058682	2.2558653563143	5.63681357511232	5.6199398716136	58884361	58884361
3	58899310	UNC5354147	0.0638088383630109	1.19511916161686	2.25549492381958	5.63681357511232	5.6199398716136	58899310	58899310
3	58917136	UNC5354244	0.0579636004880411	1.23684464556935	2.25505251984836	5.63681357511232	5.6199398716136	58917136	58917136
3	58930827	JAX00524291	0.0523313885653167	1.28123774150237	2.25471187117418	5.63681357511232	5.6199398716136	58930827	58930827
3	58933970	UNC5354429	0.0470036427835029	1.32786848292666	2.25463468604531	5.63681357511232	5.6199398716136	58933970	58933970
3	58950117	UNC5354583	0.04214786751574	1.37522439374565	2.25423350341824	5.63681357511232	5.6199398716136	58950117	58950117
3	58968838	UNC5354724	0.0377710013109383	1.42284150185368	2.25376877377655	5.63681357511232	5.6199398716136	58968838	58968838
3	58982751	UNC5354866	0.0338736654324321	1.47013780627984	2.25342334028226	5.63681357511232	5.6199398716136	58982751	58982751
3	59041688	JAX00524304	0.0305698397057114	1.51470683851001	2.25196534301915	5.63681357511232	5.6199398716136	59041688	59041688
3	59065163	UNC5355595	0.0276418707862829	1.55843256749664	2.25138630439434	5.63681357511232	5.6199398716136	59065163	59065163
3	59111436	UNC5356224	0.0277366656020943	1.55694574937847	2.2502324897102	5.63681357511232	5.6199398716136	59111436	59111436
3	59230010	UNC030075885	0.0227537514985191	1.64294698930192	2.13503460520158	5.63681357511232	5.6199398716136	59230010	59230010
3	59387269	UNC5358812	0.0194783806279085	1.71044715185151	2.13560714241576	5.63681357511232	5.6199398716136	59387269	59387269
3	59482151	UNC5359394	0.0151245454415281	1.82031766892029	2.13425648753844	5.63681357511232	5.6199398716136	59482151	59482151
3	59585112	UNC5360055	0.0111162413567416	1.95404203235499	2.13143275398481	5.63681357511232	5.6199398716136	59585112	59585112
3	59743357	UNC5360755	0.00700345882223797	2.15468742049783	2.15184610110848	5.63681357511232	5.6199398716136	59743357	59743357
3	59766655	JAX00107960	0.00624340731717461	2.20457833096157	2.17561372039793	5.63681357511232	5.6199398716136	59766655	59766655
3	59781973	UNC5360992	0.00577134104781815	2.23872326102159	2.19769139296257	5.63681357511232	5.6199398716136	59781973	59781973
3	59945475	UNC5362414	0.005550660374471	2.25565534481829	2.21702036641197	5.63681357511232	5.6199398716136	59945475	59945475
3	60043322	JAX00524417	0.00497457301921535	2.30324418996481	2.24091307060581	5.63681357511232	5.6199398716136	60043322	60043322
3	60043927	JAX00107980	0.00448680825200222	2.34806249005613	2.24639594906532	5.63681357511232	5.6199398716136	60043927	60043927
3	60049012	UNC5363715	0.00408094032946817	2.38923975533018	2.2487546085717	5.63681357511232	5.6199398716136	60049012	60049012
3	60185632	JAX00220223	0.00375480821241081	2.42541224092848	2.24785663096268	5.63681357511232	5.6199398716136	60185632	60185632
3	60196590	UNC5364646	0.0035021202353306	2.45566894773166	2.24347053381765	5.63681357511232	5.6199398716136	60196590	60196590
3	60301585	UNC5365509	0.00313973492038567	2.50310701672723	2.23593461549266	5.63681357511232	5.6199398716136	60301585	60301585
3	60387742	UNC030077897	0.00291596032077683	2.53521839001967	2.22493098858636	5.63681357511232	5.6199398716136	60387742	60387742
3	60413962	UNC5366241	0.00284291434788331	2.54623622465778	2.22441382320353	5.63681357511232	5.6199398716136	60413962	60413962
3	60487883	UNC5366800	0.00279118708261709	2.55421105343423	2.22372973342955	5.63681357511232	5.6199398716136	60487883	60487883
3	60493199	UNC030078109	0.00275230238393588	2.56030385369942	2.22319901620561	5.63681357511232	5.6199398716136	60493199	60493199
3	60596831	UNC5367680	0.00275296676197251	2.56019903204258	2.22300188706549	5.63681357511232	5.6199398716136	60596831	60596831
3	60709293	UNC5369161	0.00275433354501199	2.55998346858641	2.22264248277564	5.63681357511232	5.6199398716136	60709293	60709293
3	60727993	JAX00524508	0.00279638510959002	2.55340301910207	2.1926243825743	5.63681357511232	5.6199398716136	60727993	60727993
3	60752374	JAX00108034	0.00285044011310716	2.54508807896096	2.15329870157522	5.63681357511232	5.6199398716136	60752374	60752374
3	60842556	UNC5370827	0.00303508072888686	2.51782975281152	2.01252101164242	5.63681357511232	5.6199398716136	60842556	60842556
3	60942812	JAX00524532	0.00317463830133033	2.4983057483829	1.88506648852878	5.63681357511232	5.6199398716136	60942812	60942812
3	60970438	UNC5371902	0.00319466810007145	2.49557425481227	1.85822675233332	5.63681357511232	5.6199398716136	60970438	60970438
3	61127480	UNC5373318	0.00319366249254621	2.49571098217678	1.85844769050765	5.63681357511232	5.6199398716136	61127480	61127480
3	61200195	JAX00108068	0.00319359967442322	2.49571952466759	1.85845829546415	5.63681357511232	5.6199398716136	61200195	61200195
3	61210915	UNC5374345	0.00211935346505186	2.67379660576214	2.2085971472888	5.63681357511232	5.6199398716136	61210915	61210915
3	61301246	UNC5375208	0.00195650599516613	2.70851881698713	2.4175915593955	5.63681357511232	5.6199398716136	61301246	61301246
3	61433547	UNC5376871	0.00195651003672266	2.70851791986548	2.41759322293858	5.63681357511232	5.6199398716136	61433547	61433547
3	61506864	UNC5377395	0.0019565132160182	2.7085172141449	2.41759517268639	5.63681357511232	5.6199398716136	61506864	61506864
3	61586664	backupUNC030079540	0.00195651329685009	2.70851719620235	2.41759724556665	5.63681357511232	5.6199398716136	61586664	61586664
3	61656607	UNC5378497	0.00195651908625284	2.70851591110914	2.41759852419844	5.63681357511232	5.6199398716136	61656607	61656607
3	61772689	UNC5379843	0.00195652580059762	2.70851442070821	2.41759864967439	5.63681357511232	5.6199398716136	61772689	61772689
3	61905491	UNC5381406	0.00195652774424094	2.70851398927349	2.41759771062081	5.63681357511232	5.6199398716136	61905491	61905491
3	61975386	JAX00524656	0.00195652607923947	2.70851435885745	2.41759788434832	5.63681357511232	5.6199398716136	61975386	61975386
3	62015497	UNC5382306	0.00195650846830347	2.708518268014	2.41759973801853	5.63681357511232	5.6199398716136	62015497	62015497
3	62162428	UNC5383675	0.00195649358859966	2.70852157093752	2.41760238983051	5.63681357511232	5.6199398716136	62162428	62162428
3	62206362	UNC5384072	0.00181035389131079	2.74223652014717	2.43451343416761	5.63681357511232	5.6199398716136	62206362	62206362
3	62309636	JAX00524704	0.00190229179847987	2.72072286450184	2.41674477858388	5.63681357511232	5.6199398716136	62309636	62309636
3	62338511	UNC5385571	0.00214769315363295	2.6680277672943	2.52849812648516	5.63681357511232	5.6199398716136	62338511	62338511
3	62369074	JAX00524717	0.00204703874638109	2.68887393692702	2.53767620925867	5.63681357511232	5.6199398716136	62369074	62369074
3	62477420	JAX00524737	0.00198094700083646	2.70312714361954	2.54254842251026	5.63681357511232	5.6199398716136	62477420	62477420
3	62508605	UNC5387438	0.00194876879133721	2.71023968402391	2.54289009887685	5.63681357511232	5.6199398716136	62508605	62508605
3	62616731	UNC5388427	0.00194831545480147	2.71034072446562	2.54301123489199	5.63681357511232	5.6199398716136	62616731	62616731
3	62706143	UNC5389257	0.00153528269129225	2.81381164626843	2.6312062937215	5.63681357511232	5.6199398716136	62706143	62706143
3	62707751	backupJAX00108182	0.00129498336651669	2.88773580986567	2.69444994756711	5.63681357511232	5.6199398716136	62707751	62707751
3	62804907	UNC5390104	0.00114043166231309	2.94293073368372	2.74178155882201	5.63681357511232	5.6199398716136	62804907	62804907
3	62947409	JAX00524801	0.000788183152394188	3.10337285252096	3.0269795611121	5.63681357511232	5.6199398716136	62947409	62947409
3	62960933	UNC5391949	0.000576411528419087	3.23926734173951	3.27908628797417	5.63681357511232	5.6199398716136	62960933	62960933
3	62996532	backupJAX00108203	0.000500009178402805	3.30102202347777	3.42716356921404	5.63681357511232	5.6199398716136	62996532	62996532
3	63050426	UNC5393311	0.000486270255575037	3.31312229476393	3.478375208355	5.63681357511232	5.6199398716136	63050426	63050426
3	63055115	JAX00108206	0.0004862660457034	3.31312605467298	3.47838142666171	5.63681357511232	5.6199398716136	63055115	63055115
3	63071183	JAX00524828	0.000486266152609608	3.3131259591928	3.47838138288918	5.63681357511232	5.6199398716136	63071183	63071183
3	63170609	UNC5395217	0.000486267139427796	3.31312507784571	3.47838043214961	5.63681357511232	5.6199398716136	63170609	63170609
3	63184910	JAX00108217	0.000486267263582618	3.31312496696068	3.4783804018771	5.63681357511232	5.6199398716136	63184910	63184910
3	63252599	UNC5396170	0.000486270134778085	3.31312240264932	3.47837840848058	5.63681357511232	5.6199398716136	63252599	63252599
3	63401722	UNC5397889	0.00048627431791157	3.31311866665189	3.47837228733484	5.63681357511232	5.6199398716136	63401722	63401722
3	63502012	UNC5399341	0.000493610262806104	3.30661581932788	3.46405680630429	5.63681357511232	5.6199398716136	63502012	63502012
3	63523286	UNC031090493	0.000548241526681104	3.26102807181474	3.40598496218141	5.63681357511232	5.6199398716136	63523286	63523286
3	63622411	UNC5400314	0.000633359381212837	3.19834979237045	3.32888188623205	5.63681357511232	5.6199398716136	63622411	63622411
3	63724939	UNC5401553	0.000766690102519628	3.11538014317243	3.22696370509054	5.63681357511232	5.6199398716136	63724939	63724939
3	63820393	UNC5402631	0.000891776841097739	3.04974381020356	3.16542437789092	5.63681357511232	5.6199398716136	63820393	63820393
3	63876156	UNC031092544	0.000893623729246935	3.04884530750192	3.16459159907678	5.63681357511232	5.6199398716136	63876156	63876156
3	64063702	UNC5403659	0.000893636571194488	3.04883906645582	3.1645856899515	5.63681357511232	5.6199398716136	64063702	64063702
3	64064888	backupUNC030466538	0.00089350012922537	3.04890538034708	3.16470292087955	5.63681357511232	5.6199398716136	64064888	64064888
3	64174698	UNC5404316	0.000854084347051304	3.06849923744908	3.20030491449128	5.63681357511232	5.6199398716136	64174698	64174698
3	64297045	UNC5404359	0.000828663477569441	3.08162180178571	3.22544176538065	5.63681357511232	5.6199398716136	64297045	64297045
3	64421565	UNC030083292	0.000811257643422874	3.09084119838173	3.24394137792543	5.63681357511232	5.6199398716136	64421565	64421565
3	64442520	UNC5404402	0.000798775144910103	3.09757545731702	3.25802613336678	5.63681357511232	5.6199398716136	64442520	64442520
3	64523345	UNC5404498	0.000791555364508794	3.10151870346775	3.2665525404222	5.63681357511232	5.6199398716136	64523345	64523345
3	64635294	UNC5404579	0.00078567128797716	3.10475911767212	3.27374431101902	5.63681357511232	5.6199398716136	64635294	64635294
3	64683325	UNC030083355	0.000785663009407254	3.1047636938304	3.27375451062614	5.63681357511232	5.6199398716136	64683325	64683325
3	64711062	UNC5405153	0.000785675054336071	3.10475703575186	3.27374305162949	5.63681357511232	5.6199398716136	64711062	64711062
3	64812432	JAX00525099	0.000785671773276402	3.10475884941398	3.27374370497242	5.63681357511232	5.6199398716136	64812432	64812432
3	64849848	JAX00108339	0.000785670220735116	3.1047597076105	3.2737439322346	5.63681357511232	5.6199398716136	64849848	64849848
3	64872869	UNC5406702	0.000785670510635662	3.10475954736237	3.27374387602254	5.63681357511232	5.6199398716136	64872869	64872869
3	64873284	JAX00525108	0.000785670928764376	3.10475931623374	3.27374359557264	5.63681357511232	5.6199398716136	64873284	64873284
3	65023783	UNC5409320	0.000785671288540952	3.10475911736047	3.27374403798221	5.63681357511232	5.6199398716136	65023783	65023783
3	65027133	JAX00220318	0.000785671820473019	3.10475882332518	3.27374355287828	5.63681357511232	5.6199398716136	65027133	65027133
3	65027582	JAX00220319	0.000785672282744846	3.10475856779604	3.27374319109599	5.63681357511232	5.6199398716136	65027582	65027582
3	65080323	backupUNC031096286	0.000785671853267593	3.10475880519738	3.2737433035984	5.63681357511232	5.6199398716136	65080323	65080323
3	65144598	JAX00525188	0.000785671459964664	3.10475902260282	3.27374373969062	5.63681357511232	5.6199398716136	65144598	65144598
3	65144946	JAX00525190	0.000785671935938768	3.10475875949938	3.27374335958264	5.63681357511232	5.6199398716136	65144946	65144946
3	65263572	UNC5413213	0.000785671012291142	3.10475927006274	3.27374431797348	5.63681357511232	5.6199398716136	65263572	65263572
3	65355820	backupUNC030085630	0.000785667476609351	3.10476122448199	3.27374508493357	5.63681357511232	5.6199398716136	65355820	65355820
3	65357875	UNC5414390	0.000653970929679125	3.18444155650837	3.2836940356195	5.63681357511232	5.6199398716136	65357875	65357875
3	65358117	JAX00108376	0.000552720740020947	3.25749423886013	3.30212634202145	5.63681357511232	5.6199398716136	65358117	65358117
3	65387600	UNC5414867	0.000481376787079713	3.31751485607647	3.3274169415451	5.63681357511232	5.6199398716136	65387600	65387600
3	65461809	UNC5415643	0.000427795473076191	3.36876381543638	3.37750492155511	5.63681357511232	5.6199398716136	65461809	65461809
3	65500027	UNC5416122	0.000427794351347541	3.36876495420766	3.3775058508195	5.63681357511232	5.6199398716136	65500027	65500027
3	65566161	UNC5416869	0.000427793863458093	3.36876544951064	3.37750654223428	5.63681357511232	5.6199398716136	65566161	65566161
3	65589017	JAX00525306	0.000427763620508168	3.36879615310805	3.37750608543409	5.63681357511232	5.6199398716136	65589017	65589017
3	65606180	UNC5417309	0.000427731694986789	3.36882856726046	3.37750562861248	5.63681357511232	5.6199398716136	65606180	65606180
3	65644991	UNC5417881	0.000427699673418325	3.36886108136038	3.37750511037114	5.63681357511232	5.6199398716136	65644991	65644991
3	65700568	UNC5418718	0.00042764781386729	3.36891374373962	3.37750456411256	5.63681357511232	5.6199398716136	65700568	65700568
3	65722081	UNC5419133	0.000427595823180384	3.36896654569565	3.37750493425133	5.63681357511232	5.6199398716136	65722081	65722081
3	65789249	UNC5420176	0.000427543857485141	3.36901932868592	3.37750534012797	5.63681357511232	5.6199398716136	65789249	65789249
3	65836384	UNC5420801	0.000427493867533574	3.36907011091343	3.37752181441925	5.63681357511232	5.6199398716136	65836384	65836384
3	65887320	JAX00525362	0.000259157240423928	3.58643665318666	3.61717120362574	5.63681357511232	5.6199398716136	65887320	65887320
3	65890675	UNC5421614	0.000259482239894823	3.58589236182181	3.6171788856169	5.63681357511232	5.6199398716136	65890675	65890675
3	65922416	UNC5422316	0.000259470584491638	3.58591186986589	3.61716857996789	5.63681357511232	5.6199398716136	65922416	65922416
3	65925666	JAX00525380	0.000264609886717047	3.57739393314004	3.61716326321259	5.63681357511232	5.6199398716136	65925666	65925666
3	65972907	UNC5423271	0.000269803112859723	3.56895304395247	3.61699398016989	5.63681357511232	5.6199398716136	65972907	65972907
3	66037010	UNC5424185	0.000266092064323533	3.57496807724076	3.65621503294611	5.63681357511232	5.6199398716136	66037010	66037010
3	66045468	JAX00108429	0.000265999021681252	3.57511996065922	3.68924672162154	5.63681357511232	5.6199398716136	66045468	66045468
3	66069715	UNC5424657	0.000268055836643967	3.57177473201386	3.71564980305517	5.63681357511232	5.6199398716136	66069715	66069715
3	66071617	UNC030606074	0.000273893908730852	3.56241762613959	3.71258944057132	5.63681357511232	5.6199398716136	66071617	66071617
3	66104312	UNC030606194	0.000279763966212755	3.55320822366384	3.70889966711297	5.63681357511232	5.6199398716136	66104312	66104312
3	66115937	JAX00525416	0.000282339185438896	3.5492288425797	3.69447358107566	5.63681357511232	5.6199398716136	66115937	66115937
3	66165390	UNC5426053	0.000279230117246821	3.55403774131858	3.68419794135936	5.63681357511232	5.6199398716136	66165390	66165390
3	66208737	UNC5426622	0.000276260042680117	3.55868192542889	3.6738035654195	5.63681357511232	5.6199398716136	66208737	66208737
3	66248075	JAX00525469	0.000273437242380916	3.56314233446824	3.66331860699698	5.63681357511232	5.6199398716136	66248075	66248075
3	66253557	UNC5427105	0.000270769018589574	3.56740102914984	3.65277253296516	5.63681357511232	5.6199398716136	66253557	66253557
3	66302528	UNC5427847	0.000268260599033924	3.5714431099547	3.64219700342069	5.63681357511232	5.6199398716136	66302528	66302528
3	66326428	JAX00525488	0.000265918307219458	3.57525176251537	3.6316229053851	5.63681357511232	5.6199398716136	66326428	66326428
3	66348171	UNC5428400	0.000263746377058232	3.5788134973224	3.62108250792927	5.63681357511232	5.6199398716136	66348171	66348171
3	66390350	UNC5428890	0.000261748488661896	3.58211581726209	3.61060831955981	5.63681357511232	5.6199398716136	66390350	66390350
3	66459804	UNC5429761	0.000259927545055377	3.58514769498272	3.60023212552836	5.63681357511232	5.6199398716136	66459804	66459804
3	66471181	UNC5429978	0.000258285968085487	3.58789918712353	3.58998514147674	5.63681357511232	5.6199398716136	66471181	66471181
3	66523349	UNC5430662	0.000256824939289339	3.59036280587637	3.57989764296012	5.63681357511232	5.6199398716136	66523349	66523349
3	66576038	UNC5431326	0.000255544468949336	3.59253351455526	3.56999975929589	5.63681357511232	5.6199398716136	66576038	66576038
3	66629360	UNC5431712	0.000254439714379675	3.59441510061084	3.56032383886768	5.63681357511232	5.6199398716136	66629360	66629360
3	66674640	UNC5432221	0.000253514368773268	3.59599742054329	3.55089100466933	5.63681357511232	5.6199398716136	66674640	66674640
3	66734150	UNC5432810	0.000216661255490379	3.66421874456919	3.55460154819784	5.63681357511232	5.6199398716136	66734150	66734150
3	66762153	UNC5433082	0.000215833770564177	3.6658806021822	3.54509293753332	5.63681357511232	5.6199398716136	66762153	66762153
3	66821133	UNC5433697	0.000215596509423201	3.66635827479566	3.53599328438167	5.63681357511232	5.6199398716136	66821133	66821133
3	66838328	JAX00525570	0.000215482213774985	3.6665885713416	3.5271967101318	5.63681357511232	5.6199398716136	66838328	66838328
3	66849128	JAX00525573	0.000215487888054257	3.66657713524352	3.51871948102796	5.63681357511232	5.6199398716136	66849128	66849128
3	66856583	UNC5433945	0.00021560957022245	3.66633196610795	3.51057531388731	5.63681357511232	5.6199398716136	66856583	66856583
3	66921446	JAX00525579	0.000215843656047069	3.66586071135443	3.50277560483627	5.63681357511232	5.6199398716136	66921446	66921446
3	66954137	UNC5434475	0.000216185176719756	3.66517408785503	3.49532961886139	5.63681357511232	5.6199398716136	66954137	66954137
3	66999123	UNC5434700	0.000216629954611045	3.66428149128031	3.48824409655856	5.63681357511232	5.6199398716136	66999123	66999123
3	67050100	UNC5435028	0.000217173216348114	3.66319373667743	3.48152368883576	5.63681357511232	5.6199398716136	67050100	67050100
3	67089807	UNC5435272	0.00021781011471734	3.66192195624265	3.47517078413738	5.63681357511232	5.6199398716136	67089807	67089807
3	67192145	UNC5436081	0.000217810180008138	3.66192182605847	3.47516856999204	5.63681357511232	5.6199398716136	67192145	67192145
3	67240374	UNC5436402	0.000217810523737319	3.66192114069304	3.4751662498778	5.63681357511232	5.6199398716136	67240374	67240374
3	67283513	backupUNC030608386	0.00021781086472933	3.66192046078635	3.47516389072018	5.63681357511232	5.6199398716136	67283513	67283513
3	67284578	UNC5436854	0.000217811271682473	3.66191964936062	3.47516131812492	5.63681357511232	5.6199398716136	67284578	67284578
3	67337890	UNC5437220	0.000217811750866544	3.66191869391526	3.47515869437095	5.63681357511232	5.6199398716136	67337890	67337890
3	67368618	UNC5437663	0.000217811868115808	3.66191846013221	3.47515830654559	5.63681357511232	5.6199398716136	67368618	67368618
3	67390589	UNC030086476	0.000217812124983563	3.66191794796461	3.47515773746033	5.63681357511232	5.6199398716136	67390589	67390589
3	67424505	UNC5438799	0.000217820741284807	3.66190076830543	3.47514211444888	5.63681357511232	5.6199398716136	67424505	67424505
3	67452827	UNC5439235	0.000217829308654504	3.66188368688246	3.47512652026778	5.63681357511232	5.6199398716136	67452827	67452827
3	67524062	UNC5440607	0.000250289682747927	3.6015570521816	3.42054041538088	5.63681357511232	5.6199398716136	67524062	67524062
3	67563614	UNC5441190	0.000309315722717652	3.50959800396717	3.33723383386121	5.63681357511232	5.6199398716136	67563614	67563614
3	67600176	UNC5441577	0.000442489669735504	3.35409686378929	3.19631256091131	5.63681357511232	5.6199398716136	67600176	67600176
3	67676575	UNC5442524	0.000442491279345999	3.35409528399267	3.19631094046474	5.63681357511232	5.6199398716136	67676575	67676575
3	67691934	UNC5442782	0.000442491470876838	3.35409509600983	3.19631077043433	5.63681357511232	5.6199398716136	67691934	67691934
3	67715076	JAX00525709	0.000442491772132773	3.35409480033464	3.19631060795412	5.63681357511232	5.6199398716136	67715076	67715076
3	67747309	UNC5443693	0.000442491967754268	3.35409460833714	3.19631046036107	5.63681357511232	5.6199398716136	67747309	67747309
3	67765180	JAX00525718	0.000442492191372589	3.35409438886156	3.19631032316413	5.63681357511232	5.6199398716136	67765180	67765180
3	67768974	JAX00525722	0.000442492280558985	3.35409430132746	3.19631016837513	5.63681357511232	5.6199398716136	67768974	67768974
3	67792317	UNC5444467	0.000442492593247114	3.35409399443244	3.1963100386133	5.63681357511232	5.6199398716136	67792317	67792317
3	67849125	UNC5445377	0.000442492313230629	3.35409426926111	3.19630994120498	5.63681357511232	5.6199398716136	67849125	67849125
3	67889568	UNC5445958	0.000442492127744238	3.35409445131113	3.19630982599586	5.63681357511232	5.6199398716136	67889568	67889568
3	67923150	UNC5446673	0.000442492065017572	3.35409451287572	3.1963096861519	5.63681357511232	5.6199398716136	67923150	67923150
3	67993109	UNC5447879	0.000442492490429254	3.35409409534539	3.1963093497541	5.63681357511232	5.6199398716136	67993109	67993109
3	68013579	UNC5448196	0.00044249349595497	3.35409310845006	3.1963080284985	5.63681357511232	5.6199398716136	68013579	68013579
3	68049450	JAX00525775	0.000442495235680542	3.35409140096342	3.19630569727807	5.63681357511232	5.6199398716136	68049450	68049450
3	68091350	UNC5449295	0.000442732127036156	3.35385896212264	3.19600145738374	5.63681357511232	5.6199398716136	68091350	68091350
3	68110350	UNC5449722	0.0004424985556931	3.3540881424928	3.19630075572731	5.63681357511232	5.6199398716136	68110350	68110350
3	68164773	UNC5450737	0.000477646512083101	3.32089338925413	3.15110789171973	5.63681357511232	5.6199398716136	68164773	68164773
3	68205118	JAX00525828	0.000442497642794766	3.35408903846661	3.19629300601981	5.63681357511232	5.6199398716136	68205118	68205118
3	68240568	UNC5451861	0.000442498464603763	3.35408823189332	3.19628870292564	5.63681357511232	5.6199398716136	68240568	68240568
3	68244261	UNC5451937	0.000442498718253588	3.35408798294627	3.19628921971895	5.63681357511232	5.6199398716136	68244261	68244261
3	68311341	UNC5453030	0.000442493120191072	3.35409347725154	3.19630928169994	5.63681357511232	5.6199398716136	68311341	68311341
3	68378495	UNC5454011	0.000442492756775203	3.35409383393408	3.19630923527753	5.63681357511232	5.6199398716136	68378495	68378495
3	68390486	JAX00525879	0.000442492642471835	3.35409394611971	3.19630931339496	5.63681357511232	5.6199398716136	68390486	68390486
3	68393090	JAX00525880	0.00044249255019107	3.35409403669078	3.19630947811194	5.63681357511232	5.6199398716136	68393090	68393090
3	68393223	JAX00108603	0.000442492564919739	3.35409402223499	3.19630951788304	5.63681357511232	5.6199398716136	68393223	68393223
3	68404470	UNC5454279	0.000442492099740357	3.35409447879621	3.19631010960997	5.63681357511232	5.6199398716136	68404470	68404470
3	68443355	UNC5454839	0.000442197789834566	3.35438343241549	3.19664467349863	5.63681357511232	5.6199398716136	68443355	68443355
3	68487340	UNC5455496	0.000445348898061459	3.35129961793325	3.1964232360277	5.63681357511232	5.6199398716136	68487340	68487340
3	68553713	UNC5456377	0.000451599260539341	3.34524677787184	3.19646548554432	5.63681357511232	5.6199398716136	68553713	68553713
3	68596168	UNC5456868	0.000460176143953346	3.33707589939612	3.18999612463195	5.63681357511232	5.6199398716136	68596168	68596168
3	68639712	UNC5457502	0.000467382475967677	3.33032757507005	3.18336772203143	5.63681357511232	5.6199398716136	68639712	68639712
3	68650817	UNC030088171	0.000472914375980069	3.32521748379824	3.17661873741177	5.63681357511232	5.6199398716136	68650817	68650817
3	68674253	UNC5457870	0.000476677344621601	3.32177548860083	3.16978890552777	5.63681357511232	5.6199398716136	68674253	68674253
3	68717783	UNC5458488	0.000478658173146592	3.31997452105633	3.16291923888765	5.63681357511232	5.6199398716136	68717783	68717783
3	68784686	UNC5459514	0.000475013521984203	3.32329402734453	3.15606930848252	5.63681357511232	5.6199398716136	68784686	68784686
3	68848003	UNC5460100	0.000470081583221521	3.3278267631958	3.14927024381974	5.63681357511232	5.6199398716136	68848003	68848003
3	68865208	UNC5460324	0.000463904218923556	3.33357167782207	3.1425669959356	5.63681357511232	5.6199398716136	68865208	68865208
3	68923059	UNC5460879	0.000456550419393832	3.34051125393388	3.13600414402559	5.63681357511232	5.6199398716136	68923059	68923059
3	68924509	JAX00108642	0.000448112359210229	3.34861307781697	3.12962483813891	5.63681357511232	5.6199398716136	68924509	68924509
3	68970004	UNC5461330	0.000438705002462869	3.35782741339621	3.1234703249323	5.63681357511232	5.6199398716136	68970004	68970004
3	69000954	UNC5461502	0.00042845877483549	3.36809095839135	3.11757915458037	5.63681357511232	5.6199398716136	69000954	69000954
3	69081489	UNC5462387	0.000417516305653827	3.37932655894158	3.11198586633451	5.63681357511232	5.6199398716136	69081489	69081489
3	69129023	UNC5463042	0.000406026263038315	3.39144587399984	3.10672131450623	5.63681357511232	5.6199398716136	69129023	69129023
3	69134821	JAX00525996	0.00040602594983163	3.39144620901262	3.10672120711077	5.63681357511232	5.6199398716136	69134821	69134821
3	69152921	UNC5463420	0.000406025623073417	3.39144655852069	3.10672108968513	5.63681357511232	5.6199398716136	69152921	69152921
3	69186462	UNC5464045	0.000406025522814965	3.39144666575948	3.10672107512338	5.63681357511232	5.6199398716136	69186462	69186462
3	69256649	UNC5465119	0.000406025145692135	3.39144706913915	3.1067210816475	5.63681357511232	5.6199398716136	69256649	69256649
3	69305237	UNC5466020	0.000406025340654754	3.39144686060238	3.10672111360306	5.63681357511232	5.6199398716136	69305237	69305237
3	69340925	UNC5466669	0.000406025523330662	3.39144666520788	3.10672110578254	5.63681357511232	5.6199398716136	69340925	69340925
3	69394677	UNC5467602	0.000406026067178553	3.39144608349573	3.10672080646877	5.63681357511232	5.6199398716136	69394677	69394677
3	69437473	UNC5468298	0.000406026221165432	3.39144591878798	3.10672063845907	5.63681357511232	5.6199398716136	69437473	69437473
3	69482522	UNC5469006	0.000406026242829906	3.39144589561519	3.10672051585068	5.63681357511232	5.6199398716136	69482522	69482522
3	69510484	UNC5469397	0.000406026086619869	3.39144606270087	3.10672063646428	5.63681357511232	5.6199398716136	69510484	69510484
3	69586204	UNC5470478	0.000406025746831562	3.39144642614611	3.10672084886946	5.63681357511232	5.6199398716136	69586204	69586204
3	69588857	JAX00526090	0.000406025709379639	3.39144646620555	3.10672089169357	5.63681357511232	5.6199398716136	69588857	69588857
3	69615244	UNC5471019	0.000406025327923621	3.39144687421991	3.10672125906332	5.63681357511232	5.6199398716136	69615244	69615244
3	69666191	UNC5471789	0.000406025592476785	3.39144659124756	3.10672118374878	5.63681357511232	5.6199398716136	69666191	69666191
3	69696871	JAX00526126	0.000406052714980194	3.39141758135169	3.1067317455594	5.63681357511232	5.6199398716136	69696871	69696871
3	69697601	JAX00526129	0.000406079960164925	3.39138844218821	3.10674238154946	5.63681357511232	5.6199398716136	69697601	69697601
3	69698184	UNC5472229	0.000406107088763859	3.39135942965757	3.10675304252609	5.63681357511232	5.6199398716136	69698184	69698184
3	69747586	UNC5472822	0.000406303459509238	3.3911494798164	3.10629516925859	5.63681357511232	5.6199398716136	69747586	69747586
3	69827056	UNC5473767	0.000838069199661034	3.07672012004495	2.84401869013001	5.63681357511232	5.6199398716136	69827056	69827056
3	69873226	JAX00108714	0.00196863692402393	2.7058343734671	2.42468462117571	5.63681357511232	5.6199398716136	69873226	69873226
3	69877165	UNC5474350	0.00271877457697224	2.56562679978122	2.37366246089398	5.63681357511232	5.6199398716136	69877165	69877165
3	69906113	UNC5474660	0.00271903005750042	2.56558599148038	2.37356328505226	5.63681357511232	5.6199398716136	69906113	69906113
3	69948093	UNC5475189	0.00271926259816244	2.56554885073317	2.37346624680192	5.63681357511232	5.6199398716136	69948093	69948093
3	70025910	UNC5475952	0.002719259894598	2.56554928252071	2.37346614801301	5.63681357511232	5.6199398716136	70025910	70025910
3	70119897	JAX00526202	0.00271927165771624	2.56554740383074	2.37346435420914	5.63681357511232	5.6199398716136	70119897	70119897
3	70142542	UNC5477386	0.00271927280811327	2.56554722010104	2.37346417337095	5.63681357511232	5.6199398716136	70142542	70142542
3	70173729	JAX00526219	0.00271927473671956	2.56554691208384	2.37346380804542	5.63681357511232	5.6199398716136	70173729	70173729
3	70202285	UNC5478280	0.00271927552306279	2.56554678649724	2.37346382064436	5.63681357511232	5.6199398716136	70202285	70202285
3	70259454	JAX00526230	0.00271927755677448	2.56554646169403	2.37346429543179	5.63681357511232	5.6199398716136	70259454	70259454
3	70301657	UNC5479810	0.00271927880574961	2.56554626222087	2.373464353984	5.63681357511232	5.6199398716136	70301657	70301657
3	70357737	JAX00108750	0.00271928017778535	2.56554604309387	2.37346482114503	5.63681357511232	5.6199398716136	70357737	70357737
3	70454028	UNC5481513	0.00271928189553788	2.56554576875281	2.37346512482668	5.63681357511232	5.6199398716136	70454028	70454028
3	70546381	UNC5482456	0.00271927326560541	2.56554714703507	2.37346545163115	5.63681357511232	5.6199398716136	70546381	70546381
3	70606595	UNC5483294	0.00271927107208116	2.56554749736244	2.37346534721268	5.63681357511232	5.6199398716136	70606595	70606595
3	70729387	UNC5485354	0.00271926918683074	2.56554779845568	2.37346504010371	5.63681357511232	5.6199398716136	70729387	70729387
3	70853164	UNC5486706	0.00271926077097394	2.56554914255425	2.3734659000796	5.63681357511232	5.6199398716136	70853164	70853164
3	70878985	JAX00526317	0.00271926133604562	2.56554905230639	2.37346626773853	5.63681357511232	5.6199398716136	70878985	70878985
3	70988844	UNC5488725	0.00271926780157348	2.56554801969518	2.37346569505952	5.63681357511232	5.6199398716136	70988844	70988844
3	71076384	UNC5490306	0.00271926890857728	2.56554784289555	2.3734654180514	5.63681357511232	5.6199398716136	71076384	71076384
3	71187033	UNC5492395	0.00271926439718663	2.56554856341042	2.37346595077347	5.63681357511232	5.6199398716136	71187033	71187033
3	71316772	UNC5494484	0.00271927193738278	2.56554735916524	2.37346513079066	5.63681357511232	5.6199398716136	71316772	71316772
3	71370415	UNC5495101	0.00271927065710119	2.56554756363885	2.37346507521242	5.63681357511232	5.6199398716136	71370415	71370415
3	71498825	UNC5496983	0.0027192775047823	2.56554646999767	2.37346471079264	5.63681357511232	5.6199398716136	71498825	71498825
3	71567549	UNC5497659	0.00271927647807504	2.56554663397262	2.37346476489047	5.63681357511232	5.6199398716136	71567549	71567549
3	71726511	UNC5500568	0.00271926613933803	2.56554828517102	2.37346581411336	5.63681357511232	5.6199398716136	71726511	71726511
3	71778179	UNC_rs47362789	0.00271926591481979	2.56554832102887	2.37346595989341	5.63681357511232	5.6199398716136	71778179	71778179
3	71812772	UNC5502643	0.00271926592881787	2.56554831879323	2.37346609055956	5.63681357511232	5.6199398716136	71812772	71812772
3	71847227	backupUNC030473223	0.0027192637912992	2.56554866017688	2.37346614205076	5.63681357511232	5.6199398716136	71847227	71847227
3	71966259	UNC5505407	0.00271925639624695	2.56554984124463	2.37346630569135	5.63681357511232	5.6199398716136	71966259	71966259
3	72080374	UNC5506730	0.00271925989144473	2.56554928302432	2.37346569585335	5.63681357511232	5.6199398716136	72080374	72080374
3	72149788	UNC5508250	0.00271926643919239	2.56554823728123	2.37346523582596	5.63681357511232	5.6199398716136	72149788	72149788
3	72245968	UNC5509321	0.00271927448882425	2.56554695167513	2.37346598706141	5.63681357511232	5.6199398716136	72245968	72245968
3	72264264	JAX00220482	0.00271927308775335	2.56554717543978	2.37346565902501	5.63681357511232	5.6199398716136	72264264	72264264
3	72407008	UNC5511273	0.00271926368014382	2.56554867792954	2.37346554526605	5.63681357511232	5.6199398716136	72407008	72407008
3	72468591	UNC5511719	0.00271926100498371	2.56554910518044	2.37346569588268	5.63681357511232	5.6199398716136	72468591	72468591
3	72574961	UNC5512469	0.00271925625167221	2.56554986433477	2.37346595805715	5.63681357511232	5.6199398716136	72574961	72574961
3	72729321	UNC5514046	0.00271924296984878	2.56555198559006	2.37346704214855	5.63681357511232	5.6199398716136	72729321	72729321
3	72763247	UNC5514312	0.00271924227003702	2.56555209735809	2.37346706150338	5.63681357511232	5.6199398716136	72763247	72763247
3	72809779	backupUNC030098041	0.00271924377135986	2.56555185757951	2.37346706139432	5.63681357511232	5.6199398716136	72809779	72809779
3	72887103	UNC5515670	0.0027192440414766	2.56555181443876	2.37346735331711	5.63681357511232	5.6199398716136	72887103	72887103
3	73015097	UNC5516951	0.002719248104634	2.56555116550638	2.37346694860727	5.63681357511232	5.6199398716136	73015097	73015097
3	73018011	JAX00108948	0.0027192483086379	2.56555113292466	2.37346694723483	5.63681357511232	5.6199398716136	73018011	73018011
3	73028979	backupUNC030474070	0.00271924826859835	2.56555113931943	2.37346697765245	5.63681357511232	5.6199398716136	73028979	73028979
3	73112346	UNC5517972	0.00271924793036963	2.56555119333836	2.37346698337475	5.63681357511232	5.6199398716136	73112346	73112346
3	73253286	UNC5519884	0.00272415816801599	2.56476768034869	2.37458405512378	5.63681357511232	5.6199398716136	73253286	73253286
3	73308887	UNC5520603	0.00273049073291544	2.56375929308944	2.37589305690481	5.63681357511232	5.6199398716136	73308887	73308887
3	73315608	backupUNC030474244	0.00273886991633082	2.56242859423794	2.37744511441549	5.63681357511232	5.6199398716136	73315608	73315608
3	73405762	UNC5522257	0.00275032389885849	2.56061615736843	2.37930813339788	5.63681357511232	5.6199398716136	73405762	73405762
3	73484714	JAX00220514	0.00276660717274631	2.55805250143725	2.38157234874218	5.63681357511232	5.6199398716136	73484714	73484714
3	73486457	UNC5523265	0.00279092845392561	2.55425129660473	2.38435489660309	5.63681357511232	5.6199398716136	73486457	73486457
3	73639288	UNC030099692	0.00279093080544108	2.55425093068716	2.38435458273908	5.63681357511232	5.6199398716136	73639288	73639288
3	73649477	UNC5525340	0.00279093054204677	2.55425097167374	2.38435464623783	5.63681357511232	5.6199398716136	73649477	73649477
3	73751109	UNC5527051	0.00279093165771824	2.55425079806502	2.38435448210203	5.63681357511232	5.6199398716136	73751109	73751109
3	73805296	JAX00526748	0.00279093361826233	2.55425049298655	2.38435428626049	5.63681357511232	5.6199398716136	73805296	73805296
3	73858563	UNC5528810	0.00279093038437166	2.55425099620944	2.3843544683506	5.63681357511232	5.6199398716136	73858563	73858563
3	73928341	backupUNC030475072	0.00279092664501247	2.55425157808857	2.38435476107922	5.63681357511232	5.6199398716136	73928341	73928341
3	73985586	JAX00109022	0.0027910175485799	2.55423743286735	2.38434427785004	5.63681357511232	5.6199398716136	73985586	73985586
3	74012192	UNC5531224	0.00358079369372459	2.44602070000402	2.3113219321861	5.63681357511232	5.6199398716136	74012192	74012192
3	74070783	UNC5532424	0.00447105062083411	2.34959041306096	2.26223218432702	5.63681357511232	5.6199398716136	74070783	74070783
3	74102159	JAX00109030	0.0053321108535076	2.27310083026977	2.24121557751887	5.63681357511232	5.6199398716136	74102159	74102159
3	74159150	UNC5533997	0.00601297586034138	2.22091053966715	2.24740343707798	5.63681357511232	5.6199398716136	74159150	74159150
3	74272460	UNC5536569	0.00601296696234386	2.2209111823363	2.24740504121083	5.63681357511232	5.6199398716136	74272460	74272460
3	74402029	JAX00526845	0.00601301011038781	2.22090806592301	2.24740153368158	5.63681357511232	5.6199398716136	74402029	74402029
3	74416961	UNC5538900	0.00601301036129913	2.22090804780074	2.24740140490129	5.63681357511232	5.6199398716136	74416961	74416961
3	74421553	UNC030101822	0.0060130104707353	2.22090803989663	2.24740136523042	5.63681357511232	5.6199398716136	74421553	74421553
3	74485279	UNC5539881	0.00601300953191996	2.22090810770332	2.24740110881523	5.63681357511232	5.6199398716136	74485279	74485279
3	74567167	JAX00109064	0.00601300400463883	2.22090850691586	2.24740122825961	5.63681357511232	5.6199398716136	74567167	74567167
3	74611320	JAX00526871	0.00601301019455675	2.22090805984384	2.24740092724877	5.63681357511232	5.6199398716136	74611320	74611320
3	74630085	UNC5541614	0.00601301083379809	2.22090801367413	2.24740091742215	5.63681357511232	5.6199398716136	74630085	74630085
3	74709710	UNC5542750	0.00601301486483661	2.22090772252927	2.24740085806081	5.63681357511232	5.6199398716136	74709710	74709710
3	74741642	UNC031163696	0.0060130159398206	2.22090764488775	2.2474008556456	5.63681357511232	5.6199398716136	74741642	74741642
3	74817359	UNC5544144	0.00601301140037962	2.22090797275233	2.24740123737471	5.63681357511232	5.6199398716136	74817359	74817359
3	74878684	UNC5545015	0.00601300848500025	2.22090818331795	2.24740156057452	5.63681357511232	5.6199398716136	74878684	74878684
3	74884019	UNC030103315	0.00601300918923673	2.22090813245389	2.24740158299264	5.63681357511232	5.6199398716136	74884019	74884019
3	75059338	UNC5546743	0.00601301155951492	2.22090796125866	2.2474029594735	5.63681357511232	5.6199398716136	75059338	75059338
3	75112806	UNC5547224	0.00601301621646153	2.22090762490716	2.2474030505897	5.63681357511232	5.6199398716136	75112806	75112806
3	75271536	UNC5549039	0.00601300563392305	2.22090838923939	2.24740322391255	5.63681357511232	5.6199398716136	75271536	75271536
3	75309789	UNC5549545	0.00596389913112743	2.22446971048484	2.24748976362282	5.63681357511232	5.6199398716136	75309789	75309789
3	75467581	UNC5551551	0.00590130438444581	2.22905198422968	2.24756789044271	5.63681357511232	5.6199398716136	75467581	75467581
3	75603120	UNC5553547	0.00582020065993013	2.23506204215455	2.24761641530441	5.63681357511232	5.6199398716136	75603120	75603120
3	75618594	UNC5553882	0.00571407959352585	2.24305371446285	2.24758132449701	5.63681357511232	5.6199398716136	75618594	75618594
3	75770689	UNC5556339	0.00557892390422233	2.25344956226802	2.24740341983555	5.63681357511232	5.6199398716136	75770689	75770689
3	75914106	backupJAX00527064	0.00682976934686979	2.16559396294704	2.33301449730313	5.63681357511232	5.6199398716136	75914106	75914106
3	75922541	UNC5559078	0.00649221692609209	2.18760697741161	2.32633338368839	5.63681357511232	5.6199398716136	75922541	75922541
3	75978931	UNC5560335	0.00609681582199318	2.21489692433189	2.17530715996978	5.63681357511232	5.6199398716136	75978931	75978931
3	76113608	UNC5562177	0.00576167907024181	2.2394509359037	2.09275928896834	5.63681357511232	5.6199398716136	76113608	76113608
3	76263144	UNC5564469	0.00549284069437028	2.26020299638355	2.05443280412388	5.63681357511232	5.6199398716136	76263144	76263144
3	76278876	UNC030106226	0.00549283767429986	2.26020323516716	2.05443216673326	5.63681357511232	5.6199398716136	76278876	76278876
3	76448162	UNC5566532	0.00549283445953352	2.26020348934464	2.05443254399792	5.63681357511232	5.6199398716136	76448162	76448162
3	76503382	backupUNC030479790	0.0054928339445764	2.26020353006006	2.05443287673532	5.63681357511232	5.6199398716136	76503382	76503382
3	76516720	UNC5567230	0.00549283410260173	2.26020351756569	2.05443291706443	5.63681357511232	5.6199398716136	76516720	76516720
3	76633249	UNC5569296	0.00549283911512307	2.26020312124762	2.05443253403191	5.63681357511232	5.6199398716136	76633249	76633249
3	76680584	UNC030107226	0.00549284051583737	2.26020301049936	2.05443245920005	5.63681357511232	5.6199398716136	76680584	76680584
3	76699676	JAX00527206	0.00549284058265997	2.26020300521599	2.05443242858464	5.63681357511232	5.6199398716136	76699676	76699676
3	76744015	UNC5570922	0.00549260975873984	2.26022125582051	2.05443545627985	5.63681357511232	5.6199398716136	76744015	76744015
3	76756097	JAX00109230	0.00238719699982536	2.62211174001846	1.96084445425872	5.63681357511232	5.6199398716136	76756097	76756097
3	76842895	UNC5572051	0.00237732677575372	2.62391111816555	1.96075104273574	5.63681357511232	5.6199398716136	76842895	76842895
3	76897563	UNC5572606	0.00236682074980209	2.62583463193979	1.96065779101938	5.63681357511232	5.6199398716136	76897563	76897563
3	77054261	UNC5575454	0.0023556400167076	2.62789107666189	1.96056443366651	5.63681357511232	5.6199398716136	77054261	77054261
3	77054897	UNC030107694	0.00234372586384383	2.63009318735633	1.96047186080208	5.63681357511232	5.6199398716136	77054897	77054897
3	77113771	UNC5575973	0.00233143221110152	2.63237720760496	1.96047691216618	5.63681357511232	5.6199398716136	77113771	77113771
3	77267045	UNC5578213	0.00231832325550878	2.63482600827935	1.96048307028453	5.63681357511232	5.6199398716136	77267045	77267045
3	77338841	JAX00527285	0.00230440834956549	2.63744055986295	1.96048875613613	5.63681357511232	5.6199398716136	77338841	77338841
3	77339162	JAX00109271	0.00228972452735787	2.64021676370584	1.96049379822367	5.63681357511232	5.6199398716136	77339162	77339162
3	77340061	UNC5579487	0.00227438218885635	2.6431365543516	1.96049834585711	5.63681357511232	5.6199398716136	77340061	77340061
3	77355303	JAX00527291	0.00225863957885608	2.64615306584914	1.96050189880536	5.63681357511232	5.6199398716136	77355303	77355303
3	77480008	UNC5581632	0.00224302028833818	2.64916679816314	1.96050241587339	5.63681357511232	5.6199398716136	77480008	77480008
3	77556995	UNC5582753	0.00222849393677009	2.65198854319363	1.96050042252101	5.63681357511232	5.6199398716136	77556995	77556995
3	77561387	JAX00109289	0.0022169312320295	2.65424777824921	1.96049298453703	5.63681357511232	5.6199398716136	77561387	77561387
3	77694007	UNC5584587	0.00229695625461282	2.63884727583726	1.95970303814689	5.63681357511232	5.6199398716136	77694007	77694007
3	77815077	UNC5586083	0.00238573009502849	2.62237869095492	1.95889872502967	5.63681357511232	5.6199398716136	77815077	77815077
3	77820119	JAX00109308	0.00247829317775601	2.60584731864189	1.95806412468727	5.63681357511232	5.6199398716136	77820119	77820119
3	77862869	UNC5586708	0.00289784283723686	2.53792517192614	1.96177831217763	5.63681357511232	5.6199398716136	77862869	77862869
3	78056559	UNC5589260	0.00386413315614935	2.41294791642205	1.96628321914848	5.63681357511232	5.6199398716136	78056559	78056559
3	78073571	UNC5589533	0.00403075393970297	2.39461371285933	1.96533369513435	5.63681357511232	5.6199398716136	78073571	78073571
3	78229138	UNC5592116	0.00418542242542099	2.37826070307787	1.9642654648908	5.63681357511232	5.6199398716136	78229138	78229138
3	78267306	JAX00527422	0.0043453171231669	2.36197852305519	1.96316112107615	5.63681357511232	5.6199398716136	78267306	78267306
3	78299626	UNC5593276	0.00451028745486719	2.34579577828073	1.96202302311524	5.63681357511232	5.6199398716136	78299626	78299626
3	78411041	UNC5594712	0.00468014362428929	2.32974081908844	1.96085249483148	5.63681357511232	5.6199398716136	78411041	78411041
3	78499312	UNC5595555	0.00485465816721115	2.31384134481271	1.95965080396613	5.63681357511232	5.6199398716136	78499312	78499312
3	78501326	backupUNC030615251	0.00503354242960862	2.29812626620682	1.95841977148653	5.63681357511232	5.6199398716136	78501326	78501326
3	78594114	JAX00109366	0.00521646436037684	2.28262375543317	1.95716094231344	5.63681357511232	5.6199398716136	78594114	78594114
3	78705151	UNC5598889	0.00540304289208501	2.26736158479804	1.95587587679962	5.63681357511232	5.6199398716136	78705151	78705151
3	78753586	UNC5599491	0.00559283659822533	2.2523678689474	1.954566678153	5.63681357511232	5.6199398716136	78753586	78753586
3	78810353	JAX00109383	0.00578534018376629	2.23767109901321	1.9532315554301	5.63681357511232	5.6199398716136	78810353	78810353
3	78834135	UNC5600646	0.0038959359071072	2.40938819640806	1.87695161114898	5.63681357511232	5.6199398716136	78834135	78834135
3	79006197	UNC5603578	0.00397414765341145	2.40075600137553	1.87491035856865	5.63681357511232	5.6199398716136	79006197	79006197
3	79016725	JAX00109398	0.0040488264127062	2.39267084254991	1.87268746879979	5.63681357511232	5.6199398716136	79016725	79016725
3	79035098	UNC5604131	0.00411953055203937	2.38515227189771	1.87028781285183	5.63681357511232	5.6199398716136	79035098	79035098
3	79130096	JAX00527572	0.00418585000405235	2.37821633824758	1.86771573179767	5.63681357511232	5.6199398716136	79130096	79130096
3	79175494	UNC5605537	0.00424740182925768	2.37187665024688	1.864975667195	5.63681357511232	5.6199398716136	79175494	79175494
3	79217715	JAX00527587	0.004303846291219	2.36614324758039	1.8620710159315	5.63681357511232	5.6199398716136	79217715	79217715
3	79224778	JAX00527593	0.00433757449043914	2.36275305387049	1.85861533200809	5.63681357511232	5.6199398716136	79224778	79224778
3	79308716	UNC5607061	0.00436468636078287	2.36004695852775	1.85502250883303	5.63681357511232	5.6199398716136	79308716	79308716
3	79330293	JAX00527615	0.00440439131282129	2.35611410263187	1.85212446065323	5.63681357511232	5.6199398716136	79330293	79330293
3	79384199	UNC5608113	0.00332160300740575	2.4786522749538	1.82963304742695	5.63681357511232	5.6199398716136	79384199	79384199
3	79494744	UNC5609773	0.0024216791931356	2.61588338963183	1.81924104999935	5.63681357511232	5.6199398716136	79494744	79494744
3	79620846	UNC5611633	0.00173497790113366	2.76070605256004	1.82210823494757	5.63681357511232	5.6199398716136	79620846	79620846
3	79690182	JAX00527706	0.0012591548004922	2.89992087444589	1.84033939061358	5.63681357511232	5.6199398716136	79690182	79690182
3	79690182	repJAX00527706	0.00311955794374462	2.50590694322328	1.77567016498475	5.63681357511232	5.6199398716136	79690182	79690182
3	79773431	UNC5614273	0.000721873807481904	3.14153871587116	1.90784206401362	5.63681357511232	5.6199398716136	79773431	79773431
3	79785037	UNC5614480	0.000740005852929262	3.13076484528952	1.90835944821945	5.63681357511232	5.6199398716136	79785037	79785037
3	79940349	UNC5616770	0.000739964261755696	3.13078925499483	1.90836880237959	5.63681357511232	5.6199398716136	79940349	79940349
3	80034504	UNC5618267	0.000739934020385921	3.13080700440393	1.90837545075089	5.63681357511232	5.6199398716136	80034504	80034504
3	80116121	UNC5619587	0.000739822541158968	3.13087244059048	1.90839430039506	5.63681357511232	5.6199398716136	80116121	80116121
3	80169031	JAX00109485	0.000739766084079747	3.13090558358383	1.90839008310564	5.63681357511232	5.6199398716136	80169031	80169031
3	80264538	UNC5621938	0.000745020575842391	3.12783173282028	1.90374739469227	5.63681357511232	5.6199398716136	80264538	80264538
3	80293508	UNC030484421	0.00072652093811515	3.13875186494912	1.90707252185304	5.63681357511232	5.6199398716136	80293508	80293508
3	80345508	UNC5623239	0.000682849073109358	3.16567527576061	1.8872152141818	5.63681357511232	5.6199398716136	80345508	80345508
3	80488602	UNC5625333	0.000578805508826351	3.23746734410189	1.85965813825706	5.63681357511232	5.6199398716136	80488602	80488602
3	80599904	UNC5626999	0.000538394333333565	3.26889951976275	1.83765578680184	5.63681357511232	5.6199398716136	80599904	80599904
3	80699258	UNC5628278	0.000531036460433793	3.27487565966882	1.81770059382449	5.63681357511232	5.6199398716136	80699258	80699258
3	80767738	UNC5629462	0.000531031267150191	3.27487990688272	1.81768340003311	5.63681357511232	5.6199398716136	80767738	80767738
3	80772847	UNC_rs32588448	0.000520283343793923	3.28376007726402	1.82797084602733	5.63681357511232	5.6199398716136	80772847	80772847
3	80891810	UNC030121003	0.000520849254397924	3.2832879531999	1.82791970138244	5.63681357511232	5.6199398716136	80891810	80891810
3	80913315	UNC5631926	0.000550981918192082	3.25886265334106	1.82104685793114	5.63681357511232	5.6199398716136	80913315	80913315
3	81005726	UNC5633281	0.000569313324492711	3.24464865162506	1.81889529266686	5.63681357511232	5.6199398716136	81005726	81005726
3	81070453	UNC5634552	0.000601498113653687	3.22076573030432	1.81951655338754	5.63681357511232	5.6199398716136	81070453	81070453
3	81203668	UNC5637295	0.00062124168174446	3.20673941330355	1.86538926747701	5.63681357511232	5.6199398716136	81203668	81203668
3	81262684	JAX00527982	0.000642551912672525	3.19209177931736	1.90784124642834	5.63681357511232	5.6199398716136	81262684	81262684
3	81267533	UNC5637994	0.000673427177331906	3.17170936088064	1.92038073979364	5.63681357511232	5.6199398716136	81267533	81267533
3	81389005	UNC030121935	0.000673429147422711	3.17170809036715	1.92037145468455	5.63681357511232	5.6199398716136	81389005	81389005
3	81411236	UNC5639830	0.000673433682117813	3.17170516595196	1.92036880919194	5.63681357511232	5.6199398716136	81411236	81411236
3	81472830	JAX00528018	0.000673431710539497	3.17170643741619	1.92036451149164	5.63681357511232	5.6199398716136	81472830	81472830
3	81546556	UNC5641865	0.000673428244207432	3.17170867285111	1.9203597407389	5.63681357511232	5.6199398716136	81546556	81546556
3	81663985	UNC5643181	0.000673424114079049	3.17171133638279	1.92035089711713	5.63681357511232	5.6199398716136	81663985	81663985
3	81666272	JAX00109598	0.000673423942362637	3.17171144712356	1.92035069915693	5.63681357511232	5.6199398716136	81666272	81666272
3	81696089	UNC5643685	0.000673422845963774	3.17171215419726	1.92034843688698	5.63681357511232	5.6199398716136	81696089	81696089
3	81708867	JAX00528056	0.0006734229940171	3.17171205871679	1.92034757742295	5.63681357511232	5.6199398716136	81708867	81708867
3	81772261	JAX00220702	0.000673423358516019	3.17171182364934	1.92034295102217	5.63681357511232	5.6199398716136	81772261	81772261
3	81856789	UNC5645844	0.000673422230106082	3.17171255136781	1.92033712780122	5.63681357511232	5.6199398716136	81856789	81856789
3	81865253	UNC030123630	0.000756709841598379	3.12107061765913	1.92762509376162	5.63681357511232	5.6199398716136	81865253	81865253
3	81888156	UNC5646492	0.000856723744639918	3.06715919618637	1.93136390287811	5.63681357511232	5.6199398716136	81888156	81888156
3	81912581	JAX00109616	0.000957989898585602	3.01863907026557	1.93325728669502	5.63681357511232	5.6199398716136	81912581	81912581
3	81912836	UNC5646939	0.00105565187154669	2.97647927800767	1.934036783654	5.63681357511232	5.6199398716136	81912836	81912836
3	81941470	UNC5647509	0.00107825858497613	2.9672770753634	1.93403106088895	5.63681357511232	5.6199398716136	81941470	81941470
3	81986045	UNC5648080	0.00110100816386554	2.95820946076611	1.93348331601446	5.63681357511232	5.6199398716136	81986045	81986045
3	81987822	JAX00528103	0.00112369011372894	2.94935344005969	1.93238318660019	5.63681357511232	5.6199398716136	81987822	81987822
3	82025753	UNC5648666	0.00114608792524772	2.94078206300989	1.93072838044709	5.63681357511232	5.6199398716136	82025753	82025753
3	82047281	JAX00528118	0.00116797371729737	2.93256692996433	1.92852545219433	5.63681357511232	5.6199398716136	82047281	82047281
3	82051999	UNC5649037	0.00118911899510977	2.9247746833681	1.92578956965226	5.63681357511232	5.6199398716136	82051999	82051999
3	82082163	UNC5649651	0.00120930187991099	2.91746527199759	1.92254398078581	5.63681357511232	5.6199398716136	82082163	82082163
3	82100245	UNC5649841	0.00122831458401066	2.91069039166125	1.91881979870031	5.63681357511232	5.6199398716136	82100245	82100245
3	82131423	UNC5650195	0.00124597043383126	2.90449226311528	1.91465473954577	5.63681357511232	5.6199398716136	82131423	82131423
3	82160549	UNC5650613	0.00126210926668894	2.89890304456427	1.91009196589978	5.63681357511232	5.6199398716136	82160549	82160549
3	82196282	UNC5651075	0.00127660285514487	2.89394418859784	1.90517892469642	5.63681357511232	5.6199398716136	82196282	82196282
3	82255382	JAX00109641	0.00128935736743626	2.88962669382189	1.8999658492827	5.63681357511232	5.6199398716136	82255382	82255382
3	82255830	UNC5651867	0.00130031448538938	2.88595159942252	1.89450428123983	5.63681357511232	5.6199398716136	82255830	82255830
3	82277843	UNC5652277	0.00130945113448841	2.88291070374353	1.88884612406848	5.63681357511232	5.6199398716136	82277843	82277843
3	82319217	UNC5652982	0.00130945190265849	2.88291044897119	1.88884604751032	5.63681357511232	5.6199398716136	82319217	82319217
3	82337998	UNC5653396	0.00130945190004527	2.88291044983789	1.88884604588306	5.63681357511232	5.6199398716136	82337998	82337998
3	82366823	UNC_rs47700960	0.00130945199929758	2.88291041691975	1.88884603446069	5.63681357511232	5.6199398716136	82366823	82366823
3	82380237	UNC5654176	0.00130945202719177	2.88291040766833	1.88884602858257	5.63681357511232	5.6199398716136	82380237	82380237
3	82399783	UNC5654394	0.00130945205462507	2.88291039856977	1.88884605876265	5.63681357511232	5.6199398716136	82399783	82399783
3	82434258	UNC5655000	0.00130945214209542	2.88291036955924	1.88884600278503	5.63681357511232	5.6199398716136	82434258	82434258
3	82460398	B6_03-082357013-S	0.00130945205111924	2.88291039973251	1.88884601076365	5.63681357511232	5.6199398716136	82460398	82460398
3	82465364	UNC5655580	0.00130945204749849	2.88291040093338	1.8888460116029	5.63681357511232	5.6199398716136	82465364	82465364
3	82504584	UNC5656164	0.00130945190211572	2.88291044915121	1.88884602277154	5.63681357511232	5.6199398716136	82504584	82504584
3	82524812	UNC5656390	0.0013094509583694	2.88291076215542	1.88884617476397	5.63681357511232	5.6199398716136	82524812	82524812
3	82573568	UNC5657336	0.00130565869064248	2.88417033618727	1.88946533173081	5.63681357511232	5.6199398716136	82573568	82573568
3	82585178	JAX00528239	0.0013015350003845	2.88554414851558	1.89003783353476	5.63681357511232	5.6199398716136	82585178	82585178
3	82588832	JAX00109666	0.00129708313870797	2.88703218619432	1.89056246071666	5.63681357511232	5.6199398716136	82588832	82588832
3	82593125	UNC5657639	0.00129230739831355	2.88863416938101	1.89103820956475	5.63681357511232	5.6199398716136	82593125	82593125
3	82626611	UNC5658221	0.00128721279712926	2.89034965124666	1.8914641608002	5.63681357511232	5.6199398716136	82626611	82626611
3	82634554	JAX00528264	0.0012818055386067	2.89217785618686	1.89183968102561	5.63681357511232	5.6199398716136	82634554	82634554
3	82656461	UNC5658621	0.00127609209371833	2.89411798208003	1.89216393430416	5.63681357511232	5.6199398716136	82656461	82656461
3	82669505	JAX00109674	0.00127008000562806	2.89616892084846	1.89243643092891	5.63681357511232	5.6199398716136	82669505	82669505
3	82682411	UNC5659068	0.00126377775407512	2.89832929366854	1.89265659507576	5.63681357511232	5.6199398716136	82682411	82682411
3	82685366	backupUNC030619800	0.00125719409069115	2.90059766900528	1.89282404393225	5.63681357511232	5.6199398716136	82685366	82685366
3	82724366	UNC5659943	0.00125033904580312	2.9029722063873	1.89293827040557	5.63681357511232	5.6199398716136	82724366	82724366
3	82748787	UNC5660349	0.00124322299783828	2.90545096464525	1.8929992119061	5.63681357511232	5.6199398716136	82748787	82748787
3	82785848	UNC5660748	0.00123585682552308	2.9080318395117	1.89300668612011	5.63681357511232	5.6199398716136	82785848	82785848
3	82808307	UNC5661078	0.00122825256197732	2.91071232130961	1.89296061003721	5.63681357511232	5.6199398716136	82808307	82808307
3	82833813	JAX00528319	0.00122042202375698	2.91348996367317	1.89286105206186	5.63681357511232	5.6199398716136	82833813	82833813
3	82852124	UNC5661605	0.00121237746684635	2.91636214399299	1.89270821941566	5.63681357511232	5.6199398716136	82852124	82852124
3	82865011	UNC5661784	0.00120413192692442	2.9193259283635	1.89250236034223	5.63681357511232	5.6199398716136	82865011	82865011
3	82895635	UNC5662153	0.00119569693970488	2.92237888229766	1.89224407398729	5.63681357511232	5.6199398716136	82895635	82895635
3	82941448	UNC5662736	0.0011870891025918	2.92551668179383	1.89193332925885	5.63681357511232	5.6199398716136	82941448	82941448
3	82946416	JAX00528343	0.00117832015759071	2.92873669275447	1.89157078725196	5.63681357511232	5.6199398716136	82946416	82946416
3	82955895	UNC5662853	0.00116940442240344	2.9320352680994	1.89115721430843	5.63681357511232	5.6199398716136	82955895	82955895
3	82959764	UNC030485727	0.00116035577928653	2.93540883035006	1.89069239208237	5.63681357511232	5.6199398716136	82959764	82959764
3	82959819	JAX00528362	0.00115118807617972	2.9388537174003	1.89017492103066	5.63681357511232	5.6199398716136	82959819	82959819
3	82992630	UNC5663319	0.00114191510843592	2.9423661809485	1.889607732886	5.63681357511232	5.6199398716136	82992630	82992630
3	83013270	UNC5663586	0.00113255059194994	2.94594238859643	1.88899266427253	5.63681357511232	5.6199398716136	83013270	83013270
3	83053042	UNC5664114	0.00112495426010071	2.94886513532124	1.87896566678595	5.63681357511232	5.6199398716136	83053042	83053042
3	83072015	UNC5664389	0.00111547265878978	2.95254107018718	1.87827562089727	5.63681357511232	5.6199398716136	83072015	83072015
3	83151284	UNC5665754	0.00110593064086029	2.95627210923041	1.87755330087309	5.63681357511232	5.6199398716136	83151284	83151284
3	83165679	UNC5665946	0.00109634488190907	2.9600528064821	1.87679304665066	5.63681357511232	5.6199398716136	83165679	83165679
3	83191263	JAX00109712	0.00108672799630814	2.96387914449227	1.8759963427263	5.63681357511232	5.6199398716136	83191263	83191263
3	83207586	UNC5666584	0.00107709267225685	2.96774692871844	1.87516431034692	5.63681357511232	5.6199398716136	83207586	83207586
3	83229321	UNC5667076	0.00106745084412753	2.97165211500617	1.87429824232025	5.63681357511232	5.6199398716136	83229321	83229321
3	83263334	UNC5667490	0.00105781414151939	2.97559063135865	1.873399517001	5.63681357511232	5.6199398716136	83263334	83263334
3	83274949	JAX00528467	0.00104819378405717	2.97955842005575	1.87246928683233	5.63681357511232	5.6199398716136	83274949	83274949
3	83296267	UNC5667757	0.00103860049873929	2.98355147319131	1.87150904778155	5.63681357511232	5.6199398716136	83296267	83296267
3	83338583	UNC5668030	0.0010386003465191	2.98355153684273	1.87150902045551	5.63681357511232	5.6199398716136	83338583	83338583
3	83359391	UNC5668214	0.00103860034667142	2.98355153677903	1.87150902071032	5.63681357511232	5.6199398716136	83359391	83359391
3	83359527	JAX00109724	0.00103860031434456	2.98355155029663	1.87150902069527	5.63681357511232	5.6199398716136	83359527	83359527
3	83382456	UNC5668553	0.00103860029985296	2.98355155635634	1.87150902050676	5.63681357511232	5.6199398716136	83382456	83382456
3	83417875	UNC5668866	0.00103860011057043	2.98355163550553	1.87150901108682	5.63681357511232	5.6199398716136	83417875	83417875
3	83460922	UNC5669243	0.00103859994547562	2.98355170454054	1.87150900135436	5.63681357511232	5.6199398716136	83460922	83460922
3	83482577	UNC5669462	0.00103859974010542	2.98355179041687	1.8715090023598	5.63681357511232	5.6199398716136	83482577	83482577
3	83506551	UNC5669755	0.00103859954355807	2.98355187260391	1.87150900604144	5.63681357511232	5.6199398716136	83506551	83506551
3	83531932	UNC5670056	0.00103859931356291	2.9835519687773	1.87150900736104	5.63681357511232	5.6199398716136	83531932	83531932
3	83575098	UNC5670515	0.00103875177312656	2.98348822187602	1.87153745897692	5.63681357511232	5.6199398716136	83575098	83575098
3	83592001	UNC5670709	0.00103859898632027	2.98355210561515	1.87150961753098	5.63681357511232	5.6199398716136	83592001	83592001
3	83602103	JAX00528536	0.00103859873857148	2.98355220921235	1.87150947176353	5.63681357511232	5.6199398716136	83602103	83602103
3	83635701	UNC5671247	0.00103859841932718	2.98355234270573	1.87150904106724	5.63681357511232	5.6199398716136	83635701	83635701
3	83651459	UNC5671445	0.00103859817234271	2.98355244598338	1.87150908482891	5.63681357511232	5.6199398716136	83651459	83651459
3	83696052	UNC5671878	0.00103859790241374	2.9835525588554	1.8715091340348	5.63681357511232	5.6199398716136	83696052	83696052
3	83708071	JAX00109750	0.00103859765543034	2.98355266213266	1.87150917779637	5.63681357511232	5.6199398716136	83708071	83708071
3	83735522	UNC5672509	0.00103859745764832	2.98355274483615	1.87150924200225	5.63681357511232	5.6199398716136	83735522	83735522
3	83767438	UNC5672925	0.00100802281001314	2.99652964035998	1.8725167686051	5.63681357511232	5.6199398716136	83767438	83767438
3	83775461	UNC030128803	0.000991887465850893	3.00353759773726	1.87282042761853	5.63681357511232	5.6199398716136	83775461	83775461
3	83839732	JAX00528577	0.000938728697658678	3.02745990521468	1.91320842531226	5.63681357511232	5.6199398716136	83839732	83839732
3	83840769	UNC030129017	0.000952945779752668	3.02093180893577	1.91184702010958	5.63681357511232	5.6199398716136	83840769	83840769
3	83855678	UNC5674284	0.000952946607911789	3.02093143151159	1.91184695835925	5.63681357511232	5.6199398716136	83855678	83855678
3	83872040	UNC5674577	0.000952946672502167	3.02093140207526	1.91184694533855	5.63681357511232	5.6199398716136	83872040	83872040
3	83908496	UNC5675105	0.000952946587732198	3.0209314407082	1.91184696954527	5.63681357511232	5.6199398716136	83908496	83908496
3	83926193	UNC5675372	0.000952946451725981	3.02093150269148	1.91184698763654	5.63681357511232	5.6199398716136	83926193	83926193
3	83967826	UNC5675778	0.000952946332361066	3.02093155709068	1.91184699057698	5.63681357511232	5.6199398716136	83967826	83967826
3	83999928	UNC5676375	0.000952946146925928	3.02093164160065	1.91184694865072	5.63681357511232	5.6199398716136	83999928	83999928
3	84018297	UNC5676486	0.000952946095190905	3.02093166517831	1.91184699529077	5.63681357511232	5.6199398716136	84018297	84018297
3	84057007	UNC5676978	0.000952946549072836	3.02093145832676	1.91184693997085	5.63681357511232	5.6199398716136	84057007	84057007
3	84071808	JAX00109777	0.0009529466759486	3.02093140050459	1.91184690091256	5.63681357511232	5.6199398716136	84071808	84071808
3	84094978	UNC5677538	0.000952946879443269	3.02093130776425	1.91184683769104	5.63681357511232	5.6199398716136	84094978	84094978
3	84122233	UNC5677885	0.000952947088746176	3.02093121237689	1.91184678650211	5.63681357511232	5.6199398716136	84122233	84122233
3	84142362	UNC5678083	0.000952947450539462	3.02093104749386	1.9118467587904	5.63681357511232	5.6199398716136	84142362	84142362
3	84191560	UNC5678886	0.000952947880281813	3.02093085164393	1.91184667191593	5.63681357511232	5.6199398716136	84191560	84191560
3	84200669	UNC030314030	0.000952947903737995	3.02093084095406	1.91184667524065	5.63681357511232	5.6199398716136	84200669	84200669
3	84203763	UNC5679155	0.000952947914757449	3.02093083593208	1.91184667615619	5.63681357511232	5.6199398716136	84203763	84203763
3	84261577	UNC5680234	0.000952947866214389	3.02093085805499	1.91184660666116	5.63681357511232	5.6199398716136	84261577	84261577
3	84289041	UNC5680594	0.000952947855178035	3.02093086308468	1.91184660511933	5.63681357511232	5.6199398716136	84289041	84289041
3	84300489	UNC5680695	0.000952947955637139	3.02093081730166	1.91184657857387	5.63681357511232	5.6199398716136	84300489	84300489
3	84341185	JAX00528730	0.000952947986628638	3.02093080317766	1.91184660554572	5.63681357511232	5.6199398716136	84341185	84341185
[truncated: 2,532 more rows]
