# Supplementary material for: LocusPackRat: an R package to support prioritizing candidate genes from large GWAS intervals with standardized evidence aggregation
Source: G3 (Bethesda). 2026 Mar 28;16(6):jkag081. doi: 10.1093/g3journal/jkag081 (PMC13232493; doi:10.1093/g3journal/jkag081)
Supplement: jkag081_Supplementary_Data [file jkag081_supplementary_data.zip › README.md]

# EF21_chr3_packet -- locusPackRat Packet

## Project Info

| Field | Value |
| ----- | ----- |
| Mode | region |
| Species | mouse |
| Genome | mm39 |
| Entries | 1 |
| Initialized | 2026-03-16 |
| Package version | 0.6.2 |

## Supplementary Data Sources

| Table | Abbreviation | Link Type | Rows | Cols | Date Added |
| ----- | ------------ | --------- | ---- | ---- | ---------- |
| cc_variants | cv | gene | 48 | 2 | 2026-03-16 |
| cis_eqtl | eq | gene | 45 | 3 | 2026-03-16 |
| deseq2_iso | de | gene | 58 | 3 | 2026-03-16 |
| founder_effects | fe | point | 4531 | 13 | 2026-03-16 |
| mouse_phenotypes | mm | gene | 1385 | 6 | 2026-03-16 |
| nrvm_expression | nx | gene | 82 | 2 | 2026-03-16 |
| ot_constraints | otc | gene | 261 | 9 | 2026-03-16 |
| ot_diseases | otd | gene | 16289 | 5 | 2026-03-16 |
| ot_mouse_phenotypes | otmp | gene | 997 | 10 | 2026-03-16 |
| ot_tractability | ott | gene | 2380 | 5 | 2026-03-16 |
| qtl_scan | qs | point | 4531 | 10 | 2026-03-16 |

## Included Supplementary Files

| File | Size |
| ---- | ---- |
| supplementary/cc_variants.csv | 3.9 KB |
| supplementary/cis_eqtl.csv | 643 B |
| supplementary/deseq2_iso.csv | 2.5 KB |
| supplementary/founder_effects.csv | 803.8 KB |
| supplementary/mouse_phenotypes.csv | 199.5 KB |
| supplementary/nrvm_expression.csv | 978 B |
| supplementary/ot_constraints.csv | 29.8 KB |
| supplementary/ot_diseases.csv | 1.2 MB |
| supplementary/ot_mouse_phenotypes.csv | 199.3 KB |
| supplementary/ot_tractability.csv | 114.5 KB |
| supplementary/qtl_scan.csv | 570.4 KB |

## Included Files

| File | Size |
| ---- | ---- |
| EF21_chr3_gene_sheet.xlsx | 746.8 KB |
| EF21_chr3_locus_zoom.pdf | 160.7 KB |

---
*Generated by locusPackRat 0.6.2 on 2026-03-16 10:34:01.377059*
